# Supplementary material for: Transcriptome sequencing and delimitation of sympatric Oscarella species (O. carmela and O. pearsei sp. nov) from California, USA
Source: PLoS One. 2017 Sep 11;12(9):e0183002. doi: 10.1371/journal.pone.0183002 (PMC5593202; doi:10.1371/journal.pone.0183002)
Supplement: S5 Fig — FASTA formatted transcriptome assembly. (TXT) [file pone.0183002.s005.txt]

>comp8_c1_seq1 len=478 path=[202:0-477]
CTCCTCGACAAAACCTCCTTTGTCTCCGCCAGGCGTCGGGTGCACGTGGTTGACCCAATG
TTCAAGAACGAGATCAGCCACAAGTGACAGTCGCCTTGCCGATAACCGAAAAACCTTGGA
GGAGACCGCGCTGTCGGAACGCTGCGCTTGCGACCGGAAGTGCACTTACTATGGTGATTG
CTGTGCGGGAGAGGCGAATACTTTGAAAGAAACTGCTGTTGTAGAGTCTTGCGTGAATCC
CTCGTTGAACATGGCAAATGCCAACAAGAAGGCAGAAGACTGGAACCTGTTCATTGAGGG
GGGCGACGTCTATAAACACCGCACTACGTCTCTCGGCTGGTACATGCGATCACAATGTGC
GCTCAATTGGACGGACGACGATGACCAATCAATCAGGCAAAAATGTGGAAATTCAATCAG
GTCGGCTTTATTGAATGATTTGCTTGTTACCCTACCAGTCACAACAAGAAGTTTTACG
>comp28_c0_seq1 len=205 path=[1:0-204]
GAGAAGCCGAAGACCGACTTTCAGCGCCATGTTGAACATCACTTTCCCTGTTCGTCTACG
TCGAAAATTCTGTCGTACAAAGGACTTTCAGCACCACTTACTGATAGCTGTAAATCCGTA
CACTCCGTGACCAAGCCAATCACAATGAAAAAGCTGTCACGCTACATTTCTAGCTCTGCG
GAAAGAACTCTTGATGCTCCTGAGA
>comp43_c0_seq1 len=258 path=[1:0-234 294:235-257]
AGACGAATTGCGTGCGAAATTCGTGAAGGCAATTGGTGAGGTGCAGCAAAAGGCAGGATT
CAAAAATATTCTGCTGGAGAAAAAGCTGTCGGCTGTCGCCTTTGAGCTTGAGAAGAGGGA
AGCTCATTTAGATGAAGTTTTGGCGGCATCCAATCTAGATCCAACGACCATGTCTACAGT
TACAAGGAAATTAGAAGATGTGCTAGATGCAAAAAACGCTGCCATCAAGGATCTCCAATA
TGAGTTGGCCAGAGTGTG
>comp51_c0_seq1 len=227 path=[1:0-203 271:204-226]
GGTGACAATTGCTCCTGCAACGCCTTACAACTCTGCAGTTACTTCAAGTACGTTGTTTCT
GTGAATCCATCTAACTTTGCAAATAGCAGCGGAGATCATGGACGGTTTTATTACTTGACT
ATTAACTCTACCAACGATGCTGGTCTGTCTAGCAAAGAAGTGCTGAAGTTTGTGATTGAT
GATAGCAAACCTAAATCTGGAGAAGTAATTGACAATTTTAATTCAAG
>comp55_c0_seq1 len=249 path=[1:0-56 58:57-248]
GCGGCTGATCCTGTGTGGAAAGAATACGCAGGTCCCACAGTTTTGCCTTTTGAAGGCAAA
TACGCCGATGTCGTGTGTAATGGTAAACACAACTACCGAACGCAGTTGAAGCCAGACGAG
GACATGGAGACAAAACAAAGGCGAATTTACGAAGAGACGATCAAGGATGGAAGTCAACCG
CTTTCAATACTGATGATATCCGTTGATTCTATGTCTAGAGCCAACTTTTATCGGCCGTTT
GGGTTGCCT
>comp61_c0_seq1 len=320 path=[1:0-65 256:66-129 67:130-319]
CCGATCGACATAAGAGACAGTCAGTCAGGCTTGGCCATGAATCTTTGCTGTGACGTAAGA
ATAGACGGTGAGGAAGAGTGGTCATAAATGCGTGGAGATTTGGATTTGATACCTCTTGCT
GAAACATGTAGTTCAGGATGTCACTTGAGTACTCAGGACACTTGAAAATTGATGAAACTG
AGCGTGAATCTGAGCTGGTATTGTTTGGTGAATTTGTCTCGTCAATGGCTGGTAGAACAG
ACATGTTCATGTCTGTCTCACTTGATGATGGAACTGTCATTGGTGACCCTAATGAAATAA
ATCTCATCAGAAAACTACTG
>comp74_c0_seq2 len=603 path=[1:0-110 112:111-602]
CCTGTACAAAAGCCAAGGGAAAATCTACATGGCTATTCAATTGTTGTTTCGCTTGCAAAC
TGTGAGGTTGTGTTACAAAGAATTTTTGATGAAGCGTCTGGTCTTTTCAGTGATTGCATT
GCTTCCTTTCCTGGTTGGAATAGTTTTAAATGCACCCGTTTCCGATCCTACACCGTCATC
CTCTCCAATGTGTGAAAACAAGACAAATGGCACTGTGGAAGACTTTGGAGATCGACTAGT
GTGCTTTGACAGCAAACTGGAACCACCGACCTCTGGCGGAGGCTATTTCATAAAAAAAGG
GCCGAAGTTGGTGTTTGACGGATGCTATTTTAACCCGATTGACACAACTGACGAAACTCG
CTGGCCACGAACTTTAAATGAAGTTCAACTTACTGACGAACGTCAAAGCTGCAAGCAATG
TGGAACGTGCACTTATATAACGTATCCCTTGCCTGTACTCAGAAAGACGCAACCCAGTGA
CAAGTACTGGACTGAAGAGAGACTTGATATAAAAATTGCAGTAACTTGTGATGATGAAAA
GTCATGCCATCAGTGAATAGATTTTTTCGTACAGAGACAGTCTAGTTTGTTTTTATTTTT
GCA
>comp81_c0_seq1 len=277 path=[1:0-33 35:34-276]
CCGCAACCACAACTTCCTTCCTGAGTTGGGTATATAGTCGAATCTGTCTGAGGGGAAAGT
CATTCAAACAGCTCCACCTAACTCGAGAAGACGTTACCTATTTTTAACGGAGCAATGAAC
GCTGTCTTTGAAATTACTTTTCTGGTCTCGGTAACGCTCAACTGTTATGAAGCAAGAGCC
ATTCCCCCAACGAAACGCTCCCAGTCGTTTACCTCAAATGGAACAATAGCCAATCTTGGC
TGCAAAAACGACACTTTTTTGGTTTCTGAAGCTTCGG
>comp116_c0_seq1 len=276 path=[1:0-192 194:193-275]
CCCGTCACATACGCAGTACGAGGTCCCGTTCTGTCCTACTTTGGCCTACTTGGCCTTGGT
CTGTTCCGTCGCGCTGCCCCTCTCTCCCCTATCTTCTGCCGTCCTGCTAGACTTGTGTGT
AGTGGTTCCTTCACTTTCTCGGTCGTTTCTTTGTCTCTAAACATATAATGAATGAGTTTT
CTTCCGCGAAATTTTCCAGTAGCGCACGCTACATGCTGTCTTTTCCATTTTCTCCGTCCG
AAGAATCCGCGTGTTTTCTCTGCAAAATGACTTCAG
>comp117_c0_seq1 len=201 path=[1:0-73 75:74-200]
GCACCAATGGCTGTTCAGCAATAAATAACGAAACAGATTTGTCTTCGTGTTCAGAGTGCT
GCAACACAGACAGATGCAACTCGTTTGAGGTGCAGCTTCAAGTGCGCCTGACTGGAGTTA
AACTTATTGGCCAAAATTCATATATTTCTGGTCTTGTTTTTGGGTTCTTTTTGGGCCAGT
GGAGACTGGTCTGTAGTGATG
>comp192_c0_seq1 len=232 path=[1:0-231]
CAGGACGTTGTTCCCGATTTCCAAAGGTGTGAATTCATTTGACTATTCTGAAGATTGGAA
TTGCATAGTCACCGGCGGAGTTGACAGGCTCATCAGAATTTGGAGTCCTTATGTGTCTCA
TAAGCCTACTGTGGTACTCAAGGGTCACAACGCAGCCATTTTCCAGGTCATAATATGTGA
GGAGAGAGTTCAATTGTACACACTGTCTAAAGACAAAGTGCTCAAAATCTGG
>comp192_c1_seq1 len=387 path=[210:0-386]
AGACAGTATCACATTTGCAGTTTGCCTAAGGCAGTGCAAAATATGGACTACTGGATAGAT
CCTGCCAATGCCAATCACAGTATACTGATGTTTGGAGATTCAGGAGGCAATGTTGGTGCT
ATTCGATTTCATCAGGCTCTGTTGGGGCTTTTTGCTGTGAAGAAACAAGATGTTTGCATT
AGGATTCCGTTTGTTGAGTTGTTGGCTGGAAAGCGGTCTTTTCTTTGCACTGTTTCTTTG
TATGAGAATGTTCATGGGGATTGGTCTAAGAAGGTCAAGTATTGCCGTTATCTTGACTCG
TTTTTGTCATGCTCTTGGGATTGTGATTCAGCTCTGGCATTGGGTCACATGGATGGAAGA
AATGACAGGACGTTGTTCCCGATTTCC
>comp214_c0_seq1 len=280 path=[1:0-279]
CTTTAGACCTGGCATGGCTCAAAATCAAATATGTACTTACTTCAAGAACACTACTCCATT
TCAATACACTCAGTGGGAATGGGGTCCATATGATCATATAAGTACAGCTTCTCAGTGCCA
TCATAAAGTTATACCTGTTACACAAGGTCCTCCCACTTCATTTGTCTGCGAGTGGCACTA
CCCCTACAACTGGGCCAACATCAACTGTGAGGCCAATATGGTTAAGGCAAATGTTACCTC
GGAAGCTAGTTCAGAAATTTCTAAATTCACACTTTTTGAC
>comp218_c0_seq1 len=251 path=[1:0-250]
AGCCGATTGGGCCTTCACTCTAAGACATGCTCCGGTAGCACTGGAATCTTGGACGTTCCG
TGTCCGCCCGTTTGCGACGTTCCTGAGCCATCAACTTCTGAACTACTTTGCGATGTTACG
GAGGCGGTTGTTCATCCTTCCTCGCCGTTTCCTCCTGAAAATCCCGTCGCCGTACCTTCC
CGGGAAGCCGCTGCATGGGCCTTTGTGGACTCGCTTTCAGTGGACTGGATTCTTCGTTTG
TTGCCGGCGTG
>comp241_c0_seq1 len=258 path=[1:0-194 216:195-257]
CCCAAGAAGAATCCGAATCCTTCGACGAGTACCTCACCATTCTGGAGGATCTTATTAGCA
GATGTGAATATGACAAGATGGAGGATCCGGTTGAACAGCTTTTGCGGGATAGAATCGTCA
TAGGCATTCGGGATGAGCAATTGCGCAAACAGCTTTTGGAAAAAAGAGCTCTGTCTCTTG
GAGATTGCATCGACATGTTTCGAGCAAGTGAAGCAACCACACGTCAGGTGAAAGACATGG
CAGCAGGAGAAACTCTAC
>comp246_c0_seq1 len=232 path=[1:0-112 114:113-231]
CATCAGTGTAGCTTCCTCTGCAACTTCAGCAGGCAATTTCAAGACGCTAGGTGTGTCTGT
TTACAAAGAAGCTACAGTACTACTGTATCATCACACAATCAAAACGCAAACTAGTGATAC
ACTCAGCTCAGGACGAAGAAACTGGCTAGGGGGCGTCATCTTGACTGAAGAAGTTACAGT
CGGCGATCCACGACTCCAGCTCTTCCGGCTCACTTCCCCGCTGCCCAACGAC
>comp250_c0_seq1 len=354 path=[1:0-353]
CAAAGATTCCGGATCAAATGGAGAAGTACGTTACAGCTTTTCTGCCGGAAATGAAGACGG
GGTCTTCTCAATTGATCCCGTCACGGGAAATGTCACTCTGGCTCAATCTCTGGATCCGTC
AGTCCGGGCCATCTATGACACAACATTGCTTTGTTCCGACGGAAAGTTCAACGATACGGC
TTTGCTTACCGTGTCCGTCGTCGAAGTCAACTTGAATGCGCCGACTTTCGTCAATGAGTC
TTATCTCATCGTGCTTGCTGAAAACTCTTCCGTCGGAGCGACGGTCACGACTGTAAGTGC
GGAAGATCCTGACTTGGGCTCGGTTGGGGAAATTCGGTACAGCATTGTGTCAGG
>comp255_c0_seq1 len=468 path=[1:0-39 41:40-467]
TTAAACCTCACATTGAATCATCGCCTTTGCACCATCTCAGCTTCTATTACATTGCCTGTG
TTGAAGTGGCAAGAAATTGCCACTTTGTTCAGAAGAATTGGAAAGAGACAATTGCCTGTG
ACGAGATGATTATCGAGTCGTACAAGACGTTCCTACGTGATTGTGACATTCAGCTGGCTA
TTCGCTTGTATCGCCGCAGTACGCCGTATGCTCAACTTGGCAAATACAAGGAAGCTAAAG
AATGTGCCCAGCAAGCTTTAGCTACTTATGCAAACAGTCGTGGCGAGGATCACCCCTCGA
CGAAGACTGTTTATCATACTGCTTGCATGTATGCAAGGAAGGAAAGGGAGCAGAAAGATG
ATTGAAATTCTGCCAAAGCGATTTGCAAAACAGTTGTTGAGTTTGAGGCATGATTTAGAC
AAATTGACGCTAATATTTATTCAGCTTGGTTTAAATATAAGATTTCTG
>comp261_c0_seq1 len=267 path=[1:0-266]
GGAGATCAAGGAGTTGTGAGATACTCCATTACTGCTGGAAACGTTGGTTCAGTGTTTTTG
ATTGACTCTGTTTCCGGATTAATAAAAGTCGGCGGATTTTTAAACCGCGAAGAAAGGTCT
TCTTATAACCTGACAGTCAATGCGACTGACGGCGCGAATCCGCCTTTATCGCAGTCGGTT
CCTGTCAAGATAAGCATTTTGGATACAAACGACAACGATCCTGTTTTCAGTCCGGCGTCG
TATTCCACATCGGTTGACGAATCAACA
>comp272_c0_seq1 len=211 path=[1:0-86 88:87-210]
AGGAATGTAAGGCATGACACCGGCTGGGAGCAACAATATCCTGTTGTGTATGAAGGACTG
CATGGGTTTGAACTTCGTGAAAGTGTTAGAATTGTTTGGACAATGCCACATGCAGTTCGA
TTGTTGGGAGAGCAAACTTGGTCCATCAGCAGGAAGCTGTGTCAAAGGATGCTTGAGCAA
GAAAAAGTGATTCCTTTAGCAGAAGAAAGCA
>comp284_c0_seq1 len=250 path=[1:0-204 206:205-249]
CGGGTACGCTCTAGTGTCTGGATTGGAACAAGAATCCGATGCCTATCGACTGGCAGTCTT
AGTCCACTGCCTTGGAAAAAACTCGCTGAAAATCTACAACGCGCTGAGATTTCCGAACCA
AGACGACAAACGCCAATACAGCAAAGTGATCGACGCATTAGAGCAGTACTGTCTTGGCCA
GTCAAATCCGACGTATGAACGTTTCGTCTTTGGTAAGCGTTCCCAAGAAGAATCCTAATC
CTTCGACGAG
>comp292_c0_seq1 len=297 path=[383:0-15 125:16-296]
TGTGCTCTTCCGATCTAGAGAACGAATGCTGCAAATGTTGACAGCCAAAACAGAGGGCCA
CCCCCACCATAATCTTGACAAAGATCATCCAATGAACCAGGCAGAGGAGTCACGTCTACC
AAGAAGAGTGACCAAATTCAAGCAAGCCTGAAGTCCTTCTACAAATACAGTACTATACCT
TGGTCAAGGCTCTTGCAATATTTATAAGGCTCTTTTGACACAAAGATAGCATATAAACAG
CTACAGAAGGATAATTTTGAACTGCATTAATTTTCGATTAAAATGAGAATACCTCAG
>comp381_c0_seq1 len=206 path=[1:0-51 53:52-205]
TCGCTTTGGAATCCGACAAGTTCTGCGGAAAATATCTTGCAGTCAACTCAATCGGAGATG
TGCAACCAAGTGAGCAAGGGGGTCTATACAACGATTCTGAAGAGAACGATAGAAAATTCT
TTTGGGTGAGAACAAGCTGCATTATCTTCTGTTTAAGAGACAGTAGTAATATCATCACTA
ATATGTATATCACGGACAGCATGAGG
>comp384_c0_seq1 len=392 path=[1:0-391]
CCAGTTATCCAGTTCTGTGGAAAGGAATAGCTAAGAAACTTGCTCCTATGGCTAGTGCGT
TTTACGTGGCGTGTGTTGCTGCTTCTCACAGGAAGCCTAACGTGCCTTTGAAAGAATTGC
AAGACGACTGTCGAGACATCTATTTTTCTGCTTTTTCCTCTAAATCAAGGAAGAAGAAGA
TCAAGGTGGATACTCCCAGACCTTCCATCAACATGTCTACTATTATGTTTGATGTTTTCT
GGAGACTAGAAATCAGACATGAAGCGATACCCCTTTCTCCATATAAGGTGTATTCTGATG
CCGCTCAAGATGCTCTTATTGCTCTCTCTGAAGTGTCTGATCTCTTTGTTCCTCCTACAG
TCTCTGATCATGAGATGTATGAACAAGAACTT
>comp421_c0_seq1 len=385 path=[1:0-113 115:114-139 141:140-384]
CCGTCCACGACCGCATGACAAAGGATCTTTTCTACGAGATCCTCTGCCTCTCGTTCGGGT
CACCGTTCGAGTGGAAACAAGCTGCTCTTCCTGTTCGTGACGGAGGATTTGGACGCACGC
CTCTTGGAGTGATCTCTCCAGCCGCCTTCTTAGCTTCCTGGGCCGTGACAACGTCGAGTC
TTCACGCCCGTTTTCCATCGTTGTGGGCGTCTCCGTCGGCTGTGCTCCAAAATTTCGTTA
CGAAAGCGACTCTGCTCTCTGCCCTCAGCAAACACCACGCCAATCTTTTCGGAGGGACCT
CTCTTGTTAGCAACGACACCCTCTCCTCTCTGCTATACAAGCCAGAAAAGTTGCAATCAC
GGCTCTGCAAGGACTTCACATCCAG
>comp427_c0_seq1 len=277 path=[217:0-56 20:57-276]
CAAAGTTATAGCAGTTTTTCAAGTGCTCAACCTGTGTAATTCCAAAATTGTGTTTTAGGT
TTACAGGTTGATGCAAGCACTACATGATTGATCAGATGCCGTCCGGAAAGTTCATCATTG
TAGGAGAACCGAAAGTGCACAAAAATTTGGCAGCTCTTGTGTCTTATTATCAGAAAAATC
CTATAAATGAACAAGGAGCTACTTACAGTGCTATGTGGCCAGGAGTCAGAAGAAGAACTT
CACTGCGGCAACAGCTCAGCAGGCTAAAGCATTGCAG
>comp459_c0_seq1 len=715 path=[1:0-604 606:605-714]
GTTCATGGACCGACCAGAAGCGGCGCCTTCGATTAAATTTGTCCCAGAGTTCCTACTGGG
AGCCTTACAGGATCCCGAATCGCTAAAAGAACAACTTCAGAGTGGACAGCTCCAAGAGGA
GAGGAGTTTCCTCGTGCACAACTTTCTGCAAGTCCTGAAGGAAAACGCCGCTGATCCGAA
AGCCATTACAAGCGTCATCCAGATCCTTATTGACTACGGAGCCGACGTTAATTTGGCTGG
ACTAGCGGGAAGGATAGCCCTTCATTTGGCTGTTGAACGTAGAATTCCTCAAGAAGCGTT
CATTCTTATTTTGAAAGCGACAAGAGATGTGAACGCCCGCGACGATGCACTCCTAACTCC
AATGCACATTTTGCTTATGTCTAGGGATGTCGATCTCGATCTCTTCCATTTGCTGTTTCG
TTCTGGCGGCGACCTCACAACGGTGGCACCGTGCGTCGAAACGCCGCTTTACTGCTTGTT
ACGACGAAAGGAAAATGTATCAGACATTTTTACTTTAATATGGGAAGAAGAAGGAGAGCT
GTTGGCTCACCAAAGTCGACATTTGTTAGAGTACTCCGCCACCAAAGGAAGCGCAGAAGC
CCTGAAGACCCTTCTCAGCTTTTGGTATTTGTTTGATCCAACTGATAGTCGCTCCTGGAT
TCGGGCTCTGAATAATGCTCCTATTCTAGCAGCCGCCACGAGCGGCGTTGACTCG
>comp471_c0_seq1 len=345 path=[1:0-344]
CTCTCCGCAGCTGAGGGAGCCGCCGTGGTATTAAGCGCCTTAATTACGGCTTCAAACTGC
TCAACAAGTGACGGTCTTTGGCCGCTTGTCTCAGAGTCATCAGAGGCAGGCATTTGGCAG
AGCTTTGACGACAGTTTCTCCGCTTTGGAAAAGCGAAAAATGAAAGAAGCAAAGACGAGG
AATACTATCATCTTCACGAAACGCTTAAGGGATGGTGTTTATGGTAATACGAGTCCTTAC
GAGGCAGCAGCAGACTGGTGGTCGCTCTGTCTGCGAAGAGAGACGGAGACTAATGACGTT
CTAGTGGATCGCTTTTGACTAGTCGGGAAATGGCCGCCGATCGTT
>comp477_c0_seq1 len=490 path=[1:0-142 144:143-489]
GTTTTTTTGTGTGCGTGACCTACTATCTTAGCAGTGGTCAATGACCTTGACGAGACGCAG
GAGCTAGGTCCTATCGTCACTTCTATAAAAATAAAAACAAAACATCGACGCAACGAAAAA
TGCCTTTGAACTATTTTTATCCAGGAAAACCTCGGCTTGAGAACAATGAAGTTCCAGTTA
TAATATTACAAAAGCATTTTACTGGTGCTTGGGGAGGGAACTGTGGGCTACCATTTGAAT
AGGACGGTAGACCATACTTCTAAGAGTTCCAGGATCCGGAAATGATGCATCCTTATTTAG
CCAGAGTCAACGTCAACATTCTCGTTCTACAGCGCATTGTATGTCACAACTGTTTGCATA
ATCAAATTGGACGAGTGGCATGCGTCGGCAGTGGCGTGAACAGTAGCGGAGGCTACCATT
TGACGAAACAGGTGGAACGACGCAACGAGATCCGTCTCGACGACAGGGTCTCCAAGCTAC
GCCTTTGTCG
>comp480_c0_seq1 len=250 path=[1:0-109 111:110-249]
ACTCTGATTATGATACTGCTCAATTTGTAGATTGCAATCACAGGATTTCATATTCTGTGT
TTGAAGCTACTGGCATGAGAAATGCCTGTGCGACTTTCCATGCAACCGGCGAAGATTTTA
TGCTTTGCGGTTTCATTGGTTGTCCACCAGTATTCTCGTCAGATGTTGGTACAGTCGTGG
CTGCAACAGTTGCGCCACCTTAAATAATTATATACGGTCGAGCCGTGTATGCGCTTTTAT
AGCGATTACT
>comp491_c0_seq1 len=371 path=[1:0-259 261:260-370]
CAGAGACTTCAAGGCTTGATAAAGCAAGCTAAAAAGTTTCTTCTCTTCGACGGACTGAAT
AATACGAACTCTGATTTACGGGGAAGAGTTGTAGCTCTGCTGGGCAGCCCTCCTCCCTCT
ATCGTCTACTGTCCCTTAACGTCGCGGAAGACTTTGACAAACGTTGAACTCGATGGCGGT
CGGTTTAATCTGTGGAGTGAAAAAAGACGTCCAAGATTTGGTCCTTCAGGTCGGTTGCAA
TAGCATCTGAAGACAAAAAAGAAGCAGTTGAGCTGATTGCGCTTGAAGTGGGAGCAAGGG
TAAATAAAGCCAACTGTTTCGGATACACAGCTCTTCATTGTGTACCTTCGAATGGCTTGA
AACCAATGGAG
>comp506_c0_seq2 len=257 path=[1:0-192 194:193-256]
CACAGTTGAGGCACAACAAGGGACTCAATTACGTCATGTTTACGACTTTTAAAACCGGGT
TTCCTGCTCTTCTACGACACTTCCTGCTCTTCTACGACACTTCTCGGTTTGCATACCGTC
TAGTGACGCGACTGAATTCACGCCATCGCACTTCTCGCTATCTGCTTCGTGTTGGCTGTT
ACGCACGGTTCAAGGTAGGAAAAGTATCGCCGCAGAAATACATTAAAACAAAGAAAGGCC
ATTCAAAGTCCAAAACC
>comp529_c0_seq1 len=350 path=[1:0-156 158:157-162 164:163-349]
TTTCATTCCGGAAGGGCGGGTCGCGGCGGACGTTTCACTTCTTCTACTTCGTTGCCATCT
TCGTTACGGGAGCAATGTTGACGAAATTCTCTGCTATTCCACTCGGAAGAAACGGTATGC
AGTCGCCTAAAGACAGGTCAACGCCCGCTCATCAGAAAGAACGGACGAACTTCCAAAAAC
GTGTCAAGAGTGTGACTGAGCTGCCTGACGCAACCCATACTCGACCGACGTCAGTGTTTC
GTTCCCAGCTGTGGCCACTGATTGGATGTAATGGCACACACCCGTTGTTTCTCTGCGACC
GACTGGCTGCTGGCGAATCGCAGCGAATCCTGGGCGAACTTCGCTTTGCT
>comp532_c0_seq1 len=590 path=[1:0-589]
TGTCACTTCAGCGGAAGAATAACATTCCTCCTCATTTCAGACTTTGTTGGATTGAAAAGA
GTGTGCGTGCTGTCGGCTGCACTGCAATGCGTCATATTTGGACTTTTGGCTTGGCTGTCA
TATCATCCAAGATCTTCTACATGGCCAGAGTATTTGGGAGTGGCACTTATATGTGTGTAC
TTGTTTGTCTGCACTGCGACCAAGAGCAACCTCATTGGACTTATATATGTCACTTGTGGT
AGAAAGCAACCAACTGAGGAAATCTATTTCGTTAGCTTGGTGTCAGGGTTGGCAGGCATT
GCTGGGCCACTGTTTATCGAGATGATGCATCGTTCATTTGAAAGTTATTTTCAATTCTAT
GTTGCTTCTTGTTGTCTTTACATCATTGCTTTTGGATGCCTGGTCTGTGTAAAGCCCCTA
CATCCAGTTCAACAAGCAGTCATTGAAAAATCAACCTAAAGTTTAGCTAACCTAACAAGG
AAATGACTCAGGCGCACGCGCATTAGCACGCCGTAAGAAAAACACTCATTTGTGTTGCAT
GAAAATACATAACAATCGCAAATGAAAATTCATGAAATCAGCAAGAAAAA
>comp536_c0_seq1 len=204 path=[1:0-24 26:25-203]
CGCGAAGTGTGGAACGAAATTGACGACGACGGAGGTCACATCCTTGCTCCTGCTGATTGG
GATCATGCAGAAGACCATCGTGCGCAGACTGCTGGTGGTGCATGTCACCAAAGGGGCCTC
TTTCACATATTTATACGTTGAAAACACTTTGTTAGACTCTTGGATGAATGTGTCTGTTAT
TTGTCTTGACGGATATCAGAATAC
>comp551_c0_seq1 len=368 path=[1:0-200 205:201-367]
GGCTGGCGGTAGCGAGAGCCGCTCAACGGGGGCGGTGCTTAGTGACATCCCGCAAGTGAT
GTTGACTGGAGCGCAGCTCGGAGGCGTCACTTTGGGTGATGGTTTTACCGTCCCGGCCAA
ACTGGTGACACGAATCCGTGCAGGAGAGTTCATTGATATGGGGGAACTCCTGCCTGACAA
TCAAGAGCTCCTCCGCAGAGAGGCAATGTTTCTAGACCGCGACACCCAGGGAACATCACC
CCGTCTCCAGCTGCGGCAGATTCCGACGATTTTGAGCTGGGCCAGGTGTTTTTGTGCATA
TGCCGCCGTTCGCAGCTCCGGAATTTACGGGAATCCCGGCGATCTCTGGGCTTATCTGAG
AGTCGTCC
>comp559_c0_seq1 len=255 path=[1:0-94 96:95-254]
CTGCGATTCCCGGAAATTTCAAGGAAATTTGCTCTTAGATCGCATGGTCGGTTCCAAAAT
TTATCTCGTGCCGCAACGAGCCGATCGAATAGAGGATTTGCAGCCTAGAGTCGACAGACT
TGTCAGGGAACTGAAAGACACGCATGACGTGGCAGCATACCACATTCCCACTGTTGGTAC
AAGTTTAACTGGTTTTTGGGGATACATAGACGCCTTTAGGGAATTAGTAGACCGAGGCGT
CTTGGATGATTACAC
>comp564_c0_seq1 len=230 path=[203:0-36 33:37-229]
AAGTCCGACGTTGCTGCCACGATCAGAACCGATTGAGCCTTCTTTACCGCCAGTCTCTTC
TGTTGGGTTGTTTGGTTCTCTAATCTCAGTCAAAATTGTCGGTCTGGGTTTGTTGTTAAT
CATGGGTTCCGTCACTGCTTTGCCTCTCGTTGGCCTTGCTTCTCTATTACCTGGAAGGGA
AGAAGGGGCCCGTGATTCAACCGTAGCCGTTGCTTTCAAACTGCCGCTTG
>comp577_c0_seq1 len=464 path=[1:0-83 85:84-463]
TGAAGAAAGTGCTGCTGCAGGAAGCGTCGGCTCTTTTGGCGTAACTTTGCGCTGATTGTC
GTCGTCAACATGTGTCGACCCAAAGTGCGCACCAGCGGCTGCAATCTGTGACGTAATCTC
TGGGCGTGGGACCGACTACCCTCCAGAGACTTGGAATGACACGCGTGTGACAATCAGACA
AAATACGCTGGCGTGCGACCTACCACGTGGCACTGCCAACAATACATCACAATCAAACGA
CCAAATTTTGTGATGAATTTCTTATACAATGCATGTCTCAGTTCCCTCCTACTTCCGACC
ACGAGTCGAAGAGATTACTGCCAACCATTTTGAAAATTGACTGCATTAGCTCAAAAGTTC
AGCATCTGCTTCGAGTAGTGTGGTATGCCTACTGTGACCAAGGAAGTGGCCGGTTAATTC
TAAATCGTTGACCTTCAAATTGGCACTGTCACCTTTCTCAAAAG
>comp578_c0_seq1 len=629 path=[1:0-114 138:115-628]
TGAAGTCTTTGGCACAACTAAGGTGTGTTTGAGCTCTCACCATTCATTTCCACGGGAGAC
TGATTAATTTGGAGAGTGCATGAAGTTAGCAGTCATCTCTACATGTACTGTATTGGTGAG
TTACAAACAATGGTTGTTTACATTGGAGTGCTATTAGCTATATCAAAACAAATTGATATT
ACAGTAATCTAAATGGTAATTTTTTGGGAATATGGAAAGTGAGGAGGCCCTCAGACTGCT
GTAATCTACCCACACGAGCAACCCTGCTTTGAAGATTTTTTAACTGAAATACCATAGCCT
GGCAGAATACAATGAAGATAGAAGTTGCTGCACCATGCATATGTAATGCAGTTGGTTTTG
AATGTAAAAAGTACACTTTGCTTATTGTCAATAAACTGAATGGTTGTGACAGCAGCTTCA
ACTGTACTGTAGTTTGGTTGGTAATACACATAAAATACAGTGCAAGAAGACTTTCTTTAC
TTCAACTCTGGAATGACACTAGTTTAGACTGCTAACTTTCTCTCATTAAGATCTTGTTTC
AAGAACAATAAAGATTGGGGCCCTCTCTGTAGTAGCACTACTGTATCAGTATATGTATCA
TTATTAGGATGACGTGAGTTTGGACGGCT
>comp596_c0_seq1 len=320 path=[1:0-228 230:229-319]
TTTGGTGATTCAGACTGAAATTCGGATGAAACCACTGAAGTCGTCCTGTAAGAAAGTGGT
ATGCATGGACTCTACTCATAAAACCAATGGGTATCACTTTCCTCTTATAACGCTGCTTGT
TATTGATGACTTTGGGCAAGGGTGTCCTGTGGCATGGTGTGTCAGTAACCGAGAGGACAA
AGTGAGTCTTAAGTACTTCCTGGAAGCTGTGAAAGCCAACTGCAGTGATACTGAATATTT
CATGTCTGATGACGCGTCCCAGTTTTACTCGGCTTAGTGTAATATCATTGAAAATGGGGA
AGAACCACCAAACTCCTGTG
>comp611_c0_seq2 len=570 path=[1:0-23 25:24-100 102:101-569]
GAAAAGGATCAGGGCTATTTGAGAGTAAGTCTGTCTGTCAGTCATTTCTTGACTGTGACT
TCACCCTACTGTAATGCTATTATTGTGAACTTAAATTGCAGGAATTCTGAGGTGTTAGAT
TCTGTTGTGAGTTGGTGCATGCGTGGTTGCACGTGAACTGGCGTTTGTGATTCACACTGG
TGACGTAACGTATCTCGTTGATGTCATAGTTTATTGCCACAGTTTATTATGACGTCATCT
TACGAGTGCTAGTGTGCAGCGGCCTAAACATATGTGTATTGCATTACATCTACATGGATG
ACTTCAACATAACGTAGCGCAGCAGGAGACCATGCTCATGGCAAACTTCCCATGTAATTC
TCTCATGTGTCCCAGACTTTTGTTCTATTGTTTTTTGCACGTGAACTGGTGTTGCCTTCA
CACTGGTGACGTAACGTAGCATAACGTATTATATGTAGTTGATATCTATTAAGTTTCGTC
TACAGTACACGGATGACTTAAACATATCGTAACGCAACAAAACTTTCCGCGTAATTCTCT
CATGTTTCCTGAGTGAGCACTGAAGTGAAG
>comp635_c0_seq1 len=534 path=[1:0-270 272:271-533]
CTGATTTCACCGAGTCCGGATGAGTTGTCGTAATATTGATATTGAATGGTCCCTGCCACA
AGTGATAAGCCAGCGGGTACTTGACAGTGAACTCTTCGCCTGTTCGGCGCAGTTTCGCGT
CAGTATAGCCATACTGGAAAATAATCGGATTTACGCCATTGAATCAGTGCTGACGGGGTC
TAGTAGCAAATTGAAAAGGTTTTTGCCCGTACATGTTCGAGTGATCCGTACAGCCAGTGG
GCTGAAGGGCCATCAAAAACTTTCTCCACCAGTTTGGAGTGTTTCCAAGTGCGCACAACT
TTGTAGAGCAAACCTGCAATTACTGAGACAAGAAGGATGGCTGAAGCACTCATCCAAGAC
ATGAAATCAGCAAACAGCCAAACAAATGCCATTGAGGTGGTCGGAGATCTCTTGCAGTCA
CGTGATGGACATGATGTCGACTCGTCCTAACGAAACATTTCCTGATGTCGTCCCAACGAA
ACATTTCCTGATTTAATTACCCTTCCGCATTAGGTTCCCGGAGATTGCCAGCTC
>comp639_c0_seq1 len=376 path=[45:0-313 6:314-375]
TCGGGCAGCCAGTTGCGTTGTGATGGGCGGGAACATCTACTCTTATGGTGGAGTAGCCGA
AGGAGGACGTCTGCTAGGAAGTGTTTATTCCTAAATCACCCATAACAGCAAAACTTGACG
TAGAGTCTGGCGTCAAAATCACGGAAATGGGCCAAGAAAACAGAGAATTAAGAGACACGT
GTTTTCAAAAGGAGACACAAATTGAAAATCTTCTCAGAGAAAAAGAAGCTATGGCACGGC
AAATTGATAGCATGCAACAACGCATTTCTTCTCTTAAAACCCAAGTCAGTGAAAAAGGCA
ATCACCGTAGTAGAAGGGAAGAGCTTGCAAGCCGATACCAAAGCCTAGAGGGGTGTCTTG
CTGAAGCAAACAGCAA
>comp680_c0_seq1 len=853 path=[764:0-71 6:72-95 30:96-852]
CACTGCCCCGCCCCCTCCCCTTATTCAATGCATATGTTTTTATCACTAAAGCTCCTCATT
TTTCTTTTTATCCCCAAATCAAGTTTCTAGATTTTACACTGCCCCTAGCTCTCGACGTAA
GGTTGCGCGGGGGAGGGGGACCCGCCGCCGACTTTCTCCTCTTCAAGACGACTTGGACTG
ACAAAAACTTTTGCTGCGACGACCTCGTTCGTGCTAGTCATCTTTGCTTTGTACACTTCG
GCGAATCCGCCGCCGCCGATGTAGTCTGCACTCTCGTTGTATTCGAACTCATCGCATGCA
AGCAGTTGCTTCTGGGGAAAGTCGACCACACCAGGAAACTGCGACATTCACGTTGGCGGC
GACGCGGAAAATGAGGGATCCGCTCGTCTCTGGCTTGGCATTATGCAGTCGTACGGCCCG
GCCCCTTCCTGTAACCTTTCACCCCAATATGGATTGTGAAAGACAGGAAGCGTTGCCTGA
CAACGTTTGCAAGTTGTATCATGTTAGCCAGCATTTTGCTGGATGCCGGTGTACCAGAGG
GGCAACCTTCGTCCTTTCCAAGGACGATCGTTGATGGAAACAGGGACTTTAGGTATATCT
ACGCGACACTGCCATGGGGATTTGCCCATGATCTAACAGCAAAACAATGCGGTGTCATGT
GCAGCTCAGCTCAGACAGGGCACTTTTTCTTCCTCCTGTTCGCTCTCTTTGTGGCGTGTC
TGCGCGAATCTTCCAATACTCACTGTATAGTGCGGAGGGAGAAAGCTTCACGTTGATTTT
GCTAAGGCCAGGCAAAGTCAATTCACAGTTTACCGTCCAGAAGTTTTGAAAAAAGCATGC
GGGCGGGCGGTCA
>comp749_c0_seq1 len=435 path=[364:0-66 19:67-434]
ACGTCACAAAAAGCGCGCTACACAAAAGTCGGCCGAGAATTGCTATCAACGACCTACTTT
GGTCGAAATACTTTGGCAGTGAGGTACACTCATGGACTGCCCGTACAGATATCGAAATTA
GTGCAGTACCCTTCAGCGGGAGAAAGGCTAAGAATGACAAGACAATCGCACTATATATGA
TGCATGTATGCACAGTACGTTGACAGCAAGAGAAGCATTCGTTGCTTTGCACAAGATTGA
AGAAATACTGGAGACAGCCACCAAATCAATTAAAGAACTCTTACAGACTATCATTACTAG
ACACAAAAAGGGACTCAACTCGCTTTCTTGCAAATAAAGCAATTACAAACGAAACAAAAG
TGATTGTAACACCCAAGCCCAAAGTAACATCCTAAAAAAATTCGAAATAGTTTAAAATCC
AATGTGATTGAAAAG
>comp758_c0_seq1 len=203 path=[1:0-77 79:78-202]
TCTATCAGGCAGTCCACAATAACTACGTTTACTGGGGACTTCCTTTGGAGTACATGCTCC
GGTACTTCTATGTGTGCACGTATCTGTGGACTTTCCTTTTCGCTGTTGACGTCGTGCTCA
AGTTAAAGGAGCGGAAGCCGAATGAGAAGCACTACCACTGGATTTGGGTCATTTCATTCG
TCCTCGTCGGCATTAGCGTCTTC
>comp761_c0_seq1 len=660 path=[1:0-659]
GAAGCGATTGCTCCGTGTGGCGCGTAACCCGTGCTCTCCAGCCCTGTTGCCTTGCACAAC
AATGGCGGCGTTGGGCTACGCTGCCACGTTTGAATTGTCCGGCCACAAAGATCACATCAC
CGACGTGGCGATTGATTCTGACGGTGAGACGGCAATTTCTGTAAGTGCGGACTCAAAATT
GAAATGGTGGGATCTTGAAACCGGTGACTGCATGACAACACTTGGACCTTTCTCCAAAAC
ACCTCGACTGATCGAATTCTGCTTGGATGGCACAGCAGCAGCCATCAATTTCGGAAATTT
AATTCAAGTCTGTCGACTCAGCACCGGCGAGAAGATCAGCGACATTGCGATTTCCGGAAC
GGTGAAAATAATGAAGGTTCCGTTGTCCGTCGATTCGCTCATCGTGGCCGTCGTGAAGCA
AGCGATCTTCGTTATCCAAGCTAGAAATGGTATCATTGCATGGCGAGTGAACACGTCAAT
TCCCATCAAGGATATCGCATTGATGGACTCTTTTGGCAACGTCGGTCCCGTTATCATCGC
CATATTCAAAAAATCGTCTGCCGCTGACATGTTCAAGTTGAAAACGGGACAAACAATAAA
GGACCGACTTCCGCAACTGCAGGGAGAATCGGTAGCCTTTTTCTTGAAGGGAAGTAGTGG
>comp761_c1_seq1 len=336 path=[638:0-335]
TGAAGGGAAGTAGTGGCCGTCTCTGGACAAATGACCTTGACGTCGTTCAAAAAGACGTTG
AAAGCTCGGTCTCGCGTACTTTGGCAATGCTTGATGACAAAACACTCATTACATACCGCG
AAGACGATGGGACTGTCAAAATGGTGAATCTTTGGCTGCCCTATACTAAAACCATTTGCT
CGCAATTGGGCTTCGTCACGTGTGCGGCCGTCAGCTGCAATCGACGTCTTGCCATAACGG
CTTCCAGTGATCGCATCGTGAAAGTCTTCGATCTCAACAAGAAGGAATTCCCACTGCCAC
TTGGGGAAGAGTACGCAATTCTGGCGCCCATTCCGG
>comp775_c0_seq1 len=876 path=[1:0-806 825:807-875]
CCTCTGTCAGCAGACTCATGTTTATGGAAATAAGGAGCAGCTGACGATAACGGTAATGGC
GACAACGAATGGGACATTCCCTCTGTTTACCGGACCCTTCTCTATGCCAAACATTGAGAA
AAGCTTTAAACGCGTCTGCTGTTGGGAGGTTTCACTGTAGTTGACTCAAGGTTCAGTTTG
TTAAGTAACTGACTTGACTTCGTTTGGGCGTTCAGTTGGCTTCTGAGGTACAGTAAGGTT
TGGTAGAGACGTCTGATTAGTGTCTTCCTTCAGGCGTTCCTTTCATGGCCCTTTTTGAAT
CAAAAGGCAGACACATACGGGTAGCCTTGGCTGGACAGGACTACTCACATAAACCCAGTC
TGCTACCTGCCCTATGATCATCTAATATGTCTGGATTCTTAATCTGTTTATCCACTGCAC
GTCTTGCCTATAGTTATCTGAAGTTATTTCTTGCTTTCTTATTGAATCTGCCTGTGGTCC
AGCCATTTGAGAATACGACTTTGAATCTAAAAATGACAGTCACAGTGAAGTTGGTTGTTT
TGCCACATGCTGTGAAACCAATGTTATCTGTCATCTTTATATAATAACCACCTGTCCAAT
ATAAGATCGGACTTTTCCTGTAAAACTTAAATTGAGAGCAAGAAGATTACAATAGACTTT
CAAATTCTGCGTTTTGACATTACATTTTGAACAGATGTCTTCTTTAACTTTCTAATGCAG
TGGAGCCTCTTTTAGTGGGGAGACTCTGTCCAGTGGACACCTCTCTATAGCCGACATGTT
GCTACAATTGTGGACACTTTGGGCCCAAGCAAAGCGTCTACTATAGAGAGGTGTCCACTA
TTTGAAACATACTAAAACATATACAGTGGAACTTCT
>comp795_c0_seq1 len=407 path=[1:0-406]
ATGGGTTCTTCTTGATAATATTTCGGCTGCTCCTTCCGACGTCATTGAAAGACTCGTGTC
TCTTACTGAAGCCAATCCAACATTACGAGTTTACGAGAGCCCTAAAAGTCCATTCTTGAG
CAGAGCTGATGACAGTATTAATCAGAATTTCTGCCTCTTTGCTACCGTCAATTCTAGACG
AGAATCCCACGGAAAGCTGTCAAGTGCATTTTACAATCGTGTTCTCAGAATCTGGATGCC
AGAAGTTGACGCAGAAGCAATGGCAACTTATTCCAAGAACGATGACTTGACAAAAACCGA
ATTGTACCAACTTGTTTCAGGCATAGTTGGAGGCTTACCGGGAGCTAGAGCAATTGCAAA
ACTGATTACGTCAGTGCACTGCCGTATGAAAAACCTTGTGATTTCTC
>comp808_c0_seq1 len=215 path=[1:0-190 192:191-214]
GGAGAGAAGCCGCTCTTCTTCTTGCTTGGTATCTTGACGAAACGATCGGCGACCTTTTTT
TTGGATTGCAAGAGGGGATTCTTGTATTCGGGGACCTACGCGATTGCCACTTTTTCTGTC
CTCAAGCTGGTTCGCTATCTTGCGCTGCAGTTGCAAAGCAAAGGGATAGGAGCATCTGCC
TATGTCCAGAAGATTCAACTAAAGAGACTTGATTA
>comp812_c0_seq2 len=565 path=[1:0-276 278:277-564]
CTTGATAATGTTTACTACCGTGAACGCCCTAGCGGCCACGTTGGGTATACAAGCAGCAAG
CTTTTCGACGCAGGCTCATTTCCCGTTTTTGACGAACGATCCAGACAGCTGTCAAATGTT
GTCGGTAGGTCTGAGTTTGTCTTCTTGTGAAAACAGGCAGAAAGCAGTCGAATTGAAGTG
GTTCGTTCCATCTGAAAAAGCTTTTCAAAGTGAATCTCATCTCTTGCAGACGGTCGACCA
CACATGCAACAGTTCGTGATGGCTAACAACTCTAGCCAGTGCACTTTGCTCTTGATTAGT
CAGTAGTCGCCGCTGATTGCCAGACTTCGCACCTCTCTAAATCAAAGCCATGCTGAACTC
ACTTTCAGGCTGCACATTCCAATTCCAAAGGATGCTCTATCCGCATTCCGTTCTTCCAGC
GCGACTCGAAAAAGCGATGTGAAAAAGCGATATGATGTGAAGTAGTTTCGTCTAGCAATA
ATGCGAGTAACTTACTAGGTGGTCACGATATAAAATGAGTCTAGATTTCATTTCTCAGTC
AGTGCCTACAGTTGGATAAATTTCA
>comp823_c0_seq2 len=754 path=[1:0-190 192:191-753]
AGAAAGTACAGACGAATCATTACGACGACTGTCAATGATCATCGTGCATTACTCAGCTCA
GTGAAACACAATCGCAGTGTCACGACTGTCAGAATGGTTTTGATTGTCCATATCATGTCC
TTGGAATGCTGTAGGAGCTTTCCTCTTGGGTCAAGAATTAAGACGTCTTCAGCTGTTCGT
TCCTGAAAAGGGTGCGAGTAACTTCTGAGCTAGACTGCACAGCTACTACGCCCTTTAAAC
CCCTCAGGGATTGCATGCAACACCACATCCGCAATAGGAATAGCGTTTGTCAACACACCC
CAGTGACGTTACCGGAAGACACTCCTAGTAGAGTCTAGCTAGCTAAGGAAAAGATTGACT
TGCGCTAAGACCGATTGGTGTTGTGTTGGCCGTCTTTTAGAGACAGACGCGTGTATGAAG
AGAAGTACAGTACTCACAGTGCCAATCAAAGTTTCAGCATGCTGACGCTAAACTCGACTT
TTCGTCTAGGACGTAGTATAATAGCCGGTGCATGTCTGTTCAGACTCTGTTGTGGCGACC
CCAAGCCAACAGCCACGACTTGCAGGCTTCAGTTATTGGAAAGAAGGATGATTCAATTAT
CTCACTGCAGTGCTTCCCGCTCCATGCGGGTGTCACAGCTTGTACAGAAATATCCAACAA
TGTAAAATTCTACCTTTCCGGGTTCATGAGTCCGGAAAGGTGACGGTCGATACGTCAGAC
AAAGAGCAACGTATTAGTAAAAGGTTACAAGCTG
>comp825_c0_seq1 len=294 path=[1:0-261 263:262-293]
GGATGCACAACTTTTATCTATATTGGTGAAATTTGCAGATTCCTGCTAGCTCAGCCTCCA
CAGAAGCATGACACTGCTCACAAGATAGGGCAGGTGTATGGTGTTGGCTTGCAGAAATCC
ATCTGGGTTGAATTCCAGAGACGATTCAACATACCCATTGTAATGGAATGCTATGGGTCA
ACTGAGGGAAATTTCGGCTTTGTAAACAACACCGGCAAAGTGGGCTCTATTGGATTTGGA
TCCGTCATAGCTCCGTCTCTTTCCCCTACCTGTCTGATCAAACGAGATGAAGAA
>comp863_c1_seq1 len=322 path=[187:0-321]
ACGACCTCGATTCGCGATCTTCGACTGCGCGCTTTCGCAATCCTCATCGCGACGTTTCCC
GTCGATCGGCGACGTCCGATGCTTTGCTTCGTTTCCTGTTTACGCTGGCTACGCCCACCT
TCTCGAACGTTCTGCCGCACGTGCTGAGCACGTGACAGCAGCACATCTCTGGCATGAACT
ACTGTATGTATGAACTATATCCTTTTAGCCTAATTACGCAACAGAACCAGGTACAGAGTG
GCATGATTAGCACACTTTATCCTTGACTTCACTCATTCGAAAATCTAATTTTATGTATTG
TTAGATATGCCATACGCACAAG
>comp890_c0_seq1 len=408 path=[1:0-407]
TGTTAGACCAAACGACCAGAAGATGAGGTTGAATGAAAATAGAAGCCGTTTCACAACGAT
GCCGTACCCGTCGAGAGCCATCTCTTGGCGATTTGGGAGTGACTTGACGGATGTTGAACG
GATGGTGTCTGATCACGTGATCGTTGAGAGTCACACGACTGCTATTACACAGGGGAAACT
ACGTTAATTGCCTTCCTGATTACTATCCCACTTCTGATTTACCGTAATTAACTTCATCAA
GTTTCTTTGAAGGAATACCATTAAGTCTGACAATGTATGTAGTCACTCTGGATTCAACTG
ACACACCTCCTTACATGACTTACTGACTTTTCGTTGAAGTTTGCATCCTTGGCAGTGTCA
TTAAAAAGTCTCAAATACTTTGAATAAAACCCTAATTTCACATTTACT
>comp894_c0_seq1 len=275 path=[1:0-109 111:110-274]
GTGGTAAAGTCAAAAATTGGAGATGAGCACCGGCGACCTGAAAAATAACATCAGGAAGCT
TCTCGTTGAGCTGAGGCAGGCTAAATATATAAAAAGCGTGGATCTGGAAGGTTTAGCAAG
AGGACGACCGGAAGCCGTTCTTCCGTTAGTGCACTATGCTCTTCTGTCTTTTTCTCTGCC
GCTTGCACGTTACTTGGCGTCGAAAGGCTACGAGCTGTTTGGCCAAAACGATTTCCGCTT
CATTCAATCCGTTTATAAAGTGATTTCATTTTCGC
>comp908_c0_seq1 len=644 path=[1:0-643]
CTGACATGATCATTTCATTCTTTCGAGATTTCTATACAAAAAGCGACTTTTACAAACATT
TGGACCAATTGTACGCTGCAACTTTCTCCTTCCTTTTCTTTCTCGGCATTTTCATAGTTG
GCTTCCTTCTGTCTCGTCCGCTCAGAACTTACCAAGAACTATCACTTCGTGAAAAAGTGT
TCTGGAGTCTTTCTATTGTTCGAGCCACTTTTGGAAGTCATATTACTTTTGCAGCTTTCT
ATTGCTTGCTGACAGGCAATGCTCTTTGGGATGACGTAGTGTTGGGAACGACCAAGCTGA
GCACTTTTCTGACTGCTGTTTCTGTGGGATTTTTCGCTTTTGAATGCTTTGCTTTGTTTT
CGTCCGCTGCTCTATTTGGCAAACTGGACAAACTTCTGGCAACCCACCATGTTTTGGCCT
TGGTCTCTTACGTGTTGAGTCTTCACGAAATGTCACCGCATTTCTTTGGAATGTTGTCTT
TGCTTTTGGAAATGTCAACTCTCTTCAGTTGTCTTTGTTGGACACTCTTGAAAGCGAAAA
TGGCAGGTTGTGCTATCTGGAAAGTGAATCAGTTGGTGGTTATTCACACTTTTCACGTTC
GCTCTGCACTGGAAAGTTTCATGTGGTACCAGACCTGGAAACAC
>comp928_c0_seq1 len=267 path=[1:0-60 62:61-266]
CTCTGCTGTAAGAGGAAAGGCAGAGGCAAAAAATTATCAGACAAACTTCAACAGCGGAAA
GGGGATTCCAGTGGCTTTCCAAAGTCAGCACACAAGGACATTAAAGAGGTGATGACAACC
ACAGCAAAGAATAAATCGTCTACTGGCGACGAGATACCAGTCATGAATGATTCAAGAGCC
TATGAAATTGTTTCTGGAAAAGAGTCAGGTGCTGAACAAATTCCTATGAAGGAATCTTCT
GCATATGCAAAGCTTATGTTACGTCAG
>comp943_c0_seq1 len=316 path=[1:0-101 103:102-125 127:126-315]
GGGACGCTATGAAGTTAACATCCTAAAGGACGACTTTGGCGACGAACTCATTGGACAAAT
AATCTTTCCACAGTACTTCAAGGAGCGCTTTGCTAAGTGCCAGTGCTGGAACATTTCGGT
CAGAGATAAACGCTCTGACAGGAAGTGGCCGATACGACTGACCTTCGGTTTTCCACCCGA
CGGCAAGGAAAATTTGGTGACGTCAGTAAGCCGGTTGATGAAGAAGGCAAACGCCATGGT
GTGTCCCATAGATAAGTCTAATAAAAGGGCACGGTTTTACTTGGTTGAAGCGAAATTGTT
TCTGCAAAAAAATCCG
>comp945_c0_seq1 len=206 path=[1:0-69 71:70-205]
CGTTGCTTGTGCTCCGTCTAACAGCGCAGCAGACCTGATTTGCGAGAAGCTCCTGAACCA
TTTGTCTAAAAGGCAAGTGTTTCGAATGAACGCTCAAGGAAGAAATATTTGCAGCGTTCC
GGAAAAAGTGAAGGACGTGTCTCTGTACGATTATAAGTCCAGTTCTTTTAACTTTCCTGT
CAAGGCAATGCTGATGAAGTACAGAG
>comp948_c0_seq2 len=461 path=[1:0-179 181:180-460]
CCCGACGAGAAAATCTCCGCACCGACAGTCGAAAACGCCACACACGCAGTGTCAGCATTT
ACGAAATTAATTCTCGAGCACATATCATCGAATTTTCCCCGATACCGAAGCTCCACTTCC
CGCGCAAGACTTTCCAGATGAACGGCAATTTCATTCGGAGGCCTGGGATCTTGACAAGGC
GCTGGGAGATGCAGTAGTTTGCTAAAATGGCGGCCGTTGATATTGATCGAGCGGCAAGAG
GACTGGTATGGGAGCGAGGAGAGAAGCGCTGCCGTGGAATGGGCGACGGGCGGAGAGGAA
CAGCCATCGCTATCCTTAGATGTGAACGAATGTTGATTCCTTCACGTGAGTCGGATCCTT
TGAAATTGATCTTGTGGAATGCCGACCATGCAGTAGGATGGTCCTACATACTTGACTGCA
GCATAGATTAAGATTAATCTATGAGTGCAGCAAGAGGGGGG
>comp977_c0_seq1 len=439 path=[1:0-152 154:153-438]
CCACGTCAGACAGTCTGAGACAGGCGATAGAAGACGGCCAATTCTATCGAGATATCATTC
GCTGATACGAGACATCATACAACAAGAGCCTTTGTTTTCTACACAGAGTTCAAATCAAGA
TTTTCTGCCAGCCTAATTTCTGGTATTAGAAGGATAGCCTGTATTGAATTTTTCGGCAAA
GATTGAATGCTCAAAAGGACGAAAACCACTGAGGCCGCCAAGGCTAACCTTCTATTTGAT
TGCTTTAGCTGCACCCACCAACTGAAAAAAGAGCTACAGTATATAGTCATTGGAGAGATA
TCGACGGCCTCATTTGAGAACATGGCTCTTTGTGGTCTGGTGACTTCAATTAAGTCTTTT
CTTCAGAGAGCATAAAGTCTACGTTTATGTCTTGCCCCACTATTCGATGGCAAATAGACT
TTCTTTTCATGAAAACGCG
>comp992_c0_seq1 len=398 path=[1:0-344 346:345-397]
CAGTTGGACTATTCACGTTCCCGTTGGCAACCAGATTGAGGTAAAGTTTGCGGACTTGGA
CGTTGAAGAGGACCGTAAACACCCCTGCCCTTACGACAAAGTTGAAGTCATTGTTGGAAA
CAATAAGCCTGCCATCTATTGCGGAAAGTCTCATCCAGGCATTGTTGTATCGAAAGCAAA
TCAAATTAGGATCGCTTTTACAAGTGACGAATATGTAAATCACAAGGGATTCAATTTAAC
TTACTGCTCAAAAAGGCTGACCTGTGGGGACCCTGGAGAGCCAGCCAATGGGGAAAGATT
GGGAAGTAACTACAAGTATTTGGACCAAGTCAGATTTCAGTGTGACAAAGGATTTAAGAT
GATTGTGGGCTCAATCAGCAGACAATGTCTGGCAAGCG
>comp998_c0_seq1 len=212 path=[1:0-60 62:61-211]
TCACTTGACATTCGCCGCTTTGATGTTGATGTTGATTTTTTTCTCTTCTTCACTGGTTCA
TCTAAGAAGTCTTCATCAGAGTCTTCCTTGACTTTCCTTCTCTTTCCTGCCCATTCGTCT
TCACTTGAAATCTCATCATCACCTGATAGCTCTACTCTCTGCTGTCTCAAGCAATTCCGT
GCTGCTCTCCGGCTTGCCTTAGCACCTCTTCC
>comp1005_c0_seq2 len=524 path=[224:0-347 71:348-523]
TTCGTTTGATCACGGGACTCCTTAAAGGTCAAAGTGTCGACACACCTACCCTGCAAAAAC
AAAATTGACAGAAGCTTCACTGGAGCAATTTTTTAGATGACAATTTGACTTGTCACGATG
ATTTAACAGCTGATCTAGACGGAGGTTGCTGCTATTTTTCCTGCTCAAAATGGGAATGGC
AGAGAGGAACGAGGCTTGTCGTTTCTAAGGTTTTGCTGATCGTCGAAGTTTTCCTCGGAA
TGTCAACACTGATTGTAGCCACAGTCGCCGTTATCAGATTGAAGACTGAGCGAAAATTTC
CGCATATGATGATAGTCTGGTACAGCCTTCTAAGCTCAGTGTATCCAACTGTTGTTGAGG
CAGTTCTTAGGCTTATAGGCCCTGAAAATACGGTATGCTGCGGCAGAAAAGATGCTTTGG
ACGCAGCAACTTCTCCGGCATGTGCCTACAAAGTAGCCTATTGTGTACTTCATCAATTTT
CTCACCTTTCTGCTTCCTTTTGGACATTTTGCGGATTGTTTGAC
>comp1006_c0_seq1 len=229 path=[1:0-228]
TCAAAAACTAAAGCAAAACATGTAAAGAGATTAACAACTGTCAATACCAATTCTAAATTG
GATTTTCTTGCTGGATCATCATCTCTTACTTATTTCGCCTTTCGTATTATTGGTTACCTT
GGTGTTACCAATTCTAAGGGTGATGATCATGGATCAATTATTTTTAATGATGTTTCTGGT
AAGCAATTATCAGGTTCTAAACACGTTAATTATACTGTGAGAAATTCAG
>comp1012_c0_seq2 len=569 path=[1:0-387 428:388-568]
TGGAGTGGATCTGACACTATTTGTACCCTGATCAGCGACTATTGCCCTTCTCTTGATATT
CCTTTGCATGGCTTGAAGAATTCTACTGAAAGATATATTAATGCTAATGTAGCATTCCAT
TGCGATCCTGGCTTTGACTTACTAGGGTCAGAGGCTCGGAAGTGCATAGGAGATATGACA
TGGAGCGGATCTGCCCCTAACTGTAGCATTATCTTTGACTATTGCCCTATTCTTGACAAC
TTTATTCATGTTTCAAATGATTCCGCACTAAGAGAAATTGGTACTACTCTGACTTTCACG
TGTGATGTTGGCTACAACTTACAGGGACCTAAGACCCGTACTTGCCTAGCAAACAGACAT
TGGAGTAGGACCAACAGTATTTGCACTCCAAAGAAATGTTCTTTATTGTCTATTCCAAGC
AATTGTAAAATTGTTGATGGAAACGGTGTAAGCTTTTTGACATCTCGTTTTTACGAATGC
AACATTGGATACAAGTTGACTGGAGGAAATTTGACTCGCACTTGTAATTTGACTAAAGAT
AAAAGTGGAGTGGACTGGACTGGAACAAG
>comp1022_c0_seq1 len=206 path=[1:0-33 35:34-205]
GTCATGCACGTTTCGTCATCTGGGTTCTCTGTAGGAAGAATTTGGAGGTGCGGCGGCTCG
CCGCTGTCTCCAGTGGCCGTCTCCTTCGTCTTGCGTTTGGCTTTCTTCTTGTCGGACATC
AGGCGTGCGTGCGCTAAACGGGAAATGAATCTGTTGGACTTTTTACGATCAGTAGCTGAG
TTTACCAGAAAATAACACAATTAAAC
>comp1051_c0_seq1 len=356 path=[1:0-240 242:241-336 338:337-355]
GTTTGCTTACCTTTCCGTTCGTTTTCTCATTGGAAATGGGAAAGGAAAGGGGAAAGCGAA
AGGGAAAAGAAAGTCCAATGGAAAAATGAATAGGAAACCGAAATATTCAAGTGATTATAC
GCGTGGCATGACTTTCCAATCCCTCTCCTACAGTCTTAATATGCGTGGAAACGTCAGAAC
TGCTCAGTGCTCAGAAAACACTTTACCTTTCACAGTGCAAGCACAATTATGAAGACTGCT
GTCATTCACGTCACCATCATTTTCGCTTACTTTTCCGCAGTCTCCTCCGTCTGCGACCCA
ACAAAATGCTGCTGTCCGGACAAAACCGTAACAGCTACTTTTTCGAACAGCACCGT
>comp1064_c0_seq1 len=256 path=[1:0-178 180:179-196 198:197-255]
GTTGACTCTGAGTGTGCTAAACATCTTGACATGTCCTTGGGTTTTGTCAAAACACTCCAA
ACTTCCATGCAACCTTTACGTGTCTCTCCTGGGAAATACTTTGTTTCTGTGATTGCATTT
AACAATGCCATGGAGCCTTCAAACATCGTTTGCTCTGATGGAATCACAGTTGATATCACT
CCTCCAGAAATGAAAGTATTTGACATTAAGAACGTCAGGAGCAAGCCAGGAATAATTCAA
GAAGTCAACTCTAGTG
>comp1074_c0_seq1 len=238 path=[1:0-213 239:214-237]
ATTCATCCTAAAACCAGGGCGAAGGTCAAACAGAGCACTTTCGATGTGTTTTGCACATGA
AGCGACAAACAAGGAAACACGCAGTCGAGCAACGGAATCAATCAACGACCGGCGAAACGC
TTACGACACATCGTGGCTTGCGGCCAAAGAATCGGAGACTCGAGGAAAAGAGAGTTACGC
CCCTGATGTCGAAGCCGAAGGGCTTTAGAGTCAAGCGTACTGATGCGAGGTATAAGTG
>comp1110_c0_seq1 len=215 path=[1:0-114 116:115-214]
TCTCAATCCACAAGATCCTCTTCTTACCAGCAGTGCTTTCTTTAATGAAACTGATGCTTT
CTACGGCTGACAGTTCGAAAGTTTGCCCTGATACCGAAGTGTTCTGCGTTTTTAGTGACT
CCTCTGCAGATAACTACTGTTCTTACCGCCGTGTAGGAGCAACTGCTGGCAATTTGTACT
CAAGCACGCACTTCTCAGGCGACAGGACTTGCGAT
>comp1117_c0_seq1 len=217 path=[1:0-91 114:92-216]
ATGTATTACGAAAACCCGTCCACTTTGTTTATTGTTGGACTATTGCTCTGGTGGTGATCT
TCTCTCTTTCTTGAAAGAAGGACGAAAATCGTATGAAGAAGGGAACGATTTTTATATCAA
CAAATGCTCTTCGAATGATACTGACGAAAAAGCTTTCCAAAATGAAAAGATGTCAATCAA
TAGTGCTTCTCTGTCAAATGATGAAAATTCCGATCAG
>comp1123_c0_seq1 len=254 path=[324:0-253]
GGACGATGGTGCGTCCACTTTACTGCGTTTTGCACCGGATTCTGCGTTAGCGTGTCAAAT
AGAAGAGTGTCGCAAATTGCTGGAAATAGCTGTTGCCCCGAACGACGGGATGATAAACCC
TACACAAATCCCATATCATCCCGTCGTCCAGGAAGATGAGATGATAAATCCTATTCAAAT
CTCATATCACCCCGCGTCACTTGACGACGGGATTAAGAAGGGATTAAGACGGATTCATCC
CGCCGGCGTTTTTG
>comp1188_c0_seq1 len=202 path=[1:0-201]
CGGTCGCAGCTTTCTTTCTCTCCGGTTCTTCGGCAGATTCGACTATCGGCGGAACCATCT
CGGAAAGTAAAACCCTGACTGAGGCGGGGAGTCCGTACGACGTCACAACGGACTTAGTGA
TTTCCGGAGGAGGCAGACTAAACATTCAACCAGGAGTTTTGCTTGTCTTTCATGGAGGCA
CGCGCCTGCAAATTTCCGCAGA
>comp1217_c0_seq1 len=331 path=[1:0-206 223:207-330]
CAACAAAAAGTCTGCTTTTCCGTTGCTTAGAAGGCTAATCTGGCACAATGAACTCAATGC
CAGCTGTCTTTTGGGTCTATCATCCTTTGGAGCTTTCTACAGCCTTCCGTCCTGCGTACG
TACGTATCTAGGAAAGGAAAGTCCGGAAAAGAATACGGGACACGCGGACACACAGACCTG
ATTACTTTCCCCCTCGCGCATGGAACTGGGGCAATGAATAAACAACAGATATTTTACCAG
CGTAATCAACATAACAATGCCATAAAGATCCACCACATTCGTCTGCGTTGACTAACTGCT
TTCAAGCAGATATGCATGATTTTAAGAGCGG
>comp1229_c0_seq1 len=256 path=[1:0-211 213:212-255]
CTTATTTCAAACAAGAGGAATAAGTGTCAGACCGGAAGATATTGGTATCGTCTCTCCTTA
CAGAAAGCAGGTACAAGAAACCAGAATTGCAATCCGAGACGCAGAAAACACTTCAAGCAT
TAAGATTGGCACTGTTGAGGAATTTCAAGGCCAGGAACGACTGGTTATCATAGTTTCAAC
TGTCAGAAGTGATCCTGATCGTCTGCAGGGTGACTTGTATTTCAAACTTGGATTTGTCAA
AAATCCCAAGAGATTC
>comp1240_c0_seq1 len=442 path=[1:0-111 113:112-441]
AAGCATCCATTGAGCATTTAAAACTGCTCTGTTGAGTGCTCACATTTGTAGTGATATCAG
ACACCCAAGAAACACAGACAATCAACAAAGCAACAAGTGAGCATGAAACGGGAATTGCTA
TCACATTTCCAGAGCTCCCTAAGCAATGTTCAACAGTAAAGGCTACACCTGAAATGACTG
CAAGAACTAAAACCTATCTATACAGATTATTACATTGTTGTTCCAGAAACCCATTATGAG
TGGAGAGAGTGACAATGATACAGTTATCCCTGGACTCCAAGCCTTTGACAGAAATCTACC
AAACTTCAGAGTCTGGTCTAGAGCCAACTCTGACAGACTCCAGACTGTCTGTCTTATCAT
GTCTCTTTACTTTCTCACTCACATTTCCACCAAAATTTCAGTATCTTCTGTTTTGCTTCT
TTTTCGTCGCCAAGCAACTGTG
>comp1245_c0_seq1 len=353 path=[1:0-127 129:128-352]
GCTTGTTGGAGATGGATGCACCTTTGCAGAGGGCTCCGGCAAGTGCGAGGAGAAGTATCA
GCATCTGGCTTGGAAGGATTGGCATTCTGTGTGCTTGAATTGTTGCAAAGTTGCGGTCGA
AGCACCTAAGGTACAGAGCGAGAGTGAAGTTTATGTGTGCGACCTCCGGTGAGGCTCGCA
TTTGAAGGTTGCTCCTCGTGGGAGGCGGGGCGATGGTATCGGACCCAAACAAATCACCTC
TAATTGTTTGTTTAAAGATGGCAGAAGATAGGACCAGTAATTATAAATTGCATTAGGGCA
ACCGCACGGACACACAAGTCACCGTCTCGCGGCTTCGGACGGACCCGACAGTG
>comp1262_c0_seq1 len=220 path=[1:0-115 117:116-144 146:145-219]
GTTAAAAGAAAGAACTGCAGTACACTTACAGTCGAGACTTTCAGACCCGGTTGGGCGTGT
ACTTTTGAAGCCAAGACCAGCACTGCTAACCCAAAGCCGACGGTGACCGTTGTCTCCGTA
CATGTCAAAAATAATGATGCAACTTTGTTCAACTCTCAGAGTTACGTTATCGACGCTCAA
ACTGCGTATGGAACTAAAGCGTACGTGGTTGGTGACTTTA
>comp1263_c0_seq1 len=253 path=[1:0-217 219:218-252]
AAAGCACCCGTAACTCCGCTGTTTTCTATTTCATCTAGTCATTTTGCTCGTTCATTACCG
CGAAGTGATTACTTGGCTGTAAGTCAAGTTCTAGAGTTTAAGAGAAAGTTTGAGCTTTTC
ATGTCGTCATCGATCGGACAAACCGTTTTAATGCCGCAAAAAATTTCTGTGTTTGCCGGG
AAGAATCTTCACCAGATAATGCTCAAATGTGCTAATAAAATGAAACCGCTGCAAATCAGT
TTTCCGAACTATT
>comp1275_c0_seq1 len=224 path=[1:0-67 69:68-223]
CGAATTGATGGCTTCAGCTGCAGTTCCAGGTCCTTGGAGGGATCGTGCCATCGAGGAATA
TCGCCAAAGTAAGACATTTAACAGTGGAAAGGTGACATCAACGGACGAGGGGTTGGTAGA
CTTCTGGTGGTCTCAACCACCTATGGGCGACTCTGCGCACGCGCGAGTTCTTTGTTGTGG
TACTTGCGGCCCGTTGAGGTTTACTGGATCTTCGCCAAAGGCGG
>comp1313_c0_seq1 len=232 path=[2:0-231]
GTTTATTATGACGTCACCTTACGTAACGTTACGTGAGCCAGTGTGCAGCGGCCTTCAGGT
TAGGGTTATATATCACATTGAAGTAGCTACAAGGACGTCTGTAATTGGAATAAATATAAC
GGCAATTGCAAAAGAGAATTACACCTTTGGGGATGATTTGGTTGAAATGTACAGGCCCCT
GCACACTGACACACACAACGCAACATATACAATAAACTATGATATCAATGAG
>comp1331_c0_seq1 len=302 path=[1:0-190 303:191-198 200:199-301]
AGCATAATGACGTATTCTCCAGGGGACCTCATGACGTAGGTCGCACTGATTTGGTCTTCA
TCAGATACCAACGGGAAATGCTCCTCCGATTAAGCAGGCACCGAGGAGATTACCACATCT
TATGAGACCCATTGTGGAAGACCAAGTTGAAAAGATGATCAGGAATGGTGTAGTGCAGCC
ATCAACGAGCCCCTGGTCATCCCCGATCGTGTTAGTGAGAAAGAAAGATGGCAGTTTGCG
ATTTTGTGTCGATTACAGAAGAGTTAACGCAGTTACAACCAAAGACTCGTACCCTCTCCC
AC
>comp1350_c0_seq1 len=356 path=[1:0-101 103:102-355]
ATTTGGAATGGTATTGTATGAAATTTCTACTGGTCTGCCATCTTACAGTAGCAGCAAATC
AACTGATTTGGTGATGTATATGAAAGAACTGGATGAAGAGGCTGCTGATTTAGAGGTCAT
GATTGACCCCAGGACACTGCACACAAAGGGAGCAAAGGGAGCTTCGTTAAGATTATTTAA
CATCGCAAAGGCCTGCACGAATATAGATGATAAGAAAAGGCCACCAATGAGTTTAGTTTA
TGATCAGCTGCAAGACCTCTATTTGGAATTTCAAACATTGCAGAAGAGGAAACAAAAGGA
CTCTTCAAATGATGTATAATTGTGCAGAAAGATAATTTTATTTATTAATTGAGCAG
>comp1352_c0_seq1 len=818 path=[1:0-578 580:579-817]
TACGACTTCATGATGTACTCATATATTCCGCTAAGGGTCAGCTGTTTGCCAGGCGACGAC
GCAATAGCTTGAATAATCAGCTGAGCATAAGAAAACGGTGGCTTCTCATTGCTTCCCGCT
GCCGACGACGATCTGTCCACAAGTTCGGCTGCCGTCGCCAAATTCTCTAACTCAGACTCA
GTCGTCTGTCCGACGGCTCTAGCAGCGGCGGCTGCAGCGACCGCCAGCTGAAAGTCGGAC
GTCGGAAGAACGTGAAATCCTCCACGTGGACTGACCGGACAAGAATTGGCCGCGCTGAAT
GAAAACAATGCCGGATTTTCCTTCTTTTACGCTTATGTTATTACCTGATGGTGGCTGTAG
GCGACGGGCAGGGAGAGAGGAAGAGTGACGGTTCGCGAACGCCAGAATTCGATGATTTTT
TATTCGTCGATCCTTCCGTGTCGGCGGCCGACCAAGAACGTCGCCCGTCGTCGTCGTATT
CGGAGTCAGATGGCGGATTGGTGTAATCGATTAAAGCCGTGACATTGAAGCGGATTTGCG
TGGAGGGAAAGCGAATGGAGGACCTAGAGAGAAACAAGGCGACGTCGGTCGGCTTTATTG
CTCTGGAAGACTCCATCGACGAAGATGCCATTTCGCCCACGGCAATTCAGGAAGAACTGG
CCGCTTTCGTAGACGATTTCGAGATGGATTCGCGAAATGAAACTCGACCGACCCATGTTC
ACGTCGACATCGCCTCGGAGGCTGTTCCGACCAACCGTTACGCGTCTTTTTCGCATGTGA
TACTCGAATCCGCGGCCGTCAACGCGGGCAAGCGGCGG
>comp1357_c0_seq2 len=335 path=[1:0-258 260:259-334]
CAAAGACAAGCCAGGGAAGTCTTGCAAAGACATAAAAGAAAACTGCCCTAGTTTTACCGA
CGGGGTTTACTGGATCAACCCCAATTCGGACTTGTACGGAGAAGCTTTTCAAATTTTCTG
TGATATGACGTCTGCTGGGGGTGGATGGAGCATGTGCTACACCACCGATAACGAAGTAGA
GCTAATATCAGAATCCCTCTTCACTCCCGATATATCGTTTGGCACTGTCGGATACAGAGG
AGACTGCAGCGCAATTCCTTTTAGAGAAATTCTTTACGTTGATCACGAGAGTGAAGAGAT
TGCTTGGTTTTCTAAAGACACTCCAGGATCTGTTA
>comp1364_c0_seq2 len=443 path=[1:0-133 135:134-185 187:186-442]
GTCATATCAAATGTCATATTTTCCGCGCCGTTTGTCATTTCCCGGAATATCCGGGATTTC
AGTCTTGCGGAAACAAATGACTATCTGATACCAATTACTAAGATGATATTCAACACAAAT
TTTATTATCAATTCGGTGATGTACATTTTCTGGGTGAGAACCTTTCGTGACAGTCTGACT
AATCTAGTGTGCTGGAGGAAGAAGAAGTGCGGGATTTCAAGGTATTCTACACAGTTAAGT
GTGCTCGATTCCAAAATCCAAAAGGAGGGAGATTTAGTCATTAACAACAGGGCTTAAATA
AGGAAGTCAGAAAGTCGCTTGGAAACAGAAGGAGAAGAAATTGAAGAACTTTCGTAGACC
CAATATTGAATAACCACCAGTCAAGATAGCAAATTCTAGTATGACATAGATTGTCCAAAT
TTATAGTTTTTTAGTCAATAGAT
>comp1379_c0_seq1 len=223 path=[1:0-222]
GTCAAAATGGCGCTACCTGCCAGAATATAATCAGCGGTGGCTACGGCTGCATTTGTGTTG
CTGGGTACGCTGGACCGGACTGCAGCATTGACATAGGCGAATGCGCAGCCATCTGCTTTA
ATGGCGGCACCTGTGTCGATCTTCTGAATGGCGCCGAGTGCGTTTGCCCTGATCAGTGGG
TTAGAAAGCAATGTCAAATAATCAAAGACGACTGTTTTGAACA
>comp1414_c0_seq1 len=305 path=[1:0-273 275:274-304]
GTGCAGGCAAAGCGCAGTGCATGGCTAATGGCAACTGGTCAGCTGGTCCTCTATGCAGAC
AACTTACTTGCTCTGTATTGAAACCTGCTAAAATGAACGTTCTGTTCTGAGCGGAATCAG
AGTCACTGTTGGCTCAATGGCGACTATTTCTTGCAACCCTGGCTATGAGACTAAGACCAA
AGATGAACCTGGAGTGACAGAAATAACACTTGAGTGCAGACAGATTGGCGCTCAAACTGA
AGCAACGGCTGATTGGACTTCAGAACTCCCGGTGTGCCAACCTAAAAACTGCAGCACTTT
GCCGG
>comp1426_c0_seq1 len=231 path=[1:0-206 208:207-230]
AGTACGCGCAGTGCAACTTCGCCGCACTAGTCGTTTGTCGTGCGTAATCATCTACATCTC
GATCATTTTCGTATATCACGACTTGGGCACGGAAGGTAACGTAATCCTTCCCGAACTTGG
ACGATTCACGGCGGAACGTGCCTTGCATCTGCTGAAAGTCACGGTAAAGCTCAAACAAAG
CCATATATGGCAGTACATCAAAACCATGCAATCTTACGTCAGCTGAGTCTT
>comp1436_c0_seq1 len=209 path=[145:0-208]
GTTCCAAAGGACACCCGGGCCATGGACTGGAAGCAGACCGTGCTCACCTTCCCAATCCCC
GTTTCTGGTGCACTTCCTGGCCAGATAGGCCTAGCTGCCCATCAAGTCAAGCGCCACAAG
AAGCGTGGGACTCTCCACAAGTTCGTCCAACAGCAAGCCGCTAAGGCAAACCTGAAGGCC
GAAATCCAGGAGGATGGTCACACTGTCAA
>comp1448_c0_seq1 len=1149 path=[1:0-625 627:626-1148]
GTTAACTGTGTTCCCAGCGACGTCTCTATCTGGAAGTACGCTCGCGAGATAGAGAGTATA
CTTTCAATCAGGCAAAGCATACCATTTCCGCCTCCTTCAGCTTCTCTTTCAGCAAGTCCT
CTTGCCCTTTTGCACTTTCCAGCTTTTCCTCAACTGCTTTGACCTGCTTCTGCACTTGAA
CCATCAGACTCTCCCTCTCCTCTCTTCTCTCCCTTTCCAATTGCTGTGCCCTCTCTGACC
ATCGTTGCTCACTCTCCTCAAGTTTACGACGATGTTCACGGCGCACGTGCTCCACTTCTT
CATCCCCTTCACGCACAAGTCGTGCCTTCTGCTCCGACAGACGAACCAAATCACGCTGGA
TATTGTCACGTTCAAGGACAACATTGGTGAGCCGTGCACGAAGATGTCGGATGCCAGACA
AATAGATACGAAGGACAGTCTCTTGCACACCAGGACTGTGGTCATCCATGAGAAGCGCTT
GAAGGCCAAAAGTCACTTCCTCCATGCTGACATAGCCAAATTCATCTGTGTCAAGTTCCT
GTAAGCAATCAATTAATAGTACATGTAGTTTACTCCACATGATCAGAGCTGAGAATGTGT
GGGATTTCTTCTAGAAGGTCTAAGAGATTATATTTATACACTACTTTCTAAGTTAGCCTT
ATTCTTAGCCTTTCTTATCCTCATTCACGCAGACAGAGATTTCAACGAAAATGTGTGACA
CGTCAAATGCTTGCGTGAGAGTTGACAGCTCTGTGTGATGGATGGGATCCTCACCTGCAG
GAAACGAGTTATTTGTTGATGTTGCTCATTGTGAGGGTCTGTTGCTTGGTCAAGCCACAC
AGATATGAGAGAATCACGGGAGACAAGTCTGTGAATGAAAGAATTGTTAGGATGCGCATG
CAACAAGAAAAGGAGACACTTACCCTCTTTGATCAGTGTCAAGTTGATGGAACAGGTCTT
CGACAGCTGCAGAAAAATGAAGACAAGATATTAAAGATACATTGATGAATGGCAGTGTTC
CAAGACCTGTCTTCTTAGACATGAGTGATGATGCTCTGGCTGAAGGCGTTGACATGCGAG
GCACCAGCATTGGACTACTGTAAGAAAACTAGCAACAAAATAAGAAGTCAGCAATTAAAT
AATTGAGAT
>comp1464_c0_seq1 len=630 path=[1:0-408 410:409-629]
ACTGCAGCAGTGTCGTTCTAAGGTGGGTTTCATGTAACCTTCTTTTGCGTTATATGAGTC
TTCTAGCTTAGAAGTTACTGTACTTACTCTCCTTTGTTGGGGACGTAAACTGGGGAAAGT
AAATTTCTGCTTTAAAGATGGTAGGGTAGACTTTGTGCAGAAGTCAGGATGAGATCCAGT
CAAAGGCCTAAGTTGCAGTCTGTGCTGTCACAGTCATGTGTACAGCACAGTAAAAAGCAA
TTTTCAGATGACATTAAAGTTACCATAGTACATCATTGATTATCCAAACCCCTTCAGTCT
GAAGGGGGTTCGGTTAATTGAAATTTCAGATAATCAGTTGGGAGCTCAGAGATTGTGCCT
TTCTCAATCCCAAACTTGTCTTCAAAGAACTTTGATCTTCTGTTTTGATAGCGAAGGCAA
TGCATTTTCACTTTGGCGCAGTGAAAGATTCCATGCTAACTTGCCAACAGCCAGGAGTGT
GCAGTCTGACGTTTAAACAAATTTGGATAATCAACATTTGGATAATCACTGTTCAGATAA
ATACAAAAAGTACTGCTTATCTAGAGAAAGTAAAAATCATCACACTTTTAATGTTCAAAG
TTATTTTCAATGTATAAGAATTCATTAGCC
>comp1477_c0_seq1 len=339 path=[1:0-161 264:162-236 163:237-338]
CATAATTCGCATTTCTAGACGGAAAACTATTGTTGAAAGAAGTTTTCGGCCACTGCACCT
AACTTACGACTCGAGATCCGCGTTCCTGAGACTCGCACCGACGACAGAACCATGATCCCG
ACGGTACTTTTGCAATTCCGTAACATGCTAGTGAAAACCAATGGTGAGTACCCTCAAAAA
GGGGCCCCAGTCAAAGTTGAATACATTTCACTTACCCTGATGAACTGCTACATTGCAGCC
GTCGCCGTCGCAATAAACAAGCTGGTTTTCCTCCCATCCTCGCTCGTCTAGACAGACACA
GCAACCTCCCGACATTTCCTTCATGAATTTCCTATTCGC
>comp1497_c0_seq1 len=271 path=[1:0-270]
AGAATATCAAATTGAACAAGGACAAGTTCAAGTTTCGACTCTCTGAAGTTGAATACATGG
GACACCGCTTATCAGCAGACGGTTTAAAACCTGATCCCAAGAAAGTCAAAGCTATTTTGA
AGATGCCGGCTCCGACCGACGTGCCTGGAGTTCGCCGATTCCTAGGCATTGTTACGTACC
TATCACAATTCTTGCCAAATCTTGCTGAGCTTTGTTACCCGCTACGCGTCTTAACTCATG
AGGACAAAACGTGGCAGTGGATGGCTGCAGA
>comp1502_c0_seq1 len=261 path=[1:0-197 199:198-206 208:207-260]
AGGAGAGAGGGATTGGAAACTCCTCTGTCACGTGACTAATTAGCTGTTCCAAGCGCGTCC
CGGTTAATACCTTGTCGATGGCTGTACGTCTGTTTTTGGATGCCTTGACGGAACTTTGCC
AACCAAAAAATGTTGTTTACTCCGATTACTGTCGAAATTTGGTTGCGGCGGCTCAGAAAA
TCATGTCTGCGGCATCGAGTCACGATACGCGCTCCTGCGTGTCCTCTTTCAGTGATGAAC
TCGTTTCCTGCCTTGAGAGAT
>comp1536_c0_seq1 len=475 path=[1:0-122 124:123-474]
CTAGCATTGAGAGATATGGGATAGACTACCAATTTGTGGGAGTAAATATTAGCAGGAAGT
CAAATTTTCAATGTCAATGGAAAGTATCCAATTCGTTAGTCACAATATCAAAGACTTTTG
AACTTCTGGATTCATCTACGCCTCCATCAACTTCTCCAACAAGTACTTCAAGTGTGCCTT
TAACAGGCCAGTACACTTACACACAACATATTCTTTCTTGCTTACTTGGTTAGGCACTAA
TACTACCATGATGCACACAACAGAAGCACCCACCAAAATCCCAATAAGAAGTAAAACTGC
CTTTCCGATTATCGCTGTTATTTTTCCTGTTGCTGTTGCCGTCTTTCTGATCCTCTTACT
TGTTTTGTTGGCTTTTATTACATCTTGTCGTCGTTGCCTGCAAGACAAGTGCTGCTCATG
GTGCTTTTCATCTTACGATGACTGCTGCCCCGGAGATAACCCCAAGACAGATGGC
>comp1551_c0_seq1 len=397 path=[1:0-396]
CACGTCTTGTACAGTTATCGGATATGTGACATTGCCACGTCCATGGCTTACAATGGAATT
GGAAAGGAAGATCTCTTCGCTGTTCCTGGCAGTCTCCTGGCAGGATTCTGCAGCTCTTTT
CCACTGAGCGACCTTGAATTTGGCCTTCTGTACACTTTGGTGGTCAGCAGACTAGCACAA
TCTTGCATCATAGGAACATACAGCTATTCTCAGCATCCAGAGAATGAATATCTCTTAGCT
CATGCTGGTCCAGCTTGGAAGACACTGGCTCAACTTTGGGATCTTCCAAAGAGCGAGGTT
GAAAAACAATGGAAGGCATACTTTCAGTGATATGTACATTTATGAATTAATTGACTACAG
TAAGAGGATGTAATTTTTTCACACAAAAGTTGCTGGC
>comp1567_c0_seq2 len=759 path=[1:0-220 222:221-758]
CATTCAACAGGCTGCTGCAAGAAAATGCGCTGAAATGATAATGATTAGGTAAATACGTAG
TGAATTTTTAGGACACGCTCCCTTCCAATCAGAATATTCAATAAGAAGCCAGAAATGATA
AATAGACTCAAATCCGGGAAGGTCAGGACCGAATTTGAGAAATGCCCGGATTTGAGAAGC
TGGTAAAATACGCCTTTCCTAAATGCTTCAATATAGTCTCAAGAATGGCAGACGTTATGC
CGATGAAAGAAATGACAAGTAACAGTTTGAAAGCATATACGGGACATTTTCTTAGAACAC
TGCCCGGATTTGAGAGGTCCAATTCAACTTTTATCTCAGACATGCACAACTCTTACCTTT
GCCAGGTGTTCCGTCCGTTCCTCCGTTTCTGACACACTGAAGAAATACTCCAAGAAATTG
AGAGACGTAGGAGAAGACAAATCAAACGACAAAATCTTCAACAGAAGAAATTCCATTTTT
ATAATCTGTGTCATCCGTTATGTACACAAATTCATCAACTTCTGGTGGGTGAATTTCCTC
AAATTTTGCTGCAACAAGCATACTGGCTGCTCCAACCAATTGCAGCTTTCCGCGCAGGAC
AGACATCTTGGATAGAAACCGATCGACATAAGAGACAGTCAGGTAAAGTGTGTGCTGTCG
CAGTTTGTATTCCTCAGCCACTTCAACCAGCCAATCAACAAGGATGGCCCTCATGGCGTG
AGTTATATCAGGCTGTTTTCTCATGTAGTCAGGCTTGGC
>comp1599_c0_seq1 len=221 path=[186:0-220]
CAATAATGAACTCTACCAAGTTGCGTTGTCTTTCAACAAAATTAATGGAAGTGTGCCATG
GGACAACATCTCTACGTACCGAAAATTATACAAATTTCAGATAACTAGCCTTGCAAAAGT
GTCGGGTATAATACCAGATGACCTGAGTGGACTATATGGTCTCGGCGTTTTGAGTCTTGG
TCACACCCGTATTAGTGGTCAACTGCCTTTGGGAGCACTGG
>comp1604_c0_seq1 len=303 path=[1:0-101 103:102-116 118:117-302]
GCGGCGGTGGCATGGACGCAGCTATCTTTCACCATAAAGCTGGCTCAACTCTTGCTGCAC
GTGCATGACTTGGCGTTGCTGGTGGCTATATTTGTGGCATGAGTCATGAAAACGGCAAAC
GTATTCCTGGACACGCCATTGCTCTTGGCCATTTCCACCGCCTTCTTGTATCAGCTGGAG
TAGAGCAAGCTGCTCTCGAAGCAGACTGTTGCATGAGGCTGTGCTGTGGAGAAGCTGTTG
GTGAATGCGTTGAGCGTTTGCTTCCTGTTGTTGATTTACTTCCGGGCGATTTCCTGCCGC
CTG
>comp1727_c0_seq1 len=249 path=[240:0-106 121:107-248]
GCCCGCTCTCCCTTCGAATTGGTCACTGTTGACGAAAGGGTCTCAAACTAGGCCTGTCTA
TCAGCCAGAATTTGTACTAGGACCGTTCAACATCGTAATAGACGGCTGCTCCAACTTGGC
TATTTCTATGGCAGACAGTACCAGTGGACCTGGTCAAGATCGTTGGATAACTCAAACTGG
TGCAGAGGTGACTTCTAAAGGCAGAATTCCATCAAAATTACTCAATGGACGACTGGGAGT
TGCCGCCGA
>comp1734_c0_seq2 len=1156 path=[1:0-601 1179:602-714 738:715-1155]
AGTTTTGACATGTCTCGCGTGGCGCTCTTGTACGACTTAGCGGTCGATTTCCTGTGCCGA
GCAAACAATGACTTTTCCGTGCCCCTCATTGGAGTTCCATCTCTTCCACTTCCCCCGTTG
CAGACGGCCTAGTCGAGGGTTTGGCTAAAAGAGGGAAGCTTACTGCAACTATTTTGGAGC
TGCTGCTGAATCCACAACACGCTCGACTGTCGACGTTGCCACTTTATCGCCATCGCTCTG
TTGAGGAAATGTTTATTGCCGCAATTGCAAAGCAAACGAACATCGCAAGCATCAACATTT
CTTGCTTCTCCAAGTCTCAGCTCGAATCGCCTTTTTTGTTCTGCCTACCCGAGCAATGGA
CACAGACCCTTACGTTCTTTGCAGCCAACCACGTCAAGGGATCTATTGGTTTCCCTCTGC
TGTCGAATTTACGCCACCTAAATGTCAGTTTCACATCTATTACATTTGCAGAGTGCTCTT
CTATTTTCCCTGCTCTATGTCAACTGGAATCTCTCAACGTTTCAGGGAGCCCCCTTACCT
GGCATCAGTTTGCGTCAGCCTCTGGCCTTGTGAACTTGAAACGACTTTGAATGAGTTCTA
TGTGAGTTTATGAGAATTCTTTTTAAGTATGAGCAGTCGACACCAGAGGAAGAATGCATC
TTGACATTTCCTACATCTGTTTTGACTCTATCTCTGCACAGGATGTAGTGTTTATACTTC
CACTTTGTCTGCGCTCCATTTTCTTCCACACTCCTTCCCTTACACACTTGGAAATTAGCT
GCATGACTTTAAGCAAGGTGGCAGAAGAGCTGAAAATTTCAGGGAGGTTAGCTCAACTCA
GATTTCTTGCCTACTTCAATGAGGATCGGGACGACGATGTGAGCGTTCCATTTGAACTCG
AGATTTTTGAAAATCTTTGGCTTGCGGTAAAAAGTGCCTCTTAAAATCTCAAGTTGAATG
CTGTTTCCGTGATAAACATACTGTCAAGAATGATGTCTCGTTCATTGATGCATTCCTGTT
GGCCCCCTACTTCTTCCATTACCGGTACTCTTGCCTTTTTAGTGCGCTTCCTTCTTCTTC
TCGATGCTTCTTTGTGGCCTTCGTTTTCATGGAGGTTCGTTTCCGAATCGCTACCCGTGT
CCTCCTCCCCTGGTTG
>comp1755_c0_seq2 len=488 path=[1:0-402 404:403-487]
TTGTCATTCCACTGTCCTGCCTGGAATTTAAAGAGCAAGCGTGGCTTCAAGTCAGCATGA
TGGTTATGAGACTCATCATGATTCTCTCCATGTCAGTTTATGCTGTGATCGCTGAAGTAT
ATCAAGATGAAGGTGAAGCTGCAACCAATGCAACCAAAGCACCTCCTATTCCATGGACAA
GTTTTCACTCAAATGGATTTTTTGCTACACTGCCGGCAGCACTGTTTGCTTTCATGACAC
ATGTGTTTATTCCCACCATGGTCCAGCCCATATCTAATAAGAAGTCACTGACTCGTGTTT
TCTGGGCTCTTTATGCATTTGCTTTTGTTCTCTACGCTTTGCTTGGTGTCTCAATTGCAG
CTTACTTTAAGGATGACGTAAATGAAGTTTGCTCTCTTAACTGGAGTTCTTTCACAGGAA
GTGGTCATAATATTGCTCTAAGAATTTATTCCTATTTGGTTGTTTTTTTCCCAGCCCTTG
ATGGATTT
>comp1786_c0_seq1 len=344 path=[1:0-262 264:263-343]
GGCAATGCGACTACTTACCACACTTTATCTTCAATTTACGGCAATGATTTCACGAAGAAT
CTCAACATAAGCGGAGTTGACGTCGTCAGCACCGGAACAACAATCCCAGCCGTCGTTTCT
CCGTCACACGAAGTTCGCGTTCTTGATCTTTTCAATTATTTTCTTCCATCCTTCAGCGAT
TTACTTGGAATTGACAATCTCAGTACGGGCAATCCACTCAATATTCAAATCGCAACATTC
TCTTTCAATTTTGATTTGGACATGTGGACCGTCGCAACAAAACAATTTCCCACTGTAAGC
ATCGTCGACGGCTTTCTGTCTCTGTCCAAACTCACAGCTTCCGC
>comp1827_c0_seq1 len=211 path=[1:0-74 76:75-98 266:99-210]
CAGCTCTTGCTACCGTCTCTCCCATATATCAGAAACGAACAGTATGGCAACAGTTCAACA
GCGTGGATGGATAACTGCGGTGTTTTTCTGCCTTAATTCTGTTGTCGGAGCTGGATTTCT
AGGAATCCCCTATATTCTTTACCATGCCGGCGTCCTTTCCGGCGTCTCTCTCATTGCAAT
CATCACTTTTTTTGCAGTGGCAGCCGCTGAA
>comp1828_c0_seq1 len=242 path=[1:0-212 214:213-241]
ACGATTGCTCATTTACAAAGAAACAGAGTGGCAGCTCATTAAAAGTCACCTATGCAGCAA
CTGTGAGAGTTAGCTCTGCTGCAAATACATGCCGTGGCCGTTGGTACTTCTCATTCAATG
GCAGAGAGTGCTCATCTCCTATGGCCATTGACGGTATCATTTATGTCTATGATATCAATA
GCAGAAGCAATAACCTCAATCTACATCGTTCTATTGTTATTGAAGGCTTCTGCGACAATC
TT
>comp1844_c0_seq1 len=361 path=[1:0-62 64:63-360]
TCGTCAAAGGTTGCAGTTTCTTGAAGTTTACGAAGTTCTTAGCTGGTTACAGTCTCTTTT
TACGACAGAAGCTCTCGGTTGCAATTTCAGTTGTGAAGATCGTTTTCTCCTTGTGCATCT
TACGAAGTGTTCAGCATTTTTTCCAAGTCTGCTCTAATTAAAAACAGAATCCGACGGTCT
CAATTTCAGTTTCTCTTTTGGTGCGAAGATCACCTTCCGTGTGCCTCTCACGAAGCATTA
GCTGACTCAAGTTTGCTCTAATTAATTAACAAGTAGAAAAGTGTACTTGTTAGTAAGAAA
AATGCTGTATACCGCCGGCGCTGCGCCCATCTTTATTAGGCATCTACTTTGTTTCTCTAC
T
>comp1867_c0_seq1 len=754 path=[1:0-358 360:359-753]
AAATTTTTGTAAATGCACAAACAGAAATGACAAGTGTTGTGATTAATGGATCCAAGAAGT
CTCAGCTTGTAAAGAAGGCGATAGCAGAATTACAAAAAGAGCAAAAAGGCAGCATTATTT
TCTTTCCCGCTAACAGATTTACACATTTCTTCCAAGTTTCATGGGTCTTTTGGATGGGAG
CGAAGTAAATTTATCTTTTCAAGTTCAAAAATGATATCGGTGATCCTTGACAGGCGCTTG
AAACGGATTTTGGAAAAAGCAGAGCAGTTTAAGGAATCAAGCGGACTACCCATTGTCGTT
ACTGACATTCAAAATTTCTTCACGGAGAAAAGCACAGCCGACGGAAAAAATTCCGAGACA
AAAAAGAACGATCACTCCGACTTTGTTGAACAGCTAAAACGTAACAAGGAGGCCGTGTTC
GTATTCCTGGCTAGCAACGGCAGTGACTTGACTGAGCTAAATAAACGTTTTGCCTGTCAT
TTGAAAACATCTGACATCTCTGATGTCGAGCCACTTGAGTAATTTATCAAAGATGTAGAT
ACTAAGGATTGCTATACTTATAGGGAAGTACAACAGGGCAGCGTACTTAGTATTTTGGTT
ACAAAGGGCAGCGCACAATTTTAATACAATGAAACAAGTCAGCATTGCAGAAGCTGACAG
CTTTTCTGCCAAAGTCGAACCATGCAAAATCATTCATCCTGTGGCAGACGTCCCTTGACA
CATTGTGTGACTCATCAGACGGTGGAAGAGAAAT
>comp1898_c0_seq1 len=567 path=[1:0-130 132:131-148 150:149-566]
GGCTTTCTATAAAGAGTTCTGTGTCTGAACTAAGTTTGACAATTGGAATCTTTTACCAAC
TGTCAGTGCTGCAACGAGTCCAAGGCCATTCTTCTCTCCAGACAATGATGGAAGGATCAT
CAGGGCCACTGCCCACTTGCCTGGATCATCAGAAGAGTGCCATGACAAAACCAGCAGATG
ACCCATCATTGCCTTCAATGTCATCCCTCTCTATCAATATTCCATCTACATTCCACTTAG
AAACCGCGTCTCAAACACAAGTGTTGACCTCTTCAGATGAAAGGAAATGTCCAATCACAC
TGCCAGCGCACCATCCGCCATCCTGCCAACCCAAAATCAAAATGGCTGCCAATGCAGTGG
CAGTGATGGAACCAGCGCAGAGACGCCAGCCTCCAAAGAAAGGGTCACTGTCAGTGAAGA
TGCTGACAGTGACAATCAGCACGTCTGTGCGTCAGAGACACCTGATCTTTCCCTGTCTGA
TCCTGAGCCAGGCCTCACTGAAGGCAAGGTATTCATGTTGACTCTGTTTGGGTCGACCAA
TATGAGAGAGCTTGAGCGCATTGCCAC
>comp1918_c0_seq1 len=345 path=[317:0-50 46:51-344]
GATCGCGAGTAAGCGAGAAAGAGAACCTTCAAGCAGATAAAGCCAGTTCTGGTATTACGG
TTTCACCTTTATTGAGTGCACGTCACACGTGCTGGGAAGACCATGGTGTGCAACTGCAGT
CAAAAGCAACCAGAACAGGACCATGACGGAATGGGACTACTGTCACGAATTGGAAGTCAG
CAGGGCTGCAATTAGTTTACCGCCTTTTACGGAAAGGTCTGGGGGTAGTTCTGGCTCTGG
CTCAAGTGCAGCAATAGCTGCTGGAATTGTGACGCCCGCTATTGCTATTGCAGTCATTGC
TGGGCTGGTTCTCTTATACGCACGCGTCAAACGTACAAGAAAAAG
>comp1931_c0_seq1 len=244 path=[1:0-104 106:105-243]
TTCTGACAAATCGCTCAAGAATTTGGTGCAAGCTGGAGCCACGTGGGTTCGTTTGCTAGT
CACGTGGTACGTCGACGACATCGATTCGCCGTTCATTTACCCAGACCGAAACGAATCATC
GCCATTGAGAACGCCCAGCAACCCCGAGATTGCTCACGTGATTGACCTGGCGGGACTCAA
AGTCATGCTTAGTCCAATCATTGATCTCAATTGAAATATGCAGAAAAATTTGCCGAGCGG
AAGG
>comp1955_c0_seq2 len=511 path=[1:0-444 476:445-510]
CTTGTTTGCTTTCGAAAAGCACACAACCCAGATATGTATGTTTACGAGCTATTCTGTGGC
TTTAACTGCGTTTCTTGCAGAAGTAAATACTCATTCACTGACTCGGAAGTTGGGAGACTA
CGTGCATTGTCTTCACGACCAAAGCACTTCAAGCTCGTCTAAATGCGGCTTAGCAACCAA
ATTTTCCTTGTTTACTGACATTGGCGTGATTCTCTTTGATCTCATGGGTTTCTCTTTGCT
GGTTCACAATCTTTCGTCTTACTACACGAAAACAGTTTGGCAAAGAGCAATATTGAAAGT
GACAGGGTTATTGAAGAGATTGTGTCTGCGAAAATTCAATCCAGAATCAACGCCTGAGAC
ATCTGCCGAGAAAAGGGCACTTCTGTCCGAATCGGAGAGCACCGGTACTTCTCATAATCT
GTAAAGGCGAAAGTGCAATTTTTCTGTGTATACAGTACATGTGAAAGAATATATACTCTG
TGTAGCTGGCTTTTTGCTCTTAATTTCAGTC
>comp2018_c0_seq2 len=438 path=[1:0-105 162:106-437]
TCTGGGACATCTGGTTCCTTCCCGAGGTGGCTTGGGGCGGCCGGTGACCGGATTTGCCCT
GAGATAGGAACAATCAACGGCTCTCGGCTTACATCTTCGACAACCATAGGAGAGGTAGAT
GGCTGTCTTTGGGTCCTTTCTCAGGCGTTGCGGCAGAGCGACGTCGAAGTGCCAGCAGAC
AAACGAACCGCAGGGAGAAGACAACAAATATACTTCCGCTTCTAGCCTTGGTTTAGGTGC
TAGGGCCCGTATGCGTGGTGCGGTTTATCGCCTGGGGAGAAGGCGAGGCGACCATCAGAG
ACACGCGTTTGTTGTCACCATTCACTCTTTCCCACACAATGTATTGACGGAAGAATGGAA
GGTGGGCGACATGGAAGAAGCTCGCCATGTGGATGAGATGGCGTTATTTTGACGACAGCG
TTGGTTAATTGATTTGAG
>comp2042_c0_seq1 len=379 path=[1:0-100 102:101-378]
TCTAGGCTTTACCAAAAGTAAGCTGCTGCAATCTGATCGTTCAATCTAAGACGGCGACTG
TCACGATTCGACATGAATGAAGAAGAAGATGATGAAAGTTCTAGAAACGAAGAGATCAAT
GAAAGTCAGCGACTTTCTTTTAGCACCAGCTGTAGATTTGTTTCACCCAAGAAAGTCACT
GCTGTCACGCTAATTGGAACTGCTTTGCTCACTTTATTTCGTTCTTTCACTCCTGTCATT
GGCTACACTGTAAAACCGATGGAAGCCTTATGTTCGGATTGGAACAGCTCAGTCACAGTT
ATGGGGTATTCCCTAATGTTCGTCACGATTGCTGTCGTTTCTTCACTCACCAGTTCCCGC
ATTCAAAGAGGAAATCTAC
>comp2060_c0_seq1 len=293 path=[1:0-292]
GGACACCTCAACTTCCCGGATGTCCTTGGTTGCTAAATCAGCTCAACTAGCTTTTCTTCC
GGGTTTTGGAATCCCTCCTGTTCCGGGTCGCCTAGTGGATAAGTCAGTGAAGGGAGCGTT
TGTCGACATGGAGGAATTTTTGCCCGATAACATCCAACTTCTACAACAGTTGGAGGAGCA
TCCTCTCTTGAAGGCCGAAGGCGGGGGCCGTACTAAGCTGCGTCAGATTAGATCTCCCGC
TCTCTGGGCTCAATGCTTCTCAACATATGCTGCAATTGTGGCAAGAGCTGATC
>comp2109_c0_seq1 len=273 path=[1:0-272]
AAGATGAACTAACCTTGACTTTCGATGAGCCTGTCAAAGCAGCCACAACGTTGAATGCCA
CAAAACTTGTGCTTCAGTCAAATGCTGCTGGTACCTCAGCAACCCTCCAATTACATGGCG
GATCTGTATCAAGCGCCCAAGATGGCGATCAGACTGTCTTTGTTGGACTCTTGAGTGAAG
ATGTCACAGATCTTAAACTCAATGTCAGCCTATTTACATCAAGAGGAGACAGCTTTTTGT
CATCAGCTGCTGGTCTTGTACAAGACATGAGTG
>comp2116_c0_seq2 len=373 path=[1:0-312 314:313-372]
CTTTTCCTTAACCTCTACTCCGCTATCATCAGCCGGTCGGATTCCGAACAATTTGCTGAG
GACTACGCGTTCTGTCGGTGGGATAAAACAGCTGAAGAGTGTGACTGCTACAAGGAGAAA
GAAGAACTTCAGGCAGCCAACAGAAAAGGAAAAAACAGCAATCTGATATGCAATGCAAAA
GACACGAAAACTTACCAAGTCCTCGTTTCCGTATTTGTGTGCAACGTTACCGGCAATGTG
CCTGACCTCATTAATATTATCATTGCCGTTTCCCTTTTTGCAAGTGCCATGAAAAGAGCC
AGACAAGAAACGGAAAATCGATCTGTGTCTGTTACGTCTGTCGTCGTTAGCAACCAAGGC
GCAACATCCGGGA
>comp2144_c0_seq1 len=296 path=[175:0-133 36:134-295]
TAATAAATATTAATAAGTTCATCACCCAAAACAAGCCTGAGAAAGAATTCAATACCTACC
TTCTTAGTTTCGTCCTTTATAAAATGATTTTCGACCATTTTATTGAAAACTACATTGGTG
GCCTCAGCGACCATGCGACAACGGAACCAATGAAATCGATGAAAACCAACACGTAGGCCT
ACACTTCACCTGCAACTTCGGCAACAAAAGCAGCAAGCGCTTGGCTTTCCGAAATCATCG
CGCCATCAACAGTCATAAAGGGCAGGCAGCCAGTGGGAGTCTCTGAAAATGCAAGG
>comp2167_c0_seq1 len=355 path=[1:0-284 286:285-354]
CATTCGTGCTGCTTCTGAACTACTTTAATTAACCAGAACTTGCAACTGGAGCTAGTACCT
TGCTCAGAGTTTTCCAAGTTGGACAAATAAAGCGAATGGACGGAAGAATTTGCCTTCGTG
AAAACCAGGAACCAGCAGCCGAAGAAAGCACGTTAAGACTCAGGAGACCAGCAAAGAGTT
ACACAGCAGAGAACAACGCCGTGTCTTTGCAAGGGCAAGGAAACGTGGCAACTATTAACA
ATTATTATTCCGTGAATTGCAGTGCTGATGGGCTTTTGGGGGGCTTAGTGGTGTTACTGG
TGGTACTAAGCGTTGGCTTCATCGTCTATAACAATGAAGTGGCACTGCCTTCGCG
>comp2218_c0_seq1 len=210 path=[1:0-141 200:142-209]
ATGCTGTTGACCACATTAGTTCTTTCATTAGTTCTACCAATGGTTTTCCCCTCTTTGCCC
TTTGTACAGTACGGAAACTTGTATCTTACCGATTGCCACGAATTGAAAACGTGTTGCCTG
AAGCCGTGTGCTAACAACACAATTACTCGCCGCAAACCTTTCAAGTCTCTAACATTAGGC
GTGGAAGAAACGGACGGATGGCCTACAGCT
>comp2221_c0_seq1 len=263 path=[1:0-39 41:40-262]
ACAGTCCAGCGCAGGCCAAAAGCAACCTGCAAAGCCAGTCAAAGGAGCAGGCGGAAAAAA
GACAAGTACACTTTCTGTCCTACTTATTTGACAGACTATGACGGCATTACCAAAGAAGGA
TGCTCCATGATTTCTGACGAAACAAAATCGGCTTGTGAAACAGTCATGAATGACTGCAAT
GACTTGTAGACAGTTTATTAGTGGTGACAAATAGAGCCTTGTAAACTTGTAAAAAAGGAT
CCAATTTCATGCATGAATAGAAT
>comp2237_c0_seq2 len=653 path=[1:0-485 487:486-652]
TTCATCACATGTCATTTCAAATGCCCCCCTTATAAAATTTAACGTCTCTAAATAGTTAAT
AATAGACCAAGCACTGCAAGTGCAAGTAGAGCTGGATCCCCTCAAATCTAGCATGCATGC
TACGTCCCGCCACAGGAACAGCAAATCCACTCTCATCAGAACCTCCGTCAAGTAGCTTCA
CAACCAACCTCCAAAACCAGCAATGACTACTACAGACGGCCGGCAAAACCGACGTCGCTC
TACTCTACAAACGGCAAGTAGAAATGCTCACAAGATCCTCCTAGCCACAAGCGAGATCAT
CGCACTCGTCGTCCTTTCCGGGCACTTCCTTTTCCTAACATGGGCGGCCGTTACGGTCCA
ATCAGAATCTCTCATCTGGATAGCTGTTGCAACGATCGTCGCGTCAGGCGCAATGATCCT
CGTGAAGCTAGTCGCTTTTCCAAGCAACAGGGGGGAGGACGGTGAGCGAATCACCCGAAC
GTGGTATGTCCCCGCTTCTGTGTACCTCTTTGCCTGCATTCCTCTCATGTGGCTCATATT
GTGGGGAATGTACGTCTCCACCGAAGGACGCACCGAAATTGTAACAAACAGAACGGCAGT
GAACTCCACTGTGACAGCTGAGGACGTGCTGAGGAGACTTGCTCAGGAGGAAA
>comp2249_c0_seq1 len=553 path=[1:0-189 501:190-240 191:241-552]
TTGATGTGTTTTATTCAAGAACTGCATTGCTCTGGTCAGTGTACCCAAGTGAACTCGGTC
TCGTGCGATGTAAACAGCCTGGGTCAATCGAAGGACACTCCGGTTCCGTCATGTCTTACC
GTGGGCGAGCTAAGCAGTAACAGGACGGGAATCTATTGGATTAGACCGACAGTTCAACAT
CCGGCTTTTAAGGCAAGTGAAGAACATCCTTGGAATTACACTATACATACGCCTCAATTG
CAGACTTACTGCAAAGAGGGAGGATGGACCCTTATCATGAAAATCGATGGCACCAAAGCG
ACGTTCGACTATCACAGCTCCCTGTGGACGTCCAATTCCTCGTACAATGAAAATGCGGTT
GATTTCGACGGAAACTAAACTAAACTACAGTCCTTCTGGACTCTTCCGATCAAGGAACTT
CTTTTAGGCATGAAGACGGGGTCTGAAATCCGGTGGATGACTCTTCCGGTATCTTCTTCA
TCTCTGGCGGATCTGTTTAGCGGAAGTTCCTTCCAGTCAACCAATGCCGGTAAAACTGCT
TGGAAAAACCTCG
>comp2249_c0_seq2 len=502 path=[1:0-189 191:190-501]
TTGATGTGTTTTATTCAAGAACTGCATTGCTCTGGTCAGTGTACCCAAGTGAACTCGGTC
TCGTGCGATGTAAACAGCCTGGGTCAATCGAAGGACACTCCGGTTCCGTCATGTCTTACC
GTGGGCGAGCTAAGCAGTAACAGGACGGGAATCTATTGGATTAGACCGACAGTTCAACAT
CCGGCTTTTAAGACTTACTGCAAAGAGGGAGGATGGACCCTTATCATGAAAATCGATGGC
ACCAAAGCGACGTTCGACTATCACAGCTCCCTGTGGACGTCCAATTCCTCGTACAATGAA
AATGCGGTTGATTTCGACGGAAACTAAACTAAACTACAGTCCTTCTGGACTCTTCCGATC
AAGGAACTTCTTTTAGGCATGAAGACGGGGTCTGAAATCCGGTGGATGACTCTTCCGGTA
TCTTCTTCATCTCTGGCGGATCTGTTTAGCGGAAGTTCCTTCCAGTCAACCAATGCCGGT
AAAACTGCTTGGAAAAACCTCG
>comp2258_c0_seq1 len=472 path=[1:0-395 462:396-471]
AAATTTCATTCCGCCGGCCCTGGTGCTCGGTCTTTATAGCGTCACAACGCTATTACTAGT
TTATTTGAAAAATCCCATTGCCTTCTCGGCGGTCTTGACGTATCCGGGAAGCGACCACAG
CAGAAATACGAGTATCCGGGCGATAAGCGTCATGTACGGATCCAAACAGGAGGCCGGTCA
CTGTAGATACACCCAATATTTTCTTTTGTCCCCGTACACCGTGTAGCGATTTGCTAATTA
ATTTGAATTGGGCAGGTCACATATGTTTGTCTATAAGTATTCACTTGAGGCTATTGTAAT
TAATTAATTAAACCAAATCTGTTGCACCATGAACCACAAGCAGAAAGCCAAAAAGAAAGG
CGTAAATTAAAGAGTCGCACCTCTTCTGGGCTTTTTGACGTCACAAGAGTTTCCGGTTTG
CTCCTGTAGTCATAGATATGCTTCTTCCATAATCACTATGGTTTATTAATTA
>comp2261_c0_seq1 len=355 path=[1:0-354]
GCTAATGCTTTCTCTTCTTTTCGCAACAGCCGCCGTCATCCTTTCGTCGGCGCCTCTTGG
CCAAAGACGCAATTTCTACATTAAGGAAAATATCGGTCAATGTGAATTTGACGAATACGC
GCCCGGTGGTCAACTATCCGAAATCGAAGAATCCCGTGCGATTACTTCACAGGCTCAACA
AGCCGGCCTCGCTTCCGCTCTCTCTAACGCGGGAAACGCATTCGGAGTTCTCGTCGACAT
GGAACTTCCTAGAGCCATCACGAGTACAGTTCAAAAATTCTCCACGGCGTTCTCCGGCTT
GCCTTTTATAGGCATTGGCCTCGGTCTCATATCGGGGGTCCTCGGCATAGTAGGC
>comp2275_c0_seq1 len=270 path=[1:0-66 68:67-269]
TCGTAACCGTACCATACATCGTTGAGAAAGTCGTATGGGTCGTACTCGTCGCTGTCGCTG
TCGCGAAAGCGGGGATTCAGTTGAGAATGAGCGCTGCAAAACTTCACACTCCATCATTGA
CCAACCTTTTGGTCATAATCGCCGCTATTCTCGCCAATGTGATGGATTCCCAGTCGTGTC
CGGTGAAATGCACATGCCCCCGAAGCCATTCTGTCGACTGTTCCGACCGCGGGCTTGTCA
GCGTTCCGGCCAATCTGCCGTCTGGCACTC
>comp2307_c0_seq1 len=241 path=[112:0-109 4:110-240]
CTCACTTCCAGCGCCGGAGGTTTCTTTCAACAACTCTTCAAGGGTTGCACTCTTAAAGAA
CACTACCTCTACCGCAATGAAGAAGGTCGCATCGTCTTTAAAGACACCGATGCTGGTCAA
ACCACCCTCCAGTGGGTTAACCAACAATGGGATATGGGTAAAGAGGGCAAGAATTTATTC
TTCCCTGCCACTTGTGCCTACAAGACTGAACTTCTCCCTCCTAACAAGACTCACCGTAAA
C
>comp2368_c0_seq1 len=741 path=[1:0-518 520:519-740]
TTAAGCTGCATAGTGATTTTTCTATACTGTTGGAAAATGCTTTGTCTTCACAGAAACCTG
CCTTGATTCTGATGAGGTCAGATTATATGATAGAATCACGGAAGACTGCCAGTTCAAGTT
TAACTCAACTGAGACAACTGAAAGTCAACATGATAGCTGCTTCGTTAGGAGGGATTGCAG
AGAAGATGCCTTTGTGCTTCACCGGTATACTTACAGTCTTCTCCGTGGGGGTGTATCTGC
CGACTACGAAGAAAATTTAAATTACTGCATGCATGAGGTAGGCGGCAAAATTGTTTCCTA
CTTGTTTTTAGACTGGCCGTTGCGTTTCAAGAGTATGGACGTCCACAGTAATGACCGCCA
TCTTCTATTCTCTCGCTATCATAAGTTGCTGTTTCTTTGAACAGAGCTGTTATTGCAGTC
ATTACGGAACCACTTGAGAGGAATGTTTTTGACATCTTCTCAATGGAGCTTGCCCTCCAT
GAGAAAATTATTCAATTCAACTCGTTATGCATGGTGGTCCTGGATGATATCATTGAAGGG
GGAAAGTATGAAGCTAAACTGCAAGAAGATCAGTCTTTGCTGATGAAAAGAAGCCATCAG
GGCCTGAGGCTTTGGCAGATCTTCGTTTATTCGTTATCTACTCGTGAATTACAGTGGATT
TACAATGGAGACCACGATGTTGCCGTATGGCATTTCCGAGGTGGTATCTTGCCAAAACAT
TATCCAAACGAAAGTGCTAGA
>comp2434_c0_seq1 len=310 path=[1:0-120 122:121-309]
GATTGCGTTGCCCTCAGGTCAACAGTCATGGCCTTCCCTCGTCCATAACTCTCCCTTCCA
ATGCGTTCATCCAAGTCAAAAGAACACTGTTAAAGCCAGGCAAATTTGCAACAGCACCTA
CACAGACAGAAAAGAGCTGCAGAAATCACAATGGCACACAAAAGAGTCCAATACCAGTCA
ACAAGCCACCAATAACAGCCAAACCCAGTGTAACACCCAACGTTGCCAGCTGATAAGCAG
CCTGAGCTGAAGCAGACCGTCCTTCCCCTGTTTGTATTCCCCATCCAGCATTATTCAAAT
CATCAAGAGC
>comp2459_c0_seq1 len=589 path=[1:0-588]
GTTTCCGGAGGTGTTCGATGGCGATTTCGGCTGTTTCGAGAGTTTACTCCATCTGGAAGT
CGACCCTTCCGTTCGTCCAGTGCAGTTGCCAATAAGAAAGACGCCAATAGTGGTGAAGGA
CTCGTTGAAAGAGGAACTGGATCGTTTGGTGAGAATAGGTGTGATCTCGCCTGTCGACGA
GCCATCAGAGTGGGTTTCAAGTTTGGTGGTCGTCCCTAAGTCAAACGGGAAATTGCGAGT
GTGTTTAGACCCCAAACCTCTCAACAAGGCACTCAAGAGAAGCCACTATCCGATGCCCAC
GTTAGATGATGTTCTCCCGGAGCTCTCGCAAGCCAGGGTGTTTAGTCTCGCGGACGTCAG
GAACGGGTTTTGGCATGTCAAGCTGGATGAGGAGTCGTCGAAGTTGACGACGTTTGGCAC
TCCCTTTGGCCGGTATCGTTGGAATAGGATGCTGTTTGGCATATCGCCTGCTCCTGAGGT
TTTTCAGAGGAAGTTGAAGGAAGGTCTGGAGGGACTGCCGGGGGTCTTTGTGATTGCGGA
TGATGTTCTTATTACGGGAGACGGGGCGACTACGGCGGCAATCAGTCAC
>comp2491_c0_seq1 len=207 path=[1:0-118 120:119-206]
GAGTGCTGGGTGTTTACCCAAGACGCCAATTTCAGTGGACTGCTCCAACTGGTACAGGAC
AAGCTATCAGAAGAAAACGCCCAAACGACTCTGGGAAAGGCAACAGCTGCTAACCATCCA
GCTGCAGCTCGACCTAACAGATCCCCTATGGTCAAGGTAGTTAGTGCAGCGAAAGTATTG
TTTGGAGAAGACAGTCACGCCTTGGAC
>comp2512_c0_seq2 len=264 path=[1:0-105 107:106-153 155:154-263]
ATGGCTGTTTCTTTGGCTCTTGCAAGGAGCATCAGCCAACAGCTAAACAGCCAGTCATCT
CTCTTAAATGAAGAAAGGGATCTGAATGGGCCTACTGTGATTGCCAAGGTGCTTAGTGAA
AGAAGGTATGCTAATGATAAATTGAAAGTGAAACAGGTCACGTGATGCCGTCAGAGAAAA
GCATGATATCCATATCGGAATCGCTAACGAGGTGAAAGCAGGGAAAGAGACAACGAAAGA
GGTGGAGAACTTTGAGAGGCCTTT
>comp2546_c0_seq2 len=336 path=[1:0-277 298:278-335]
TCGCTTCTCGATGGTGAGTGCCAGTCGCATTACGGTCGACACAAGCGGATTGTCGTCGAA
TCGTCTCGCCGCCGCCTCGACCACACTGCTTCGAAAGCCGTTCAAACGAGTCGAAAACTC
GGCGTTGCGCTTGTGTTCGACGTTTAACCGGCGAAGGATATACTTCAGCGTAACGCTTTG
TGATTGTTCAGCCACCTGCCGGAATTTGGGGCGACGCGTGCTCCTTCGAACGTGATTCGC
CGATGCCATGGAGTCGGGGTCTTGGGTGTGTTTGTGTTGTCTAGAACACAAGCCAATTCA
GAGATGAGGGCAGCCACAGCGGTGGCGTCATTTTAT
>comp2701_c0_seq1 len=249 path=[1:0-185 206:186-248]
ACGTGCACAACAAAGTCCGCCAGGTACCTTGTTGATTTGTAGTTGTTGAATATAGCCTCT
GCTTGTATTTTACGTTTACTCGGTAGATTGTCCGAGGAATGGCGCAGAAAAGATTTCATC
GATTTCCCTGTCTCCTTGAGCAAGTTCGGGGAAAGATTGATGAGTATCTTGCTGGTCGAT
TTGCAGAAGCTAGGATTGATATTGAAACAACATTCAAAAAGGAGCAGTGGGTGTTCACGC
AAGACGCCA
>comp2722_c0_seq1 len=226 path=[1:0-96 113:97-225]
CCGAGGCGAAGGTCTGAAGATGATCGTAAAGAGAAGTGGTCGGGAAAACTTAGGTGCCCT
CGTCGTTGGAGACAGTGACACTCTGTTCGTCTTACCTTCTGACAACGACGACATTCTTCG
GCGTGCTGTTGAAACCCGGTCACAGGAGTATATCGACGTCGTCATGTTTGCAGCACCGTC
TAAACTTCAAACGTGGGATCCGTCGTCCGATTCGGTTCGTTCTTCG
>comp2756_c0_seq1 len=325 path=[1:0-216 218:217-324]
CTTTCCTGAGGAAGCTTACATTGATGCGAAGAGTAGCGCCGCATTGAAATTGACAATTTT
GAACGAGACTGGGCGCATTTGGACAATGATGGCTGGTGGAGCCGCTGGAATGCCCGTCTT
CAAGGAGAGTCAAGCTGAAGATGATAGAAGACTCCCTTAATGTTTTATGTAGAAAGACAT
TGGAATCGGTGGAGTCACTTTACTTTGGTTTCAAATAAGGTAAGGTGTATTTCATTAAAG
ATAGAGACCTTAATGAGATTCTAGTACATCTGTCAGTCTTCTTCTAATGATTTGGTTGTG
TAGGTTGCCTGCATATGCTTGTAAG
>comp2806_c0_seq2 len=347 path=[1:0-81 83:82-346]
GTTTACCTCGAAGGGGCCGACACTGATGTCTGCCTGTCCCGAGGTTTGATTATCGGCGCT
AACGCGTTTTCTGGCTTTTGCAGTGGAGCGCAGGCTATTCAGGGTCTGTTCAGCAGCACT
GCGTCTGTCTTGAAGCTCAGTCACTGTCACGTGAGAGTGAAGGTCCAGTTGGACTTCGTC
TGCTGTCTTGTAGGAAGGGGGCGTGACCTGGCACTCCTCCCTCCTTTGTTTTCCTAATAA
GGTTCCGTATTTGGACGTTTCGAGCGGAAATTTAGCATACATTAGCGATTCGAGTGCGTA
CTTTTAAAAAGTCCAGCGTTTCGAAGCCTGTCGACTTCGTTTTTGTA
>comp2825_c0_seq1 len=458 path=[1:0-457]
GTCGCTACTGAACTCGTCTCTGTTTTCGTTGTCGCTTTCTTCTCGATTCTGCCGTGCTTT
TGGCTTCTCGAAACGCTTGCAAGAACCGAGAAGTTAAAACGTTTGGAGGATGACGTCGCG
AGGATGACGAATGACTTCGCTCTCGTTCCTTGTGTTATCAGCACCAAGCGTCGTTTTGAA
GTGCCAGAACTTACGGGAATCTACTTTGGACGAGTGGCCGCTTTAGTCATCACGGCTGCG
ACGATCGTCTACTTGTTTTTGTCCATGTGGCAGTCCGTAATCGTTTCTGTTGGCGCGTGG
GCCACGACTCTTCCATTTGAAACAGAATTGCTGCAGAAATGTACGGATTTGGACTTCCAT
AAGGTTCAACATCCGGAAGGAGGGTGTTGGAATACGTATGCCGTGTGCATTCTGATATAT
TGTCTCATTGCGGGACCGCTAACGGTGTTTGAGCTGGG
>comp2825_c1_seq1 len=382 path=[436:0-381]
CGCTAACGGTGTTTGAGCTGGGCGAGATAACAAATATGCAATTGGCTTTGGGAATAGCTC
GGTTTGTGGTGCTGGCTGCTATGATCATTTTTTCATTGATTGCAACATACACAGGAATGA
GACCACACGAGGAAACCACTAATTGGGATCCTTGGGTTTACTTCCGGTTCTCCAGTTGGC
TCAATGCACTTCCGGTAATTTTCTACAGTCAGACTTTTCAGTTGGGAATACCGGCACTGA
GTCAGCCGCTCCGTGACAAATCTCGACTGGGTCACATGTTCATTGCCTCCTTGGTCTCTG
TTGTGGTTGCGTCTGTGATTTTGGGAATTGCCGTGGCATTGCTCTTTAAGGGAAGTGTCA
ATGAAATGTGCTCTCTTAATTG
>comp2839_c0_seq1 len=247 path=[1:0-20 22:21-246]
TTGTCAGCAGCTGCCAGTAGTTTTTCTTTGGAAATTGGAGAGAACTTTGTTGTGAGAGGA
GGTGGCGCAGCTCAAGTCAAGCTGTACAATGTAGAAAGGCCAACCTTGACGGAGATTGTT
CAAGGCGGTCGGTTTACTATATCTGTTCCTTCCGGTGTTTTCGGAACAAGAACGTGTCGA
TGCAGGCTTGCACACATGCCAGTGGCGTAGCCAGCCGGGGTGCTCAGCCCTGGGGTGCTC
CCCCCCC
>comp2842_c0_seq1 len=263 path=[1:0-163 165:164-262]
CCCGTTTCCCGGTTGTTCATCGGACGACAGCGGACGATTACTTTCACCGCTTCTGCCGAC
ATGGTTGTACAGCTTGAAATGTCTCCGCTTGGCAGACCGGCCAGACAGTTGCTATCCAAA
CAGATGTCAGGGTGCACTGTCACCGTCACGCGACACATAAGAAGAAGCAAATATGCAATT
TGCAGAAAAGCTGAAAGAAAGTACAGTGTACTGCTGTTGCAGTGTTGTGGTGGTGATCAG
TCTGCGTTTTCTTCAAGAGTTGT
>comp2876_c0_seq1 len=240 path=[1:0-239]
CGGTTCTCTTGGATACGGGAGCCGGGTGTACGGTTGTTCGCCAGGCGACCATAGCGGCTG
ATACAGAAGGATCTGACGATGCGCTGCAGGTTAGCTCTCGGCCGAAGTTGCGAGTTAGAT
GCGCCCATGGAGACAGGCGAGAGTATCCTGTTACTAGTTTTGATTCAAAGGTGGGAGACG
CGACGGTTCCGGTGACGGCAGGAATAGTGAAGGACATGCCGGCAGATGTTTTACTGGGAC
>comp2878_c0_seq1 len=471 path=[1:0-213 215:214-470]
AATGTCCTTGATTTGGCACCCAGCTTTGATGAGTTTGCTGCGCTCAGCTCTGAACTCTCC
GAAGGCTTTCGCAACGGATTCAAACAAGGCGAAGAAAAGGCTAAGGAGCTTGCTGCGCAA
TTTGAAGAGTTTGTAGGCAAACTAAAAGCTATCCTAGTCTCGTCGCAACCAGCTGTGGAG
AATTTCCGCTCTCAACTCAAAGGATATTCCGCTATTTCCGATACGGCAGATAAAGTTGAG
ACACTTCGCCATTCGTCGCTGCTTAATCCGGCTTTAGTGAACAAAAGCTTGGCGACCGTG
AAGGATGCTCTTGCGACGGCTCAAAGCAAAGTCTGTGGACCTGTTCAGACGACGTTAAAT
GTACTGAACGTGACTGTGGAAATGTCCAAAAGTAAAAGCACTGAAGTGGTTACAAACATA
GCGGAGAAAATTCAAAGCTTTCTAAGAAAGGCATCGGGAGTGCTTTTCGAC
>comp2893_c0_seq1 len=457 path=[1:0-456]
AATACACTCCGTATGATTTTGTTATTAATACTCTCAAAAATCCAAAGTGCAACATTCTGG
AGCACTTTCCTCGCCGGAATCAACAAACTTTCAAATCCTTGCTGCAATATCTTATCTTGT
CTTCGGACGTGTCTTGCCATTTCTTGAAGATGGTCGAATATGTGAAAATGAAGAAAAAAA
GGCAACTGAGCTGTCCGCTGCAAATAGACATGTTTCTTCGCTTTGGTCTTGTCAGTCTGC
TGATCAGGCCTCTCAATGTCGCTCAACAGTGGGGGGAGAGAATGGTGCACCAATTCTATT
ACTTAGAGGAAGGCGCGGTTTTTGTAGGAGGAATCTGCCATAGATATCTCAAAGATCGGC
TTGACTTCGTTGATATCTTCGTTCGTCCGCTGTGGCATCTGTTAAAGGAGAACTTTCGCT
ATCTGCGGCTGAACGGTGAAGTTGACACACACCTTCA
>comp2914_c0_seq1 len=356 path=[1:0-249 251:250-355]
TCTTTATGTCAGAAACGGTGATATTGGAGCAAGTGGAACTTTGCTCATTAAAAGACGGTT
TCAGTGTCGTGCCAATGACACTGTGGATATGACAGAAAATTCAACGAGAACGTTTACGTT
TGCAGCAGGAGGTTATCCATTCTTTGCTAATCAACCTGCAGATGTGCAAGTCAGTGAAGG
AGAGAGCAAAGAGCTGACATGTTCATTAAGTACAGTTCTTAACCCTCCACCTTCAGTTTT
TTGGATATTTGAAAACAGCACGGGAAACTTTACACTCCAGTCATCCACGGTGAGACCGCC
GGTTTCATCACAACAAACTTATGTTTTAAAAGTAAGTGGATATCGATGGGAAGATG
>comp2917_c0_seq1 len=213 path=[1:0-58 60:59-212]
GATGCCTTGAGGGAATTTTTCATAATTTCACTAGCATTTTGGTGGACATTCCTAAACTTA
TGATCGATTCTCAGCAGCTCATTAGCAATATTCAAAGGCAGTTATCAGAGTTCTTTGACG
TTCTGGATCCTTTAAAGCGAGTACTGAATCAAGCGAAGACTTTTGCGGATTCTTCTTTGA
ATGATTTTCTTGATGTTTATAGAGACATTGCCG
>comp2975_c0_seq1 len=239 path=[1:0-122 124:123-212 214:213-238]
TAAGAATGGGGTTATTGTCTTTTTTGGCGTTCGTCAAGCGCATTTGAAGTCGGTCCAAAT
GTTCGGCTGGTTTCAGTCTCGTTTGGGGGGTGTTTTAAACGATTCGGAAACGGTAGAAAC
GAGAGGTTGGTCAATTAGTTGGTCGAGACGCGATTTCTGGTCGAAATGGGACGAAATACA
GATCATGCATGATGTTTTTGGTTTTTCTGTTTCAGACGGATCGAGGAAGAGAGAAAAGA
>comp2986_c0_seq2 len=371 path=[1:0-308 362:309-370]
CTTCGTTTCGACTGCATTTCTTACCACATCAGTCCTTTCTAACCAACCAGAAGTTGCCAT
CTATTGCCTCTTAGAGCAAGATGCTGGAGCAACTGCTTACTGTCTTCACCGAGACACGTG
GACGTCGGCTGGAGAACTACACAGTCCCTCATACATAAACAGCCTGACATGTAGTCTTTC
TCTTGAATCTATGGCTATCTTGCAGTCAAGACAAAGCTCAGACCTGATTAACGCCGAGTG
CATTGCTAACAAATCCCAATTAATAAGAAACGTGTTCAACTACGCAGCTGTACAGAAAGT
CAAAATTACATGTCAAAACTCGCTGGAGATAAGGACCATTAGAACCCCATTGGAGGCTTT
CAACATTCTGG
>comp3009_c0_seq1 len=432 path=[1:0-134 136:135-431]
ACAGGGAAACTGCGAAGTTGTAGTGGGCCGGCCGGATCACATACAAAAATATGTGAGGGT
CCGTGTCCTCAACCCCCTCTTCCTTCCAACGCAACAGTCGCACTTGATCGTAACTTTGCT
CTTGTGCAGAACTTCATTAATTAGCGGCGAGTCGTCTCTATACGGTTCTAACGGCTACGA
CTTCATCCGTCAAGGACAAACTGAAAGAAGTGCTAGAAAACGACGGATTCTGAGAGGAAA
GAGAAAGATGAACGGATGCTGAGCCGTCATTCCAGTCATGGCTGACCTAAAAACAGCTCT
AGTCACTTTGATTTACTTAGTCGAAGCCTTCAATTCAAAAGGATTTCACATTGCATAGAT
TGTGAAAAGTATAGTCTGTAGCTTATTGGAAGGCAAAACGCACTCCAATTGAATTACTGC
ATGTGCGTAAAT
>comp3026_c0_seq1 len=265 path=[1:0-105 107:106-264]
AGGCAATGGGAATTGGAGTGGAAAGCCACTCAAGTGCCAACGAGTGCGATGTGGAAAACC
AACAGATCCACTGTTTGGCTATCACCGACTGCTATCCAATGATTACGATTTTGGATCGCA
AGTAGAGTATATCTGTTACTTGGGGTATTATCTAAAGGGAGAAGCTGTTGTTTCATGCAA
TTTCTCCGCAAAATGGCAGCCAAGCATTCCCATCTGCACAGTCTTGCTTTGCCCTATGCC
GTCAAATACGACAGATCGGAAGAGC
>comp3051_c0_seq1 len=213 path=[1:0-167 188:168-212]
GTTGCCGCTGTCCCGGACGTTGCTAAGACACTGGCACTGAGAAGCAGCCAAAGACGCTCC
AGACCTTGGTATCTTCGTCTGGATCCGCCCTGCATTGACTACTCTTCCATAGCGATCCAG
CGCGCTTTACACGACCTGATGAATGTTTACACGGGCAAACGGTGCCAAATTGGCAGCGCA
GATAGACTGTACACAGGCAGCGTTGGTAGCGAG
>comp3086_c0_seq1 len=406 path=[859:0-135 589:136-161 615:162-405]
GGAACTTTTGACTACAAGTAGCTATCCTGCAACATCTTTAGCTTCAGGAAATATTTCTAC
ATCAAGTCCAACTTTGGTGTATCCTACGAAGCGTTCATCATCTGGAAGCGCTCTGACACA
AAATGCACCTGTAACATCCACTTCAAAACATTCACCATCAGAAGAACTTTTGACTCCAAG
ACCAACGAGTAGTTATCCTGCATCCTTAACTTCAGGGGATATTTCCGGACCAATTCCAAC
AACGAGCTCGTTTGCAAAAAGTTCTTCCTCCAGTGCATCTACCATTCCGCCTTCTCCTAC
GTCTTTCGTCTCACCTTCAACATTTCTTCGCTTCCGGGAATACGTTGTCTTAGGCATCAA
CGAGACTTTTGAGTTCAACATCAGCTTGCTCGTTCCCAAGTCCCAG
>comp3086_c0_seq2 len=614 path=[1:0-587 589:588-613]
GTCAACTTTGGTGTGTCTGACTCAAACGTTGAAGCCGGTGACGAAATTCAATTTTCCATG
GCGGTTCAACTGGATCCGTCAGTTCAGTCTAAAGCAGCTTTCAACGCGGAATTTCGTGCA
CAACTCGAATTCCTGAATGTCACAAGAGCGTTTGAGACTCTAAAATGTTCAGTTCCAATG
AAGAAAATGGCGGCTAATGAGACCCTTGTACTGCTTCTAACGGACCGAGTATTTCTTCAT
TCAATCAACGCCACAAAAGAATATCACCTTCATCTAATTGGGGAGTTCACCTGTACATTC
AATGCCACAGTGAACGGAAACGTCGCTCCATCTCAAACTTTGTTGCCTCAAGTTACTTTC
TCCTGGGACAGTGCCAACGACACTGTTGATGATTCTCTTGCAGTTCGCCGTTATGAAAAA
CAAACCGTTCCCATGCAAATATCTGTGCCATCTATTGAACTAGAAGCAAAAGCAGGGCCA
CAGTATGCAGTCCCACTGAAGGTATTTTCAACACCAAGTCCAACTTTTATTTATCCAACG
AAGCGTTCATCGTCAGGAAGCGTTCTGGCACAAAATTCATCTGTTTCTTCCACTTCAAAA
CATTCACCATCAGA
>comp3262_c0_seq1 len=318 path=[249:0-62 17:63-317]
GACGCTCCACGCGTGGCTCTGAACTACCCGCCGACTGAGGCTGCTGTGAAGACGATGCTG
ATAGCCTCTGAGACAACGGCGACTGCCATCTACTACTTGACGACCGACAACACCGTCCAA
AGTGATTGGATTTCTTGCACTTTCTGCATTGCTTCCCTTGTGCAGGACACGCAACTCCTG
GGGCATGAGTTGGCCACGCGCAGTTCGGGCACAGAGAGTCGTTATGCGCCTCTTCGATTC
TGTTCACTGATCCCCATTCCGTATGCATCATCTGAACCTCTTGATCTTCTCCCAGATCAC
ACCCTCCAATCACGCGTG
>comp3283_c0_seq1 len=303 path=[273:0-52 46:53-302]
CATTGTGGAAAGTCAGATGTATGAGAAAATAATCAAACGGCTGGAAGAGAAGAAGGTCAA
ATTGAATTTTGGTCCTAATGTGTCACAGGCGAGGAACACTTCGTCAATTGGAGCTCTTTC
ATTTCAGGAAGAATACTCAAGCCTTGAGTGTACGGTAGAAATGGTAGAAAGTGTTCAAGA
TGCAATTGATCATATTAATAAGTACGGAAGTGCGCACACGGACGCCATCGTAACTGAAAA
CAGCGAAGCAGCCGCTACATTTGTCAGGGAGGTTGACAGCGCCTGCGTTTTTCACAATTC
CAG
>comp3338_c0_seq1 len=452 path=[1:0-426 460:427-451]
GCCTTCCGGACGCCCACGAATTGGAAACAATCGGCGGTTTGCAGCAAAAGGCTGGCATTG
TCTTCGTTGACAATGAGACGAGATGTGTAGGCGAAGTCGACGATCGCTTCGACTGCACAA
GGGTCGGTTTCGCGAAGGGATATTTTCGTCTTTTGGGTTTCGGAAAGGCCGCTGGTGAAC
ATGGCCCGGAAGTAGGGACTGCTGGCGGCGAGAACAACGCGATGAGCGTGAAATTCACGA
TTTTCCACCTCCAAGATGACGTCGCATAGCTCACGGCAATGTCGAAGATCTGACATGCAT
GAGAGAATGTTTGAGGCGTGGCAGTTGTTGTGAGGAACCGGAGGAACAGGAGGAAAAGAA
TCATCCATTTTCGAAACTACTCGTCCCAGACGCGCTCGAGCTCCCGGATAACTCTGACTT
TACGGCGCTTTACGGCCGATTTTCACCGTTTT
>comp3410_c0_seq1 len=242 path=[1:0-156 159:157-241]
TGGAGAATTTATATCAGTTGAAAATTAACAAAAGTCTGAAAGACGAAAGCAAAAGAAAAC
TTCGAGCAGCTGTCACCGTTTTACTGATTGTAGGACTGATGATCTTGACTTGGATTCCCT
TCGCAACAGTTAACATTCTATATGTCATCTCTGTCGCAAAAAAATCGCCCGATTCCAGAA
CACTAGGAAGTTTGTCAACGTTTTCCATTAGTTTCATTGCGATTAATTCTACAGTTTCTC
CG
>comp3463_c0_seq1 len=332 path=[1:0-63 65:64-83 85:84-331]
CTGCAGCCCAGCCGCTATCTAGGACAACAGACTCGCGCCCATGGATTTAGTGGTCCATTT
GCGTCAAAACATTCACTAGCTACGCCTATAATTTCCAAATCTGAAAATCAAGTTAACAAC
GCTTTTGCTCTTGCATCCGACTCTGACCTTTCTTTAATTACTCCTACTCTCGTTTCCGAT
ACCACCATTTACAACACCGATGGTGATTCTCGACCTGTTGAACCCGTCTACAAACCTTCC
TTAACCAGACTTCTTGATTCTGCAACATGTTCTACATCTGAAAACAGCACTCTTCTCGAT
TTTGTCAAACGTCCTTACGTTATTGATTATGG
>comp3483_c0_seq1 len=351 path=[1:0-350]
AAACGCACCTATGGCTGATGGTGGGTCAGTCTGTCCATGAAGTCCAGGCATTTGATCCCA
TGCTCCTACAAAAGTGTCACTGGGCATTAAGAAGAGCATTGGTTGCATTGCTGAGTGAAC
AAAGAGGGAATAATGAAGATGGCATCCAGCCTGTGAACGAAGTGATGCTGATGACAAAAC
TAAGCATCATCACAAATCAAAGGGAGGGGAACAATTTGCTAAAATACATTTTTCCCAAAC
CTGACATCACTTCATGGATGCAAAGCAAAAGCCTGGGTGACCCTTGGTAAAAGTCAACTC
TAACAAACATTTTTGTCATCTAATTGCTACAGTATAACGCTTGAGAGTGGG
>comp3485_c0_seq1 len=213 path=[1:0-88 167:89-141 96:142-212]
GAAGAAGTGCCCCTGCTTTCTTCTGCTCGTTCTGGATGCATCTTGGTGTCAACTTGCTGC
TTATTTCCGTTTGATCTCGTCACTGAAACCTACAAGAAAAGTCCAAATTACCGAAGGGCA
AATGAGGGAATGCTACTGTGTTATTTCCGTGAGAGTCTCTCTCCCTTCTTGTTGTTTCAA
TTGTCTATAAGGTATTCAGCTCTTGACGTTGCA
>comp3536_c0_seq1 len=443 path=[1:0-255 257:256-442]
ATATGGTTCTGCGTCCAGCTTCGATCCTTTTCTGTCTCCTGCAAGCTCTAGCTGTCTCAA
CCAGTACTATCAACGATACAAGTTCTGGCTCAATTCCTTCAAACTTGTGCAAAGAACGGA
CAATACTTTTAGTTACGTGGAACAATGCAAATCAACCCCAGTTCTTGAGCACCAACACCA
ACAAAAGCCTATCACCCCTGTCCAGAGGATGTCTAGCAGACAGGCATGAACTGTTTACTT
TCACGGTGAGCAGTGATGAATACCAATTCTTCTCCGCGCTTGACAAGCAAACACGTCTCG
GCGTTAACAGAAGAGGAAAACTTATCAGCGAAAAAGATATAACCGAAGAATCGAAAACGG
TGTTTCTAGTTCCAGACAGACCTGGAGACAATGAATCTGTTCGTAGAATTCAAGAATTCG
ATTGGTATTCTTTTCCAATGTGT
>comp3547_c0_seq1 len=298 path=[1:0-130 132:131-297]
ACAGTGATGACTATTTGTACCCAAAGTCGTTAGTTCTTGTCTACCGCTTTCTTTCTGGCG
GTGTAGCCAATGGAACTTGGTTGGAAATTTCGGTTTCTCCGTTCTTGGCACCAAGTCTGC
CGAAATCACACTTTTTGGTTGGAAGTCCATGACAACAGTTGGAGACACAGAGCTTTCGGT
GCGGTACAGCAGGTTACCGCATTCCGCCGATTCTGGAGATCATACTTGGCTTTATCTCAC
TGGAGATACCAGTCAATACCACTGGGGACTATTACCAGCTGAAAGCAGCGAGCCAGGG
>comp3548_c0_seq1 len=226 path=[1:0-154 156:155-225]
CTGTTCAGGCTGTTTCAAGACAAGGAAAACCGAATGGCGTTTCTGTCTAATGAATACACG
GATCACTTCTTGGTCGCTACTAACGACAAACTTCAGCTGTCGAAATGCCTTTTTTCTGAA
GACAGTGGCTTGTTCAGGTCATTGCAAGTCAGAAATAACACGCAGAACTGGCAAGGCCTT
TGGTGTACGAACTCATTGAACTATTGCTGTTGCTGTTGCTGTTGCT
>comp3627_c0_seq1 len=348 path=[131:0-231 38:232-347]
CTGAATGGTTTGCTGTTCAAGTCACGCCCACTCGTAGTGACGGGATACGAGCAAGGTTGC
TCACGTGGTTGTCCCGTTGTATGTCTGGGAGGGCGTCCGATGAATGAAAATGAAGACTGG
GTCAAAGAGCTGCTTGGATGGATTGCTCTGCGACTCTTGAATGGCTTTGTTGTGGCTTTC
AAGTGCTTGGGCGTTACTTGGAATCTAATTATGTTTGACGAGGAATGCTCCTGAATCAAG
AAAATCGTCTCGCTGTCTCTCTATCTCATGCTAGGATTCATTTCCGAAACAGAAGCCACG
AGATTTTCGAGTTTATCTAAAGACAAACGCATTTTTCTTTCATCAGCG
>comp3635_c0_seq2 len=262 path=[1:0-207 277:208-261]
TAGAGAGAGAAGAGAGTGTATTTTTCAAAGGGATGAGTCAACAGGAGATTGCATATCTCT
TAATCCTCTACAGCCAGATCCATACGAAACCGAAATGGTCTACGTTAAAAGGTCTGATAT
TTCTGGACAGGGTCTATTTGCTAGAAGAGATCTACCTGAAGATAGAGTGGTGTCATTCTA
TAATGGCGTGAGGTTGACTAACGAAGAGACTTCCTCTCTGGATGTGAGTTTAAGTAAATA
CACCATACAACTTGATTCTGAA
>comp3639_c0_seq1 len=233 path=[1:0-50 63:51-232]
AAAGAAGACAGCGTGTAAATATACGTACATTTTTAACAGTTTGCGCTATTTTTATAATGA
TGTCTTTTTCTTATTTCGTACTTGTGATTTCTTTGGTTTTTCCAGTCGTAGTAGGACAGA
GCAAAATGTATTGCAAGCATCCGAAAAATGCCATTGAAAACTTCAAAGATCCTCCTTTGT
CTTGTAAAATTGGTGGAACACTGTCTCACTTCGGAATGCTCTTTTTTTCATTC
>comp3639_c0_seq2 len=244 path=[1:0-50 52:51-61 63:62-243]
AAAGAAGACAGCGTGTAAATATACGTACATTTTTAACAGTTTGCGCTATTTTTCTAAAGG
CATTATAATGATGTCTTTTTCTTATTTCGTACTTGTGATTTCTTTGGTTTTTCCAGTCGT
AGTAGGACAGAGCAAAATGTATTGCAAGCATCCGAAAAATGCCATTGAAAACTTCAAAGA
TCCTCCTTTGTCTTGTAAAATTGGTGGAACACTGTCTCACTTCGGAATGCTCTTTTTTTC
ATTC
>comp3665_c0_seq1 len=255 path=[1:0-49 51:50-254]
GGGTCTGGAGACATGCTCACGCTAGGCCTGTACGCGGTGGAATGCACTAGTCCCGTTGGA
AGAGACACGGACACGTCTGGCGTGCGAATGCTTCTATATATGGCGTCTCGCTGCTCAAGT
TCCTTCGAGACGTCGACAATGGCATCATTTACGGTCCATTCAGTTACGGGCATCAACAAG
CAAAGCACGGAGTCAGATTACGCGACTACTTACGCACTAACCAATAACGATGTCAGGTGC
CTTTATTTAATTAAA
>comp3681_c0_seq1 len=253 path=[1:0-29 204:30-77 31:78-252]
CGCAAAGAAAGGACAAGACGGCCGATACCAGTAAATGGATCTCAAAAGAAACACCACGGT
GCTACCTTCTCTGAACAGGTTGGCTAAAACAATTCGGAAAGCCTACTGCACTGACGAAAA
CGACCCGCAAGGCTTCAAAACTTTCAGGAATCTTTTGCCTTGTGGAGATGCCCAAGAAAT
TTTCAACAGCATTCTGTTTCGTTTCAAAAGCCGCCTGTTGGACGCAAACTGCAGTATGGA
TCCACTCAACAAG
>comp3681_c0_seq2 len=205 path=[1:0-29 31:30-204]
CGCAAAGAAAGGACAAGACGGCCGATACCAGTTGGCTAAAACAATTCGGAAAGCCTACTG
CACTGACGAAAACGACCCGCAAGGCTTCAAAACTTTCAGGAATCTTTTGCCTTGTGGAGA
TGCCCAAGAAATTTTCAACAGCATTCTGTTTCGTTTCAAAAGCCGCCTGTTGGACGCAAA
CTGCAGTATGGATCCACTCAACAAG
>comp3703_c0_seq1 len=265 path=[1:0-55 57:56-264]
ATTGACATTAAACTCGCTGAATCCGGATTTTTCACTGGTCAAGCTGGGGAAAGTTATCAA
AAATCAGCTGCAGCAGTTCAAGCGGAGTCATATTCCTTGTTAGAAGAAGCACAGCGTCAA
CAAGAGAAGCTCAAGTCACTGGAAGAGTACAAAACGTGGCTTCTCTTTAGTGCCGCTGTC
GAAGCCGAGGGAAAGCAGCTAAAAGAAATTGAAAATTCGGTATCAATTGTGCAGAGAAAA
GTGGATTCATTGTATAAGAAGGCGA
>comp3715_c0_seq1 len=235 path=[1:0-140 142:141-234]
GGCGTTTTTCCAGCAGGTTCTGCTTCGTTTTCCGAGGTTTGGCCTCACGTGCCGGACTTG
TTGTTGTCACTCGATGCCCACGTCAAACATCTGCCATTTACCACCGAAATAAAGGGCGTC
GTTGTTTTCGCCGACATTTCTGGGTTCACCGCTCTTTGCGAGAGCTACACTGAGCCAGAC
AAGAATGGCGTATGTTCCACCGACCAACTGACGAAACATCTGAACAACTACTTGG
>comp3724_c0_seq1 len=587 path=[1:0-77 79:78-586]
CTTCGGTTGTTTCATTTTGCTGCTAACGCAATGAACGAAAGTCTGATTTCTCCTCTCCTT
CAAGATCAGGAAATACGTCCTTTGGAAACACAGTCAGACGACGAAGATGATGACAATAGA
GACAGACAGAAACTGAAATCTTTTTCCGAAAGTGAATTACCAGAGAGCATGGAGATGAAG
AAAGAAAATGACCTGCTAACTCGTCTGGCGGCTGGTCGACGTCGAGATACAGTGGCTGTA
GGTATCAGTTTGGCGGTTATACTTCTACTCACAGCCACGCCAATAGCCTTCTACATCTGG
AAACCAACTTCACAGAAAGTTTCCAATTCTTTGACTGCTAGTTATCAGTGTAACCAGTCG
CTTCCTTTCAATTTCCTGAAATCATCAGTCTGCAGCTCATATCTTGCTTGGATGCAGCAG
GACACTGACGTGAATAGAAACATCACTGTAGAACAGACTTGGCCATCATATTGCACTGAA
AAAAAGCTCGAGCAACAGTTAAAATCGCTATTTAGCCTTACGCTGGGTTACAGGGACTCG
AACTGTGCAGAAAGAGCAAAAGCATTGCTCTGCCATTCCGTGTATCG
>comp3740_c0_seq2 len=684 path=[1:0-172 174:173-683]
AAAAGAGTCTGTACTCGTCCGGCAAATAGTCTTTTCTGTTTATAAAAGGGCCAGAGAAGC
GATTCGCTTCGTTGTGAGACGTAAATTGACTCATAACACACTCCATAACTCTCGAAAACG
ACAGAAGCGCTCTTAACGGAGACGAGCGATCGATTTCGAGACTGCGAAGACCTGGATGGA
CCTACTCAGGAAGAACCCACATACTTTCGATGGTAGTGGCGATTTATCATCATTTTTGGA
TCGCGTTCTTGTTTGGGCCGATCTCAAAGGCTACACGGACGCCAAGAAAGCGCTAGCATT
AGCGAATTGCCTGGAGGGACCTGCGTTCGAGAATTTCCGACGGTTAACGGAAGAAGAGAA
GAAGAACTTCGATGGAATCGCGAAGTCACTCCGGGATCAGTTTCAAAGAGGTGTAGCGAA
TCGAGCACACGCGGTTGAGGAATTACGCAGCCGACGATGGCGCATCGAATGTGAGCCAAT
TACGCAGTTTGTTCATGACGTTCGACGGCTAGTGCGTATGGCATATCCATCGTTTGGCGA
CGAAGAAGCTGAAACAGTCACGCGAGACGCGGTTATGGAAGGACTTCCGGGGAGTTTCAG
CATGCAGATTCGCATGATTGGAGGCTACGTTGAAAAGCCAGTGAATGATCTTGTTCAAGA
CGTCCGACGTCTACAACTCGCCGG
>comp3749_c0_seq1 len=249 path=[1:0-175 177:176-197 199:198-248]
GCCGCTACGGACTATCAAGCTGTTAAAATTTGTGAGTGTGATCACTTTCCTTGTTCACAC
TTCTGGGAAAGTCATTCCGAAGTTTATAACAGTTGTTCACGGCCCATAACTGCTTCTTCA
CTTCGTCCGGTTGCAAAAATTCCTCATTCTGAAGCCTTCCATGACAAAAATCACACAGAC
GTCTGTACTATTATTGCTAATAACCAGTACCAGATGTTTTATACAGATATGGGTGAACGC
AAGAAAATG
>comp3818_c0_seq1 len=306 path=[1:0-305]
TTCGCAAAGATCCAACCAAACGCATTGGAATGACTGAGGTGAAAAAGCCTATAAGAAAGC
ACAAGTACTTTCAAATGGTTGAATGGAACAAGGCCGAAGACAGATGCTTGAGACCTCCTT
TCGTTCCAGCAAAGACTCCCGAAAATCGGACAAAATACTTCCCAGACTCATTTACTTCTC
TTCCACCGGTCCTTGACACAGTCTACACAGAAGTAGACTGGCACTTAGACGGATTCGAGT
ACATGGCAGAGCACGAGCTACGTCCAACACAAAGATGCACCACCAATGAAGATAATGCCA
ACACCT
>comp3850_c0_seq1 len=201 path=[1:0-86 88:87-111 113:112-200]
TGCCATAGCAAACAACAGAGACGGCAATGGTATTGGTCAATTGGTCATTTTGCCATCCAG
TTTTACGGGTGCACCGAGGTACATGCACGAAAAAACACAAGATGCAATGGCTTACGTCAG
AGCCTACGGACGCCCTGATCTGTTCATCACTATTACCTGCAATCCTAAATGGACAGAAAT
CACAAGTGAATTGATGCCAGC
>comp3856_c1_seq1 len=455 path=[206:0-454]
AATCCATCCTCCTCGCGGAGTCCTCCTCCGCTGTCCGACAACCAATACCCTGCCACTCCA
AGTGCAGCTGAACAGTCAATTTCGTCCTTGCCCAGCCAGTCCTTCTACTCCAGCAGCGAT
TGTTCAGCCAGCCTTGTCTACCAGCCCAAGTCAGTCTGGGAATGCTCCTGTCGCCATCAG
CCAACAAAATCCTCCTCCACTTCCGTCCAAGGCTGAATCCGCTTGGCTACAAATTTCATC
CATCTCTGCATTTGATATTGCCAACATGTCTATGCCGCGAAGCACTCAAGTCATCCTCCC
CCAGATGAAACTGCTGTTTCAAGATTGCTGTTCTATCGCCTTGAGGAAAATATTTGACAA
TCCAAATGAAGAGTTAGGCTGGAAATTGCTCTTCCTAATCCCCCGCATGGTTTTATGCCC
CACTTCTCGAGGAGGAAAAAACAACCTAAATTTGG
>comp3880_c0_seq1 len=400 path=[1:0-399]
GAAATGGGTGATTCCCGTACTTCCAAAATTACAACAAAGCCTGAAGCCTTCGTCGTTGGC
ACCTCATCTTCTCGCCTGCAACCTTCTCACTAATCAGCAGTATCATGAGCTCAAGGCCTA
TCCTACGGAAGAGGAAGCGTCTTGGTTCCACGGTTGCCAAAGAAACGCACATTTGACCAA
TTTTGTTCTAGAAAAAATCGACCCACAAAGAGGAATTCTCGAAGAGCTTATCAGGCGCGA
TCAACAACCATCGAAAAGTGGACATGCTGCTTCTTTCAGTGATAAAGACGCAGGCGGATC
GGCTGTAGCATCGCCGACTTCCAGACTCATTAGGTACGGCTGTAAGGGAAGAGACCAAAG
TTACTGAAGGGCAGCTTACTGATCTACATGTGAAGATAAG
>comp3930_c0_seq1 len=239 path=[177:0-53 15:54-238]
CCTTCATTCGTTCTTGGGTCTTTTCTTGACGATTTACATGAGTATTTCCTGTACAGTTGC
GGAAGGAAAGTATGAAGCTTTCAATAGGGTCAGGGGATCATCTGTCGTTTTTTTGTGCCC
AAACAGGAATCAATTACTTTGGGACAAAAACGCTATGACGATCAAATCTGCAATACAGGA
CAGAGTGTTTCTCTTTGGCAATCGACTTTACATTCGTTTTTTAAGGGCCAGTGACACTG
>comp3936_c0_seq1 len=220 path=[1:0-130 132:131-176 178:177-219]
TTCACCGGTTCAATAAGCAGTCAGATTGGCGTGGGATTGTATCGTATTGTGGATGAGAAC
TACAACGCACCATTATTTACAACGCTACAGTACGCGGTGTCACTGAAAGAGGATACCGCA
GTCGGAAGCTCGATTCTTACAGTTTCGGCAACAGATGCAGACACTGGAGAAGAAGAAGGC
CGAGTGACGTACAACATATCTAGCGGGAACGCGGACGGAG
>comp3938_c0_seq1 len=496 path=[1:0-112 114:113-176 178:177-495]
CTTCACCTTCCAACTTCAAACAACAAGGCATGTGCAGAAAAGTGAGCAAATGCAAAGCTT
GAGTGTTTGACAGTATCACTGATCTTTGCTGGTTGAACGAAAGTGCCGAAGAAAGGTGAT
ATATCTGGATGCAAAAAAGCGTGGTTAACATTAACAGCAGAAATTTCAACAAACTTTAGC
CACCCCCATTTCCTGTATGCGCTCAACCCTTCCGTTCGGAAGTCTGGGAGGGAGCGTGGA
ATTAAGACCCAATGGATGGCTCTCTGATTGGGTGATATTGGTGGAGCCAACATGGACATT
GATGAAGCGGCTTTTGGAGTATATTCTACTAACGCATCAGTCATGCTGCATGAGAACGCA
TGGCTTGCCTTCTGTTGAGTTTCTATTAATGGGCGTTTCCTTCTCGTTTAGTAGTCAACT
GTATTCGTGACTCGTCTTCCCGTTAATATTCAATTAATTAAGTGCTTTTAGCTACTTTGA
AATGCAAAATCTAAAT
>comp3946_c0_seq1 len=226 path=[203:0-62 63:63-225]
TACGTTTATGGTGGAGTAGAGAAAGTAAGCAAACGCCGTAATACAGGCATCGCTGATGGC
AGTACTTGGCTACTTTCCATCCACAGTGAGCAAGTTGCCAGATGGGAAAAATATCTTCCA
GTCAGTTATAATGCCATTCAAGATCATAAACAAGATACCTTGACTTTATTTGGCCATTCA
TCTGTAAATTTTAATGTTCGGAAGACTCCCTGTTTGCTGGTTTTCG
>comp3954_c0_seq1 len=285 path=[45:0-224 8:225-284]
GCTAAAGGAACTATGAGAGTAGCTGTTAAAGTGCCAAAAGCTACGGACGAGAGAAGCGTA
CAAGACCTGGCATCAGAAGTGAGCGTCTGGAGCAGAATTGGACACCATGAAAATGTTATT
AGTCTAATAGGGATATGCTTCTTCGATGGCCCATTGTGGGTTGTGATGGAATTCGCCGCT
CACGGCTGTCTAAATGAATATCTGAGAGCAAAGCGTTTCAATAGGAAGCCTCGTCGAATG
GAAGCTGACCCGGAAGCTGATGCAAAAAGCTATGTGCCTCCGGAT
>comp4021_c0_seq1 len=212 path=[1:0-92 94:93-211]
ACCTATCAACCCTGGAGACTTAATCGGGCGAGATGAACCGTTTGTATTCGTGTCGAAGAG
CGAGGAAAGCAGCACACTGTGCCACGAGTGTGCCGCCACCGCCATCTTCATGTCAGTGTC
TGTGCCTGTGAAGCTGTTCCGCTGCTCCAAATGCAAATTTGCTCACTATTGCGGCAAGGA
GTGCCAGGAAAGGGCGTGGCAACTTCACAAGA
>comp4035_c0_seq1 len=213 path=[1:0-212]
AGTCTTCAAAGCTGACAACATTTCTTTCTCCACATGGCCGTTTTCGCTTTACACGATTGC
CATTTGGATTAAACTCGGGACCGGAACTGTTCCAGCGAGCGATGTGCGAGATCATAGAAG
GCCTGGAAGGAGTAGAATGTTACATTGATGACGTGCTGATCTGGGCCAATACCAAAGAAG
AGCATGACCTACGACTTCGTAAAGTGTTGGACA
>comp4044_c0_seq2 len=217 path=[237:0-90 134:91-216]
TCTACGCAGTGGACACCTCTTAAACTCTTTATCAGTTTCCTAGTCCACTTGCATGGACTT
CTCCAGTGTTTTTACCTCTTTTAGCGGACATAACAGAGCAGATCATGCCTGCAAAGTAAA
CAAGTCCGCGCTCAGCCAAGGCATCAACAATCTCTTTTATTCTTCTAATGTACGGCATTG
CAAATATCGTGTTAGCAGACAGTCAAAATTTGAAGAA
>comp4061_c0_seq1 len=491 path=[1:0-490]
CGAAGCCGGGTAACCTGCTAGTACCATATATGTGCAAGGTGCCACCTTCAATTTCACTAC
GTAACATGTCACCGGAACAAGTGCGTACCATCATCGCTTTGTGCTCCATTCTCGTCTTCT
GTGTCGGCGTTATATTCGAAGTGAGCCGGTTCACAGACAAGGAAAAGCAAGCAAATCTCT
CAAACTCCAGTCCGAATGTGTCTGTGTACAGAGCAATAGAAGAAGTCGTCAGTGCTGAAT
GGTACAGCGTCCTTTGCATGTGCCTGTCCGTTACTTGGGTCGTCACAACACTGATCACAT
TCTGGTGGAAACACCGCCGAAATGACGATAACGGTCAAAGAAGATCATTGCTAGAAGACA
ATCACAAACGCGGTTATAAAAGCGGAAAGTTTCTTCTTTCGGGACTGATGCTATTTGCGG
GTGGAGCTGCCATTCTGTCCGTTGTTCACTGCATGGCAATATTTTCTTATCTCTGCTCTA
CGCTGGCCGGA
>comp4098_c0_seq1 len=204 path=[1:0-203]
CTTAAATTGCAGGCTCAGCCTTTGTTCCAGATTGAAGCAGCCATGCCTCGATTTTTGAGG
CACCGGTTTGAAGTTAGAAAATCTGTGTTTTACCCAAACTCAAAGTCAACTATGCGAAAA
ATTGGCTGGCTTCTGAAGGCAGCAGATGAGCCGGCTTCTACAGATTCATCTATACCGTCA
TTAAAAGAACGAATCCGTCTGATT
>comp4098_c1_seq1 len=206 path=[182:0-205]
GAGTTTCAACAAGCACACGTTTCAACAGCAAATAGGCAGTCTCCGTCGACGCTCTTCTTT
CCCACCGTGCCTTACATTATGTTTTCACTCTTTGCTTTGCTCATGATAGTTGTGGTTTTG
AATGTTTTGATCGGTTTGGCTGTTGGAGACATTTCTCAAGTGCAGGCTTCTGCTGCCGTG
GAGCAACTTAAATTGCAGGCTCAGCC
>comp4102_c0_seq1 len=319 path=[1:0-318]
GTTCCAGGAGAGCAAGAAGAAGAAGATGCCAGCACAAAGGCTGCGCGGAAAGTGAATTTG
GCTCAACTGGACAAATTACCAGTGACTAGTGAGATATTGGCTAGAGCTACGGACAAAGAC
CCCTTGCTTTCGAAAGTCAAGATGTTTATGATGCAAGGCTGGCCAGAGAAGATCACTGAA
GAAAGGCTAAAACCATTCTTCCAAAGGCGTCTAGAGCTCTCAATTGAAAGTGGATGCCTG
CTTTGGGGAATTCGTGTGGTAATTCCAGAAAAGTTACGTGAGCAGTTGCTAAAGGAGCTT
CACGTTACGCACATGGGCG
>comp4111_c0_seq1 len=315 path=[1:0-223 225:224-314]
AACAGATGTCACCTTTTCCATTCACTTGTATTTTCTTGTATGAATTAATTAATTGATCTC
TTTTTGAAGGCAAGGAAAATCCTCTTGTGAAGTCTAGTATGCGTCAACATGATCATCGTT
CACTTGCCATCTCCCAGCACAGCGCCAAAGTAAAGGATGGCACTGATTTATAAAGGACCT
AATGATGTGAAAGTGCTTTGGCAAATCAAGACCTCTAGCCCTCTAAGGAAATTGGATGTC
CAAGATTGTTTGAGCAGCACACAAAGGCCGCTTCTACCCATAAAGACGTGTCCTTCCTGT
CACAGTTGCTGCAGG
>comp4111_c0_seq2 len=331 path=[1:0-223 313:224-239 225:240-330]
AACAGATGTCACCTTTTCCATTCACTTGTATTTTCTTGTATGAATTAATTAATTGATCTC
TTTTTGAAGGCAAGGAAAATCCTCTTGTGAAGTCTAGTATGCGTCAACATGATCATCGTT
CACTTGCCATCTCCCAGCACAGCGCCAAAGTAAAGGATGGCACTGATTTATAAAGGACCT
AATGATGTGAAAGTGCTTTGGCAAATCAAGACCTCTAGCCCTCTAAGTATTTTGTCTCTC
AAGGAAATTGGATGTCCAAGATTGTTTGAGCAGCACACAAAGGCCGCTTCTACCCATAAA
GACGTGTCCTTCCTGTCACAGTTGCTGCAGG
>comp4152_c0_seq1 len=298 path=[1:0-254 256:255-297]
AGTGATTGAGCTTCTGTTCAACTTTAGATTTAACATACGATTGGAGCGCTTTATTTACGA
GTTTCGCCAAGGTTCTGGAAGCAGTGGTACAAGTCCTACTCGTCCTTTGCCTTCTCAGCG
TTCCTTGTTTCAAATGCCTTCTTTTCGTCAACCGAGACTGACAGGAACTGAATATACTTC
TTTGATGCAATCTCAAGAAGAATGTAAAGTTCTTGAAGTCCGCCAGTACATGCTTGCATC
TTTTGCACAAGAAAAGCTAAAAGCCATTCTAGAAGAAAGCTCATTCTTTGAAGACAGA
>comp4161_c0_seq1 len=228 path=[1:0-87 89:88-227]
AAACAGGAAAGAGAAAGGGTGACAATGATCCTTGAAGATTATGAGAAATTATGTCTTGAA
AGAGAAGACGTCTTATTTTCGTTGGAACATTTTTTCAGCACTTCAAAGGAAGATCCATTC
TTGAAAGATTCAAGAATTGACGACCCTTGGAAGTCTTCAAAATCGCCGCCTTCCTGTGGC
AATGTTGAGGAATTTGAACTGGAAGAAGGGGTCAAAGGCGAATTTGCA
>comp4240_c0_seq1 len=461 path=[1:0-412 414:413-460]
CTTATCATCCGGACTTGGCCAGTTAGGTCACACACGGACGGAAGACAGTACACATGCCTG
AAGTGAAGACGAATGGGACTCCAACTGCCGTCAACGACGACGACGTTCTCACCGTTGGAC
GGATCAATCCGAAAGACTACAACGACGCTTGGGCGGACATTCAACACAAGACGTTCAGGA
ATTGGATCAACGATCGGCTGAAGGACAAGAGTCCGTGGACGGTAGACGACTTGGCCGTCG
ATTTTCAAGACGGATGCATTTTGTGTCGGCTGTTGGAAATTCTTTCAACTGGGAAAAGCA
TCGGAAGATGGTTTAAGAATCGGGAAAAGATACGAGTGAAACAGCAAAAGCTCGAGAATA
TATCTGTAGCGCTAAAATTCATGGAGGCTGAAGGCCTCAAACTGGTCAATATCGGTGGCG
AAGACGTCTACAACGGGAATTTGAAGTTGATCCTTGGCTTG
>comp4344_c0_seq1 len=294 path=[1:0-113 115:114-145 147:146-293]
GAGCCAAAAAACCGCGTTGCCTCAGCCTTTCACCCAAATTTTAGATCAGTTGGGTTTAGT
CGAAAGCCCAAACATTTTTCACAGTACGGCTTTTTACTACAAGTCAGCATTATTGACCGT
CCCGACATGTACAGTACTTTCATCAATTGGCCAAGTTTGCAAATTTAAGTACAAGAAGCA
AGGTTCAAAATGTTTTCACATTTTCAACGCTCATCTGAGGCAAAGCAATCTTGCCTTAAG
AGAATCACAACTTCAACAAATAAGAACAAAAATGAACCAACTGACGGGCTGCAA
>comp4355_c0_seq1 len=438 path=[155:0-287 28:288-437]
CTGCAAGCATACTACCAACCTGCAAAGATTCACATGTCTCCTGCAATTGGTTGATTATCA
CGTGCTTCTCCGCAAGATTGCCCAACAGTTTTTCTTTTTCCTTTTCAACTGCAATCTAGA
TAGCAGCGTGATATATTTTCACGATGTCTCCTCCAAGTTTACCTTTTGCTCGGATGAAGC
TTGTAAGTGGACTTGGACGGCTGTGGCGTTAGTTTCAGCTGCTTCAGCCCGTTCTAACAA
ATTCCGGTTTTCTTCTCTCAATCTAGCACCCCTTTCTTCAGCAGTTTTGGTTTCAAACAG
CATATGCAGAAGCCAACGCGACTGCCCTTCTTTCTCTGAAATGGAAATAGCAAGCTTAAG
AAGTCTACCAAACGCTGTCTCTTGATTCTCAGCTGTTTTCTAAAAATAGACATTTAGCGA
TCATTAGTTAAAAAAAAA
>comp4357_c0_seq1 len=277 path=[121:0-149 17:150-276]
GACCTGCAATGGAAAGGCCAGCGCATAGATTGATGAGGCCGAAGAGAAAGGAACCTGCGG
AGCTAGTGGAGGTGGGTAAAAAATTGCAGAAGAAAACCCTGACAGGAGAAGGAGGGAACA
GTGCATATGGATTGAGTCAAGACACAAAGGGAGTTGGCAGAAGCAGAGAGGGAGATGGGC
AAAGCAGTTCGCGTTCTTATACAGCAGATGGACGAGGAGGCAGACTTGGAAATCTGAGCC
TATTTGATGGATGGAACCTTGGTGGAGGACGGAAAGT
>comp4371_c0_seq1 len=214 path=[1:0-170 172:171-213]
CTCAAATATTTCATCATTCAGCAAAGTATCGCTGCTCAGAACGACGCCATTGTTGAAACT
AGCCGTGCGTCTCGCAACACGATTGCCCTCACTCAGCTCAACATTTCGACCGTGAAACTG
GTGAAATCGGTGAAGCTTTTCGGAGCCTTTGGATCAATCCACATCGCTGCCTCCGCCTTC
TTTTCGTCGCTCGATCTTAGAAGTTTTTGTCCAG
>comp4373_c0_seq1 len=212 path=[1:0-211]
CTTTCAACGGAAATTCCTTTGAAGTAGGCTCGAGGCAGCCTAGGCTAGCATCCGGGAGAC
GAGGACCCACTGACAACGAAGGCGTCGTTGTTCAGTCAATCACCGACGAGTATTACGCAC
ATTCCACCACACAGGAGGAGTGTGTGATACTCGTCGGTGATTGGCTAAGCACGCCTAGCA
ACAACAATGCCTTTGTTGTCAGTTGGGTCCAG
>comp4405_c0_seq1 len=440 path=[1:0-276 278:277-439]
AACTGCAGTGGCCACGGTTCGTGTTACGGACCCAATGCATGCGATTGCGACGACGGTTAC
GTTGGACACGACTGCTCGACACCGGTCTGCCAAAACAACTGTCACGGACACGGAACATGC
TCCAATCCAGACGAATGTTTGTGTGATGTCGGATACACTGGACTATTTTGTTTCACTCCA
ATATGTTCGACAAACTGTTCCGGCCAAGGCCTCTGTACTTCTCCGGAAACCTGTTCATGC
AGTGATGGATACACTGATCAAGTCTGTTCTACACCCATGTGTTCAATGAACTGCTCTGAC
CACGGGCTTTGCTTGGACGTAGACAGATGTGAATGCAATTCAGGCTACACCGGACAATTC
TGCTCAACTCCTTTGTGCTCTATGAACTGCTCTGGCCACGGTGTATGCGTTCGCCCCGAC
GACTGCGTGTGCAATTCCGG
>comp4405_c0_seq2 len=315 path=[418:0-151 278:152-314]
CGTCGACAAATGCGACTGCAGCCCGGGCTATACCGGACGATTCTGCTCGACTCCCTTGTG
CTCGATGAATTGCTCTGGCCACGGCCTTTGCTCCCGTCCAGATGAATGCATATGCAATTC
CGGACACACAGACCAATTTTGCTCCACTCCTTTGTGTTCAATGAACTGCTCTGACCACGG
GCTTTGCTTGGACGTAGACAGATGTGAATGCAATTCAGGCTACACCGGACAATTCTGCTC
AACTCCTTTGTGCTCTATGAACTGCTCTGGCCACGGTGTATGCGTTCGCCCCGACGACTG
CGTGTGCAATTCCGG
>comp4416_c0_seq1 len=261 path=[1:0-220 222:221-260]
GTCATGTAAATATACAGAATCATTAGCACTGGAACCATGCCAGCCAGCTCTGATAAATAT
CTGTTTACTCTATGAATGATACTTGGCACATGGGTTCCGTTTTGATTAATGAATTAGGCT
CTCCTCCGTATGACGCCACCGTCACGGAGAATGGGCCTGGTGTCTACTGTCTGCGCATGC
GCGAGATTTCCATGGAAACTGGGTTTGAGACTGTTATTATTAGCTTTCTGTTCTTCTAGA
ACTACACAGAGCAGCCTGGTA
>comp4466_c0_seq1 len=252 path=[1:0-179 181:180-251]
CTCCCGGGACCTCTGCACGGTGTCGTACGTGCGAGTAGATGAAGCTATTCGGCGGTGCTG
GCAGCTTGGTTGCGGGACGTCCTTAGTCAAACTGGACATCTGGAGTGCTTACAGGATGGT
GCCGGTTCACCCAGCGGACCGCTATTTACTGGGCGTAGCTTGGAATGGTCAGACTTATGT
AGATTCTGCGCTTCCGTTTGGTCTTCGCTCTGCTCCTGCTATTTTTTCAGCAGTTGCCGA
CGCCTTGCAGTG
>comp4477_c0_seq1 len=289 path=[1:0-288]
AGGAGAAAACTACCAATTGATCAAAGCAGGCCCAGCGATTCTAGAGGAAGTCGTCAAGTA
TGCCGACTTTTCTGAGTCCGTGCAATCGCAAGAGACCGGAGACAAAACTGCAAATGAATT
CATTCCAGATGCCATTACCGTTCAAGCAATCGTGTCTTCTGAGCTATCACTTCCTGGATC
GTCAAGAACGGAAATCATTTCCACGTCATCTTCAGTGTATAAGTGTAAACGAGCAGGAAA
CGGAAACTCCATCATAGCAATGCCAAGAACCAAAGCAGACATGTTGACA
>comp4478_c0_seq1 len=238 path=[1:0-237]
GCCATGGTCGCCCTTGGAGACGTCAACAAGGATGGTTACAATGACGTCGCAATCAGTGCG
CCGTTTGGCGACGAAAATTGGGGAAATGGACGCTTAGGCACAATCTACATCTATCTTGGA
TCGCCGGAGGGACTGGCGCTGACGCCGGCACAGGTTATACGAGCTTCTGACGTGGTTCCA
AGCAACGTGAATCTTGTTGCGTTTGGTTCCGCCTTGTCGGCGAACCTTGATGTTGACG
>comp4488_c0_seq1 len=215 path=[1:0-214]
AGAAAATCACGATGACGATGAAGATGAAAATGAAAATCACTATGTAGATGATGACGATGA
CGACGATGATGTGGAGCTACTGAAGGAAGAATCAACGCTGGACTGCCGCTATAACATCAA
GGTCACTGCTTTGCAGCCATCAGGATTCCTCGTCACTGACGAAGAGAATAGGAAGAGAAG
GACAATAGCATATGGTCCTGACAGACACCCGAGAG
>comp4506_c0_seq1 len=255 path=[1:0-116 171:117-254]
CTGTGTCCCACGTTGGAATCGGGCAAGCGGAGGATTGGTTTTCATCTTGGCCAACACCTC
AAATGGTGACGGGTCGACAGGCAGTACAACCTGATATGCGATTTTATCCAACGGAAGAGA
CGGTTCTTGTTTCAGGAGCGCCGGCGATAGATCAACGGGTTGGTAATTGGCCGTCAGGGA
GTCCGGGAGGTGCGATTTTTGCAACAACCGGTGGTTCTGCGCCTTGGCAAACACGCGGTC
GCGGTAGAAGCAGAG
>comp4552_c0_seq1 len=278 path=[1:0-99 101:100-277]
GGAATCCGAATATTTGTTAGGGAAAACTCCTGAGAACAGATAGCAATGCCTTCACTCCAT
TCTTCCAGCCGTCTTGTCGTCGTCTTTCAGATAATGTTTCTACTCAGAGCTCTTGAGTTC
GTGGACAATCCCTTCGAGATGGACTCAGGAAAAATATATGTTCCTCCTGAAGGGGATTTT
TCCGTTACGTGTTCCACGGATGTAGCGGCAAATATAAGCTGGATAGCAGTTGATAGGGGC
GTTGTATACGCACCCGATCACTCAAACCTTAATATCAC
>comp4607_c0_seq1 len=211 path=[1:0-58 60:59-210]
GACATTCTTGCTGGCTCTTGGACTAGTGCTGTGGAGAAGGCAGTGCCCATATTTAAACGA
AAGACCAAAAGCGATCAAGATCAAGCTGCAGTTCCTGAAGTGTTACTGATCCACGGCAAA
TTGGACAAGAAAGTCCCAATTGAGAACATGAAGAAACTGTTGGCAACCATGTTTGCAAAT
GCAACACATCGTGCTTGTGAAATTGATGGTG
>comp4715_c0_seq1 len=233 path=[1:0-232]
CCTAGAATTGCACTCTTCGTCTTCCTCACACGCATTGAACATGCAGCTGTACCTCTTCAA
CAAACGCTTCTATTCTGCAAAGCCACATCTTTTCTTCCAATTCAGACCACTCCGAATCTT
TCCTCAAGCCACCCGCCTTCCACTGCCAATGCAAGGCCAACAAAAGTAGCTTAACTCGCT
CCATGATGGACAAATGATGAAGGCTTGGATCCGCCAAAGACTAAATCAGAAAC
>comp4732_c0_seq1 len=226 path=[139:0-87 24:88-225]
TGGAAATTCGCCTTTGCCCTTCCGCCGCACGTCTGGAGCAGCGAGACACATCCGTAGTTC
CAGTTGCGCCCCTGATTGCCCGCCACGACCCAGAGCAAGTCGTCGCTTTTGTCGTCGGAG
CAAACGGAATGCACTTCAAGCCGGTCGTCGCCGTACATGTAAAACCAGAAGCAGACTCGA
TCGTTCATGACGTCGCGACACATCATCTGACTGAGAAGCATGGCAG
>comp4764_c0_seq2 len=368 path=[1:0-196 198:197-367]
GTTTCGAGCAATATGGCAACGCCATGCCATTTTCACTTTCCCTGGTTACGTCATGAAAAG
AAGGGTCTCATTTCACGGTCCCATCACCGACTATAAGATGGGAGAGTCTGAAGGACGGGA
TTTCCAGTCTCGCCCGTCTCTCGAGGCCCTCTGCATCGGCTTCAATCAACAGTGGTCGTT
TGTGTTACAGTATTGGGAAGGAAAACGGCGGAAGCAAGCGTCCGTCATCTTTCACGCAAG
ATATTGTATAGTCTACAGGTATGACGTGCACAGCTATTGCAGGTGACATGAGACAAGCAC
TTAGCCACTTTTGCACCTTGGCACCGATCGGGTCTCCTCCCCCACCCTACAAACTTTGCA
TATTTCCA
>comp4765_c0_seq1 len=1220 path=[1:0-911 913:912-1219]
CCCGAAACTAAATGGGAGGGCCTCTGTACTATTCCACGCAGCATTTTTGCCCAGTATGAG
GTGGCGGCTGTTCCGCAGCATTCGCTCAGTCGTGCCGATATTCCTCTTGGCAGGAGGAAC
ATGGTTTCTCCTTTCATCCACCATTTCAACGACGAACGACTTGAGAAAACGTCTTCCTCC
GCCGACGCCTGTCCCGCCCACACAAACTACCCGATCTCACGAGCCGACCAGGAAAAGTAC
ACCACGTCCGCCGCCTCGGAAAACTGTCCCTGGCCCGGGAAAGTACCCGTGGCATTATTA
CACGGCCACACACGAATGGAATCCTTTTAATCCGACGCTAATCAAACAGAACCCGAGTCC
CCTAAGCCTAACCAAGAAACGCTACTATCCGTGCGTCATTCCGACATTTTTACGTCGCGC
GTCGCCAATCGTTGCTTTGGCGAGTTTTCCAGGCAGCGGAAACACCTGGGCGCGATTTCT
GTTGGAGCAGTCGACCGGCGTTTTGACTGGATCAGTGTACAATGACTTGTCGCTTATCCA
CACCGGTTTCGTCGGTGAAAATGTGATGGATGCGAGCGTTCTCGTCCATAAGACCCACGA
ATTGTCACGTCCGGGTCGACCTCTGTCGGAATGGGTCGACGGCGTTGTCGTTCTTCTTCG
TAATCCGTTTCATGCGATTGTCTCCGAGTACAATAGGATGACTGGCGGACACACTGGTCT
CGCTCCTGAGGCGGCGTTTGGCGGCGAACGATGGAGCCGGCACGTTGATAAGATGATCCG
CTATTGGGAAGGATATATGCGGTTCTGGCTGAGTCAGCCAATGCCCACGCACGTCGTCTG
GTACGAGGAATTGAGGAGAGATATTGAGACACAATTGCGAGGAGTGTTGAGGTTTTTAAA
GGTCGAAGTGAACGGGACTTTGGTGGAGTGCACCATGCACCATCCTGAGGGAAGTGAAAA
GCGAAGGGGATCTGACAAGAGGGACAGGATGATGTATTATAATGACGAGCAGAAGGAGTT
GCTTTGGAAAGCCATCCAAAGAACTAGCCATTTAGTTGGTAACTTCTCTTCTTCTTTTTA
TCCGTCTCTCCGCCTACTGTAGTTCCTATTAGGTAGGTTGGTTTTTAACGAGAGTTGTAT
TTCTAGTACAGATGATATTAACCAGAGAAACACGCAATAGTGTATCTATTTAAAAAAACA
AAGAACGAGAAAGAAAAAAA
>comp4779_c0_seq1 len=1038 path=[1:0-485 1023:486-499 487:500-1037]
GTACAGTCACGAGTATTGGTTGGTCACGAGAATTTCGTTTGTCACAAGGTTCTCAAGCGT
GTGACTCTTCACTACTACTACTGTACCGAATCATGACTCGCTCCCCGCTTTTAGTCTGCA
GCGTGATTGCTGCAGAAATTTTTCTTTTCTTTGTCGTTCTTCCCCTCTTGCTAATCTGGA
TGAGCTACTACGAAACGGGTTTCCAGTGGGATGTCACTGTAGGGGAGAAATTCTTCAACA
TTCATCCGTTGTGCATGGTCCTTGCTTTCATCATTTTCCTTCCTCAAGGCGCGCTTGTGT
ATCGCGTGGTGCCAGGCGCGAAATATCCCATTAAAATACTGCACATGAGCCTTAATCTGG
TTGCAACAGTTACTGCCATAGTGGGTTTGGTTTCTGTGTGGAAATATCACAGTTACAATG
GTTATGCTCACCTTTACACGATGCACAGTTGGGCGGGATTCACCGCCATCCTCCTTTTGC
TTGCACAGGTATTCATTGTTAGCTTCTCATTGGGTTTGTTCTGTATTTTCTGTTTCATGG
AACGACGAGGGAGTCTGCGGAAGCAGTCAAGAGAAAGATAATGCCAATTCATCGTTTCGC
TGGATTGTGTACTTTGATCCTAAGTACCATCGCCTGTGTGGCAGGAATCAACGAGAAACT
AGGCTTTGGCATGGGAAAGCATGATCCAATGATCAACTCCTCCAACTCACTCCACCCAGC
AACTTATGGAGATAAGCCACCAGAGGCACTCGTTGGAAATTTCCTTGGTCTGGCTATTTG
CGTTTCTGTGGCCATAGTCATATTCATTGTCACACGGCATTCACTGAGGCGTCAAAGTTC
AGATGATGGGAACGGAGAGTTTGGAATTCAACCAGACAAGCGATTGTTAAATGATGAATA
CTAAGACAATACATATGTGAACGCTTGCTGCTTTACTGGAATGGTCACACTGTGAAGTAC
GCAGTTGCCTAGCTATTGTCGCTTCTTTTAGTTGATGCTTGAAATTCAATAAAGTCAAAA
CCTTTATTAAGTTAAAAA
>comp4779_c0_seq2 len=1024 path=[1:0-485 487:486-1023]
GTACAGTCACGAGTATTGGTTGGTCACGAGAATTTCGTTTGTCACAAGGTTCTCAAGCGT
GTGACTCTTCACTACTACTACTGTACCGAATCATGACTCGCTCCCCGCTTTTAGTCTGCA
GCGTGATTGCTGCAGAAATTTTTCTTTTCTTTGTCGTTCTTCCCCTCTTGCTAATCTGGA
TGAGCTACTACGAAACGGGTTTCCAGTGGGATGTCACTGTAGGGGAGAAATTCTTCAACA
TTCATCCGTTGTGCATGGTCCTTGCTTTCATCATTTTCCTTCCTCAAGGCGCGCTTGTGT
ATCGCGTGGTGCCAGGCGCGAAATATCCCATTAAAATACTGCACATGAGCCTTAATCTGG
TTGCAACAGTTACTGCCATAGTGGGTTTGGTTTCTGTGTGGAAATATCACAGTTACAATG
GTTATGCTCACCTTTACACGATGCACAGTTGGGCGGGATTCACCGCCATCCTCCTTTTGC
TTGCACAGCTTCTCATTGGGTTTGTTCTGTATTTTCTGTTTCATGGAACGACGAGGGAGT
CTGCGGAAGCAGTCAAGAGAAAGATAATGCCAATTCATCGTTTCGCTGGATTGTGTACTT
TGATCCTAAGTACCATCGCCTGTGTGGCAGGAATCAACGAGAAACTAGGCTTTGGCATGG
GAAAGCATGATCCAATGATCAACTCCTCCAACTCACTCCACCCAGCAACTTATGGAGATA
AGCCACCAGAGGCACTCGTTGGAAATTTCCTTGGTCTGGCTATTTGCGTTTCTGTGGCCA
TAGTCATATTCATTGTCACACGGCATTCACTGAGGCGTCAAAGTTCAGATGATGGGAACG
GAGAGTTTGGAATTCAACCAGACAAGCGATTGTTAAATGATGAATACTAAGACAATACAT
ATGTGAACGCTTGCTGCTTTACTGGAATGGTCACACTGTGAAGTACGCAGTTGCCTAGCT
ATTGTCGCTTCTTTTAGTTGATGCTTGAAATTCAATAAAGTCAAAACCTTTATTAAGTTA
AAAA
>comp4785_c0_seq2 len=3929 path=[1:0-1120 1122:1121-3928]
CTCGCATTCCCCTATGAGCTTGCATAATCTCGAATAGCATTTCGCGTCTTCCTCCGAATC
CTTAGCGGAACTGAATCGCGGGACAACTCCCTCGACCCCACAGGCGACTGAATCATCAAC
TCGTGATCAACTGGTTTCGATTTGGAGGACCAGCGCGGAGCAGGCTGCGCAATGAGTGTC
TTCAGCGTTCGAGCTTTCGTCCTGTTTTCATTAGGTCTATACTTCCCTACTGCGGTAGGC
GTAGAAATGCGCATTTCCTGGGCAGGATTCCAAGTACATGGAATGACAGTACTCCAGGAC
AGTGGATCTCTTTTTGAGACTTACAAGTTGACCGTGCCTATTGGAACTAATGTTACCTTC
TATTGTCATCCACCTGACGTGGCAGAATATTATCGTGACACGCCTGACGCAAGCAATGTG
TTTCAACCGTCGTCTTCTGCTGGATACAACTTTGCTGCTAAGTTTCCTGACGACAACAGG
GTCTACGGTTGCTTGGGCTTTGGGGGAGTTGTACAGAAAAGACTTGACCTAACTGTCACT
GTTTTGAGTCCAGTTAATGGGAGCGGTTTTCTTCAGGTTCTGAGAGCCGACTGGGGACAA
CAAGTTAGCATGACTTTCTCAGTCCTATCCAATCCTTATCCAAGATTCCGGTGGAGCTAT
CATGACAGAAATGTGAACTCTTCTGATGGGCGCTACCGAGAAAACACTCCAGCTCATAAC
CAGACCGTTTTTGCAAGCACTTTGCAAATACGTTCTGTATCTTTTAATACCTATGGAAAT
TACTCCTGCTCAGCCAACAACACAATAGAGTCAGCCAGTAGTCACTTTGAAGTTCAACCC
TCAGTTCTACCAAGCGCTAATGCTATACTAGGAGCAACCATTAATGTCAAGGGACAGTCT
TTTAATCTGTCCTGTAATACGTCTGGTAGTCCATCACCACTTGTCTTTTGGACGAAAGAC
GGCCAACCTGTGCGTTCCAGACCTTCAGAAATTTCAGTGAACATGACAACTGGATTTCTC
CAAGTTTTACAAGTTTATTTAAACAGTTCCGGTATTTATACTTGCATAGCTAAAACAGGG
CCGTACACCAGCAAAAGTCAACCACTGCATGTTATGATAATAGACGTTCCAAGAATGGCT
AAAAATGTAAAAGTGGTTGGAATTGGTGTGAGGGAGGCAGGAGTGACTTTCCAAGTGAAT
CGGAACAGTACTGTTTATTCTGTGGAGAGGTCTCAAGTCCTCTACCAGAAAGTCAATGAC
AGTCAATGGAAAATTGGCTGGAATGGCCCTGGAAATAAATCTCTGGCTAACCTAACAGGC
TTGGAACCCTTTTCTGATTATCAAATTCAAGTTTCTTCTTGGAATAAAGCCGGATGGAGT
CAGCCAAGTAATTTAGTTACTTTCACTACAGACTCTGATGTGCCGGATGCTGTTCCTTTG
AATGTCTCTGCATCAGCACTCAATTCAACGGCAGTAGAATTTTCCTGGCAGGATTTACTT
AAAACGAATTGGCTTGCGCCAGAACGTGGTTACATTATTCAGTTTTGGAAAACAGCTAAT
GCTTCGTCTGCAGTAAAAGTCACTGCAGTGCAAAGCTCAGCTGACCAACAGAATGCCATC
GTTGCGCTTATTTCTTCACTTAAGAAATTCACGAACTATAGTGCTGTTGTGGCGGCTTTC
AATTTGAAAGGAAGAGGAAACTGGAGCCGGGTAGTGAGAGTTCAAACAGAAGAAGATGTT
CCTGACGTTGCTCCAAGCTCCATTGCTCTGAAGAGCAATGGTTCCACGTGGATCTTCATT
GAGTGGAGAAAACTGACAGAGGGAATTAATGGAATTTTAGTTGGCTATCATATCTCCATA
GCTCCCAAGAAAAATCAAACGTCAAGCAAAATTTATGCTAGTAGTCAACGAGAGACACAA
TACAATCTGACCGGACTAAGTCCATATACGCAGTATCTTGTCAGAACAGCGGGTGTGACC
CGGAAGGGTGTTGGCCTGTGGAGTCAACTGCAGGTGTTTTGGACCGACGAAGATGTTTCA
GGTCTGTGCGCCGCTCTGCAAGGGAATGACACTAGAGTTGGCGTTTTGATTCGTTGGAGT
CGTCCCTCCAGGCCTAATGGAATAATCCTCAAATATGTTGTTGAGTACAGACTGGCGGAC
AATGGAAGTTGGGCGTCAAAAGACGTCCGATTCAATCAGTATCAGTACATAGTCAGCAGA
CTGACTCCAGAGACTTTGTATGAGTTTACAGTGAGTGCTTTCAACAGTAAAGGGAAAGGC
GCTGCGTCAACAGTTAGAGTGAAGACGCTTCATTTTCTTCCTACAACTGGATATCCAACT
CTTCCACCGTCGTCTGAGACACCGTCTAGTGAACCGGCATCAACAACGAAGTACTCTGTT
GGAACGGTCACAGCAGCGTTTCACTCTACGGGAAACGCGTCAGGGAATGCAACAACATCT
TCTGAGTCTGCCGGATTGTCCTATGATCAAATTTTATTTATTTCTGTTGGTTGCGCTCTG
AGTATTCCAATAGCATTAGTCATTGGAATGTTCATCTATTGCTGTGTTCGAAAGAGAAGG
GATAAAGGCAAATATGACTTTGACAACTCCGACGTCATTTCAAATAAAAATGCTCGATTT
TCAATGAATCAGATTGCGATGCAAAGGATGGATTCAGCCGTCAGGAAGCCACGAGTAAAG
AACAGCAATGGCTTCTTTTCAAGAGCTGGAACTGTCATCGCAAACCCAAGCGCAGCAAAG
TCTGACGGTGAATCTCCAAAGGAGAAGGTCTCCTCCACTGAGCAGACTAAAATATCAGGC
AGCAAAGATACACCAGTTCTCAAGTCATCACCACCTCCTGACATCGTCCAGTACGCTCTA
GTAGGAGACCCTGTCAGTGTCCGCAGAGCCACGACACCGTCAAGGCAGAACAGTCACGAC
TCCATTGACTATGCTCTTCCCCAAGGGTCTACTCTGCCACGTGAAAAAGGCAAGCAAATG
TCACGCAAAGTGGTTCACGATGCGTCGGTGGATAACAAACAGGCGCTAGCCAAAGGGAAC
AACGTAATTGTAAAAAAGCTGCCTAAGAGTATCAAAGACAAGAAAAAGAAACGTCGTGGA
GATTATGAAGATCCGAGTGATGCTGTTGGAAAGCCAGGAGACGCGGCAGATGGCTACGCA
ATGCCTTCTGATGTTGCAACTGCGCAGAACAAGTCAGAAGCGTCTCCGCCTCCTAATGGT
TGTTATGAAGAGGTGGACCTTTCAAAACGGAAGTCGATTTTTCCATTTTTGAAAAAGAAG
TCTAAGTCTCAGTTTGGAATGAAAGAGAAGAAGAAAGAGAAGCAGGATTTTGAGAAGAGA
GAGAAATCACGTTCACTGCAGATGCCTGTCAATGCAGAAGATCAAAGGAATGGATATGAA
ACCGTGGAGAGTCCTAATAGGCAGTACGAGGCTTTGACTTTCTCGTCAGCTGCTGAAGAA
TCAAGGCCTTATGAACGTCTCTCTTTGAAGGCGAAACCCCCGCAATCACCTCATTATGCT
GAGATTGTAAAGGATTCAAATTATGGTGAAGTGCCTCCTGATGACCAGCAACGTGAAAAG
AATAAAAAGGGTTATGTCTACTCGCAAGTAAATTTGATGCCAATATCTTTGCGGGACGAT
CAAAGAGAGGCTGTTGAGAAAAAGTTCAGCCAATCTTCGATGGCTGGTCACGTCCCAGAA
TCACCCGTTTCGGAAGACGGCAATGGTGAAATATATCGCCCAGAGTATGACTAATAACTA
TAGACAGCACAGCACGCATGTAGACGTTAGAAACAAGACTTTGCCGGCATTTACATGTTC
ATTCACTATTTTAATTAGAAGACTGCTACAGTATCAATATTTGCAGTAATAAGACGTGGC
GAGACCTTACCGCAAAACATCAATATCTC
>comp4794_c0_seq1 len=611 path=[1:0-227 229:228-610]
CGCACGTCACGCTAATACACGAAAGATGAGCGGCTTTCAAGCGTTGGAACAGAAGCTAGA
AATCTTTGTTGAGACTGTTCGGCAGATTGGCATCACTGTGAGTGATTTTCAGCCAAACAG
CCAAGTAGTTCTCAACTCGAGAATCAACGCAATGATCGATGAAATGCGCCAAATATATCA
AATGAAGTTCCAAGTGGAAGATGTCCAAGTACCAATGGAGGTTTTAGAGTACATTGACAT
GGGTAGAAATCCACAGCTATACACTCAACAGTGCTTGCACAAAGTAACTGAGAAGAGCAC
TCAGGTTCAGCAGAAAGTCGAAGGTTACAAGATCTTTCGAAGCCATTTGATAACAGAATT
GGAAAAATATTTTCCTGAGCAAATGGAAGAATATCGAATCGCAAGAAAACTGTCATAGCC
AACACATACTGTAGATTAATTATCTCTAATAACTAACTATCACATGGCTTTAAAAACTTT
GGCTTTGGCTTGATTTCTTGTATAGTTCTCTCCTGCTCATCTATTGGATTTCGCTTCCTT
TTTCTGGAAAACTTTTGTTCTACAGTTTGTACTAGAGATTCAAATCTGTGAAAGAAAAGA
GACAGTCTGGG
>comp4800_c0_seq1 len=1392 path=[1:0-1046 1048:1047-1391]
GACCGTTGCGCGGATTATTTGGATTTCATGGCTGCGTCAGACGAAAGCGAGAAGACGAAA
CGAAGGAGTGGAGCACTCAGGAAGGACAGAGAAGAAGCTGAGCTCTTCCCTATCAAAGAA
GATCTAGCCGAATGGCTCAGCAAGACGCTTGGAATCGAAATCACAGCTCAGTCATTCATG
GACGTTCTCGAAAACGGCGTCGTGTTATGTTCTTTGGTAGAGAAAGTCCAAAAAACGTTA
AGAGAGCTTAAAGAAACGGGGGAAAGTTGTCCTTTTGGCGAGTTGTCCTTGACACCGATG
AGGTGCCATGGGAACGCAGAGAAAAGCTCATTTTATGCGCGAGACAACGTATCTCGCTTC
TTGTCTTTCGCCCGAGCACTGAACGTCCAAGAAGCGGTCTTATTCGCATCGAATGGGCTC
GTCAAGCAAGAGCAGCCGAAAGAAGTTGTCCTCACTCTTCTTGATTTCAGCCGAAAGGCG
GCTAAATGCGGGCTGGATCCGCCTTGTCTTGTTAAAATGGAGAGCGAGATTGATGCAGCC
GAGTCGTTGATAGAGACGGAGGGTCGGTCGTCGAGTGACGTTGATGGTTGTGATGCCGGA
AGTAGTCGGGAAGGTCGACGTCGGGAGAGTAAGGATGAAGTGGATGTTGTGGTTCGAGGC
GCCGTGCAATCCGTTGGATATAAACACCCTGTGAAGAAGATTTCTGAAGGATACTATATA
GTTGAGCCAGGAGGAGTCAAAGTGTTTGTCAGGATACTGAGGTCTCACGTCATGGTGAGA
GTGGGTGGTGGGTGGAGCACACTTGAGCATTTCCTCTTGAAGCACGTTCCATCAGATGTG
AAACTCACAAACCATGGGTCCTTGGCAGAGGCAAAGAAACGAAGCAATGAATCAGTAATT
CATGAAGATCCAGAGCAAGAGAATACCAATCCACAACAGACAAAAGCCACAGACAAGTTG
CCACTCAAAGGCAGCACTCCCAAACCCGTTCTGTACAAACGAGTTGCTCCAAACCACGGA
CCTTCTGCAGCTGCAAACACTCCCAAACCTCCCAGCAGGATAGCAAACTCTCCCTACGTC
ACCCAAAGGAAGCTGAGCCACCAGCCAATGGCAGACAAAGTAAAGACTGTCAAGAAAGCA
CCAGGGCCTAAAGCAAGGAAGCGGACAACTTGATATTTCTATAAGAATATTGTAGCTTTA
ATTTAGAAATCTAGATGAATTGTATCAGCGTAGGTACGCCCACACAAACCAAACCATTAG
TAGTATGATTCCTGTTAGCGCGACAGGAACGCCTGTCAATTCAAACAGACTTATGGTGGA
TCCATAGTATTTAACAGAGCAGCAAGCCTTTTCAGACTCAGCTCCACTCAAATCTAGAAA
ACGAAATTTACA
>comp4804_c0_seq1 len=1867 path=[1:0-803 805:804-1866]
TTCAAATGGTCTTCCCTCATACTGTGACGTCTTGCCTCTTCTTGCTGTTCTTTATTTTCT
TTTTGCTGTTTGTCTATGCCCTTGACTTCACACCTTTAATCGATCTTGGCCACTTTCGAA
CTACCTTTCTCGACCCTTTCGCCACCGTTGCTCAACTACGCTCTATTCTTGACGAGAGAG
GCATTGAATATCATGGCGTGGTTGAAAAAAGGGAGTTGGTTCACTTGGTGACTGATTCAG
GCGGCGGAGGGAACGGAGGGAACGATCAGGACGAAGAATACGAAGTGGGCGGGGCCGGCA
GCACGATTGGTCAAACAGTTGATGAAATTGACCAATCGGATCGCGTGTGGACTGTGAGCG
GAAGGCCCGGAAGAGTAAAACTGAGTCAAAAAGACCGGCAACGAATTGCTCGTCTGGGAA
TAAAGATTGGTGTCGTCAATTGCGAAGAGAAACGTAGTCCAACGTATTATTGGCTTACAG
AGTTGTGCAGTCACCCTTCATTGGCGCTCTCCGTGCCCATCCAGGACGCTGGTGGAGTCC
GACGCCTGTGGCGGTTGATGCCAGCGTTGCTTAAAGGTAGGGGAGTCTTGAAATGGATTC
AGAAAGAATTGAATGCTGGAAAAATTCGTCATAACGCACGCTCGGGGGATTATTCCGTAA
AATTGGTGCTGATGTCAGAGGCGGACACGCCTCCCTTGTACTATGACGTCTTGACAGTTG
AATTAGCTGAGTATGCCCAGTTTAACTTTTTTGGAAATTTTGATTTCAACTCCAGAAAGC
AACTGTTTAATGAAAGTTTTCTACAGTTGCAAGATGAATGTTTGAATCATCTCATTTTTA
TGCTGCCTGGGAAGAATTTTTCATATGGATGCCATCCAGGAGAAGAATTTAATTACAAGT
CTTTGAAATTTCACATCAGAGTTTTCAATCCACAACTGCAGGACTTGCTGATCTTCAGTG
CATTGCTGCTAAACGGTTACATATTACTAAGCAGTGTAGTCAGTGAAGACGGTATAGTTT
GGCTGAGGCTGATCAAATATATCATTATCAGTAATTCAGCTTGGATTTTTATCATCGTTC
AGTTGCCTCTGTCATTACCAGCTCCTCTTCTGCAACTATGGCATGCAGCCATGCTCAGTT
ATGAGGGCTGTTGGCTCCGCTGGCTCTTCTACAGACTTCCGAGTTCGCTCATCTTTATTG
CATTTGTTCTTTATTCAAGCGTTATTTGGTGGACCAGCCGGCGCTTTTGGGCTGTTAGAT
GCTTTGTTACTGACCGGGAAGAGATAAATGAACGAGAAAACGACCGCCATGAGGACCAAC
TTCAAACGGAAACATTAGATGATCCAGACTTTCCACGCATTCGGCTAACCGTGAACACGC
TACTTCACCAGCAGCACTTCCACTCGTATCCGTATCCAAGAGCTCAGAGCTCTATAATAG
TGGATGACCACTTGAATGCCTTGCTGGAGGAGTTGGCTCAGCATTTGCTGACAGACGTTG
AGAGTGAAGAGGAGAGCTTACCACTGGACTACATTAGAGATCTGCCACGTTGGAAGCATA
GAGTGACTACTGAAAGGTCAAAGCCTCCTTCCTATGCGCTGCTCTCTGAACAGTGCGTAG
TTTGCCTGATGGCTTTCAGGAGAGGGCAGACAATGTGCGCTTTGCCTTGCGGTCATGTGT
TCCATCTTGGCTGCGTCAAGCCGTGGCTGGAGACGCGAAGTACAATGTGTCCGGTGTGCA
GATCACCGGCGAACAAAGGAACTTATTGTGATTAGCTTATGCACATATTTAATTTAGTTG
AGTTGTGTTTATTGGGTTTGCATTGGTTGTTCTTGAAATAGAGCCAGCGGTTTGACCCTA
AAAAAAA
>comp4809_c0_seq1 len=1069 path=[1:0-1068]
TCTGATACGAAGACATGCGAGTGTTCATTTTCGGCCTTGGATACTGTGGCAATCGCATAG
CGAACTGCTTGTGCAAACAAGCCACGTCTGTCGCTGGAACGTGCAGATCTCCGGAGCGAG
CCACCGAAGCCAGCATTGACGCCTACGCCTTCGACGAGCCTACGGCGCCTCTCCATGACG
CGGAACGACTCCTAGGCGATGTGACACACGTTCTAAGCACAATCGGTCCGTGTGGCGACG
ATGGACATGATCCGGTCCTTGCAGTACTTCGAGACACTTTGCTGTCTGCTCCCAACTTGA
AATGGGTCGGATATCTGTCCGCGACGTCTGTATACGGAAACGTGGACGGTGATTGGGTGG
ACGAGTCGTCGCCGGTTCGACCGTCCAACGATCGAGGTCGGAAACGCGCTGCTGCTGAGA
AAGAATGGATTGAGCTTGGTGAGAAGAAGAATGTGCCCGTGCACGTGTTTCGTATTGGAG
CCATATACGGTGAAGGAAGAAACTCTTTGGAAATGGTCCAATCAGGTCGCGTTAAATGGA
GGATTTCTAGACCTGGTCACGTGTTCAGTCGTATTCACGTGGATGATATTGTTCAGGTGG
TCATTGCTTCTATGAGGAATCATTCAGCATCAAATCCAGCTATTTACAATTTGGTTGATG
ATAAGCCAATGGCTGCTCATGAGGTTGTTGAATATGCCTGCAAGTTGCTGGGAAGGGAGG
AACTGCCTCTTATAGACTGGTGTGATGATCATGTTGCAATGATGAAGCCTTGGTACAGTG
ACAGCAAACGTGTCAGGAATGGAAAAATCAAAAGTGAACTTGGTGTATCATTAAAGTATC
CCACGGTGATAGAAGGGCTCAATGAACTTGCTAAATCTTTGTTAAACGGCTGACTGTATA
AAACTAAGGCCAAGTTTTCATAAATAGAGTTGTGTTAATTCATTGACTGCATACCGCGGA
GGCGAAGGGCTAGCAAAAGCATGTAGCATGAAATGTTGTTAAGTGATATTGTAATACTAG
TCATTGTACTATCAGATCATTGCAAAGTGTCTTTGCAATTACAGGGTTC
>comp4812_c0_seq1 len=213 path=[1:0-212]
GGTCGATTCGCATGGCAAAGATTGCGAGACACCGCTGAGCATGTGTTTTCAGTTGGAAGA
CAAATACGTTCAAAAAAGGTCGCTACGGCGACAAACATCGACTCCTAAGGACAGATCTGA
AATCGAGCAACCAAAAATACCAGCCATTCTCAATTTCCGTTCAATTGAACTAGCAAATAA
GTACCTCAGAGATCACATCTTTGACTGGAATTT
>comp4821_c0_seq1 len=927 path=[1:0-677 679:678-926]
CAGAGAAGCCCTAAGTTGGCATGTGAATTACGGGAGACGACAAGCGCCAGCCGCCGTATT
ATGATAATTAATTAATTAAACAAAACGACTTTGTTTCCTTAAGTAATTAATTAATCACGT
GAGCTGCTGACAAAGAAGAAGTCTCAGAGAGCTAGTTGACCACGGTTTATGATGGCTACT
GAGTGGGCTACGCTCGTAGATACAAAGATGAGTTATCTTTCGGAAAACGTTCGTGTGGCA
GACACTCTGCTGAACGCCATGATGGCCGTAAAGTTGATAGATTACAACGAGAAGGAGACC
ATCGAGAAGACACCCGGTCCGAACTCAGCGAGAGTATCAAAACTGATTGGAATCGCTCGC
TTCAAAGGCCCGGACTCTTTCAGCAAGTTCTGCGATGGTCTCGTTAGAGCCAAAATGGAA
TGGGTCGTGAAAGAACTTCGCGTAAGGAAGGACAGAGAAGAACAGGTAGAGAAAACTGAT
CTTTTTCACAGCAAAGCATTATCTGCACTGGTGACTGATCAGCAAATAAAAGACCTAAAA
TTTGAAGTGTTTGGAAAAAACGACGAATTAGTTGATTTTGGAATGAAACTGTTGGGATAT
TCCTACAATAAAAGCAAGCTCCAGATTGATGGTCTTAAAAGTGTTGATGTTAATTTTGAA
GAACTGGTTCAGAAATGGAAAAAACAGGAACCTTGCCCAACTGTAGAAAAACTATTAAAT
GTTTTTGCAAAGCTTGACAGAGGAGGAGTGGCATCAAGAATCCTCATAGGTGACGGCTGC
TTTGCACAATTTGGACAACCTTAACTTTGATTAATTAACCGTTGCTGCAAAGCGTTAGTT
GTCAATTAATTAATTCTATAGGGTCGTTTCGCATATATCCATACATTCATACTCTGATAA
ATATACACATATAAACTTGAAAAAAAA
>comp4827_c0_seq2 len=490 path=[1:0-262 264:263-489]
GGATGTCTCAACAAATGCCAATGCAAATTTGGAACTTGTCACCCAAGCACCGGGAAATGC
ACGTGTTATCCAGAATACACTGGGATCCTTTGTGAAGCCAAGTGCCAGAGGAGCACTTTT
GGAAAACGTTGTGCTCAAGTTTGCGTATGTCATCATGGCGGCTCCTGCAGTAACTTCACA
AGTGTATGCAGTTGCTCTGCCGGCTTCTTTGGAGCGTCTTGTGAAAAACCGTGTATTGAG
GGACAGTGTGGACAGAATTGCTTGCAGACTTGCGGATGCGCCAATGGAAAATGCAACAGA
GTTACCTGCCGGTGTACTTGTGACACAGGGTGGACAGGAGCCAAGTGCGACAAAGTCTGT
CCTAGTGGTTCATACGGTGATGGCTGCGCCCAAGTTTGCAAATGCAACAGCCAGGCCCAG
TGCAGCCCGATTGACGGCACGTGTACTTGTCCGCCTGGAAAAAGCAGCCTTCTTTGTGAT
AAACCTTGCA
>comp4832_c0_seq1 len=629 path=[1:0-469 471:470-628]
CACAACTTCATTCTTTGACAAATCTGTCTCTTAGTGGCAGCCTTCTGTCTTTATTCTTTC
AAGAGTTCAACCTCACATCCCTTCAGAAGCTAAAGCATCTCTCAATTTCGTATAATTCTC
TCTTTGCCGTGCCAATCAATTTGTCGAAGCTGCATGCTTTGACTTATCTTAGTCTTGACG
GAAATCGTATTTCTTCTTTCCCCGATGATTTTAATTTTGCAGATCTTGGAAAACTGCAGC
ATCTGTCGATCAACGACAATCACCTCACGAGATTACCGCCCAATTTCTCAGAGCTTCGTG
CTTTGACTCGCCTCTTTCTGAATTCCAACCATCTCTCTACATTTCCGGACAATTTTAATT
TTTCACGTCTTGATAAACTGTCGCATCTGTTTATCAATGGTAATGAATTTTCGAACATAC
CATCAAACTTTTCACAATTACATTCTTTGACCCTTCTCTCCCTTAATGGGAACCGCTTAT
CTGTATTTCCCAACAACTTAAATTTTTCTGGCTTTGGGAGACTGCGTCATCTATCCATTG
AAAGAAATCAACTCTCAGCGATTCATCCAAATTTATCACAACTTCATGCTTTAACTCATC
TTTATCTTGATTGCAACCGTTTGTTTTCA
>comp4834_c0_seq1 len=207 path=[1:0-206]
CAAAACTTCTGATGGCAGTGGAAACAGTTCTTGCACTTGGCTTGCCTACTACATTAACAA
CAATTGTTTTTGCCAGCAAAGAAGGCTACGGATCGTTCAGCGTAGAAATCCTAGCATGTG
CTCCAGCAGGCCACGATATCCTCTACTTCACCTTAGCTCTGCCCCTTCAAATTATAACCT
GGCTGGGTTCAGCAATGGTCATCTATC
>comp4835_c0_seq1 len=769 path=[1:0-303 305:304-768]
AGTAAAACGATGCAAGCTAGAACAGTAAATTTTAAAGTTGTTCGGCCCTTAGTTTTCGTA
AGACACTCCAAAAAGTGTCCAGGAGTGACTGGTGAAAAGAAAAGACGAGGAGCGGCGCAG
CCTCACAAACGAAAAATCGTTCTAGCAGATGAGATACGTGAAGTTTTTCAGCACAGCAAT
ATGGCAGTGGCTCTCCAATACGAAGACGTAACAGTAAAAGAGTGGCAATCCTTACGGCAA
GCTCTTTCCACGTCTGGAATCACCATCAAAGTTTTCCCAAACAACATCGTCACAAAAGCT
CTAGAAAAAACGAAATACCCCGAAATGCAGAGGTTTTTCATCAACAAAACAGCACTGGCT
TTTTCAGCAAAGAACCCTCTGACGGAACTAACGCAAGTCTTATCAGGCAACCGAAAGGCG
ACACTGGTCGGTGGCAAAGTAGATGACATCATTTTGTCCAAGTCCGGCTTAACCCGATAT
GCTGAATTGGGTGACATCGATAGACAGAGGGCGGAGCTGGTTGGACTGTTATCAGGTTTG
GGCCAGACAGTAAAACGGATTCTATCAGCTGGTTCAGAAAAGCTTAGCCTCAATTTAGCC
ATCCTTTCCACTGACGAGAAAGAAACAGTTGATTCTCCAAGTAGAGGCTAGGCAACAGGC
TACGTTGTAGTTATTACAATTTATTTTGGCTTGTGTAAGAAAGAATGAATGCTTATTTAC
ATTTGGGAGCCTGTAGCGGTGGCGGCTTCCTCCATCTAATCAAAACACC
>comp4837_c0_seq1 len=1016 path=[1:0-831 833:832-1015]
TTAAGCCCGTATGGATGCCACGGGTGCTAAAGTTCTTTCCCTCTTCCTTCTGTTTGTCAT
CAGCCTGCTGATTGGGTTCTTTCCTTTATTGTTTCGGAAAATATTTCTGAAACGAAAAGT
CAAAATCGCTTTGGACTTCTCTTCCTGCTTTGCAGGAGGAATTTTCTTGGGAACAGGATT
GCTTCACCTCATTCCTGACATTAACAAAAAGTTTGATGCGTATTATCGCAAGGAAAATGT
CAGTGTGGATTATCCAGTGATGCAGTTGTGCATTGGACTGGGATTCATTGGCGTTTTCCT
TCTTGATCTTGGAATTCCGGCATGCAAAGCGAAGGATGATCCATTTGGACATCACCATCT
GAAAGAAGGAAAACAAACTGATGGAGTCAATGAAAAGGCTGCTGAAGAGAATAACACGAT
GTGTGAAGCGTCTGTTGATTTTAAAAACGTTTCCAAAGAGGAGCCTCGTTCAAATACAGC
AAAAGAAAATCCGAGCTTAAAGCATTTTATACTGTTTGTTGTCTTGTACTTACATGGGAT
CTTTGAAGGGCTTGCCATTGGTTTGCTTGATACTGTTGCTGAGATTTTGGCTCTGCTGCT
GGCTGTGTCAATTCACAAGTCCGTCATTCTTATCTCACTTGTTGTCCAGCTTGTGTCTAA
GAATGTGAAGACAGGAAAGTCACTTGTCCTTGTGTCTGTTTTCAGTGTTGTCGCACCTGT
TGGTATTGTCATTGGAATTGCTATTGACAAGACTGGCAGTAAAGAATCTTCTGGTGGATT
GTTGGCGTCTGGAATATTGGGTGGGCTGGCCACTGGCACCTTATTCTATGTTATCTTTAT
GGAGATTTTACCTGATGGTCTTAAGTCTGGTGAGTTTTTATTTCGTAAGGGTTTGACAGT
GTTGCTAGGATTTTGTATCATTGCTTTGTTGTCGCTTATACCGGAACACAATGATAATTT
TGAATCTCTATACTGTAATGTTACTAACAGTACAGTACAAAAATAGTATTTTTTAG
>comp4851_c0_seq1 len=733 path=[1:0-732]
CTTCATCTACTTCTGCTTCTTGTAACCAATCGCTTCAACTGATTGCCGTATGGCTTTTTG
CTGCAGATTGATTGTTTGTCTAGCCGTTGCAATAACTCTGTGGGAAAGCCTCAATGCTAC
AAAATGCAGTAAGCCAAGCAGGATTGCAAACAAATGCAACAATAAGTCAATTTTCCTGTT
TGCTTTTGACGAAAATGGCACCGTTACAAACGTCACAATTACCAATAACGCAGCAGCTGC
ACTATCAAAGAAGAATGCGTTCTATTCCTGCAAAATCCACCACCACAACTTCAACAGGAG
ATTGGTTCTTAGCAGAGACTGCAAAGATGAGGAAATCATATGCTCAGAAGGAATCAATAT
TGTCAAGAAGACAAAATCAGACTGTGTGAATGAAATAAGACCTACGTTGCATCCAGACTG
CATAGATTCTGAAAATCACACTAAATGCAATTTTTGCATTGAGTCGGGCAAGAACACGAC
CTGGATTCTGAGCATTGATAATCACGCCAAAGAGGAAATGCCTTTTAGTACATGTAAGGA
GTTTTTAAGAACACCACGTGTGAACACAAGTGGCCCTTTTATGGAAAAAATCAAATCAGT
TGTGGCAGAAGACATTGTTACTACTTTTAGAGACATCTATTCAAGTTAAGTTAGTACTTT
ATTCTTTTCCATAGTGCATGTTATTCTGGAAAATTGCCAAATAATAAATTTGAATTTCGT
GGGTTAAAAAAAA
>comp4861_c0_seq1 len=1367 path=[1100:0-308 65:309-1366]
CAGCTGGCGTTCCGTATCGGCGTATCGTGGAGTATCGAGGGCCGGGTCACGGTTGCCGTT
GGCCCACTAGCGGAGCCAGACTTTGGCGCCAAAATCAAGCTTGACACCAAAGTTTGCGAG
CCCAGCGAACATCGCTTAGATTTGCTTAGAAGGCACCTACACTTCGAAAATCAATTATTT
AGTGGATGTTCTTATTACGAAAATTTAAACATACTTCTGTCGGTCTTGTCGCTTCCTCTA
CCAGATTAGGCGCCAGTACACAAATGGTCAGCCTCGGCTGTAACGTCACAATACCCTACG
TCGTCAGCAAGTCATTCGGCTTCAAGAGCAAAATCAAACCAGTGTCAAATCGTGGCGTCG
TGGCCAAGGACGATCTTCGAATCGATCCCGCTTGGTTTCGTCGCGTCGAATCACTCATCC
TCTTCGTGGGCCATGGGCGCAGTGGCCACACTCTTATATCAGCCCTCTTGGATGCCCATC
CTCACGTCATGATTGCCCACGAGTTCCATTTGCTGGAACGTTGGTCTCTGTGGCCGGATT
CTCAAAAGAACCGGTCCTTCCTCTTCCGTACTCTCTACCAGGAAGCTTCCGATGCCGTGT
TGAAGAAGAAGAGGGAAAGTACGAAGGGAAAGCACTCGTACATCGTTCCGGGCGAGTGGT
CCGGAAAATGCGACGGTTATGTGACGGTGATTGGAGACAAACGAGGCGGTGGGACGGCTG
ATTTTCTGAGTAATACGGCGAATTTTAAGTTTCTGGAAAGTATTTATGACGCCATTAAAT
TGCCGATAAAAGTCGTTCACGTCATCCGAAATCCTTTTGATGTTGTCAGTACGGCAGTTC
TGCATAGTTTGAATCTATATTTCAAGGCAAAGAGTGGTGAACTACTGCCTGTTAATAATG
CAGCATCGTTCATTAATTTGAGGAAGCAAGTCGCCAGGTTTATCATTAGGACTCGTGCCT
TTGCTTCACTGGTTGCCAAGCAGTACCCTTTTGTTGAAATTCACAACGTCCGGAGTGAAC
GTTTGATTCAACAGCCGGTTGACTCATTGAAGAGGTTATGTCACTTTCTAGATGTGTCTT
GCTCATCAGAGTATCTGGAGCATTGCACCAGCATTTTGTATTCATCGCCTTCAACAACCA
AGTCATTGGTGACTTGGCCTTCGTATGTAACAAAGCAGTTACAGGAATTGATTTCACAGC
ATGATTTTTTGAAAGGCTACAAATTATGATTCGTACATGGCGCTCTAGCAAGGGACCACT
AATTACTTGTTACTTGCACTGACAAGATTTTGTACAAATTTAGCTTAAGCAAGTTTGACT
GACCTGCAGCCACCCTTTTAGTACACAATACATAATTTACAATCATG
>comp4874_c0_seq1 len=555 path=[1:0-554]
CTTGTTCTTGCTCAAAGGCAGCGGGACTCACCAAAGCTTCCACCGCTGTCTATTCGGCGG
TTGAACCCGAGAGCGGAAGAACATTGTCCAAATTCAACTAGTGTTCATCTAACGCCTATT
TGCTTGGATGCCGACAGACCGTTACGATTGCCAGTGATTGCCTTACAAACTGCTGTTGGA
TCCGGCTTGCATTTTATTGGTCTGGGACCGTCGGCCGACGAGCAAGTGGGCATAGGAGTG
GAATTAGCCCAGAGAAACAGGTGGCGTAGAATGGAGCTGTGGACGGATGAAAAGGAAGTA
GTTGAAGAGTTCAGACGAAGGACGTCAGATTTAAACGTGACTGCTAGCGTGCGAGTTTTC
ATTGACAAACAGGCAAACTACTACAATTCTACTGATGGAGTGGATGCGATTCTTGTCAAC
TGTCTGTCGCTCTCTTGTTATAAAGCATTCCAGCAGGCTTTTAAGCTTTTGAAGGCTACA
AGAGTGACGTGGATTTTTACAGAGGACCTTACAAGAAAAGTGGGTACACTGAACACACCT
TGCCTTCAAATCTCT
>comp4878_c0_seq2 len=1215 path=[1:0-792 794:793-1214]
CTTCGCCCAGGGAAATCAGTCTATTTCTTTCCTCCACCTAGGCGAACACTTCCTAGAGCA
TATAGAGATGAGTTTCCTCTGCATAGGCATCGGCAGTGCAGCAAGTCACAAGAGAAGACG
CAGTGTTGGATCAGCTGAAAAGCCAATCTTCGCCAGAAGTCTTTCGCGGAAAAGCCCGCG
AAAACCAGCCCGATCCTCATGCACGAGTTTAGACAGCGGAATTACGCTCCCCGTGAGTCC
GCCGTCGAACGGAGGAAGTTTACCCAAGATAATCGTTGTGCAAGATTTCAAGGCCGTAAC
GAACAGCGAGCTGAGCGTCAGAAAAGGCCAAATGGTGAAAGCACTTCAGCAGAAGACCGG
CAGCGAGTGGATTTACGTAGAATCGTCGTCCGGCGATCGGGGCTACGTTCCGGCTGGAAT
TTGTGTCACCGTTGTCATTTGGAGCAGTGACGACGACTCCGATGGGTCGCCGCCCGCGAC
GCCTGCAAGCTGCAGATCAACGGCTAGGATTTCTCGCGCTTTTATGCATACCATGTACAC
CTGCGAGCTAACTGTCACCGTGAGAAGTCGTGCCAGCGATGATAGTGGAGATCAGCAGGC
CGCCGCATTTGATCGCCGGCCTCAGGGCTTTGCACTCGCCCTCTACCCGTTTCGCGGGCG
AATGGAAGACGACCTGCCGATTCAGCGAGGCGATTGGCTGGTGGTGTTGAATTCCCGCGA
TCGGAGTTGGATTTGGGTGCGCAGAAAGGACGGACGCGAAGGATTCGTCCCGTGCTCTTA
CGTCTCACGCCTCGATGGTAGGCCTCGTCCTGCACGAAAGCCTCAGCTGAAACACTACAG
CAGTGACGGGGATCTGATTGGTTTGGCTCCAATGATGGTCGAGTGGTCTTACCACGCTGT
CCATTCCTCTGCCGTGACTATTTCCCGCGGTGAACTTGTCTATGCTGATCTCACTTCAAG
AACGACTCATGGCTGGCTTTGGGTGCACGTGCCTACGAGAAACTGCCATGGGTTTGTTCC
GGCGACGTTTATCCGACCTCTCACGTCGTCAGTGTAAATACAGTACTGTGGAATTGGCTT
AGTGTTTGTAATTTTATTAATTAAGGATCTTAAAAAGTATTTTACGTTGTTGTGTTTGAA
TTTTCTCGTATCAGTCTCTGTATTTCGTCTTTTCCTTGCTGGTACTTTGCTGCCGAAGAA
ATCAACGAATTATCA
>comp4890_c0_seq1 len=1809 path=[1:0-603 605:604-1808]
ATATCGGTCGGAGTGGGCGTCGCTAGATATAGCGGAGTGCGATAATAGTTTGGCCATCTC
GCACCTCGACCTCGGCCGCTCCGATCGAACCCATGCATTGGCTCTTGACTTGGATCGTCG
CCGCGGCCGCCATCGTTGTGAGCCCGTCGACGGGCGACGGCAATTGGACGGCGTGGAGTG
GATGCGACGGAGCGACGGCTTGCAGCGAAACTCGTCAGTGGGTGGACGAGGGCAACACGA
CTGGCGAACCTCACCATCAATCCCGAGAGTGTCCCATCCAATGCACGTACGTCGGATGGT
CGGGGTGGACGAAGTGCGCGTGCCGGGGCGGGTCGCGTAGCCGGACTGCTGCCACCGTTT
ACGAATCTCCGCGCGGATGTCTGCACAGTCAGTGTCGGACGAAGGCGATGCAAAATGAAA
CGTGCAGCGTTGAAAGAAGGCCGGGCCCGTCCATCGTCGATTGCGTCGTTTCTGAATGGA
GCGACTGGTCAGCGTGCGACGGCGGTGAAACGCTACGGCGGCGCGAGAGGAGAGTCACGC
AGTTGCCATTGTGCGACGTAGGAGTTCCGTGTCCGGAACGCATGGAAGAGACGGAGATTT
GCCGAGGAACTCCCTCGCCCTTCCCTAGCTTGCAACCAACAGAACGGAGTAAAAAAAGTG
GATTCCCATGGTGGCTGTACTTCGTCTTAGCCCTCGTCTCCGCTCTCCTGCTGACCGCCA
TGATCGTTTTTTTGCTGATGTACAGACGGCATCGTTGCGGAGCTTACTGGCTCAAGTCGA
AAGTGCCCCGTGTTAGTGTAAAGCCCAGCCCAGACACTTTCGACGTCAATGACCGGGTTT
CGACGTTGACAGTCAGGGGAAGTCGCTCGCCGACATCCTCTTCAAAACGAAGTTCTCTCC
ACAGTTGCATAAAGAGGTCAGACTCTCGGCGAAAAAAAGGCGTTAACTTTGTCGTCGACA
TGGCGGGCGATGGCGTTGTCGACGGTGTTTCGCCGTCTGGACTCAGCGATGGAGACGAGT
CGGAGAGAGAAGACACTGTTGGAGGGATTACCAATTCGCAGTGGAATACCCGGAGGAATG
CGAGATTCGACTCGACGAATGAGTCATCGCAGCTTGTTTGGTATTTCGACAATGACGATC
GATCGTCAGTTGTCCATTGCAATACGGAGGATCGAGAAGACGCCGACGAACGTTTAGCGC
AGCCTTTGCCGCTGTCGAACGCCTACTCGAATCCGGCTTTTGATTCGTCGGATTCCGTCT
TCGAAGGTTCCGGTCCGGAAGATTTGCCGGAAATAAAATTGCGGCTTGACGCAGAAGGAA
AGTCAGACACGGAAGATCCGCCGGAGGTTGCCACCGCGGCCGCCGAGTTGCCGTTAACGG
ATTTATCGAAAGAGAAACGATCGGATTCGTCTATGCCGCCAGCTGATGGCGAGTCGGAGC
CGACGTCGCCGACGAGTTTAGGAGGTTCTGGCTCAGCATATCGTCCGAAGAAAAGAGGCC
ACGGAATTTGGGAGTGTGGTGAGGAAGTAACTCCCGACGGACGGAAGTACACAAAGATAA
AGGCGACTGTGTTGCGTCTACCGTCATCGCAAATTTCCCCGGCTACGATAGTCTAATACA
TGGTGACTTTATGTATAATTAAATAAGTTTTACGTATAGTACGAAGGGGTAACATACGAA
ACGTTCATAGGCTATTTGATACATGTACAGTACTGCTTATGAAACTGTGTCAAAATTTTT
AACTTTTTAAAAGTGGTCGTTGCTGCCAGTTTTAAAACAGGACTACATGGGGATTAATCT
CTCCTTTAA
>comp4891_c0_seq1 len=694 path=[1:0-693]
TCTTTGACAGTTTGACTTGCTCGGTGCTCTGCTATGGTAAAGACAGAACATGTTTCGCTT
GGATGCATGGCTGTGCTGTGGGTCGTATGTTCCATTGTCGGTATTCTGGGTTTTCTTGAC
GACGATTCTGACAGCTTACTTTATGGAGGGGCCGGCTGTGCTCTATCTTCCGTTGCGCTT
GGTCTGATTGTTGGATTGATCTACGTTTGTAGGAACCGCTGTCGGGATGACATTCCAGAC
GGGTACTGCGAGTTCTGCGCATGTGGCGACGGAAAGACTTGCATATATGGGGCGCCAAGT
GACGAAAAGTCTTGCTTACCTTCTCTGCTAAGATACCTTATGATCTGTTTTGCATTTATT
GGCGGAGGAATGTACGTTGCGAACGCCATTAGTTCAGATGATACAAAAGCTTTGAGCATA
GCTGGAGCTGCTCTCGCATTCCTTCTTGGCATTTTCAACGCTGTCTTTACATTCACGATC
CAGTGTTGCGGGGACGAATAGGTCAATACTAGAAGTTATGAAGGCTTTCGAACGGACCTG
CTGGAGAATTTGTGCATGTACTTTGATGTTTGCAGCTGTTTCTATTTTCAGTTCTTTCAC
ATTCGCTTTCTTTTATTCAATGATGTGCTGTAAGTGTACCTCAAAAGTAGTCTGCCTGTT
CTATAGTTACCATCGTTTTATTACCAAATAGATT
>comp4901_c0_seq1 len=573 path=[1:0-213 433:214-352 215:353-572]
CTTAAATAAATGTTGAAATGCTGTTGTTCTGTCCTTCGTGTGGAAATGTGCTTGTGATCG
AAGAGGGTCTACGGTCATTTCGCTTTGCTTGCAAAACGTGTCCGTACGTGCATAACGTGT
TGGGAAAAGTCTCTAGCAAGACATATCCAAAGCTGAAAGAAGTCGACGACGTTCTTGGTG
GAAAAGCTGCCTGGGAAAACGTTGACTCCATTGAAGGTACTATTTACCTTGCCCAATCCA
AAAAGAGGCATGGTGTGGAAATGTTTTGTCCCCCGTGAATTTCTCTGGATCCGGGCCACT
AGGCATATATCAGCTTATTTTGATGACTTGTGATCTTTGTTCAATATTAATGTAGAGCCA
TGTCCGAAGTGCAACCATCAGCGGGCGTATTTCATGCAGATGCAAACAAGGTCTGCAGAC
GAACCGATGACCACATTCTACAAGTGCTGCAATCCAGACTGCAATCATAGATGGAAAGAG
TGAATTTTCTAGACCTACTGCACTATTAATACGTTAAAAATTGATTATTTAATTTGCTGG
TTTAATAAGGTCCCATTCAGTGAGTTTGTTGAG
>comp4901_c0_seq2 len=434 path=[1:0-213 215:214-433]
CTTAAATAAATGTTGAAATGCTGTTGTTCTGTCCTTCGTGTGGAAATGTGCTTGTGATCG
AAGAGGGTCTACGGTCATTTCGCTTTGCTTGCAAAACGTGTCCGTACGTGCATAACGTGT
TGGGAAAAGTCTCTAGCAAGACATATCCAAAGCTGAAAGAAGTCGACGACGTTCTTGGTG
GAAAAGCTGCCTGGGAAAACGTTGACTCCATTGAAGAGCCATGTCCGAAGTGCAACCATC
AGCGGGCGTATTTCATGCAGATGCAAACAAGGTCTGCAGACGAACCGATGACCACATTCT
ACAAGTGCTGCAATCCAGACTGCAATCATAGATGGAAAGAGTGAATTTTCTAGACCTACT
GCACTATTAATACGTTAAAAATTGATTATTTAATTTGCTGGTTTAATAAGGTCCCATTCA
GTGAGTTTGTTGAG
>comp4902_c0_seq2 len=1187 path=[1:0-470 472:471-1186]
TGGCATTGCACGTTTTCCCCGACGACTTGCAGGAAAGAATTGAAGCATTCGTTGCTTCGC
TACAGCAGAAGAGAGCAGTCAGTTCGTACGTTGTCGCCCGTCAAACAGCAGAGATAGCCC
GTCGGATCGTCTCCCAAGTGCGATGGGTAAACGCCGCTGAACTTCTTGCAAAAACGAAAT
TAGCCGGCAGCGTTATGGCTGCGGCATCTCCCGGTGAAATTGCAGTGGGAAACGTAATTC
GGCGAGTGCTCAAAATCGTCCGCGACGAATTTTCAGAGGCGGCTCAGGGCCAGCAGCGGG
ACCCGGATGACGTGCACCGGATGTTGAGTGGTCCCAAGAAGGAGGACTATTCAGTGCCGT
TTCCTCACTTGAAGGGCTCTATTATTGAAACAATCAATGAACTTCTGGATGAAATCCAGG
CTAGCGCCGACAATATAGCCACGCAAGCGCTGGAGCACATCCACTCTAATGAGGTCGTTA
TGACATGCGGCCACTCAAAGACGGTGGAAGCCTTTCTGAAAGGAGCCGGGCGAAAACGGA
AATTCCACGTGATTGTCGCCGAATCATCACCTTCATACCAAGGCCAGGTTATGGCAAAAT
CTCTAGCCAGTGTCGGCATTGAAACGACGCTCATCACTGACTCAGCCGTGTTTGCCATAA
TGTCAAGAGTGAACAAAGTGATCATTGGCACACACACTGTAATGGCTGACGGTGGTCTCA
AAGCGTTGAATGGATCACACGCCCTTGCCCTGGCAGCTAAGCACCATTCCGTGCCCGTCA
TTGTCTGCGCTGCCATATTCAAGCTTTCGCCTCACTTTCTCTGTTCCTATGATCAAGACA
TGTTTAACAAAATTGTTGCTCCTCATGATGTGTTTCAATTTGCTGAGGGCGGTGTTCTGT
CGCGCGTTGAGGTCCAGAATCCTGTCTTTGACTATGTCCCTCCTGATCTTGTCACCCTGT
TCATATTCAACACTGGAGGGAATGCTCCGTCTTATGTGTACAGACTGCTTAGCGAACTGT
ATCACCCGGATGACCATGAATTGTAAAGAACTTTATTATGGACAGTACAGTACTTTGCCA
CATTACATTTGATAGCGGTACATGATTTATTACAATGTCCAGGCAAAAAACGAGCACGCT
AAGATTGATAACAGTAACAGCTAGCAGCACGTTTTACGGACTATCAC
>comp4904_c0_seq1 len=2434 path=[1:0-680 682:681-2433]
AATGAAAAGACTGCTGTTCTTCTTTTCGGTTGCTTTCAGCATTTCCTCCGTTTTTCTACG
TCGCGTAGACTTTGTCAACCTTTCCATTGGAACTGGGGGTGAAGGATTCGGCGTTGGAGG
CTTGATGCCAGGCGTCCAACTTCCATTTGGCCAAATTCGAGCGTCACCAGACACAGCGGC
TTTGGTTGATTTTTCCTGGAATCACTACGGAGGTTACTACTTTAATGACGACGTTATAAA
GTGTTTCTCTCAAACTCACATGGTTGGTTCTGGTGTAACAGACTACGGTAACATATGCCT
CATGCCTCTGCCAAAAGTCAGAGAGAATCCCGTCGTTGAATCGGCCTTTTCTCACAAAAC
GGAAATCATGCAGCCGGGCTTTTATTCAGTTTATCTTGATGACTCGGATATTAACGTTGA
AATTACTGCCAGTGGTTCCCATGTTGCTCTCTACCGATTCACGTATGGGACTGGTGCATC
CACCTATGCTCTTCATCTCGATCCAACAGCGTCACTTACAAAGGGCGCATGCGTGACTGC
TCACGTGGAAATTGACCCAGAAAATTACAGGGTGATTGGATGGGGTCAGACTAAGGGGTC
ACTAACTGGTCGCAATGGGAAAGGTGTGACAGTGTATTTTGTGCTTGAGAGTAAGATTGC
TTTTGAAACGTGGGGAGTTTGGACTAATGGCACGTTTAATCCCAATGGAACTGAGTCAAG
TGGGAATGAGACACAGGCGTTTGTCTCGGTCTCAGATGATTCAGACGGAGTATTTGAAGT
AGCTGTTAGCATAAGTTTTGTCTCCATTGACCAAGCGTTAATAAATCTGCAAGAAGAGTG
GAATCACACCATTTCCTTTGAACAGTACAAAGAACTAGCTCAGAACATATGGGAAGAACA
GCTGTCTTTGATAGATGTAAAAGCAACTGACAACCAGACTCTAATAAAATTCTACACAGG
ACTCTACCATTCTTTCATGGCTCCCACTCTTTTCAGTGACATCAACGGAAAATACCTAGA
CATGGCAGGGAACGTCAGCTCACTGCCAAGCGGATGTAAACACTACACTGACATGTCTAT
CTGGGATATTCATCGTACCCAAATTCCACTACTCTGCCTTGTACAGCCCAGCGTTGCCAC
TGACATAGCCAAATCCCTTGTTCGCATGTACCAAGATGGAGGGGACCTTCCGCGGTGGCC
CATCGCCAATGTGTATAGTGGCTGTATGATCGGAAATCACGCAAATATTATTCTACTTGA
TGTACTGAGGAAAATTGGCAACTCGTCTCTGGACGTTGAATTGGCCTATTCGGCTATGAA
GTTACAGGCAAATGATCCACAACGGCCTCATGTAAGTCGAGCCGGTCTGGAAGACTACCT
CAAGTATGGATACGTCAGTGAGGAAGCAAGTGAGGAGTCGGTTAGTCTAACTTTGGCTTA
CGCTTACGATGACTGGGCAGTAGGAGAGTTTGCCGCTCACTTAGGACTATCTCAAGAGGC
AGTCCAATATTTCAATAGATCAAAATATTACGCTAATGTCTGGGATGCAGACCGCAAGTT
GATGTGCCCAAGAAGACGGAATGGGACGTTCAACTGCCCTTTGAATCCTAATCTCAACGA
ATGGCTCATAAAAAATCATGGATACACTGAAGGGAATGCTGCTCAGTGGACGTGGTTTGT
CCCTCACGACACTCCCGGTCTAATTAAACTTTTCGGTGGCGAATTTGTTGATCGTCTTGA
TCAGTTAATAAGAAAGTCACAAGGCCAGACGTCAAATGTTCTGCCCAATTCATACTATTG
GGCTGGCAACGAGCCTGACATATTAGCTCCGTATTTGTTCAATTTTGCGGGAAGACCTGA
CTTAACTCAGAAATACGTTCGTTGGCTGGGTGATCACAGATACTCAACAAAGCCGTCAGG
TGTTCCTGGGAATGACGACTTTGGCACGCTGAGCTCTTGGTATGTGTGGAGTGTCCTTGG
ATTGTACCCTCTATCTGGCACAACACTGTACTTCATTGGCTCACCACGGGTTAGTGAAGC
GTCTATTCACTTAGCTGCTGGTGCTCAACTATGGATATTTGTGAAGAATGCTGGCAATGA
CAATTCATCTGTAGATCGGGTATGGGTTAATGGCAAGCCAGTTGATATGGCGAATCATCC
CTTTGTTGATCATGGACAGATTGCTAGAGGTGGAAACATCACGTTCTGGATGGCTTCTGC
ACCGTCAACTCAGTAGTACCGTATAACGTAACAATAAAAACGACTTAAAGTGTACCTACA
CGCATCTCAGTGATTCATCTATAGAATTGCACGTGTACGTCGTAAAGTACTACAGCTGCA
GCAGAGTGTAGTGCAAATAGGATAGCGAAACGTTGTTTCAAGACTCCGTAATAGCCACCG
TTGAATAATAATTTTATTCATAAAAGAAATGTCT
>comp4931_c0_seq2 len=735 path=[1:0-498 500:499-734]
GGAAGATAATGAGCTTCCAGAGTCGGCTCGAGGACTTGTCCACGAGATCGGCAAGCTGCA
ACTGGAAGTTAGAAGTCTTGTGGAAAGACTGAAGACGTCTTCTGGAATTCGTACAGCCGT
TAACGAGCTGAATCTAGAAGCTAGAAAGCGTGTGTTTGCATTGCAGTCGAAATGCAAGGT
TTTAGAGGAAATGGCCTCAGAGCAGTTGGATTCAAATGACGAGAAAAACACCCAGGAGAG
TGCTGCTTTTCATAAGGAACAAATAGAAAATTTGCAGTTGTTGCTGAGAAATGCGACACT
GGCTGCACTAAATGCAGTTGGGGAGAGGGAACGGGGTCGTCTCCTGGGAGACCCTGAAGA
AGAAGATGGAGGACTAAGGGAAAGGAAAAAGAGACAGGACAAACTACAGAATTCCTCTGC
AGTCACTGAATCGCTTGTAGGCATTCGGGAGATGATGGCAGCGCAATTAAAACGAGCTGA
AGACACAACAGAAGTTTTGGTTGCATCTTCTAAGACGGTTACAGATACTCATGAAGAGAT
GAAGAGTTATAGTGGAGTTGTCAGTACTACTAGGAGTTTGGTGAATAAGTACAACAGGCG
GGAATTGACTGACAGACTGCTGATCTGCTTTGGTGTCTTGCTGTTTTTTGCTACAGTTCT
CTACATTTTAAAGAAAAGATTATTCTCAGGCTAATTTTGTAGTCACAAAAATTCATATTT
ATGGAAGATATTTAA
>comp4943_c0_seq1 len=937 path=[1:0-24 26:25-936]
GAATGTGACCAGGGACTTGCAAGCAATCATGGAAGGTGGACAAGTTAAATGTATCCTCGG
CCATTCTACCGCTGTCGTGGGCACTGGATTTTGCAAAATGGTTCTTTCTTACGATATCCA
GTCGCTAGGGCTACCCGAAAAGATAACGCCTTTTATTAATTCGCTGAGTGAAGCGACAAT
GGAAGCTGGTCTCCATAATGCAGCGGTTTCGACGAAACACGACGAGGCATCCAATGTTGT
CAATCGAGAGATGAATTTGGAGGAGCTTGAGGACTTCGTTCGCAAACTTGGCTTCTTTAA
GAACGGAAGTGATGACTTGCACCAAGAGCGGATAAAAGACTTCGAGAAACGCTTTGAATT
ATTTCGTGAGATTTTCCGTCTTTCCGTGCAATTATGTAAGCTAGGCCACAGTGACTTCCA
GGCTCCTCTACAACCGTATCCTGTGGCCATGCCTGACCTAGAGGCATTACTAGAAGGCCT
TCGACAGCTGTTGGATAACCAAAATCGGCAGATTGTTGAATTGCAGAGAGTGCACCCCGA
CTTGCTGCTCTTCAATATGCGTACCATTTTTGTTCTGGCGGAAGCTTTAAAGCAAAACAA
TACGGGAAAAGTTGGCCGATTGGTCAGCCGACTTTTTGGCAGTCAAAGCACGACAGTTGG
TCAGACCGTTGCTAATTGTCTGCGCTCTCTCAAAATGGAGAGAGGAGGTGACGGCGTCGC
TGTTTTGTCTAATGAATTGCCAATGGAGCAAGTCGGCACTTTTCTGAGACGTTTGAAAGC
AGATTCCAAATTGTGCTGTGACTTGTACCCTCGAAGACGTGCACGGTCTTCTGGAGACGA
AGGGCACGTTGTTCACTTGGCTTTTGGATTCAGTCTGGACAAAATCTTGAAGTTGATATT
AGCAATTTATAACGGTTTTCCGGAATCGTATGAATTG
>comp4946_c0_seq1 len=784 path=[1116:0-69 425:70-783]
CTGGTACTGTACAGAGTATCTGTTTGCAGAATGTGGTGGTGTGTTTACTGTGTTGTCGCG
ATTGATGCTAGGGAAGGACATGCTAGCTTAATATACGAAATCAAGTCCCAATTGGCTGAT
ATTAAGCCGGGCGCCATTGTTGTTGCAGTTGGTGGTGGGGGATTGCTAAATGGAGTTGTT
CATGGGCTTCAGACAGTTGGATGGAGAGATGTTCCTGTGATAGCAATGGAGACGGAAGGG
GCTCACTCATTTGCAGCAGCCTGCAAGGCTGGAAAACTAGTTACTCTTCCGGACATAACA
AGCATTGCCAAGTGTTTGGGTGCGAAAACAGTGACTCAGAAGTCACTGGATTTGACTAAA
GAGCATCCAATTATTTCTTGCGTTATACCAGACAAAGCAGCTGTGAATGCTTGTGATAAA
TTTCTAGATGATCACCATTGTCTTGTTGAGCCTGCTTGTGGTGCTGCTCTTGCAGCCATC
TACGAGCCAAACTTCCTTCAAAATCTACAAAAGGAGGGAAAGCTGCCTGAAGATTTGAAC
AATGTGGTCGCTATTGTATGTGGAGGCAATGGAATCAACATTGATTTACTGCTAAAATGG
AAGAGAGACTTAGGACTAAGCAACTGATACAAAACATGCAGAATTAGTTGTTTTTGCAGT
GTATACTGTTCGCTGATTCCTCACTACTTGCTCAGCTGGGAAATAATTGCTTTGCAGAAT
TGCGGCAAGTCATTTGGGACTCTTGACGTCACCAAATTCCCGTCCACAACAACAGGAGCA
TCCT
>comp4946_c0_seq2 len=1138 path=[1:0-423 425:424-1137]
CGCCCACTTTCCACAATGGCTCTACACTATGAAACCCCTTTGATTGGAAGTGATTTGGCC
TCTCAGAGAGCCAAGCTTACAGTTTTCTTGAAACTGGAAAATGTGCAGAATACGTCCGTG
TACAAAATACGCGGAATTGGAAACAGATGCAGAAAGGTGAAGCAGGAAGGATGTAGCCAC
TTGGTTAGCTCTTCAGGTGGAAATGCTGGAATTGCTACCGCTTTTGCTGGACGGAAATTG
GGCATTCCAGTCACCGTCGTCGTTCCCGAGTCGACTCCTGAGGTGATGCGAGAAAGGATT
AAAAAAGAAGGAGCACAAGTTGAAGTTTATGGAAAGGTGTGGGATGACGCAAATCAAAGA
TCACTGGAGATAGCTTCTCAGCCAGGACATGCTCACATCCATCCCTTTGACCATCCTGAT
ATCTGGGAAGGACATGCTAGCTTAATATACGAAATCAAGTCCCAATTGGCTGATATTAAG
CCGGGCGCCATTGTTGTTGCAGTTGGTGGTGGGGGATTGCTAAATGGAGTTGTTCATGGG
CTTCAGACAGTTGGATGGAGAGATGTTCCTGTGATAGCAATGGAGACGGAAGGGGCTCAC
TCATTTGCAGCAGCCTGCAAGGCTGGAAAACTAGTTACTCTTCCGGACATAACAAGCATT
GCCAAGTGTTTGGGTGCGAAAACAGTGACTCAGAAGTCACTGGATTTGACTAAAGAGCAT
CCAATTATTTCTTGCGTTATACCAGACAAAGCAGCTGTGAATGCTTGTGATAAATTTCTA
GATGATCACCATTGTCTTGTTGAGCCTGCTTGTGGTGCTGCTCTTGCAGCCATCTACGAG
CCAAACTTCCTTCAAAATCTACAAAAGGAGGGAAAGCTGCCTGAAGATTTGAACAATGTG
GTCGCTATTGTATGTGGAGGCAATGGAATCAACATTGATTTACTGCTAAAATGGAAGAGA
GACTTAGGACTAAGCAACTGATACAAAACATGCAGAATTAGTTGTTTTTGCAGTGTATAC
TGTTCGCTGATTCCTCACTACTTGCTCAGCTGGGAAATAATTGCTTTGCAGAATTGCGGC
AAGTCATTTGGGACTCTTGACGTCACCAAATTCCCGTCCACAACAACAGGAGCATCCT
>comp4952_c0_seq1 len=861 path=[1:0-860]
GTATGCTGCAAAAAGGAATCATTAGGCCGTCTACGTCACCGTTTGCGGCGCCAATTTGCC
CGGTGCGAAAGAAAAATGGCAAGCTGCGACTCTGTATTGACTATCGGGAATTGAATCAAG
TGACAGTGAGCACGGCGTTTCCAACAAGCCACCTTCTCAGTGCCGTGGAATCAATGAGTG
GCGCCAAATATTTTTCTACAATCGATTTGGCCCAGGGCTATTTTCAAGTTCCAATGGCCG
AAGAGGATAAGCATAAAACTGCCTTCCGGACGCAAGATGGATTATGGGAATTCAATAGAA
TGCCTTTTAGGCTCAAAGGGGCGCCGGCTACGTTTTGTGCAATGATGACCAAAGCCATGC
AGCGGATGTCGCCGTTGCATTTCGCCTTATATATGGACGACATCTGTGTCTTTTCTGAGT
CATTCTCGGAACACCTCCTGCGACTGCGAGATCTATTTAGCACGTTATCTCAACAAGGTC
TCCGTCTAAATGCTAAGAAATGCCGTTTCGCCGCAATTGACGCCGTGTTTTGTGGTCACT
ACGTATCGGAGGATGGCATCCGTCCAGACAGCACAAAGATTGAAGCAATCACAGCATGGT
CGCTCCCTCGCTTACCTCGTGAGCTGAAATCATTCTTGGGCGCAGTTGGGTGACACCGCC
GTTTCATTAAGGAATATGCAACAATTGCTCGCCCGCTAATCGACATAGCGGAAGGGAACC
GAGGGTTTGAATGGTCGGACGACAGCATTCGTGCTTTCGATGCATTGAAGGCAAAATTTG
TGTCTCCACCGGTGTTGGCATATCCCAACCAGAACAGGCCGTTTGTCCTCACTACAGATG
CATCGAATGTAGGCATCGGCG
>comp4955_c0_seq1 len=1843 path=[1:0-1315 1317:1316-1842]
CGATGGCAAAATTTTCATTTTCACAGTTGTTTACTAGGAGAAACCGTTACCCGCTGTGCG
TGCTGCTTATTCTCGTGGTTATATACGCATTTAACAGCACGGATCGCTTTATTCTTGGCG
TGACATCGGCTGAATTAGCGCAGACGTTGAAGTACGGTGATTTAGGATGTCTAAAAGGAG
AAGAAGCGAATTCCAGTGTCGGAAAAGGGTGCAAAAGCCGCGCCAATCGCAGCCAATGCG
AATTGAGTCAATACTGCCAGTGGAATTACACGGGCCAGGGCATCGAGTACCAAATTCTTG
CCGGACCAACATTCATCGTCGTTTTCAGCATTTCTGCTCTCATCTTCGGAATTGCAGTTG
AAGTGAAGGAATTTAATCGAAAAAATGTCCTTGCGGTTTTTGCTTTCCTCTGGTCTCTGG
TTACCCTGGTGATGAGCTTTGTCACTCAATACTGGCAGTTGGTCATCCTTCGAATGGCCT
TGGGATTATTTGAGTCTGTGTGTGCTCCATTTGGTGCCAGCCTCTTGGCAGACTTTTTTG
CTAAGGAGCTGCGTGGAGCTTCCATGGGAATCTTTAACTGGGGCATCTATATTGGCTTCA
GTTTGGCATTTGTATTCAAGTTTGTGCTTACTGAATTGGGTTGGCGATGGACGTTTCGAA
TGGCTGGAATACCAGGCTGCATCATGGCTATCGTTTTAGCTCTGGCAGTTAAGGAACCAG
CAAAAAGGAAGGATGCTCTCGGAGAAAGCGTTCGCCTGTCAAGCAATTCCCGGCTATTTC
AACTGGCAAAGTCCTTCTTATCTCCAGGTCTTCTTTTACTTTGCGTCGGCGGCGGAATAC
GAAACGGCGGCGGACTTGTTTTAGCGTACAACGTCGACACGTTCTTCAGTCAGTATCGAC
ATGCTGAAGCCGCTCACTACATGTCATGGGTGCCGCTTGTTGGCGGAGCGACTGGCGCGG
CTCTTGGTGGTCTCGTTTCAGATGCTCTCCTCTCGAGGTTTGGGCCCCAAGCTCGAATAC
CCGTCTTGATTCTATCACAGCTTCTGGCTGCTCCTCTTGCTTTTGGAGTCCTGTTGATTC
CTCATCCTACGGCTGCGTTCATGTGTTTGCTTGCCGCTTTCTTTGTGGGTGAGATGTGGA
TTGGAGTGTGTCTGACTGTTGTCGTCGAACTTCGGCCCAAATTCCCAACTGGTTCCGCCT
CACTCTACGTTTTCGTAATTCAGCTTTTGGGTGGAAACGCAACTCTGTTGGTCGCTCCTC
TCTCTCAACTGCCAGGCTGGGACCTCAGGCATGCAATGCTGCTCCTCTACCCCGGCTTTT
TTGCTCTCAGTGCTGTAGTCTTCGCCGCCGCTTTTTGGTTAATCAGTCGCAGTCGCCAGA
CGATTGGCAGAAAAGAAGAAATGAGGGATGTGCTTGAGGAAGGTGGAAAAGAAGAAGACA
GTGGAGAAAGTGGAGGTGATGATGAATTGGAAAGCGAAGTGGCGTTGCTTCCTCTGCTTG
GTGATTCGCATTCCGTCAGTGAAAGGGTGTCTTATTCAAGCAGTCCGAGTTTTAGTCCAG
TGAGTGAGAGTTGTCCATGACGAATTAATTAATAATTTTGAGAGACCACGTGTTAGTTAA
TTAATTTATTCGTTACAGTTTACATCTATTTTACAGCAAAGAGACCTCTAGAGAGTACTG
CACTGTGCTCAGCTCATTTTTTAGCAGTTGCTGGGTGGTGAAAATTTGGAGGAAATCCTG
TCACAGAATGAGATAATATAGAAAAAGGGAAAACGTATTTCGACGATAGCCATCTGGTCC
GTTATAGCCTGTGAGTGGAGGCAACTTGGGAACTGTGGTGTGG
>comp4956_c0_seq1 len=4065 path=[1:0-1092 1094:1093-4064]
GAAACGTAGACTACTTCGCCTGTCAAAGAAAACCGACCGTTAGAAAACGCCAATGGCAAG
CCAGTTTCCTTCTTTCGAGAAGCAGTCGCTGACAGGAAAAGGAAAACCGAAGAAAGGCAA
AGGACAGCTAGATTTCGACTTAGATTTCCTTTTGGAGGACAAAAGTGAGCGCCCGAAATC
GAAATCTAGTGGAAAGTTGAAAACGAAGCAACAGACGACGAAGCAACTGCGCGTGAGCGG
AAGTCAGAGGACTGCAGGAAAAAAGAGTTCAAAGACCAATGATGAAGACTTCTATGCGTC
TTTGGAAGCAGAAATAAAGGATGAAAATGATGAAGAAGAAGTGGTCATAACGGAAGAGGA
TGCAAAGAGAATAGCCAGTGACATGGCAGACATGGACGATCTTGACAGTAATCTGTTTGC
AAGTTCACTTGGAAAGAAAAGGGGCAAACAGAAAAGGGGCCCTTTAACCCAACCAGCAGT
GCCTGTGACTTCTCAGAAAAAGGCTCAGCTGGGTGTGTCAGAAGCAAAGCCTAGGAAAGA
AGAGAAAGAAGAGAAATCCCCTGTCAAACCAAAGAAATCAACAGATTTTGATTTTGATGA
TGACATTTTGGCTGATATCCTGGCTATGAGTGATGAAGATGACGACAGGGCGTTTCGATC
AAAAAGGAAGAGAAAAGATATAGCAAAAGACAAGAAGGACTTTAGCGTAAAAAAACAGGC
TCCTCTCCATGAAACTGAAGAAATAAAGTCAATAGACGACGCTCCGGGATCTCTTTTGAG
CAGAATGAGTCCTAAATTAAGAAGAGCTGCTCTTGGTGAGGATCGAGGGGGAGATCGTGC
TCCGGAAAACGCGGATACTGGCGTTTCTTCAGGTGTCTTGGTAGAAGCAGAAGAACCTAA
ACTGCCGGTGAAGGCTCCTAAAAAGAAAGAAAAGGAGCCGGAAGTTGACAATGGGAGTGA
AGACGACTTTGACGCTGATGACATGCTTGGAGACTTGGGTTTTGACTCGCCTGAGAAAGG
CAATAAGATTGGGAATATGTTCGCGAAAGGATCGCGATTTGATGAACTGCTTGGCAAAAA
GGAACCAGAAGCGAAAAAAATCGAAAGGCCTCCAACGAGAGGCAAACGAGAGCTGGAGCC
TTCGAATTCTAAAGGAAAAACAGTGCGGAAGACGGACGTGGGTCAAGAAAGAGAAGATGA
TTTTCAATTTGGTGGATATGTGCCGTCCGTTGGAAAGGATAGAAGTGAAGGATTTGGTCG
GCCAAGTACGGCACCGAGTGGGAATAGTCGGAGGGCGAAGTCTGTTCGATTTGCTGATGA
TTTGAGTGATGATGTTGAAGAGAAGAAGGGGATTGAGCGTCCGTTTAGTAGTCCTTCGGC
AGTCACGCAAGAAAAGGGAGACGGAGCCGGTGAAAAGAGTGGAAGACGGCAGGATCGCTT
TCAGGATCCTGATTGGCTTGGAGTTGGAGGGGAGGAACTGCCCGGAAAGAAGAAGGGAAA
ACACAGGGAGGCCTCCAAGGAGAAGGCGGATTGGCTTGGCTTGGGTGACGAGGTATCTTT
GGACGATCCTTTGAATATGACTGACTTGAGGGAGACTAATGTGTTGACATTGCATGACGA
TGGTGGAGAAGACGTCGACGTTCCCTCACGCGAGACGAATCTCCCCCCCAAAAAGAGCGA
AGATACCTCAAGGCCTAAGCGTTCGCCCTCAGACGTCGATACTATCGCTACAATGGCAGA
TCGTCCTGATAATGATTTATTTGGTGATGACTTTGGCCTGGGATTCAGTCGACCGACCTC
AAGAAGGCGGAAAGATGAGCCGAAACAGTCTTTATTTCCCTGGGAGTCAGCCACGCCGGA
TGTAAGATCCAGAAGATCTCAGCAACAAGAAGTGGCAAGTACTGCGGATGAAACCCCATT
TAGACAGCCATCCACTTCTACTAACGTTCCCGTGATGGACAGTCAATTCCATGGACGGGT
GAACCGGCAGGAAGGCTCTGTAGCTCCTCTGCCACTCACTAGTCTTCGTCCCACGGATTT
GACTGATGTCCAGTCGTCTGGCTTAGCCGTTTCCTTATCAAGAGCTGAGGCAAGTGCTGT
TGCCATGGCTAATGCAGCTGCAGAGGGAAGGGAGTCAGTGCTCCGGGAAGAAATTGAGAA
ATTGAGGGCGGAAGCCAAGGCTCATAAAGAAAGGATCCGGGAATTAGAGGAGAAGTGTAC
GGGGCATGAGAAGAGAGAGACGGCGTGGGATGATGAAAGACAGGTTTTGAAACAACAGGT
GGAAAGTGAACGAGATGAAAAAACGCAACAGAAACGAGATTCAAACGAAAAGGAGAAAGA
GCTCTTAAGCAAAATTCACGTTGGTGGAGTGGAAAAGGGCCAGTTGGAGTCTTTGATGCA
AGCTGCTGTTGAAAGACATCAGAAGGAATTGGAAAATATGGAGGCAGTCCATAAGAGTCG
AATTCAGACAATGGAGGATTCATTTCACAGGCAAGAAGCAAGGCTGAGGGAAGAGCTTGA
ACGGCAAGCGTCTCAGCATAATGCGTCGCTGATAGATCTTGAACAAGCCAAATCGTCAGT
CATTGCTTTATATGAAAAGAAAATGGCTGATTTGGATCAAGAGCACTTGGAGTCAATAGA
AAGGCTGAAGGAAGTCCACAAATCTTTGATTGATGAATTGAAGAAAGACTGTGAAAAGGA
AAAGAGACGTCAAGAAAAGCTTCACCGGCAAGAACTAGCCGCCGTTTCTCAGGCTCACTC
TCACACAAGGTCCCTTCAGGAGTTGATTGCCCACGTGAAGGAGTCTACTCAGAATGTCAG
TGAAATGCAACAGAGAGTTGATATGGCACATTCTGTTGGAATCCAAGGGAGAGAACAGGG
TTTAAAAATCAGAGAAGAACAACTTAAAAGTCAGGAGGATCGTCTTACGAGACAGCAGAT
GGACAGTGAGCAAGAACGGGCTAGACTGCATGGTCTGGTGGCCAAAATGGAAGCACGATT
GAGGGAGCAGACACGGCAGATTGAACAAGAAAGATGGAAACTTCAGCAGGACGAAACCAG
GGTTCAAGCTTTGCAGCGAGCTCTGGATGAAGACAGAGTGACGTCTGCTGAGCAGATAGC
CACGGAGCGAGAGGAGCTGCAAAGGGCCAAGGGAAAGCTTCTTCAAGAGCAGCAAACTGT
TTTGAGGCAGTGTTATGCTGAGCGTCGGGAGTTGGCTCAGGAAAGGACACAGCTGTCCAT
ATCCCAGAAAATGAAGCATCAGCATGAACTTGAGAGATCGTCACAGGCAATAGAGTCGGA
AGCTGAGCTGAAGGTTGAACTGGTGTCTGTGAAGAGACAGGCTGAAGAACTGGCGGAAAA
GCGTCAGCAGGTTAAGGAAATGGAAGAACGCTTGAAAAGACAGAAACAAGAAGTGGATAG
TGAAAGGCAGGCGTTGGGGGAAGAAAAGGACAGCATCCAGAAAATGAGAAACAAACTCAG
AAGAGCAGCAGAAGAAGTCAGTCGACTAGAAGAACTTACTGATGAATCGCGAGAAGAAGG
AAGGCAGGCTCTCCATGAAGCACGTCTCATAAAAAGTGACACAGTGCATAAAGTTCAGGA
AGTTTTTGCCAAGAAAGCTGAACTTCAGAGCCTGGAGAAGCGGCTAGCTCAGGAACGCAT
TGATCTGGTGCGACAGAGGAAGGATCTCGACAGGCTTAAAGACAGGCAATTTAGCGAGAA
GCATCCATTTGTGCAAACACTGTCAATGGCATCCACTTACGCCGGCACTAAGGCTGCGCC
CTTTACCGCTCCTGTTGCAAGCGCTCATTCGGAATATAGTCACGCATTGCGATTGTGGGC
TGAAGAGGCAGAAAAGGAATTGGAAGAGCTGGAAGAAGAAAACCGTTTTCTTCAATCGCT
TCGTATTGCTGATTCAGGAGAGCCTTCATCACTCTTGCCATAAGATGCTGACGAAATGAT
TACAGTCTGCCTGGTTAATTAATTAAATCAAACTTGGTAAAGTTAATGTCCTCATTTTGT
TGAACCAAAATGCCCTTGACCGTTTTCCCGTACAAGTTTAATTGA
>comp4958_c0_seq1 len=264 path=[1:0-38 40:39-263]
GCAGTCTTAATTGCAGGCACTCATGTGGACTTGGTCCGCGATATGAAGAAGCCGTCTGAA
TTTTTGCACCGGCAAAACGAGGAGATAGATAAAATCATTGAGAATGTAAAGGCGGGAGAG
CACATTTGTGAGCCTGAAGAAGACAGACTCTTAAATTTACATTCGACACCGAAGTACTTT
ACCGTTGACAACACTAAATCCGGCAAAAGGAATGAATTCCGTTGCGAAGGAGTAAACGCG
ATCCAAAGGACGCTTGACGCTTCA
>comp4960_c0_seq1 len=900 path=[1:0-673 675:674-899]
TTTAAACGTGCCCGGATTAGAAATGATGGGCCAGCAAAAACCTCTTTTGCAATGTCCAGT
TCGGTTTGTCACTACGCTTGGTGCTTGTCTTCCATTTCTCAGCATATTTCTTTGTCTCTT
ACTCTCTGTGTTGTACAATTACGAGGAAGTGACGACAACCCACTGCAAGGTCCCCAATAT
TGTTCCATCAATTAGTGCAGCCACAGGTGACTATACACCTCAGAAGTACATCTTCCGTGC
TGGAATCGGCCTTCATGCACCGATAGCCGTATTGACGAATATTTTATATTACTATCATTT
CAAAACGTGGAATCTAAAGCCTTTCTTTCGTCTGCTGAATGCCGTTGCATTGCTCTCGCG
CTGTGTCGAAGTTTTCTCCCTTTTGATTGTTGCAGTTGTTGCATCCAGAGAAAATTATCA
TGTGCACGAGACAGCTTTTATATCTTTCATGGTATTTTCTTACATTGTGATGTTGTCCTT
GCTGGTATTGTTGAAATACGGAAAACCGACCATGACCTTGAAGGAAAAGCGCTCTTTTCG
TGTCAAAGTAGTTGTTTTTCTCACAAATTCCATCATCTTTGCAGCAGCAGTGTACTTCTT
TGAAAGGCACAACGCTTACTGCGAACCATATATCTATAGTCTTTTTGCCAGCCTTGAGTA
TGTTGTGGTTGTGATGAACATCTGCTTCCACTTGTCTAGTATAATGGACTTTGATGACAC
TGTCCTGACAATAGGACAAGCTGGTAGCCAAGTGACAGGAAGAACAGACTGAGAGTCTAT
TGCAAAAGCAGTGCATGTCCACAAACTGCTGAACAGACAACATAACTTCACAAACTGGCT
TTCGTTTTTAATACCCGGTAATAATAATAACAATAACATTTTAATAATAGCAAAGAGATC
>comp4963_c0_seq2 len=1426 path=[1:0-1137 1139:1138-1425]
CGATCTCTGCCATAGAAACGCCGTACACACTCAACCAGAGCTTTGACTTGGTTCTGAGAG
ATTACATGGATGCCAAAGAGAAGGGAAAAACAAAGCATTCGTCCTCGTCATCGAGATTCG
CAGGGAAACCGCCGTCTTCTCGCTCAAGACAGCCATCCAATCCTTTTCCAGGCGTAACCA
GCCAGAGAAAGGAATCTGGGGGGCCGAACCAGCAAATACAAAGCTCTCTCGGCTCGACAA
CACTCTCTGAAAAGAGATATTCGACTCATATCCGGGACTCTGGACAGAGACATGTCAATT
ATGACGATGTGACCACGCCCACCTTCGGTGAAGACGAATCTATTTGGAATACAGGCTTGA
CGGATTCTCAATCAATCCGTAACGCTGTTTTTGACGACTGGGAAACAAAAAAATTGGCTG
CTAGTAGATCAGTCAAGCTGAAGAAGGCAGAACAAGTGGAACCAAAGCGGTTTAGTCAAG
TTGCATTGAAAGATGGAGACGCCATGTTTATGAAGGGAAAAGATGGCTCATTGACTTTGC
AGGAAAATGATTGGACGGATTCCAGTTCGGTTAGGAAAGCAATCTATGAGCAGTGGCTGG
AAGAGAAGAAGGTTACTCAGAAGAAACAAAGCAAGGCAGTCATTGTGAAGAAGAAATTTG
ATGAGGAAGAAGAGCTGAGGAAGATTAAGGAAAGGACGTTGGAGTCTACGAAGTCTTTTG
ATGCGTGGAATGCCAGTAAAACGGAATTGCTTAAGGCAAAAGCAAAGGAGAAGAGGAAAA
CGGTGAAAGAGAAAGAGATGGAGATATTGGAAGAGAAAGAGAGTCGGAAACGGGAGGTGG
TCACTTCGTTTAACGCGTGGAAAGAAAAGAAGGATGTTGTTCTTAAAGAAAAACATAGGG
AAGAAGTGAAGGAGACACGGACAGAGGAGAAAACAAAGAAAGAGACGATTCAACAAAAGC
AGTTGGAAAGCAAAAAAGCGTTTGAGAAATGGTCTGAGCAAAAGGGTGAAAAACTAAAAG
AAGCAGCCGTTGCTAAACGCAGAGCGTCTCAAGACGAACATAAAGAAGAGGAGGAGCGTA
AGTCAGAAAAGGAGAGAATGAGTCAAACTGCGTTTGAAAGGTGGAAAGAAAGAAAAGACT
CTGACGTACACTCATCCAATAACTCAAGATCAGCATCTCCTGATCCCAGGCTGGCCTGGT
GTCCGGCTGGGCTCGGCAGTGGGGGCATACTTCGGGCTAGAGCATCGCCAATGTTCACAA
GACCGGCTTCACCGCAGCACAAGCAATACAAACCTAGGAAAAGAAAGACTGTAAAAGTGT
GCTGTCAGACTCTAGATTATTGGTGTCACTGCGATGAGAGTTAGATTAAATGTAGACGTT
TTTGTTATAAATAGACGACAATAGCGAATAGCGAATTGAAAAAAAA
>comp4972_c0_seq1 len=389 path=[688:0-35 358:36-388]
CTGTATTTGGGTGCACATAATGGCATGCTTTGCTGTAGTTGCTGAGGTTTCATCTTTTAT
GGAAGATGCTATGAAAGTGGAAGATAAAGCAGAGAAAACCAGAGCAGCGAAGCATGCTGA
ACACAGAAAGGATTTTGATGCTACAGCCAATAAATTCCATGCACAGCTCAGTGAGAAATA
CCGTCAAATTGATTTGGAGTTTGAAAGAGCAATAGCTGAATATAAAAATGACTTAGACAA
TAGGAAAGTATAAAGTTTAGCATTAGATAGTGTTGGAAGCAAATGTTTTCTAAAATGCCT
GTACAAAATAATTATTCTTATAAGTGTTGTGCTACTGTTCCCAATTCTTCACAGTGGACA
GGGAGCAAGGCACCGATTGATTTGAAGTG
>comp4972_c0_seq2 len=710 path=[1:0-356 358:357-709]
CAGAGTTAGCGTGCTAGACGAGTAATAACGTTGAGGAGATCTTACTGGCATTGGTTCTAA
CATATTTCCAGTTCTTCAAAAGCGCATTTCCAAACTAAGATAGGATCAGACTATGTCTTC
CGCTTCGGGAGAGGCTGTTGGGCGAGCTGCTGGATCGATTTACTGCCGACTATTCGATCA
CCGGCCTGCTGTTCAAGGAGAAGTCCGCTATTTCGTGAAAGAATTCGAGACGAAGAGAGG
AAATAAGGACATAGACAGACTGAAGCGCTGTGTGAATGAGATGCAAGAAGTGCAGCAGAC
GTATCTTCCTGAAAGTGCTGCCATCTGCAAGAACTACTTAACAGTCATGCACCAAAAAGT
TGCTGAGGTTTCATCTTTTATGGAAGATGCTATGAAAGTGGAAGATAAAGCAGAGAAAAC
CAGAGCAGCGAAGCATGCTGAACACAGAAAGGATTTTGATGCTACAGCCAATAAATTCCA
TGCACAGCTCAGTGAGAAATACCGTCAAATTGATTTGGAGTTTGAAAGAGCAATAGCTGA
ATATAAAAATGACTTAGACAATAGGAAAGTATAAAGTTTAGCATTAGATAGTGTTGGAAG
CAAATGTTTTCTAAAATGCCTGTACAAAATAATTATTCTTATAAGTGTTGTGCTACTGTT
CCCAATTCTTCACAGTGGACAGGGAGCAAGGCACCGATTGATTTGAAGTG
>comp4982_c0_seq1 len=741 path=[1:0-66 68:67-740]
TAAGAACAGGCACAACACACTGCAGGAATGAAGTCCTCATTAGCAGGAACCAAGAGAAAG
GCGAAAAAGGAGTCTACTGATGCGAAGAGGAAAAGGCACCAATGTAAATGTAACGACGAA
GATGGCCAGACTAGCAGTTTGCGTGAAGATTTGTGGACTGTCTTTTGCAAGTGCATGGGA
AAACGACTTGCACCTGTTGAACTGGATGAAATCAGTCTCCATGACGGCGATTTTGTAATT
GGGGATAGAACGAAAGGCATAGCAGACTACTTGGAGTCAGCTCTAGGCAACTGGTCAGAC
TTGAGTGCCTCTCTTGCATCTAGTCAGAAAGGATCACCTTTTTTGTTGATTGTCTGTTCG
TCCGCACAGAGAGCAGTCAATCTTATCAGGGAGCTAGCTTCCCTGCAAGAGCCAACAAAA
GTAGCCAAACTCTTTGCCAAGCATTTTAAAGTAGAAGCACAGATGTCCTACCTGGCAACC
CATATGTGTAATATAGCAGTTGGTACTCCAAATCGGCTTACAAATTTGATAGAAAAAGAT
GGACTTAAATTGGAATCTCTGAAATATTTTGTCATTGACTGGACATGGCAAGACAAGAAG
CAGAGAACCATAGCAAATTTACCTGAGCTAAGTCAGGATCTTTCTACCTTACTAAGCTCC
AACATTTTACCACTGGTAAAACGCAAACAAGTTCAGATTGGGCTCTATTGATAATTAATA
TCAAAGTCTGTGAGACTTGTT
>comp4988_c0_seq1 len=2380 path=[1:0-2379]
CTTGCACTTTCAGTTCGGGCTGGCTTCGATCTCTAGTTCTATTCGATGGCAGAAAGAGCT
GAGGAAGTGGACAGTTCCAGCACGTCAGGTGTGCCGGAGTGGCTAGTGAGAAGTATCGAC
CTCGTTCGCAAACTGATCAGCCAGAAGCAATGCTCTGAGTTGCAGGAAGTCATGAAGCTT
CTTATTCAAGGAAAACGTGAGCTGACTCGAGACGGCGTTCTCGAGCAATCTGAGCTGAGC
TCCACCCCTTGGAAAAAGCTGACAAAGCAGGGTGCATTTGCCACGGTTTACCAGGCTAAC
TACGCTGGCCAAAGAGTGGCAGTCAAAGTGCTGAATAAAGACAGTTTGCCCAAGTTGTCA
CTGGAAGGAAAATTGTTGAAAGAGCTCAGGCATGATCACGTTGTCGAGTTTAGAGGCAGA
GGAAGGACAGACGCGGAATTCTTGGATGACAAGAAGCACAAAATTCCTGTTGGACGACAT
TTCTTTGTAATGGAATTTGTCCCCAGTAACCTGGAGCGCTACGTCAAGAAACGCACCAAT
CCCGAGAAGCACGGCTTGGCTAATGTAGATGTGTGGAATTTTGGTGAGCAGATACTGAGT
GGGCTGACATACTTGCACACAAGGAAGCCTCCCATTGCCCACATGGATCTCAAGCCAGAC
AACTTACTGATTGATGAGAAGCAGATGAATCCTCGCGTTAAACTGGCTGACTTTGGGCTT
GCAATGGAATCAACGCAAAACGGTCAATCCCGCTCTTACCGGGGTCACCGGCTGTGGAAA
GCTCCAGAGAACTGGCACAATAAGATTCCAATGGAGCAACTGCCTGAGAACGCGCTTCTC
CGCAGTGACGTCTACAGCTACGGATTAGTGCTGCTCTTTCTCATCACCGGCAGAAAGCCA
TGGTCTTCTCAGCCAATTTACTTGACTACAGGCACCAGTTTTAGAAGTAGTACTGCTGGA
TCGTCCTCTTGCCACAACCGCAGTTCAGCCGATGATGATGAAGACGATGAAGAGCGTGAG
GAAGAAGAGGATGTTGAAATGCCACAGGGGAATCGCTATGAGATTCCGTCTAACCTGCCT
GATCAGCTGACGCAGATCATAAAAAAGAGCTTTTGCGAAGATCCAAGTGAACGATCACCT
GCACCAATATTGTATACGAAAGAATTTGAAGGTGGAAATACAAAAAATCCTTTTGACGTT
GAGCAGATTTCCGCCGAGTACTTCACGTGTGGCTTTCTGAAAACTGAGATATTTGTGGCT
GACAGCTGTGTGACAGAGTCAACAGAAGGGAGTTACAGAACCAGCTGTGTTGCCGTGGGT
TATCCTCACCCATCCCTACGATGCTTTGTCGAAATCAAACGAATTGGCGAGGATGATTTC
CATCCCGTCACTTTCATACCGGAGCAGTGGTTGCACGAGGGACAGTACACCGAATTCTAC
GCCAATTTTCTGGAGATGTCTTTCAAAGGCGAAATTGACAACAATCCGTCAATTGGCTTG
AAGCAGCTGCGTCTTCCCCGTGCTGGAGAAGACGAGCAGCAGCAGATCATTCTTGAGTTC
GCACAGACGAACTACTGCGTACACCGAGCGATGAGAGAGGTATGGATGAAAGTGCTCGCG
ACGGATGAAAAACACGAAGCCGTGCCGGCCAAAGGCATCGTCAATCCGACTTTCAGCAAT
TCGTTTGGTCTCCACGTCGCCGTCATCACTGCCGACCGTAAATTCATCTTCGCCCGTCGG
GCGACGCGCAAAGGGCTGGCCAGTCCCGGAAACTTTACCTGCGGTGCCGTCGAAAGCTGC
TCAGTCAAGGACTACGAGTCCGATACAGGCTCCGAAACGACGACGATTTCTTTGGTGAAA
ACGGCCGCCCGAGGGCTTGATGAAGAGTTGGGAGTGCATTTGGAGGGCGATGATCTTGAG
GCAATCACGCTGGCCACCATTTACCTTAAGCACGATACCCATGAGTGGGGTCTGTGCGGA
TTTGTTGATTTGAATGATGAAAGGATTGACCCTGAGCGTCGCCTGACGGCCGAGCAGATC
AAGACGAGGTTCACGTCAGCTGGATCTAAGGATAAGTTTGAGCACGAGAGAATCGTGGCC
GTGGAATTCACTTTGCCAAGTATGGTGAAGTTTGTGAGGGAGAATCACAGAAACTTTGCC
AGTTCAGCCAAGTTGGTCGTCGTCAAAGTCCTGCAGTCTTTTTTTGGGCATGCAGCTGTA
GAGCGCGAATTTAAAGTGGATGAAGGACTCCTGGATGAGTAGTCTCATAATTCTTAGAAC
TCCGTGCGTTGTTTTACTGTAATTCTTCAAAACCAGAATTGTACATGTAACGTAAATAAC
AAAACACTGCCAGTTCCGTGACATTTATTGATGTCGTGAA
>comp5005_c0_seq1 len=532 path=[1:0-265 267:266-531]
TGCTGTCTGAAGGGTGCTCGCTGAGAGCAGTAGCCGAAAAGTACGGAATTGGCAAGAGTA
CGGCCAGCGGCATCCTGAAAGCAAAGGAGAAAATTCTGGCGTTCAATAGAAGGGCTTCCG
ACATGAACATGAGCTCCGAAAGAAAAATTATGCGAATGGGCGGTGACGAAAAGTTGGACG
ACGCCGTTTATCTTTGGTTTCAACAGAAAAGGCAGGAGAAAGCCCCCGTAACGGGGCCGA
TTCTTTGCGCAAAAGCTGTCGAGCTCAAAAAAACGCTGTATGGCGAATCAACAAAATTTG
TAGCGAGCACGGGATGGCAATGGCGCTTTTGCAAGAGGTTTGGGATTCGGAGCATGTCTG
TTGAGGGAGAGAAGCTGTCTGGACTGTACTAATAGATATTTGATTTGACGCCATATTTAA
TTCTGAAATCTCAACCCAGCTACCAAAATCTAAGCACGGATGACTGCTGAGATAAATATA
AATACACTGTGATATATATAGTTGCATATTAAATAAGTGCAATCGATACGGG
>comp5006_c0_seq1 len=1199 path=[1:0-465 1143:466-520 467:521-1198]
CTGCGCAATTGCTGACTCACTGTCAGCGACTAAATGAATCTAAAGAGTTTGTTTAACGAT
TTCAACTCCAGCAAATTCGTGGTTTTCTTCTCCTTACTACTGTTCTCCATCATTCTGTCT
CTTCGGATCGACAACAAGGTCGCCTGTCACTATTGCGCCGCTTTTCTACCCCTTTGGATA
TGGAAAGCGCTTGTTTTCGCCGGCTCATTCACAGGAATCGTGATTTGGTGTAAACACCCG
GAACAAAGAACTCGCTTGGATTCTTCCAAAGACTTTCGCGCCATGATAAAGAGCGCTGCT
CTGCAGATGCTTCTGTTTATTTTCGAAGTGCTTGTTTGTGTGAAAGCGGATAGCACTGGT
CCTGCTGGTCAAATGTCCTGGCTGGCCGTTTTTATTCCTTTGCTTTTGTTGTCAACCGCG
TGCATTGGAGCATGCGTGTGGGCATGCAGGAATGACAGGAGCATGGAGGTACCACTGTAC
TATACCCTTCTTTCCTCATATCTCCCTCCATTTAAGACTTTAGTTTGAAATTGCTTTCCT
TTCCAACGTCATTCAGTTCATCTTAGTTGCGTTGCGTCTTGATGAACACACAGATTGGAC
TTGGAGGGTTGTTTTGACGCCTCTGTGGATTGAACTTTGCATAGTTGGATTTCTTGTTGT
GTACTTCATCATCTGGGCTTGCCTTGTCTTCCACAGCAACAACGTCCTTCCTGAAGATCG
GAAAATTGGTCTAATGTCATCCTTCATCCTCACTGTCTCCTATGTCAGTGCTGTAGTCTT
TGCAGCTGTTCTTGTTGACCGACTTGACAATGAAGGAGACACTTCCTACGCCGTCGTCTT
CATTCCCCTTCACATCACTTTCCTTGCACTCCTTCTGACATCTTTTGTCCATCAAGGAGG
AAATCAATGGTGGTTTGGGATCCGGAAAAACTTCTGCACGTGTTTGCTCGCGTGTTTGCC
TTGGCTGCAAGAATATGGAAATGTGTCCTATTCAAAGCCAACTGAACTGCAGGAAGAGGA
AAACGTGGCAGCGTCAGATGATCTGAAGTTAGAGTTCAAAGAAAGTCCAAGAAAGAGAAA
GGAAGAACTGGTAGCCGCAATTATTACAATAGAACAACCAGATTAATCAGTTAATTGTTT
AATTAGTTAATTTATTAGATGATATACATACACATGTATAACGCAACTGTACAGTGACA
>comp5006_c0_seq2 len=1144 path=[1:0-465 467:466-1143]
CTGCGCAATTGCTGACTCACTGTCAGCGACTAAATGAATCTAAAGAGTTTGTTTAACGAT
TTCAACTCCAGCAAATTCGTGGTTTTCTTCTCCTTACTACTGTTCTCCATCATTCTGTCT
CTTCGGATCGACAACAAGGTCGCCTGTCACTATTGCGCCGCTTTTCTACCCCTTTGGATA
TGGAAAGCGCTTGTTTTCGCCGGCTCATTCACAGGAATCGTGATTTGGTGTAAACACCCG
GAACAAAGAACTCGCTTGGATTCTTCCAAAGACTTTCGCGCCATGATAAAGAGCGCTGCT
CTGCAGATGCTTCTGTTTATTTTCGAAGTGCTTGTTTGTGTGAAAGCGGATAGCACTGGT
CCTGCTGGTCAAATGTCCTGGCTGGCCGTTTTTATTCCTTTGCTTTTGTTGTCAACCGCG
TGCATTGGAGCATGCGTGTGGGCATGCAGGAATGACAGGAGCATGGAGTTTGAAATTGCT
TTCCTTTCCAACGTCATTCAGTTCATCTTAGTTGCGTTGCGTCTTGATGAACACACAGAT
TGGACTTGGAGGGTTGTTTTGACGCCTCTGTGGATTGAACTTTGCATAGTTGGATTTCTT
GTTGTGTACTTCATCATCTGGGCTTGCCTTGTCTTCCACAGCAACAACGTCCTTCCTGAA
GATCGGAAAATTGGTCTAATGTCATCCTTCATCCTCACTGTCTCCTATGTCAGTGCTGTA
GTCTTTGCAGCTGTTCTTGTTGACCGACTTGACAATGAAGGAGACACTTCCTACGCCGTC
GTCTTCATTCCCCTTCACATCACTTTCCTTGCACTCCTTCTGACATCTTTTGTCCATCAA
GGAGGAAATCAATGGTGGTTTGGGATCCGGAAAAACTTCTGCACGTGTTTGCTCGCGTGT
TTGCCTTGGCTGCAAGAATATGGAAATGTGTCCTATTCAAAGCCAACTGAACTGCAGGAA
GAGGAAAACGTGGCAGCGTCAGATGATCTGAAGTTAGAGTTCAAAGAAAGTCCAAGAAAG
AGAAAGGAAGAACTGGTAGCCGCAATTATTACAATAGAACAACCAGATTAATCAGTTAAT
TGTTTAATTAGTTAATTTATTAGATGATATACATACACATGTATAACGCAACTGTACAGT
GACA
>comp5013_c0_seq1 len=208 path=[1:0-54 56:55-116 118:117-207]
AAAGAAGAAATAGCAAAGAAGTCTGATGTTTTCAGCTATGGAGTACTCCTGTGGGAGATT
CGTGAAAGGACCTCTCCATTTAAAAGAATGCCGGTGTTGGCTGTTAGCTCCCGTATCAGT
TCAGGAAAGGGACTGCCAAAAGGAACTTGTTCAGCTCCAGATGCCTATAATCAGCTGATG
AAGAATTGCAGTGCGTTTGATCCCAAGT
>comp5022_c0_seq2 len=491 path=[1:0-273 275:274-342 344:343-490]
GTAAAAATGACCAATTATTTAACTTACAGGAATTCATGTTGGAAAAATTTTAATGTTAAA
AGTCCCAGAGAGTTTGATATTTGGGATAAAGGCACTAAAGGGAAATCAACTGTAGTTGTT
ATGCCTAGTTGCGCTGAAAAACATTGCATTGGGTACTGTGCAGTGCCTTAAATAATCTGT
AAATTTATCTACAGGCAATTTGGTGAAGTCTTCAGAGTAATGGATACTATGTCTCAGTAA
TCAAGTCAGTTTAAGTGTAGGTATGCCTTTCTAAGTATGTATACCAGGGTAAGTAAGGAA
TCATGCACTTAATTATTCTCCTGTGGTCTTTTTCTTTTTTCAGTGCCTTTTTCTGGGGAA
CCAAGGATAAAAGCGCCCAGGGTGGTTGTTTGACCAAAGAACACTTTACAGTCACAGCAA
TAATGGCAGTTCCAGCAAACCGCTGCCTCCGTGATAAGAACGCACAAAAAACAAACAAAC
AAACAAACAAA
>comp5024_c0_seq2 len=558 path=[1:0-163 165:164-187 189:188-557]
CTTCTAGGAAGAATCAGGGAGAATTATGGATCTAAGTAAAGAGAATCCAGATATCAAAGC
AGCGTTTGACCTTTTTGCTGTGGACAGAAGGCTCAAGCCATCTGATCTCGACCAGGTTTT
ACGCTGCCTTGGCATAAAGACAACCGACAGAGAAACAATTCGTGAAAAAATCAAGCAGGA
ACGAGGAGAGGACAAGCCAATTGACTGGAATACGTTTGATGCGATGGTGGACAGTTTCAT
GGAGAGCAGTGGCCCAAGGGAAGATGAACTCCTTGAAGCTTTCAAAGTGTTTGATCGAGA
TGGCAATGGAACAATCAGTGCTGCTGAATTGAAACACTTGGTATCTGGGATTGCTGACGA
AGAGATGCAGGCCAAAATTGAAAAAATGATCCAGGATCAGTTTGTTGACGGTGATGGCCA
AGTCAGCTACAATGACTTTATTCAAATCATAAACAAGATGGCGGCTGCCAAACAGTGGAC
TTCTCCTGGCTTGTAATTTAGCACAGTTTTTCATATAGTACATGTAAAATATATATTGCA
AATACACCTTCTCAGTCT
>comp5028_c0_seq1 len=1565 path=[1:0-1564]
TTTAGCTTTGCTACCGTGCGCTATATTAATTCCATTTGTCGGCCAACGAATGGCCCGCAG
AAAGAAACTTGTCGGCATAGCATTAGGGGTTGTAACTGCAAGTATTCTTGCTTACAAGTA
CAAGAAAACTGGAGTTCTAAGAAAGCTGTCGAAACCGACCGATATGGACTGCCGCCTTCG
ACAAAACGAAAAAACAGTGCAATTCTCGAAAGCAACATGCAGTGTTATCAGGTTTGAGAG
CAATCACTTGTCTTCCAATGATCCAATGGAAGACAGACACTTGGCCTGTCGTATTGATCT
CCCGTCGTCTGAGAGCCTTCTGTTTGGCGTATTCGACGGCCACGGTGGCTGGCAGATGGC
TCACGCTGTGCAAAAACGTTTGCCTTCGTATATTGCTCTCTATTCCAACGGAAAAGTCGA
GAATCTGGCTGAAAATCTGGTGGAACGCCCTCCGTATGAACCAGTTCTTTGGTCGCAGTT
AGAAACCTTAGCAAAAGAGAGTCTGGAGAAGCGAACAACTGGTCGCCTCGCAGTTGCTTC
TGATTCTGGTGACGTTCTTTCAAACGCTTTCATCAATTTAGATGGTGACATTGGTAGAGA
AATCATCAACCATCAGCCTTTCAATGAGCACATGGCCCGGATGTCTGGTTGGGGCTCTTG
TGGACTTGTTGCTTGGCTGAAAGGTGATGAGGTGACAGTGGCCAATGCTGGGGACAGTAG
AGCTGTCTTGGGCATTCAAGATCCACAGGCTCCAAATGGCTACAGAGCGCAGGCTTTGAC
AGAAGACCAGACAGCTGACAGTCCTAGTGAAGTCAAACGATTACATGACGCTCATCCAGG
TGAGAAGAACATTTTGGCAAGGAAGCGTCTGTTTGGAGAATTGCAGCCATTGCGTGCATT
TGGAGACTTTAGGTATAAATTCAGTGTGGATCAATTGTTAAAGATCACATGGAAGTTGCA
TGGCTACATGACACCACCCTACTTGACAGCTGAGCCTGTCATAACGCGTCATGTGGTTGG
CCCTGGCAGTGGTTTCCTTGTGCTGGCTTCTGATGGGCTTTGGGACATGCTTAGTAATGA
GGAGGTGGTTAGGTTAGTGGCAGAGAACAGAGGTGACAATGCTGCTACACATTTGATACG
TCATGCTTTGGGAGGGGATGATAGTAGGGTTTCTGCCATGCTGTCTCTGAAGGCTCCAAT
GGCACGTTTTTATAGGGATGACATTACTGTGGTAGTGATCTTCTTTGATAATGATGGGAA
AAACATGAAGGCTCGTTTATAATTTGTAATGATTGCTACACATGTATTTGAAAGTTGTGT
TTTAATTGAAAGACAAAACAGCAAAGAATGGCTATGTAGTATTACTAGAAGTCATTCATA
GTTTGACGACAGAATATTCTGAATACAATGTGATTTTAGACTTCATGTAGCAGTCTGGGC
TCTCTTTTCCGAAGATCACATGGAGGCCTGGAGAATGGAGAGAACCACTGGATGGATGCT
TTGCCACCAAACGCACATTCCAGGTTTTCCATCCTATTGAAATTATCAGATTTAGTGGAG
AGTGT
>comp5031_c0_seq1 len=2162 path=[1:0-2037 2039:2038-2161]
TCTTACGTCACGGCAAGTAGGCCACTTTTCTTCTTTTTCTTTCTTTTCATGGCAAAACTG
GTACAAAAGTTAAAGAGAGAACTGACCGATAGCTCTGAGATTGGAGAATCGAACGAGCGT
CTCTTGCAAGCAAAAGCGGATGCTTCAAAGGGAATTCGATTTCTAAAAGAAGGAAACTAT
GAAAAGGCGGTGAAGTACATGACTTGTGCCTTGGATTTGGACCCACAACTCGGAAATTCA
ACTTTCTTCAGCAACCGGTCCATTGCTCACTACAAATTGGGTTTCTACCTTAACTGCCTT
GAAGACGTCAAAAGAGCGCTAAAATTCGACAGCAGGTCTCTGCAGTGCTACCAAACAGCG
TACAAGGCTCTACAGCGGATGAAATGCGTTGATGACTCATTTGCCTATTATTGCAAATGG
TTCACCCTTGATCCAACACTCAGATCAAAATTCCTCAAAGACGGCAGTCTGGCCAAATAT
GCAGATGAAGCATTCCAGTCTTCCCAACTGATTGACATTGATCCAGCACTCTCCACACAA
ACCAAACCCTCTTTTGACTTCTTAGCCAAATTGCTGGCAATAGCTGAGAACCTGAGAGAG
GCCAAGAAGCTGACTCTTTGTACATACGTCTATGAGGCAGCCATTGTTGTTGCTGACTGG
CTTCAAGTCGTCCAACAACGGACGGCCATTGTTCTCCTTACCCTGGCCAAGACCCTCCAG
CAAATTGGCGACTTCCACGCGTCTCTGGCCTATCTCAGTCAACTGGAAACCCTGGCATCA
GTCCGTGACGACGTTCTCATGCAAATTGAGGCACTCAAGTGCCAGGGACTGGCTCTCTAC
AAACTCAAAGACTTCAGAAATGCATTGGTTTGCTATGAAAAAGAGCACGGGCTCGTTTGC
AGCCGGGCGGACGATTTGAAATTGAAGGCGTCGTCGCTCCATCGACTTGGAGACGTTTGC
CACATTTTGGGAGATTTCAAAGTGGCTGTGAATTATTTGGAGGAATACTTGAAATTGAGC
CGACAGCTTCAAGACAAACAATGTCTGGCGTCGGCTCACTTCCAATTGGGTAAAGTGCAA
TTCGTTCTTGGCAATTTCAATCAGGCTGCTTGGCACTTCAGGACGCAGTTGAACGTTTTG
AGAAAGTTAGGCGACGACAGAAAGGGACAGGCGGACGCCTTGAGCCATTTAGGACGGACT
CACTTGGCCATGCGTCAGTTGGACGAGTTCTTAAAATGCTGCGAGCAGCAGCTGGAAATC
GCGGCCAGCCACGTCGCTCTCCGTGCGAGGAGTCTTCATGATTTAGGCCTGGCACATTTC
CACTTAAAACGACTCGATTCGTCCATTGGATACTTTGAAGAGGCGAGAGTGGCCGCCCAG
CAAGAAAACGATAAAGTGATGGAAGCGATGGTGTGTTCGGATGAGGCGATGACTTACATT
GGATTGGGAAATTTCCTGTTGGCTGTTTCGAGATTGAAAGCGGCTTTGGAATTGTCAACG
CCCAATCCCGTTCTGGCCATGCAGTGTCATGAACGTCTTGGAAGCCTTTACTTTGGAGCA
GAGAAAAAATATCAACAAAAAGCGGAATTTCATCTGAAAACGGCTGTCGAATCGTTTGAA
AATCTGCGACGGGACTTCGGCTCTTTTGACCGTCTGAAGCAGAGAGCCGTGGAAATGCCG
ACGTCCGCTTATCAAAAGCTTCTTCATCTAATCGCCGTCGTGAAAGGCGACGCTAAGGAA
TCTCTTGCTGTGGCCGAGTGTTATCTGGCAAGGGAATACGTGGAGAAACTGCTTCCAAGG
CAAGATATCCAGATCATGAATTCGTTTCGTCAACTTCCAGTTGGCCTCCTTTCGTATGAA
GACACCGTGAAGTTAGCCTCGAACTTGGACGCCCAAGTTTTGTTTTACGTCTACACGGAA
TTCGGACTCTACATTTGGACGGTGAATCGATCAGGCGTCGGAAAATTCCATCATTGGCCT
CGAGAAGCAGTCAAATATTTAAGTCCGTTTCTGACGCAAACTCATCACGTAATCGCCACT
CTTCCGTCCGGCATTCCCTCGCGAGTTTGCGAGCAACGTTTCTGTCTGAAAGTGTTCACT
TCCGAAGCATCCGACCAAGATGTGGGGATGTCGTCGAGCGCCGCCGCCGCCGCCGCCGCC
GC
>comp5033_c0_seq1 len=1006 path=[1:0-1005]
GTTCTTGAAAAGATGTCAGAAAATGGAAGCGGAACAGTTCGTTTGTTCAACGTGACAGGC
CCAAAACAAGCCGCAGAAGGCCACACAATTTATAAAGTCGTGATCCAGATCTTCCCGAAG
AACCACACGCCCAACTCAATCGATTTAGAGAGCGAAGTGATCGTCTGGAAGCGTTTCAGC
CATTTCCAGCAACTCCGCAAACAACTCGTCGCTGTCTACAAGAAAGAGGGCCTCGACCTG
AGCGACTTTCCGCCGTTTGTCAAAGCCAACTACTTCGATCGATTTGAAGAGCGAGTCGTC
GAAGAGAGACGAATCGCCGCCCTTCAACTCCTTCAATTTGCCGGCTGTCAACCAGAATTG
TGTGACTGTTCGTCGTTCTTGAAATTCTTAGAGGGTGGTCACATGGTGACCCGGCGGGGA
TCCGAGTCACTCACTTCCGTTGAGTCAGTTGATGGTGCTGGGGGAACCCCGGATGATGAC
GTTTTACCTACTCCGCCCACACATGATGCTATGCCTGATTTGCATCTTATTGATTTCTCA
GATGACATCCCTTTGCCTCACCCAAGAACGTTTACAGACTCCAGCATAGCGTCATCTGCT
CCTACAGATAGTCCTTTCTTGGAGAGAAACATGAATGCCAGCAAACAGAATTTACTCATA
AGTGACTCAATGAATTCCCTGGGAATTGATCAATCGTCTTTCAGGGAAATGGACAAGGAG
CTGCCAGCTGTGGATCCTGACATGCCGGAATTTCCGTCGTTGACTGTGAATGAGGTGGGT
GGTGTGACGTGGGGATCGAAGTCGCCAAAGCGTGAACAAGAAAGCCCGATCTCCAGCAGA
ATGCTGAGTCCTCTTGGAGGCACTTGGCTCCACAAGCAACCATCAGAAGTTGCCTCACTT
GCTTCTGACAATGAGGATGATGGTAATGGGGAAGGAGATGAAGGAGATGGGAGGGAGAAG
AAAGAGGAAGAAAATGGGGAGCAAGAAGAGGAAGAAGAAGAAGAAG
>comp5034_c0_seq1 len=266 path=[1:0-242 310:243-265]
CGGACAAAGGAATAATGCGGTCGCTCCTTCTGATTCTCGTGCCTTTGGCCTTCGCCGTGG
ACGCTCTTCTCGCCGCTGACAGCAAATATCCTTGCAGAAACAAAAAGTGCCCCGTTGGCC
AGGTCTGCAGACTAAAGAAGGTCATTTGTGTGACATCTCCTTGTCCACCGGTTGCTGAAT
GCGTCAATCTTTGTGGTGCTGTCACTTGCATTAAGGGACGAGTATGCAAAGTGATTTTGG
GAAGAGGCATATGCGTGCCCATAAAT
>comp5037_c0_seq1 len=448 path=[1:0-313 315:314-447]
CCTTCACCTTCATTTGTATATATATCTATCTATCTATCATATTGAATGCAGCGTCTCTTC
AACTATCGAGTCAAGCTCAAATGTGCATTCCACTGTCTGCAGCGCATATCCAACTATCGA
ATCGAGTTCTACAGCTCAATTGACGACTGATCCCTTTAAATTCACAACTGAGGAGATTTC
CTGGCAGTTTCTGGAATCTATACCAATTTCGGACATTGTCTCTTCTCCAGATCCAAACAC
CATATCCAATGTCCCGAAATCGGCTTTACCATTGTTTCAAGAGTGCTGCAAAATCCCTCT
CAGGAGAATTGCCACGAACTGTATGGATGGAAACGCTTGGGTCCTTTTACTTCTGCTTCC
ACGCATGGTCCTTCGGTCGTCAAATCGTGGTGGGAAGTCAGCCATAGCAGAAATCAAAAG
TTCTTGTAGGAAATTTCTGGACTATCGG
>comp5040_c0_seq1 len=722 path=[1:0-721]
GTAAAACTTTAGTAACTGACACCAGAGTTCAAGCCGTCAAGTCGCCCTTTTCGTGTGATG
GCAGCCTCTGAACTCTACTGCAAGGGGGCTCGAGTTTGGCTTCGAAACGAAGAGGATGTG
TGGCGGCCGGCGATTTTAGCCGATAACTTCGTCAATGGATTGCTGAGAGTCGAATACGAG
GATGGAGCGACGGCCGAGGTTAAAGTGGGAACCTCCTCAGCCCTTCCTCCTCTCCGCAAC
CCAGACATTCTCGTCGGCCTCAACGACCTCACAACACTCAGCTACCTCCACGAACCAGCC
GTCCTTTACAATCTCAAAATCCGGTTTCTTGACTCAAGCACTATTTACACATACTGCGGA
ATTGTCCTAGTTGCTATCAATCCGTATGAGCAGCTTCCTATATACGGGAACGACGTTATT
GATGCATACAAGGGCCAATCAATGGGTCAAATGGATCCCCATGTGTTTGCTGTTGCTGAG
GAAGCATACCGGAAAATGGCACGTGAGCGGAAAAACCAGAGCATCATTGTCAGCGGCGAA
AGCGGGGCAGGGAAAACTGTGAGCGCAAAATATGCCATGAGGTATTTTGCGACGGTGGGC
GGGGCCTCGGCGGAGACGCAGATCGAGAAGAAGGTGTTGGCTTCGAATCCCATCATGGAG
GCGATTGGAAATGCGAAGACGATACGGAATGATAATAGCAGTCGGTTTGGGAAGTACATT
GA
>comp5045_c0_seq1 len=465 path=[1:0-146 148:147-464]
TACAAACAACACATGTCACAGGTACAGGGCCATGTACAGTACGCTTTCAGTTTCTTGTTA
ACGCTTTCTTGACATCATGTTATCCGGGCGTGACTTGTCGTCTCGCTTCACGACGCTTGC
AAACGTTGTCTTTCATTACAAAACAAAAGTCTGTCATGAAAATTCTCTGTTCACCTCCCG
TTCCGTGCGTCCAAGTGGCGATTCCAGGTTAATTCTTGAGTTTGCGAGCGTCTCGCCTAA
AGTTACGAAACAGAATATCCGCCCATGTTTTTGTAACGTGTTTTGATAACGTCTGTAGAT
ATAGTACAACAGAAGGCTGTGCTACCTGCTTGGGCATCTGAACTTGCACGGTTTAGTGTG
GGGACCAGACCATAGTCTCAGGGCTAGGTGACAATTGATCAGAGATAGGCTGCAGCTTAG
TACTGCCATTACACAAGTACAGTACCCTGTAGCAGAGCACGTGTG
>comp5054_c0_seq1 len=348 path=[331:0-14 21:15-347]
GTGCTCTTCCGATCTCGATGATAAGCGGTCTTGTTGATTCTATCTTTCAGCCAGGAGTCA
ATAAGCAATTGTTCACTGCTGTGAACGTGTCTTTCGGCCTTCTTCTGTTAGTGCTAGGAA
TAATGGCTCTGGTGACGGGGTTTAGCGTGCATTTTGTGATACTTTTCCTTCTGTCGTTAG
TTCTCTTCTTCTTGGTTGTGTGGTTTATTGCACAAATCAATCAATCTCAAGAGACTGGTC
AGGTTGCCGTAAGCACTGGAAAAGCCAAAACGACGTAGGAATGTCAGAACGATTTTCATG
ATACATTTTATTTGACAATGCCATCAGAATAAAATTAGGTAATAGTGC
>comp5056_c0_seq1 len=683 path=[1:0-256 258:257-682]
TGGATCCCAGCCTGGATTTTATGTCTGCCTCGTTTGACTCGTTGAGAGCATTGTATACTC
CTGGCTTAGATCCTCCGTGTCGCGTTCGTCCTCTTGACAACTTGGCGGCGTACGAGGCAC
TTATTTCGGGTCGGAAACGAAAGGCCACCCATCCTCCGGCAAAGGAGACAAGAAAAATTA
GGAGAATATCTCCAACCATCCATAGCAAGTATGAAAGTCAACGGAAACCATATAAAACCA
TATTTGATCGAATGACGGATCACGCTAATGGACCACTGCAGGTTCTTTATAACTGCTGGT
CTCGAAAATGTGTAGTCCGGGTCGTAATCAGAAGGGCTGTGTGTGTCAGAGGCATTTGCA
TTGGAACTCTGGCTGCTTTTGACGGACATATGAATTTGGCTCTAAGAGATGTCTATGAAG
AATGGGCTGTTAGTCAGCACCACGATTATTGTAAATTGTTGTTTCACTCTGAGAAAGCGC
CAGTAGGTGTGTCAAAAAGTAGTAGGAGGAGAAGAAGGAAGAAGGAAAAGGACAGACTTT
GTGCAATAAAACGTAGATTTGTGAAACAGTTTCTGATAAGAGGGGACAGCGTAGTTTTGG
TATCTCAGTACACGGGGATATTTCCTCCATGGGAGAAGGGATAAACCATTACAGTGAATT
TTGGTGAGGGATCAGCATGGCCA
>comp5058_c0_seq1 len=1436 path=[1:0-939 941:940-1435]
CTTCACTGTCCTTTCTTTGAGTTCCCGGACAACCTGCGAGCTCTCGAATGCCTCCGCTGG
GCACAATGCAGGCTTTTCGAAGGACATTTCTTCCTGTCAATGGCAGGCTCTTCTCCTCGG
CTCTCTCGTCCAGTGGAATTGTGTCTGCCAGAGTGAATGCAAAGAATCTTCAATTCACCG
TACAAGGCGAAAGCGAATTGAATTGCAGCCTCCCGTTCGCTTACGCTCTAGAGCACGGCT
CAAAAGCGAAGGGACGCCTGAGTCGAAGCGATATTTTGTCTGCCATGCCCCTTCAGATGC
ATGTGAGTGAAGACGCATCTTTTGTGACCGTTGATTGGTCGACGGGTGCGAAGACGAAGC
TGAGTGCTGATTGGCTGGAAAGACACTTTAACAAAGTGGAAAAAGAGATAGCCACGCCTT
TTCACGGAGATAAGATCCATTGGGCAAGTGAGTATGGCTCACAGATAAAGAAGTTTGATT
TTCAACAATTGCTGGACAATGATGACCATCTGGTCGAATTCTTTACAATGCTTGGATCTT
ACGGTTTGGTAATGATTGAGAACGCAAAAGCTGAGGGTGGCCAGTTGAGTTTACTGGCTG
ACAGGCTTGGCTGGATAAAGTCAACATTTTATGGAGATGTTCTTCCAGTTCAGTCTGTTG
AAAATTTCACAAACCTTGCCAATACAACCATAGGGCTTGATATGCATGGAGATCTTCCCC
AAATCTCTTACACACCTGGGTTTCAGTTTCTTCACTGCATTAAGCAAGTCTCTGGTTCTC
GAGCTGGAGCTGGATGGTATTGTGACGGATTTGCAGTAGCCAATCATATGCGACGAAAAT
TGCCAGATGACTTTGGCCATCTGAGCAAATCCACAATTCAATTCCAGTATGACGTGAGTG
ACTATCATGATTTTGATGCAGAGTGTTGGGATCACGTTATCAGATTGGATCGATTTGGAG
AGCTGGAGAAGGTTTCTCTCACTAATTCAACTCGAGGTGACAGATTTTCAAACAAGACTA
AAAGTGAGCTGTTTGGTTGGTACTTGGCCTACTGTCGCTATGTTCGTCTCGTGCACAATT
CACAATTTATGATTGAAGTGAAAATGAAGCCAGGTCAAATTGTTGTCTTTGACAATTTAC
GAGTGCTCCATGGGCGACCGGAATTTCAGCAGAAGAAAGGAGAATCACGTTATCTTGAAC
TGATTTACATTGACAAAGATGCCATGTGCGCAAAAGCGCGCGAAGTCATGTCAAAATAGT
TCAACTTCCTAAATATTTTAACAATTTTACATTACTACAATTAGTAATACTGGTAGTTGT
CGTCAATTTGGTAAACTTTAATTAAACAGCTTACGAATTAATTGTGGTATTACGTATTTC
ATTGAAAGGCCAAATTTTGGCCGTTCCTACTATAATTAAGCTTGCGAATTTAATCT
>comp5064_c0_seq1 len=1221 path=[1:0-110 112:111-1220]
GGATATATTGCCATATCCTTCTCACGGACGTTCTCTTTCTCACCATTTGTAATGCATCAG
TCCTTCCTTTGGGCGTTCTTAGCCGTCCTCCTGTCCCTCGGAACAACCAAGGATTGCGCG
TCGAAAAACGGGACTGTCCACGTATCGGCAAATCCCTACGACGGCGTCTTTGCAATAGGG
GTCACCGCCGTTCTAATATGTTGGTCGTCTTTGAATAAAACCACGTTCGCAACCTGGTAC
TTCGAAGAACAAGCCGTCTCTTCCGAGGACCCGAAGTACACGATTACGCGGACGTCAGCG
GGGTCAAAGCTGTTTATTGGTCTCTTGAACGCGTCGGACGCGGGTGTCTACGTTTGTGAA
ATAAATGACGAATGCGGCAATGCAACGATCTCAGTCGTCGATGGCTTGACGGTGTTACCA
TCGCCCGACATAAAAGTTTATCAAGGCAATGACGTTACATTGAAGGTGGCAGTGCTTTTC
CAGGGGGATGTCAGCGTCAGATGGACCTTTAATGGGACTGAGCTGAAAGAGGAAAAAGAC
TCCGTTAATGAACGAAAGACCTTCCAGTTCCGTATTTCGAATGTCAACGCGAGCAACCAA
GGCGTTTACAATGTGACAGTTGTTTCGTTGCAAAAAGTGTTCACCGAGTCTGTCGGTCTT
ACGCTGACGATCATACGGCCCCCCAGTGCGCCGATGGACGTTAAGTGCATGCCTCAGCCT
TCAGGATCGTTGCTGGTTATTTGGAAGTCTATACAGGAAAACTCTTTCGAGCAAGATGTT
GTGGAGAGATACCTAGTAACGTACGTCGAAGCCGGAAGCAACGAAACAGCGCGAGCGAAG
TACGAAACCGCTGGTTCCCAGACTACCGAGATATCCCATGTAAAGCCCTGCGCAACCTAC
ACCATTGGCGTTCAGGCAGAGGGATCCTTTTTGAGAAGTGGCCTAAAGGAGGATCAGTGC
ACCGTTCCTCCTATTTACAAAAACAAAGTGTTTCAATCTGGTGGTGTGGTTTACATGACT
CTGACCACCACGCAACAAGCCATTCCAGTCTGCCTATCTCCTCACGCTTATAGGCAGTAC
TCAGACCAAAGGCGGCATGTTTGTTCGGCTGCCCTTGACTTGGAGAAGAAACCTGTTTAT
GACAGAGAGAATGGATACATGCAGATAAACCTTCAAGTGAATGCATCCAGGGACTTTATA
GGAATGATAACCAAGGAGTGT
>comp5068_c0_seq1 len=211 path=[1:0-134 139:135-210]
AGCTAATACAAGTATCCGGGCAACGGATACACCCCAGCGACAACACCGCCCTGCAGATTC
TCTGCGATCTTTATACCATGGCTGCCAAAAAAGCCCCAGAGAAAGACTACAATATATACT
TCGACACGGCAACCTTCCTTCAACACTACTCAAATCTTGGATGCCTTGGTGGCATGTGGA
GATTCTATCTCGAAAACGTTCACTCATTTTA
>comp5080_c0_seq1 len=332 path=[1:0-118 120:119-181 183:182-331]
TAAACAGAGGGAAGACGGTTCTAGATTCTTCCATTTCATCAGCTCTCTTAGGAAAGGCAT
AATTGGCAATTCCTCCCGTCTCCTTGCAAGTCCGAGGGGTGTGCCAATCATGGAATTTTG
GTATGTCTGCACAGATGGCGCACCTACTCCTAAAATAGATCACTTCATATCTCACATTCA
TAGAATAAATAAACCTTTGTCGACCAGAGGCACGGACGAAGAAATAGACTTTTTAAGAGA
GCAACTTAAAAAAAATGCCATTAGAATTGTAAACAAGGCTCCAAAACAAATTAAAGGCGT
TTCTCTGAAAAGAAGCTTCTTTATTCCTTTGT
>comp5081_c0_seq1 len=276 path=[1:0-275]
ATTCTTATCACCAAAAAAGAAGATCTTAAACAAGATGTTCCATCTCAAGTTGTTCATATT
GGTGCTTTAACCAATTACCTTGAGCAAAAAAAAAATTACTTTAACACTGCTGAATCATGC
ATTTGTATTGATTATGCACTTCCCTTTGTTGGGGAAGAAGGTGCTGATAGTACTTTTAAA
CAATTAACAAATAATCTCAAAGCTGTAAGAAGTTTCAATATTATTGTTCCTGTTAAAAGA
ATGGCACATTCACCTGCTGATTTACCATCCTTTTCT
>comp5084_c0_seq1 len=481 path=[1:0-480]
CTCTTCACCAAAGCTTTCCGTCAGAGCTTCCACAACGCCGAGAACGTAGACTCCTGTTGA
GAAAGCGTTGGCAAAGTAGAAGATGACTCCGATTGAGCCGCCGAATTCGGGGCCGAGGGC
TCGGCTTATCATGAAAAAGCACTGTGAGGCCGACGATGATGTAGGCGAGTATGAACATGG
CGGCAGAAACGAGAACGCCTGCTTGACCGACGATGTAGCCCATCCGGAGGAAGAGAATGA
CGCTGAAAATAGACAAAACGCAGGGGACGAATACGCCAAAGAAGTGCCTGAATCGAGAAG
CGAGACTCTTTCCGATGACATTGTTTGTGGAAGCAGAAGTTACGTACATTGCACGATGGC
CCGGATGCCAGGACATCTAACACAAAATCAAAATGACGTCAAAGATCACTGACGAAATCA
AATCCAACCGACTTTTATTTTAAGAAAGTCATCTAGAGTGGCAAGGGGGGTGATCGGGTT
T
>comp5104_c0_seq1 len=1302 path=[1:0-16 18:17-1301]
ACGTTAGTCATCTGGAGGAACTCTCAACTTGGAATTCAGACATGGGCGCTTTTTTCGCCC
GTCTTTTCTATTCGTCCATCAAGATCAACGGCAAAAGATACTGGATTATTAAGAAAATCG
GCGAGGGTGGCTTCTCGTTCGTCCATCTGGTCGAAGACAACCACGGACGGAAATTTGCCT
TGAAAAAGATGCTCCTCCAACTTTCAGAACAAGAAGACACAGCTAATCGGGAAATCGGAT
TCCACCAAGCGGTGAAGGACTGCCCGTCCGTCATGCGACTGCTGGACCACGAGATGAAGA
TATCCCTCCTGGGAAACAGTGAAGCCCTCCTCCTTTTCCCCTACTACAGCAAAGGAAACG
CCCAGGAAGCGGTTGACAGTTGTCTTGGAAATGGAACTACGTTTCCGGAAAAACGAATTC
TCAAATGGGCGTGGTGTCTTTGTGACGCCATTTCTGCTTTCCACGCCCACAATCCACCCT
TAGCGCATAGAGACATTAAACCCCATAACCTTTTGCTGACCAATGATCAACAGGGTGTGG
TGCTCATGGACTTGGGCAGTGTAGGAGAGGCCCATGTCAGGGTCACTTCTCGAAGGGAGG
CACTAACATTGCAGGAGCTCTGTGCACAGACCTGCACTGCACAGTATCGAGCGCCAGAGC
TTTTTGAGGTTCCTAGTGAGTGTGAGATTACTGAGAAGACAGACGTTTGGTCAGTTGGCT
GCACTTTGTATGCAATGGCCTTTGGGGCAAGTCCTTTTGATGGATCTGCAACGTCTGCTG
GGAGTGGACGAGTTCGATTTCCGGAACCTGAGCGTGAGGCTGGGGAGAGCGGTGAACAAG
CTGGATTTTATTCTGATCAATTTCTGGAGATGATTCAGTGGATATTGAATGTTGATCCAG
TCAAACGACCAAGCATCAGTGATGTCAAAGCTCGACTAAAGGAGCTTGATCCTGGCCTGG
AGGAAGAGGATGTGAGGATTGAGATGGGCAGGGGCAGTGGCTTGAATTGTCAGGACTTGT
CAAGTGCGGTTGTATGACCAGGAGTACGTTATTTATATGCGGGAAACTTACAGGATTTCT
GCATACTGATATCTATTGTAAAAGTTTTGCAAAAGATCACAAGTTGATTCGCTTTAGAAC
AGCGACTTTTGCACTACAAAGATAACCAGAGTAACGTATAGTTGAATTCAGTTAATGGAA
AGCTTCTATATTTTTTGCTCACTGAATCTAGACAACTATTCCTTTAGTAGTTCCCCATAT
TGTCAACTACTTGTCAATTTCCGCTCTGACACTGACAACAGC
>comp5106_c0_seq1 len=1731 path=[1:0-706 708:707-1730]
AAAAATCTTTCCGTGCCTGTTACCCGTCCGTCCCACAGCCCATCGCGCCTGAATTGACTC
AATGGCAGAAGACACTACTGTTCAAGTCATCCTGGTATTGGGTCACGACGCGCGCGTTCG
AACCGAGACGACGAAGGACGGCTTCACGCATGATTGGTGCTGTTGGGTGCGCGGCGACAA
ACACCCGGATATACACCACTTCGTGGAAAAAGTCGTCTTCCACTTACACGAGAGTTTTCC
CAAGCCGAGAAGAGTTGTCAAGCAACCGCCTTACGAGATACGGGAGTGCGGGTTTGGGAG
TTTTGACATGCTGGTTGACGTCTACTTCCGGAACAAAGACGAACCGCGCATGGTCCGCTA
CACGTACGACCTCTGCCTTCCTGAGCGCGGACAGCCTCCTATTCATGCACCTCGTCGAGA
AATGCTCACATTTTCAAATCCGCCATCGGAATTTTCCAAACGTCTTCTCCAGTCTGGAGC
CACCTTGAAATGCGGGTCTCTGCCGGCAAATGCGGCTGCTGCTTCCACTCCAGCGCCGGC
CGCCGTTTCGTCGCTGAAAACTGCTAAATCGGAAGGGGCGGGGCAGAAGCGAAAACCGCC
AAAGAGCGGCGGAGATAGTGGGCGTGCACCACCGGCGAAGAAGAAGGCAAAGGAAGAATC
AAAAGAAGTGGCAGTTGCAGGGAAAAGAATGCCTACGCTGGCTAGTTCGTCCATAAAGGG
CAAAGGAAGCAAAGGAGAGCAACAGGGAAAGATTTCTGATGGATCCTCTAAGGGGAAGCC
GGCTGCTCAGACGGGGTCTGCGCCATCTGGAAGGCTTAATCCCATCAATGCTTTGCTGGA
AGAGTTGGGCAGTGAGAGTGGCAGTGATAGTGGGAGCGATTTGGATATCCGTGTTCGGAA
GAAGGCGGCCGTCTCCGCCAAGAAGCCAACGCCGTCGCCGGCGAAAGTCAAGTCCGCGAG
TGCTGTGAAGGAGAAAAATGGCGGCGCCGCGTCTGTAAAAAGTGCCGTCAAGTCAAAGGA
CGCTGCCGTGAAGATGACCAAGAAGGTAAAGGTGAAGTCAGCCGGTGAGACGACGAAGGA
GAAGGAAAGCGGGACCGTCAAAAAGACGACGGCAGTGGCGACTCCGCCGCCGCACACAAA
GGGAATTTTGAAAGGTCGAATACCCAAGAAGACCGCTTCTGCACCGCTGGAAAAACGGGT
GGAAGAAGAAAAACCGGCGGAAGTCCCGGCCCCAGTTTTGAAGCCGTCAGCTGCTGAGCA
AGGACAGATGGGCAGTTCCAGCTCTGGCAGCAGCAGTGGGAGTTCTAGTGAAAGTTCTAG
CAGCAGCAGTAGTAGGAGTAGTACCCCTGCTCGCGAAGAGCCTCCTCCCCTTGCGACGCA
GACTCAGCCTCAGTCCCAGGCGATTGAGATTGATCGGCTGCAGTTGTTTCAGCAGCTGTC
TACTCTTGAGAATCCACGCTCTTTGCAGAAGATTGTTGATTTGGTGGAGCCGACCGGGAA
ATTTCATATCAACAAGGAGACTTTTGATTTTGATTTGACGCAGATTGACGAGCCGACGCT
TCTTCGGCTGCAGTCGGTTGTTACGACGAAGAAAACGTTGAAGGCGTAACGGGAAGTGTC
TGGCGTTCTTTATTAATTAATTAATGGATGAATTTTGGCTTGCAAGTACGGAACACCCTA
CCGTAATTTTAATTCAGAATTAAAATTTAAGCAACTACAGATAAAAAAAAA
>comp5112_c0_seq1 len=1063 path=[1:0-898 900:899-1062]
AACAAACTTCTCTTCTAATGGTTGATTTTCGCGTCATTGTGGATGGTCGTGTGCGCACCA
TTCGAGGACTATCGCACGACACGGTTGCAGCTGATGTTGTTGCGGCACTCTGCCAGGCTA
CAGGCCGCTCAGTAGACGACCACGTCCTCGTGGAAAGATGGACTCACTTTGAACGGGAAG
TAGGAGCCGACGAAAGCCCACTAGACTTGATAAAACAATGGGGACAGTATAATTCAGAGG
TTCAGTTTGCGTTAAACTGTCGGACAAAGTCGGAGAGGCTCGAAATCGGGGTGAACACCC
GCAAAGTTCGGAGAAGGGCACGCCCACCACGTGCTCAACCACGTGGCCAGAGTTCACGAA
AGATTGCGGAACAGAAGCGCGTTATACGTCAGCAAGAGAGTAACATCAAACTTCTTGAGG
TACGTGTGGGTGTAGTCGACGGTGATTTGAAGGAGGCAGTCATTGAAGGGCTGACAGATG
ATGAGAAAGAGGAATTGGCACCGTTGAGAATTTCTTGTGAAGAGCAAAGGATGGCTCTTG
AAAGTTCTGATCTCTGGGAGGACCAGCTAAGTGTATTGGTCGAAGAAGGGAGGACGATTG
ATGACGAGATTGGAAAGCTGAAGGCTGACATTGGAGTGAGGCAGGTGGAACTTGATGAAC
GCCTTCTCAAGGAGAAGGAACTTATGCGAAGGCTGAGAAACGTTTCAATGTCAGGAGAGT
CTGGAGATAAAGGAGGTATGGAGAAGCTGGATAGACAAATTATTGCATTGAGCCGAGAGT
TGGCTGGCAAATTGAAGGTGAATACCAACCAGGCTGCTAAGATGAAGGAACTTCAATCTG
CTATTTTTGAAATAGAGCAGTCTATTTCTGAGAGGCGGACATATGTAAATTACTTGGAGA
AAAAATTGAATGGCACTTCTACCGAAGCAATTGAAGAAGAAAGAGAGCATATTGAAGCTT
TTAGCTCAGATCAAAAAACGGACGATCGATCTGAGATAAAATTAGGAGAAGGAAGTTATG
TTTGATTGTACATACTGTAAAACAATAAATATAATCTTCGGTA
>comp5118_c0_seq1 len=1076 path=[1:0-1075]
GGATAATGCTGGTTTGTTGTGTTGTTTCGATGAAGACGTAGATGCCTGTTTGCGGAACCT
GCCATTCTCGATGGATTGTGTACTGGTTTCGCCTTCAGACAGCCTTTGCGGTTGTTCTAG
TTGCGATGGGTTTGACACTGACGGCTTGGCGACCGCAGAGACTGTTCGTCGGAGGAACTA
ACTTGGAAATCATATTCCAGGGCTACTGGCCAGGATTTTTGCTGGCTTTTACCTCGTCCA
TTGGTCTGTCAATCGTTTCGACGCTGTATAAGCGCAATGCACAGTTCTGTCTTGTTGGAG
CACATGAGATATTAGTCGTCTTGTCTGCTCTCGCCTTATTGGGAATGGGAATTGCTGTGA
CTGTGGCTGTCTCAAACATGATCGCGTTAGGACTGGAAAATTGCAGGTCTTTAAACAGTC
GAGACGGTGAGTATTATCTCACTTACGGACCGTCGTGTTTGTGCAATGAAGCTATTGGGA
GGGGCTACGTAAGCACGAACTGGTCTGGGGCAACAGAGTTTATTTTCCGTGATGACTGTG
AGGACGTACTGGGCAAGATCGCCGATTTTCTGATAGCTGAGTCTTGCGTGATACTTCTTT
CGTTTTTTGTTGCTGTGGTCTCTTCGTTGCTTGGCTGTTCTATGTTTCCCTACGCAGCGT
CACAGGCAAGAGAGCAACCATGTGACACACAGACGGAAATGTCAAGACAATGACCTTCAC
AGTTACAATCACCAGTAGAACAGAATTAGGAAAGTATAGACTATAGAAAGTACAATTAGA
GGAAATCAGACTATTTATGAATATAATTAGCCTAAGAGATATATATATATACATATAGTC
CATATAAATACCTCCGAGCATAATAAAGGATTCACATCAAAGAAAACGGATCATATCCCA
ACAATGACATGACAGTACCACACAACAGTTCAATCTCCCTAATCTGTTTCAACGTCAACA
ACTTTTTCCAAGCAACGGCCGTCTCAGAATTCACCTGCCGATCAGGTCCAACTCGAAACG
CGCCCGTTCCCGTACTTTGAAGAATCCAATGCTCCGACGCAACCGGAAGTGACGAG
>comp5121_c0_seq1 len=571 path=[1:0-47 49:48-570]
AAGTGGGAGATCTTGGAGCTGCTCGTTTTCTGGGCAGCTCTTTGTCTGCTGGTCCATTAA
GTAGGCAGTATGTCGCTCCTGAAAGAATGCCAAACGTGGACGGAACGACACTTCACAGTT
CACTGGAAAGTGACGTTTACAGTCTTGGTGTCACTCTGATTGAAATCTTCACTGGGCTGG
CTCCCATTGTAGAGGAGAGAAATACCCAGCTGAGAGCCATGGCAGGTCGGCGCAGTCTTT
ATTCTATGTGTTCTAAAATGATAGGCGCTGAGACAAAATGCCGTCCGACAGCTGGACAAT
GCTTAAATTCGATTCAAAGCAAACGAGACTCTTTCCTTGAATCGGGGGCTCCTTTTGAGA
AGCGTTTCGTGAAGGGAATCTTTCAAGAAAAGTATCACAAGGTCGTGCTTTTGTAGACGG
TAGGCATTAATAAATGTCGACTTTCCTTCCTAATCTAATTCTGTCTTCTGTCAATAACGC
GCTCGTTTGATAGGAATTTACAATAGGGGAAGTGATGTAGCGTATTATAGTTAGCGCGCG
TGGGGGTATAAGATGGTCGGGTATTCCGAAA
>comp5122_c0_seq1 len=1516 path=[1:0-1515]
CTATCACGCGTTGCGTAACGTTAGGTAGTGCGCTAGCATCATTTCCGTTTAGCTGTCTTT
GCTGTTTATGTGGCGATCTGCGTTGTTCAACGTCTCCAGGAGGTACCTGAAGCAGAAATA
CGTTTTTCGCAAGATGTTTAGTCAGCTTGAACCTGAACTCCAAGGCGGCAAATTGCTCAC
ACCCGAATTCCATGCCATTTCATCCGAGCTGCAGAACGTGTCCAAACTCTTCACCAAGTA
CGGCTACGAGCTCCGCCTTGTTGGTGGTGCAGTAAGAGACCTCCTGCTGGGCCTTCAGCC
GAAAGATGTCGACCTGGCGACAGACGCAACTCCAGAAGAGATGACTGCCCTGTGTGAGGC
CCACCAGCTTCGCTACATTGAGACGGGACTTCAGCACGGGACTCTCACTCTGCACATTGG
AAAGAAGAACTTTGAGGTGACCACCTTGAGGATTGACAGAGTGACAGATGGACGTCACGC
CCAGGTTGATTTCACTACGGACTGGCGACAGGATGCTGAACGACGCGATTTGACCATTAA
CGCCATGTATTTGGGATTTGACGGCACTTTGTATGACTACTTTGATGGGCACGACGATTT
ACGCAAGAGGAAAGTAGCCTTTGTTGGACATCCTCAGGATCGAATCCAGGAAGACTATCT
TAGGATATTGAGGTATTTCCGTTTCTATGGCCGAATTGCGGAAAAGTCTGAAGCACATGA
CGCTGACACTCTTAAGGCAATACAGGAAAATGTTGATGGTTTGAGGAAGATTTCAACAGA
ACGGATCTGGATGGAAGTGTCAAAGATAGTGGTTGGAAATTTTGCACCTGATCTGATGGT
GTTGATGTATAAGCTAGGCGTTGCCAGAGCAATTGGGCTTCCTGAAAGTGGAAATCTGGA
GGAATTCTGTTCTGTCTATGCGAGAATGAAGAGATATGGGCCAAAGCCTGTGTCTCTTCT
GGTCAGTTTGTATCACAGTGCTGAGGAAGTGGACTCTCTTGCCGGCCACTGGAAGTTGTC
CAATGTAGAAAGGAGACTGGGTGAGTTCATTGTGAGTCATCGTCAACCCAAGCCACATGC
AAATCCTGTGAAACCATACCAGAGCCTAATTGTGTTGAGTCCTTCTGAAAAAAGAGATGA
ACACATGGCAAACACTGCTGAGCTTCTCCGATATACGGGAAAGTATGACTTAGCAGAACA
AATAGCAAGTTGGGATGTCCCTGTGTTTCCTGTCACTGGCAAAGACCTGAAGGCAATGGG
AATCAAGCCAGGCCCTGTGTTTAAGGACATTTTGGCTAAGCTAAAGGCTGTCTGGATTGA
CAAGGATTTCACTCCAACCAAAGATGAACTCTTACAGTGCTACAGGGATTCTTGAAATTA
GCTTACATTTCCTACTTGTTTACTCTAACCTATGTAAATCTGAGTGTTTTCTATGAGATT
TTCCTTGCGGTTGATGACCTCATGTATAAGTAGAGAAGAGCCTTCTTTCTTCTGTTGTTC
TAGCAGTAAATGAAAC
>comp5134_c0_seq1 len=670 path=[1:0-257 259:258-669]
GCATGACCCGTATGTACGTACAGTTGCCCGTATTAAAGCATGATTTCGTCGTTTGTTTCG
TTTGTCACTTCGGATCCAAGCGGATCTTTGCAGATTCTCAGCGTCTTGTATTTGTTTCCT
TCGCTTGTTTTGTGGCTTTCATTGGACAAAAGAGATGGGGAATCCAAGCTGATATCAACT
TTGCGTTTCCTGACTCTTATCTTAATTGGCTCTATATGTTTCCACGTAGTTGCAGTTTTA
TTTGGCGCTCCTTTACTAAGCTCTATCAAGCTGACATTTCTATACTCTACGCTGTTGTCT
GTAATGACCGTTGCACCTGCCTCTGTAATACTAAGAGAGGATTCTGAAAATTGGAGTCGG
GTGCTCTTGGCATCAAGTCCAGAAACCTGTTATGAATGTATGCTGTTTGTTTTGTGGTGC
TGCACTCTGATTGGCAGTTGGTTTGGTGCTGCTGCCATTCCTTTGGATTGGGAGAAACCC
TGGCAGAACTGGCCTATTCCCTGTGCTATCGGAGCTTGTGCTGGACACCTAATTGGTTTA
GGAGCAAGTTTTTTTGTTTGGATTTTTTACGGAAAACAAAAAAATAGACATTTTAAAACA
ACATAGATATTATTATACTATAATCACGTGATTTGCAGTTATTATCCGGGTTACACAAAT
GGCATTTTCT
>comp5137_c0_seq2 len=847 path=[1:0-244 246:245-846]
CAAAACGGCGTTCTGGTAGCTGTAAATGCCGCTCACATTGTTGATGATGGACAGACAGCA
GTGCTGGAAGGTCTTCGCGTGCATCCCGATCATCAGGGAAGAGGAATCGGCTCTCTCATA
TTCTCAGCTCTTTTGGAGCTGGTGCGCCGTGAAGTTCCAACAGTGGGGCGATTTCGGACT
TCATTCACATCAGAAAATAAGGCTTCAGCTAGACTCACGGCTGATTGGACGCACTTATGC
AGCTCGACATATTCGCTATTTGAGTTCACTGAGGAAATTTTACAATCTGAGCCAACTTCT
GGGCTGCTCTCGTCGGATTCACTCTTGAAACCTGCTTCATGTGAAGAGCTGTGCTCTGAA
TTATTAACACGGCGTCCTGCTTTTCTTCATAATACCTTCCTGTGTCATTGTAAGCCGTTT
ACACTATTGAAGGGTAATCTTGAGAAAACTATACAAGAAGGCTTCAAGTGGTTAGTTCAG
AGGAGTGAAGACGGCAATGTTACGTCGTTGAGTGTTGGGTCGTTTGTGTCTTGCCCTAAA
TTTCGTATGTGGACATGCGATCTTTACGGTTGTTCTCGAGAGGAAGTCTACTTTCAGGCG
ATTGAACAGCTAAAATATGCCTGTTACTACAGTAAAGCCAAGGCGTTTTTCTTCAAATGT
TGTCTGCCTGAGGAGTTCACAGGCAGCTTTGTAGAAAGGATTCAAGCCTTGCGTGCTCCA
AATTTGACTCTTCTTCGCATGATTGCCAACGAAAAGTTGCTACATTGATTACAAAGTTTT
TTTAGACTTTTGTATTGGTTATTGTTCCCTTACGATTCTGTTATTAAAGAGCAATCCGTA
AAAAAAA
>comp5151_c0_seq2 len=308 path=[1:0-161 163:162-307]
GCGCGCTGTTCTTTCCGGTCACATTGCAGTGACGGCGAAAAGCGACGTTTTCAAGACTCT
GGAATGTCTAAAATTGGGCAAGTATTTTGGATCACTGTGGGAACGTTCGTAGGCGGTGGA
ATCGGGTTCTATATCGCTGATCAGATAGAGGCGAAGGACAAGACGAGACAAATACAGGAA
TTAGAGCAGGAGTTGGAGAAATTAAAGAACTACAGAAAACAGCTGGAAAAAGATAAATCC
ACTAAATCAACTTAATATTTTCTGCATGCAGCTATTATAATTAAATTCCGGAAATAGCAG
TCCAAAAA
>comp5154_c0_seq1 len=349 path=[1:0-2 4:3-348]
AAACCAGCCAATTCACAAAGGAGTGCTTGTTTGGTCAACAAATGTGTGCCATTTGTTGCT
CAGCCACGGTGCTAACATTAAAGCAGCCAACCTAAAAGGAGACGAGCCTCTACACATAGC
AGCTGCGCTTGAAAACGCTGCTATGTGCCTACTCTTGATGGAAAATGGAGCAGATCCCAA
TGCAAAGAACGGCAATGGGGATCGCCCACTTCACTCTCTTTGTAAGCCACGAAAATACTA
TCAGTGTACCTCAACATCAGTAAAGAGCCTTGGGATGTTCATTCGAATGCGCGCGACACT
GCAAAGTGTCTTGTCGCAATGGGCGCGGACGCTTCGGCGACAAATCGTG
>comp5159_c0_seq2 len=1329 path=[1:0-482 484:483-1328]
CAAGTCTTGATATTTGTCGTGTGGATTGTGGATGTATCTGTACGCATCAGAGGTGTACAG
TACTGTTGTTCGCTGCAATGAGTGTTTGCTGTACATATATAGACCATTAAAGAAAGTGCT
CTGCAACTTTTCTTGCTTTCAACAAGCCAATTGTTCTATTGTTAATCAACTAATTGGTGA
ATTTTTTAATAAAATAAGCCGGCTATTTACCCACAGAGAAAACATACCTAAACAATCCAA
GGCTATTTAAAATGTAAACTTGAAGAAAAATTGCAAGAAAATCAACCCTGTGACTCATGT
AGTCTTCAAGCAAATTCATCCGGGACACCCCGTCGTCAGTCCGCGAAACATTTCTGTTTC
TCGGCCGTACAGAAGCACAGTGATTTTCCTTTGTTGCTTGAGTAATACAGGAGTTGTTGT
TTGTACGTTCGTGCAACAAGAGCCTCTGAATGGACTCTATTCTTTCGTCTCCCCTGAATC
AGGCTCATAAAGTAGAACGGGATGCCGAACGACTGAAGGAAAAGCGCATGTATGGAAAAG
CCGCTGCTTTGTACGGAGAGGCAGCCAAGCTGATAGAGATTGCTGCAAATGAAAATCAAG
ACCAAACCTTTGATGTGACTCAGTCTCTTCAGCTTCAGTTTAATCACTTGAAGCAGGCTG
AATCTCGTTTGTTGCTATCAGAAAAGCAAGAACAGCGCAGATCAGACTTGATGGAACATC
AACGGGCAGTGGAACGTCTGAAGAAGGCTGAAAAACAGGAAAACTCAAAGGAGCTTTTAC
AACAAATTAAACTTGACCCAGACAAGTGCACAGATGGCCTTGACCCAGACACTTCTACGC
ACCCAAAGAAGTTGAGAGATGATCTAGATTGCCATTATCTAGATTTTCTGAGGACCAAAC
GTCAAGAGAGCAGTCCCATGGCATCAGTAAGTGATGGCCATTGGAGCCTCAGTAAGCAGG
AGCTGCTTGAAAAGCTTGACTGGAAAGATACACAACTCAGAGACCTGGAGAAAGAGTTTA
AGAAACTGAAGCAAGAGCTGCAGTCTTCCAAGAAGCAGCTTCAACGTGCCCTTGATGAAA
GAGACACAGTTCAAGACGACTTTAGGAAGTTTAGATTAAAATGCGTGTGTGGGCTTGGAG
AAGGACGTGGACAGGGAGCCACCATGACAGCTCCTGGTAACTTGAATGAATGTAATGATC
CCATGGATATGTCTCCGCTGGATTCACTTTCTCCGTTGGCAATGCCTCCCTCTGTTAAGT
TTTAGATCTAGTTTAGGGTGTGGTCTTTAGTAAGTGCTGTGCTATGATCAATATGTCTTT
AAAAAAAAA
>comp5183_c0_seq1 len=799 path=[1:0-55 57:56-798]
TGAAAGAGCTTGGAGCTGAAGTAGACAGGCTTAATTATTCACCCTTCGTAGCTCATGTAA
CGTATCTAGAAAGTATAAATACTCCTCAGTTAATGTGACGTCGTATATTGTACGTTCTAC
CCTATCTTGTTAATTTTCTTAGCGTGAGTTTGCGTTGATGAGTTTTACTGATCATTCTCT
GGTCTGTTTTGATTTTAGCTTGTGTGAAAATTTAGGCTTGGGATTTATGGTTGGGTTGAG
TTATGGGGATGTAATTAACCCATAACATGCTAGACAACCGATATGTTGCATTCACTGCTA
GCTTTCATAAACTAGACTTTTATTACATATAGGTTATCACATGGAGGAGGGTGTTATGGG
ACCAGAAGGTGTTACCTGTAACACCTGAGTTGTGTGATAACATCCCTATGAGATACAGCA
CGGTGTACATGCTCCTGCAGGTCATTCGAGAGGAATGCAGGAGAGTTAGAAGACAGTGGA
TTTGGACGATTTTGTTGTTTGTTGGACTAAATGAAAGAAGGCTGCAGACGCTGGCAAACA
GGCATGCGCAGCTAATCGATTCGCTGAGCCTGTTGGTCATGGAGAGTGACTTTGAGTTGG
GACTAGTTGCATTTTTGTAGAATATTACATTTACCTGCATATTGTTAGAAATCATCATTA
GCATTAATCCTGATGTACGTTAGATTCAATTAGTATAGACAGCTATGGAAGCATTGCCTG
TTAGATTAAATTGTCTTATTTCAAGTTTGCCAATCAGTATTTATTTACCTTTCAGGTAAC
TTGGTCATCTTGCAACATT
>comp5184_c0_seq1 len=529 path=[1:0-378 380:379-528]
TCAAAATCAAATTCCACGCACTTGCATGCTTTCATGGAAGTCCGGCACGTCACACAATCG
ATTCAGAAACCCCTAAAGCGAACCATGACTCATTCAGTAAACACCTCCCACAACACGTGG
TGTGCTCACTCTAATCTGAATCTGTTGCCGGTGGATGAACGGCTGCAGCGGCTGCATGAT
TTTAGCCACCTGAGAGTAAACACTCCAGCTAAGGAGGAGAACAAAAGGGAGGAAATACCA
GAGTCAAGTTTCTCCTTGCACCGTATCTAGGCTGATGAGGCAACAGTCTGTAGGCTGAAA
GGCACGTTTAGTTTGCAATGGTCGTCCCATTTTGCTGCAAATGTCTGGGTGAGATGGAAA
TACCATGGGGAGTGACAATAGACGGATTGAGAAATCTCAGCACGTAAAAGCCGCCGATGA
GCGACGAGACGTTCTCTTCGGTTGCCTCAGGGAAGTGTTCCTAGCAATTGTTGTCCATGT
AGGTGCTGAGGGCGATTCACACGCGTGTGTCCGGCTCACCCTGACCAGC
>comp5185_c0_seq1 len=296 path=[1:0-85 87:86-295]
TGGTTACTTGGATATGAAGCCTTCTACTGTCTCCGAACTGGAACAGGCGAAAAGCACGCG
CCGCAATCAATATGTGCCGGATCCAATTCAGGGGAAAGGCAAGTTTGATGGTGAGGAAAG
TGCTGAGGAAGTTGATACTGCAAACCAAAATTGCAAGGCCTTTGAAAATCCTGAATACTA
CTCTGTGCCTAGTGGAAAGAAAACAATCACCTATATGTAACTTTGGCGTGTTCTTTGAAT
TTCTCGAAAACTGAGAATTTGTTATTTTCTTGCTCTAAATGAAGCTGGTGCTGATA
>comp5187_c0_seq1 len=1094 path=[1:0-1093]
GTCAACCACACAGACCCCCCCGGTTGGCCGTCGCAGATCACACAGAGTTGCACTGCCGTA
TTGCTGAACCAGCCCACCAGTGCAGCCAGCTGACTCCGTCTTGCAGAAATGCAGATCTTA
TTCCTATGTCTTCTCTGCCTGCTTGCGCCGACCACGTCCAGCAGCCGGGCGTCGGCTAAG
CACAACCTCAGAAATGGTTTGAAGCGCCCGGTGACGTGCTTAGGCCATCTCCGCGCTCAC
TTCCGCGAGCCGATCGCTTTTGAATGCGTTCGCATTGTTGTCCGTGGCTGTCGCCGTTCT
TACGACGACGGGGCTCTGAAAGCAACGGTTACTTTTGTGCCGGCTCGGACAGAAGGTTCG
TCGTCGGAGCCGTCGAAGGCGGAACACGAAAGGAGGTTGGATAGCGGCCATCACACGAAC
GGAGCCACGCCTCTTGACTTGCCGCCGGAATCAATGCCGGCAAAGGCCGAGCAAGATCGC
AACCGACCCGACCTCCCGTCGACTTGGCAGAGTTTCGTTAAGAAGTCGAAAAACTCGGTC
AAAGATTTGCATGGCAAACCGGAAGAGCGGGGCGGCGATGATTTCCACAGACAGAAATCT
CCGCACTCCACGTCTCCCGTTCATGGCGTGGGTAAGCTGCACGTGGTGAACTCTGAGGTG
AGAAGACAGGAGCGGAGTGCTGGCTGCAGTGCGTCAATCCCTCGTTCCCGACGCGTACAG
TGCATGGAGATTGCTCACAAGAGCATCGGGGTCAGCAGCACGTGCGATGGTGCTGTTCTT
TTGGCGCAAGAGTGCCGCTCGAATGTTCCTGGTCATTATGTTGTTGGTGTCAAAGGGAAT
GGAAATGTGGAAATTCTTGCCGTCACTTTGACTGAAAGTGAAAATTCTTAATTTTCTTTG
TTGCACGTACAGTATAACTATAACTGCTGAATTTAATTTGGACTTAGTTGACAATTTGGC
TTTAGTTTACTAAGCACAAATTTCTTGTTTCGAAATTGTATGCTCTGTACCACACTCACT
GCAACACATTATCGAAAATTCGATCTGCAAGCATGAGATTAGCCAAAAATATATCCATTA
GGCGTGAAAAAAAA
>comp5205_c0_seq1 len=1192 path=[1:0-1191]
CTCCGTTGCTTTGTCGCTCGCTTAGCTCGAAGCTCGCGTGCACGCTTAATCGCGAAGATC
AGCTCACGTGCACGTTTTGTCGGCAACGAGGTACAAATCATGTCGTCTAGTCCTCCCGTA
ATAGTTGTCCACGGTGGTGCCGCCGTTTGTGACTGCGATCGCTCAGAATGGAGAGCTGGC
GTCGAAGCTGCAGCTCATGCAGGCTGGTCTGTGCTAGAGACGCCGGGCGGAACAGCTCTC
GATGCAGTCCAGGCTGCCGTTCAAGCCATGGAAGCTAACCCGGTGTTCAATGCAGGCCTA
GGATCATGTCTTACCTCAGAAGCACGTGTTGAAATGGATGCGGTCATTATGAATGGCGCA
GATTTAAGCGCCGGCGCTGTAGCCGGTGTAACCACCGTCAAAAGTGCTGTTGGCTTAGCA
AGGAGTGTCATGGAGAAGACGGACCATGTCCTTCTTATTGGACAAGGCGCTGAAAAATTC
GGTGAGAAAATAGGGATTCCTGTTATTCACAATGATGAGCTAGTGACGGAGAGACGTAAA
GAGCAGCTGGCTCGACTTCGCACGTTCCACAATGCTACCAACGCTGATTTTAATATGAAA
ATGCAAGGCCATGACACCGTCGGGGCCGTCGCTCTTGATTCTAAAGGAAATGTTGCCTCC
GCAACGTCGACTGGGGGGATCACTGGCAAAATGCCTGGCCGCGTTGGAGACAGTCCCATT
GTTGGGAGTGGAGCTTACGCTGACAATGCCGTGGGAGCTGCATCAACTACCGGCCATGGG
GAGTCCGTTTTGAAGGTCACACTGGCGCGACAAGCTTTGTGGCGAATGGAAGCGGGAAAG
ACGCCAAAGGAGGCGGCCAAAGCGGTGCTGGACGACATGATGGCTAAAGTTCAAGGCAGG
GGAGGCATTATCATTGTGGGCAAAGACGGCACTATAGGATTCGATTGCTCAACGGGGGAC
ATGGCATGGGCGCACTGCAGTGAAAGCAAAGGATTGCAAAGTGGTACAACTTGTCCACTG
TCCGATAAATGAGCTACCAAGTGAAACTGCAATGTAAAATAAAACTGCACGCTTTTGTTG
GTTATCTGTCTGGTTTGTCTGTTGACTGATTGGCTCTACTTGGGTGCACCAGTGGGGTGA
TGATGGTCACAGTGGGTTGTCCGTTAATGTATTTCTGAAAAGGGAAAAAAAA
>comp5213_c0_seq1 len=462 path=[1:0-84 87:85-461]
CCCAGCGTTTGGAACCGCCATTCAAGCCTGAAGAACGCTTCTTTGGTGGCATTTGGGCTT
TCAAAGCAAAGTACTTTTCCAAGAATTTACTCATGTTCCGCCGAAGCTGGAAGTCACTGA
AACACCAATGAAGTATTTTCACCTTGATGACTTTGACTACACTGCCAAGGAAATACAAGT
GGAAGAGGCTACCAGCGACTCCGACTCTGAGTGTGAGGCCAGCTCCGTCTATTCGCCGGC
TTCCAAGAAAGATGTGGTCAGAGTTTCTGTTAAAACTGATCAAGCAACGGAAACTAAAAT
TCAACATCGCACTACTGTCAGCTCCGAGAAAAGAAATATCCTTGTCAAGTGAAGCACGGG
AGAAAAACCTTTCAACAATCTGAGTTCAAAATTGACTTTTTACCATCTGTTTTCAAACTT
TTGACAATTAGCTGTATATCCGTATAAAATCTGCCAAATGAA
>comp5223_c0_seq1 len=950 path=[1:0-949]
CGGAGGTTTGCACGATGCAGTCCACGGTAGCCGCCGGTCATTTGCCGAGCAGAGATGGCG
AAGCTCTCATTGACAGTGGTGATCTGTACGCCGCGTTAGACTCATTGAACAACGTCATTG
TTGTACTGGAAGGCCGGCCATTCTTTTTTCCGAGACACGCTCTTCTTTTACCGGCTGACC
TGGCAAAAGCGTTGGACAAAGCCGGGCATATCGTCGTGCAAAAATTTGCTGACGCACTTT
ACCACGCGAAGATTTACAAGGTAGAAAGGAGCGCCAAGGAGTACATCCTTTCAGCGATGC
CTGCCGGCAACCCACATCAGCGTGGATGTGCAGCTTTTCTATTTGCCGTGTATAGCTGGT
TCTTTCCGCTGTTGCGACGTCTGTTTTGGAGTCAGGCAGAATTCAAGTTCACTTATCCCG
GTGAAGTTTTCTACCTCGCCGATGTTGCCGCAGGGCCGATGAACGCGCCAGATTACGCGA
CGATTGTTGCCGAGATATGCGACAGTCGTCCGCTGGACGGCAATAAATTGGCCGACTACA
TGGAAGATGTCAATTTGCAATATATCGTCGTGGTGAACATTGAGCGTTATACGCGTGGAA
ATGCAGCTTCTTTGAGAGCTCTTGATGTCATGATCTTTGAGCGAGGCCAGATGGGGCATA
CAACTGTCGTATTTGATCTTATGCCGTGCAACAACTTCGGGCAGCAGATATACACCTTCT
CGGCAGCGAAGTTGTTCCATGGTTCTCCGATGCCTGCGGGAACGCTAGATCTTTTGTTTG
ATATGTTTTCTCTCAAAGAGTGTATTTTGACTGGAATTAGTGGTAGTTAGATGTACATCT
ATGGTACTAGTGTGTATGCTTGGGTAAAGTATTTGTGTTTTTCACTTTGCTATGGTTAAT
TAATTAAATTAATTAATCTTCAAATACACTGCATCTTCTATATAAAAAAA
>comp5255_c0_seq1 len=783 path=[1:0-453 455:454-782]
CGATCGTTATTAGAACCGATCGAATAATTCCATTGAGATGTTTGTCCGAAAACTTCGAGT
TCGAGAGATTTCTCTTAAAGATAACGCGCGTTACCTCACGTGCTAAAACGAGATCACTTC
TGTTTCTGCGATGTCTGGTCGGTGTACAGGCTGTCAGCTCTGTTTTGCCGTTTGCCGGAT
TGCTCTGACAGTGTGTTGCCGGAAGTTGTGTGGCTGCAAGAGACCACAACCTCGACCTGA
ATATTCCATACTTTGCATAGGATTGTCTGGCGTGGGAAAATCCACTCTGCTGGCTACATT
GTCGAATGAAAAAACCGAGAATATAGAACCAACTACAGGATTTTCTATAAAAGCTGTCGG
TATTTCTGGTGCAGTTTTAAATATACAAGAATTAGGAGGTAGCGAAGCAGTGAGACCTTA
TTGGAGCCATTACTATGGTGATAAGCAGGGAATTATCTTTGTTGTTGACTTGAGCAGTTC
TGTGAGTTCAATTGAGGTCGCTGCTCAGGAGTTCTCCAATGCTTTGGATCATCTTGATTT
GGCTTCCTTGCCTGTATTGGTTGTCTTCAACAAGCAAGACCTGCAGCCACAAATAGAAAA
GGTGGCTCAGCACTTTCTCTCCAACAAAGGGACGCACCTTATGACGTGTTCATGCAGCTA
CAATGACGTCACTGAACTGAAAGAAAAACTTGAAGAGCTTTCTGAAATTATTAAAACTAG
GGCTTTCACTACAGAGTAGCATACAACATACAGTACATATATATCTAAGCAAGTAAAAGC
TTC
>comp5256_c0_seq1 len=2189 path=[1:0-2188]
GCGTGTTTTCCGAAGACCCTCACCTTCCCTACTATCCCCACCCCATGTTTATAGCGAGAA
AAAGACACCGAAACAAGCACTGATCGCGCAGCACGGGACATTGACGTCGTTTGATGAGTG
AGGCCCCCAAATGAACGTCTCTCGTAGATTGAAAGCACCGCCTCATCGACGGCGAATTCG
CCTTCAATCTCCCATCGCCCACCTTCGTCAAGAAGTCCTTGAGGCAGAATTAGAGCATTC
CGCCGGCTTGATCCACGCAGCGGCAAAGAAAGACGCCATGAAAGAGATCATATTGGAATT
GAGTCGTCCGCTCATTCAAGAGCATTTGCCCAAAATCCTCAACATGCCTTACAACAATTG
TCCTCCTCTTGTACTCGCCTGTCGACACAACAGCATCAAAGTGGTCAACTATCTTTTGAC
TCTTATTCCTCGTGGACTTGACATTGAACAAACAGGATCAGTGTCTTTCTCCAAGGAGGA
CATCCAAGGGGCCGCCCCTCTGTGGACTGCGGCTGCGTGCGGACACTTCGACATAGCCAA
GGGCTTGATTAAAGCCGGCGCCAACATTTCGCATCGGACCAGTTCCGGTTCGACTCCTCT
CCGCGCCGCCTGCTACGACGGCCATCTGAACGTGGTGAAAGTGCTCCGGAGTCACGGCTC
CGACATCAACATGCCCAACAAATACGGCCACACCCCGCTTATGATCGCTTGCTACAAACA
ACGCGACGAAATCGCCAGCTATCTCATCAAGTGCGGTGCTGACGTCAATCGGCAGAGTGA
GCTGCGCGGAAATACGGCACTACACGACGCTGCTGAGGCCGGCAGTGTCGCCATTGTTGA
AATCCTTCTCAAAGCCGGCGCCCACTGGGAAGTTCATCTAGGAGACATGAGCCCAATGCT
GTCAGCCGCCGCCGTCGGCCAAACCAACATGGTCAACTACTTCCGGCGCCATCACCACAT
CAAGTACTCTCAAGAGCAATATGCTGAGGCACTTGAGCTCCTTGGTGCAGCACACATTGA
TCGAAATCGGAGTGTCACTGCAGCCATTGACTGCTGGCTGGAAGCATTGGAGATCCGGCT
GATTATTAATGGTGATCAATTTCCTGCTGTCCAACCCAATCAAGCTTATCTTCATGTGCG
TGAAATGAAGAGTGCTGATGGTCTTTTGGCTGCTGAACCAGAGACACTGGAAATGCTTGC
TCTTGCTTTGAGAGAGCGTATACTTGGGATTAGCCATCCAGACACAGCCTACTATATCCG
TCACCGTGGTGCCATGTATGCAGACAGAGGCAACTTCCAGCGGTGCATGGAATTGTGGAC
TTATTCACTGGACATTCAGATACGGGGCTTTGAGGCAGGCCATGACAACATCTTCCTGAC
AGCTGGTTCCTGTGGTGAAGTGCTCAACCACATGCTTGTCCACCAGCATTGTGCTAATGG
GACATACATACGGGAGATCACTGAGTTAACATACACGGAAATGCAGCGATGCGTTGCTGC
ACAGCAGCCAGACAAAGTCTTCCGTCTTGCCCGGATCTTCATGCATTTGGCCGGTGTCTG
GATAAAGTTGATACAGAGTGGTGATGAAGGGTCATCATCTTCGGAAGACTGCCAAAAGCT
GTATGAACTTGGCTGTGCAGTTGTTGCATTGGCTCCAATTGGCAAAGCAGAAGAGACGTT
GCTTCACCTTGCCGTTCAGCCATCAACAACAAAGCTACTTGAGTACTGTGAGTCGGCATA
TCCGTTTCCATGTCCGGAAGTCACTGTCTTTTTGCTATCTTGTGGTGCTGCCGTCAATGC
TGTTGACGTGAATCGTCGCACTCCACTTCACACTGCTCTCAAACACTGCAATGGCCCGTT
GTCTTTCAGCTCCGTCCAGCGGGTTATTGACGTCCTTATTGACGGCGGAGTGATTGCAAA
TGGGCGCGACGTTTGCGGGCGGACGGCGCTTAAGTATGCTGAAGACGTTGGCAATGCGGA
GCTGGTGTCGGTAATGAGACGTCACACTGGCATTTGTCTGCAAGATATCGCCGCCGCTGC
CGTTGTTGATTCTGGCCTGAATTACTATGAGGAATTGCCTTTAAAATTGGCTCAGTTTGT
GGACATGTTCTAAAGCAAAACATTTTTTTTAAAGAAATATATTATATACTGTAGCGTTTG
TCTTCTGTGAGCTGCACTCCGTTTAATTA
>comp5258_c0_seq1 len=331 path=[1:0-264 266:265-330]
GCTAAATTATGAGACTACACCACTTACCCACTTTCTATCCTAATGCGTTTTCATCGGCGC
ATAACAACGGACATTTTGCCGTTGATATTACCGAAGACAAAAACACTTTCAAAATCGTCG
CCGACTTGCCTGGCGTTCGTAAAAAAGATGTCGTCATTAGTGTTGAAAATCAAACGCTCA
CCGTTGAAGTAAAAACCAATGCGGACAAAAATGACAGCGAGGAGACGAGTAAAGTCGTCT
ATCGCGAACGCTCGCAAAGTCAGTATTATCGGCGCTTTAAGTTATCCGATAATATCAACG
CCTCGGCGATTGGGGCAGAAATGAAAGACGG
>comp5278_c0_seq1 len=263 path=[1:0-262]
TGTGCTCTTCCGATCTCCGGTGTTCTTCCTTTTCTTTTTCTTTTCTTTTCGCCCGTTCTC
GTTCTCGTTCTCTCGCCTTTTCCTTTTCCCTTTCGCGTTCTCTCTCCTTCTCTCTTCGCT
TTTGATTGCTATCCCGTTGTCTTTCCAATTCCAGTTCGCGCGCCAATTCCCGGTGTTTTC
TTTCCAATTCCTTCAATTCTCGTTCCTTTCGTTCCCAATCCCTTTCCCGGCTCTTCTCCT
TCTCCTTCTCTCGACCATCGTCA
>comp5280_c0_seq1 len=1084 path=[1:0-747 749:748-1083]
GGTGGCAAAGCATCTCTTTGTAGAGGAGCCCAACTCAGACTGTCTATGTCTAATATGCCA
AGAAGTGCTGGAAGATGCTCGGGAAACATCCTACTGTCAGCACGCATTCTGCCGGCTGTG
CATTGAGCGTTGGCTGGAGAATCACGAAATCTGTCCAACATGCAGAACGCCTTTAGCGCT
CTCCCATTTGAAACCTCTGCATCGAATATGGCGGGAGAAGCTGCACCGGCTACGAGTGCG
CTGTGAATTCTGCGAGGAAGGCTGTCCGGCAGTGAGCGAACTCCAGCGGAGAAACGCCCA
CTTGCAACTTTGCGACTACGCCCCCATCACGTGCCCTAATAAACCATGCCCTCACGTGAC
GACTAGACGAAACATGAAGGAACACTTGGAACAATGCGATTACCGTCTTGTGCGCTGCGA
CCGCGGCTGCGAATTGCATATTGCGGCCAATCTGTTAGCAAGCCACAGCTGCGTGGGAGC
TTTGAAGAATGGAATGGACTCCATTGGGGAGAAGTTGCGCGCGCTACAGAAGGACTTTAC
TCGGATGGAACGCAGCATAAAGAAAGAGAAGGAAGCTCGTCAGAGTCTGGAAAAATTCAC
TCAAGAACAAGCGGATGCGATAAATCAGTTGAGTGGGCTGTATGAGCAAATGACAAATAA
AGATGAAAGTGGGAGTGGAAAACGGAAAAGAGCCATCTCGTTGCCGAGAATCGCGCCATT
TCACACGCGCATGTCAATCAGCTACAACGAAAGTCGATGTAATCATCATAGAGGGGGACT
ACCGGTGACGCCTAATCGATCTACAGCAACTACTCCTGCATCAATTGGAACAACAAGAGA
GAGAGCAATATGGCCAGCTTCTCAGGAACCCGTATCGTCGCAGCATGCTCAAAATCGGGA
AGGAAATGCCTCTGGAAGAGCTGACAATACTAATAGGTTAACTCTTCCTTCAATCCGGTA
GTGAAGTGTACTGTCACGTTGCCAACTGTGTAGTAATTGAGGGATTTAATTTATCGTTTT
ATGAATCTTGCCTTTTTATTTTTGTGCATTCAATTTTAAACAAAATATCAATAGTTAATT
GTTA
>comp5291_c0_seq1 len=210 path=[1:0-3 5:4-209]
CAGAAAGTTGCGAATACGCCTAGCGGTGCAGAGAAGTTTTCTCCTTTGATTCTAGCTTGC
CATTACTCTTCCTCTTCCTCTTCCGATGTTGTTCTTAGCTTCTCAAGGCTGGAGCTCGTG
TCGTTGGCAGCCCTGCTAAGAAAGGAAAGATGAGGTACTTGCCTATCCACGCAGCTAGCC
GTTACAGTTCGGAGGAAGTTGTTGAACTGC
>comp5296_c0_seq1 len=1322 path=[2:0-1162 1165:1163-1321]
CCGTGTCCGTGTCCGTGTCCGCGTTTTGTCACATGCCCGATCAAAATGCGACTACTACTG
CATTCTTTGTTCCGTGCCTTCTGCGAGCGAGAAAGGCCTTGGAATCTGAGCAAAAGTCGT
GGGACTGCAGAACAGTCCCCCTGTTGCTTCAATCATGGGAAGCAAGGGTCCCTCCGCCGT
TGTTTTATCGCCTTTTGACTCGCCTTACGTGCCGCTTTCCCAGACTACCTCAACTCCACC
GGAATGTGGGATATTTCCACATTTACCCTAGCCATCGTTTGGAAGTCACTCTTTGCCAAT
TTGGCGTTCAACTTTGTGTTATTGCCCCAGACGCTGGAAAACTTCGCCCTGACGTATGCT
CTGCAGCTCGTGTGTATCTTGTTGATGAAGTCTGTAGTGCAAAACAGCAAGGAATGCCTG
GACTGGAACTACATTTAGGGTTTCTACAGGACTTTGACAGTTTTCACGGAGCAACAGCTT
GTTCTGCATCCAAAATCAGAGAGTCCTTTGTGTCCTTGGAAGGGTATCCTTCTAAGACAC
GGCAGTTGTACGCAGATGAAACAGAAATCACGCCACCTTCTAAATTGGCGGATTGGTACA
GCAACTCTGTTGAAGAGGTGTCGGGTTTGGACAGATTGGACACATCCAGGCCTATCTCAT
ACCGTCTACAGTTTCCTGTGCATTCAGCTATTACAAGAGCAAAGGCTTCGCTAGATGAAA
GTGACAAGTTTGGTGAAGATTGGAGATCTTTGTGGAAGGCTTTGCTGCGCATTCCTCTCA
ATGACCCTGTAGTAGAGTCCGACCTTGTTTGTCTTGAGAAGATGGCAGAAACCGGAAGGG
AAGAGAGCTACGGTTGGTGTGTTAATGAAAGCCTTGAGCAAAATGTATCGAAATGACGTG
GCGGACGTTTTTTGGAATACCTGGAATCCAACTCTTGGCAAAGCAGACCAATGTCTGATT
CTTACCTTGGCGGGCCTTCTATGGAGCCATATTCAACGTCTATTGAAATACCGCTCAACA
AGGAGGTGTTATGCTTGATTTTAGGTGAAGACTACTTACTTACGGTACATTGTCATTAAA
AACGTTGGAATTCCGTCTCCTCGTGAAATTGGAGATGTCTTGCCTTCAACTGTGGGATCG
AGGAGGGAGACGGCTTCTACTTCGACTGAGATCTTGGATGAAGCTAGGACGAATGGTAGT
TCAGGTTCTTCTGCCAAGAAGCCAAAACAAGAGTAGTATTGAAGAGAGCTGTCTGTGTAG
AGAATGTCTTTACGGCAGCTACGTATAATCTACAATATAGTACATACAATATAAGTACAA
TA
>comp5302_c0_seq1 len=398 path=[1:0-397]
TCTGCGTTGATAAAAGGAAGACAGCTGGGAGATTTTCCTATCAGCAAGTTTGCTGTGACG
ATTCTGAAGTTGAAATGCTGCTGCTGGCGTTGCTGCCACAGTTGCTGCGTTTACGTTCAT
TTGTTGAGCTTCAATTTCCAAAAGTGTTGTTGGTTGTCAAAGGCTTCATCTGACACGGAA
CGTCTTGAATGCTCACCCAGTCAAAGCGCCTTAATTTCCATGTGAGGCATCAGTTACATG
AATTAATTGGCCTATACCGGAAGCTTCCGAGCGCATGGAAGCTGACGCCTGGCGTCGAAC
AGCACCAATAAGTAGAAGAGCTTCAAGGAGTTAGAAGTAGCAATGCAGGATTCAGGAGAG
GGGACGAAAAATATTATGACCACGCCCACTTAATGCAT
>comp5306_c0_seq1 len=211 path=[1:0-148 150:149-210]
CTTGGCTTGTCTTCTGTTACTTTGCGAGAGTGCCCTTTGGCCCACTGAATGTGCAATCAG
AGAGGATGTGACAGAAGTAGTAAAAGCAGTGTTTCGTTATATTGCATTACTTGGTGGTAC
ATCTGTTTGGCCCGTCATTTATCATAGGTCTCTTCTTCCTGTTTTTGAGTTGGCCAACTA
TGACACAATTCCTGAAGTTTCTGCGTTTGGG
>comp5327_c0_seq1 len=215 path=[1:0-188 190:189-214]
CTTTTTATAATCGGTCGCTGATCTCAAACGATCAGAGGATTGCCAATGGAAGCCAGGTGT
CTATACATCATGCTTCGTACAACATGAGTGGCATATATACGTGCAAGTTCCAAGTGAAGT
CATTTTCAGGTGAAGAAACACGTTTGCAGAAGAATGTTGTCGTCGCTATTAGAGGTCCGC
CGTCTCGTCCCCTTCTTCTCAATGCGTCAATTGAA
>comp5332_c0_seq1 len=1039 path=[1:0-261 263:262-303 305:304-1038]
GTGTGATACAACTGTTGGTTTGGTGTTGCTAAATGGCCACCTTTGTTTCGATCCCCTTTG
GCTCATACGTCGAACTCCAGCCTGCAGGATATCAGGAAGGCTACCTATGCGCCGACGAAG
ATGGAATCTTGTCAGGAAGGGGAACAAGTGGTTCTGAAGCTTCCTTATGGTTTATCGAAC
AAAACGACGCTTTCACCTCTCTTCGAAACTCGTGTTACTCCACTTACATTGAAGTAACGG
GTGGTGGCAACGGAGTGACGATGACTGACGAAACGAATGCGAATTCAAAGACTTTGCTTG
TCCAGCATCCAGGGCAATCAATTGCAAACAGCATCACCTTTGAATCCGAACGGTACAGGG
GAAAGTACATTGGCGTCAACTCAGAAGGAGATTCGCTTACGACAAGCATACTACCGTCTT
CTAAAGAAGAAAACGAAGACAACCATGGGCTATTCTTTTGGGATGCAGCGATACTGATGC
TGTCGCCTGATCCCAGAAAATTCGACGAAGTTATTGTGAGGATTGTGTTCAAACGTACAG
GAGCGGCCGTGGAAATACAAGGGAATACCGTCGTTCTTTCACAAACAAAGAAGATTACCA
CGCACATCCGCATACTTCGCTGTGGAGCCGAAGCTGGTTTGTACGTTTTGCAGAGCGTGC
ATGATCCCAGTCTTTTTATTACGGCAAAAGAGAAAGATGGCAAAGTCAGTGCGGGGTCTG
AAACCGAGTACTCCTACTTCAAGTTATTCAGCAACAGTGAGGGATCAATGGCAATATTGT
GCAATGCATTCCAAGACACTTTCACGCGCGCTAACGGAGATTTGCTGACGTTAACCAACA
ACCCTTTGATTGACGATGCACAAGGCTTGTTTGTCTTCCAGCCGCAATAAATAGTGCAGC
CTTAGAGTGCCAATGGCGAAAATATAGATTGTTAGTTCGGTATTATTGAAGTTATTGTTT
TTAGTTTTTAGTTTGCTTGTTTGTAGTTCCGTAAATTATAGTATACTATACGGAGTGAAG
AAAGTTATTGTTACCGCAA
>comp5387_c0_seq1 len=324 path=[1:0-87 89:88-323]
GGGTAACTGTACTGCGGCCCCGCGTCAAAAAACTGACCAAGGGTCATCTTTCAGAAGGAA
GACATTTTGCCAGAGGCTGATTCTCATGCTGTCAAAAACACCGCGCCGGCATCCGGAGGA
CATCTACAGCGTTATAACGAAACCACCTCAAGACGACGACGACGATGTGATTAGCCTCAA
CGAGATTCGAGTAGCATGTCCGGATCCAAAACCGAGACGAATTCGAAGGTCCAACGAATT
GGACTCAGGCAGCGATGACGAAGACTTGGCGCCAGTGTCAACATTGATACACATGGCCGC
GTCTTCAGACCGCTGTGTTCCAGG
>comp5401_c0_seq1 len=426 path=[1:0-425]
GAAAGAAACGGAAGAAGAAGACGACGAAAAAGAAGAAGGGAAGAATTCTAGCCCTCCGTG
CCGAAGCCGCAAAAGCAGCGCCTGTTCTTCTAACTCTTCTGCCGAGTCGACGTATCAAGT
TGATGCTGATTTTTCAGCGTTTCTCATGGAAGCTTTGAGCTCGAGCATGGAGAATTCCCA
TTGTAGTGATTTGTCTTCCTAATGCTGACATGCTGAATTATTGAACACTGTGTAATGAAT
GTTGAAGAATGGAGTTCGTTTATTTGAGTTGACTGATTCTATTTTAATGAAAACTCTGTT
TTGGTTAGTTTTATATTTGAAGTGCTACCGGCTGTTTACGAGTGTTTAGCCTTTGCCTGT
TTATTTTTGTTTGTCCAGGTGGTGCTATGAAGTACAATTAATAAATAGTACAGTGAATAA
AAAAAA
>comp5411_c0_seq1 len=527 path=[1:0-526]
AGAGATTCTGTCGAGCAACTGACGCCAGTGGAAATAGCACGGACAGCGCCACTTTCACTT
TTTACTTTGGACGTACAATGCACCTACTGTCACTATAAGTCCCCCAAAGTTGCCGAAATA
GAGGAGGGTAGTGACATCACACTGCCATGCTTCTCTTTTGGTTTTCCTATGACGGATATC
CGTTGGACTTTCACAAGAAAGGACAGTTCTGTGGCTGAGAAAGTGGGACAAGATGGCAGA
GGCGGATGGAGAAATTATCTTCACTTACTGAACATTACTAGGAATAGCTCAGGCACTTAT
ATACTTGCAAAAGTGAAAATAAATTTGGAACCGTGATGGGTATATCAATGGTTACAGTTA
CATATCTACCAGACGTTTCTCTCCAATTCTCTCCATCGTCCAGAATTAGGAAAGGAGATC
CAGTCACTGTGGTGTGTCGCTCCAAGTCGTCTCCTTCGACGACAGAACATGATTTACTCA
AGCCACCATCAAACAGTCCATGGGAAGTGGTAGAATGGAGATACACT
>comp5413_c0_seq1 len=1438 path=[1:0-206 208:207-586 588:587-1437]
CCCCGCGGCTTGAATGTTCGTAGTGATCTGCGCCTTCGGTACGCCGGGGAAGAAACCGGT
GGGGAAGCGAGGGAAGGGAAGTGGCCCACGCATTATATTTGCATATTGACCTTTCATATA
TTACACACTTTTCTTAGATATGTGCTGGCAGCAAAGGAAACATCGTCAGCTTTGAACTGC
AGAAGCAGCCCTCTCCTTTCTAAGGAGGTAAACGTACTTGATTGGGATCTGTCTCTTTAT
GCTTTCAATGTATTGGCGGTGCCTTCATGTGTCCTTAACGGGAAGTAACGACCAGACGGG
ACGGGCGATGATGCATTGCAAAACAAACACCGCGTGGGCGACCGGCGGTAATACGTGTCA
GAACTTCGGTCCATAGTGCATAATTCAGGCAAATAGCAAACCGTTGGACGTCAGAGTCTC
TTGCGAACAATATATAACGACCTGGATTCGAAGCTAAGGATTCAGATTCGACCTGAAGGC
ACATGAGATATTGTATAATGTTGACTTTTCTGCATACCGTTTGCGTCATTGTTGGACTTC
ACTTAGTGAAGGCCAGTGCTGTTCACAATGCTGCGACCCTTCTTCCCAATAAAACGAACG
TGGCCTGCTATCCTTTAGCCTGCCAGAGGGCGTCGGTCGTATTGCTCAGTCAAAACCGTT
CAGAGGCTCTTCATTGGAATAGCACTTCCTCTGATGTTCATCTCCACCCTACGTCTGCCC
TCAGTCAAAACTCCGTCTTCTATCAGAGAAGCGCGGGAACTGACAAGGTCACGTTTCAGA
CGTCCGACGAACAGAAGTACCTGGCAGTTGACGGAAATGGTCGGCTTTACCTCGACGACA
AAAGCTCCACTGAGTTCTTTCATTACATGCCAAAACCTTCCAGCTATGCTCACGAAAATG
GCCGAAAAATACGGGTCTTTACTTACACTCTCTTTGCCAAAAGGAGCTTCGAGGGATCGA
CATTGTGCTTTATGATTCGACCAGGCAGGCAGTCTTTGCTGCTGAAGAACGCTGCACTGT
GCAAAAAGAGTGCCAAAGAGTTCCATGACAAGCTAACGGCCTGCACCAGCTTAGCTAAGA
CGATAAGTGATGAGGCCAATTGGTTTCAGAAAGACGTGCTTGTGAAGAGGAGAGGACCAA
AGAAAATGTGTCCCCGGCTAAACGATCATGCTGCAAAGTGCTGCGACTGCAGTAACACCT
CTACAGCCGTCCAGGCGACGAGAAATTAATGTTTATGCAAAATAGAAGGTAGACACAGGG
GAACGTAATTCCTTATTTGTTTATTCGTTTATTTTGCTACTGCAATTAGCAGCATTAGAC
TAATCTGGACATCCTGCATTCGTACCGTGTGTTATCGTTATTTGTAAAGATAATGGTGAA
GCATTTAATAATTCAAAAATATTTCTTTTTAATTTTCAACCTGAATAAAGTCAACAAG
>comp5413_c0_seq2 len=1058 path=[1:0-206 588:207-1057]
CCCCGCGGCTTGAATGTTCGTAGTGATCTGCGCCTTCGGTACGCCGGGGAAGAAACCGGT
GGGGAAGCGAGGGAAGGGAAGTGGCCCACGCATTATATTTGCATATTGACCTTTCATATA
TTACACACTTTTCTTAGATATGTGCTGGCAGCAAAGGAAACATCGTCAGCTTTGAACTGC
AGAAGCAGCCCTCTCCTTTCTAAGGAGAATAAAACGAACGTGGCCTGCTATCCTTTAGCC
TGCCAGAGGGCGTCGGTCGTATTGCTCAGTCAAAACCGTTCAGAGGCTCTTCATTGGAAT
AGCACTTCCTCTGATGTTCATCTCCACCCTACGTCTGCCCTCAGTCAAAACTCCGTCTTC
TATCAGAGAAGCGCGGGAACTGACAAGGTCACGTTTCAGACGTCCGACGAACAGAAGTAC
CTGGCAGTTGACGGAAATGGTCGGCTTTACCTCGACGACAAAAGCTCCACTGAGTTCTTT
CATTACATGCCAAAACCTTCCAGCTATGCTCACGAAAATGGCCGAAAAATACGGGTCTTT
ACTTACACTCTCTTTGCCAAAAGGAGCTTCGAGGGATCGACATTGTGCTTTATGATTCGA
CCAGGCAGGCAGTCTTTGCTGCTGAAGAACGCTGCACTGTGCAAAAAGAGTGCCAAAGAG
TTCCATGACAAGCTAACGGCCTGCACCAGCTTAGCTAAGACGATAAGTGATGAGGCCAAT
TGGTTTCAGAAAGACGTGCTTGTGAAGAGGAGAGGACCAAAGAAAATGTGTCCCCGGCTA
AACGATCATGCTGCAAAGTGCTGCGACTGCAGTAACACCTCTACAGCCGTCCAGGCGACG
AGAAATTAATGTTTATGCAAAATAGAAGGTAGACACAGGGGAACGTAATTCCTTATTTGT
TTATTCGTTTATTTTGCTACTGCAATTAGCAGCATTAGACTAATCTGGACATCCTGCATT
CGTACCGTGTGTTATCGTTATTTGTAAAGATAATGGTGAAGCATTTAATAATTCAAAAAT
ATTTCTTTTTAATTTTCAACCTGAATAAAGTCAACAAG
>comp5417_c0_seq1 len=213 path=[1:0-24 26:25-212]
GAGGACGTTTTAAACAATTTAAGACTTTATACAAGAGACGCCGTGTCAGGGGAATTGAAG
CCCCAAATGAAGCACAAGGCTGAACTGGTGAAGGAAGCTGAACAAGTGTGTAAATCCTTA
TTCAATTATCTGCAACAGACTTTGAACTTTCAAGGCAATGTTCCAGAATTGCCAGTTTTA
GCAGATCTGAGAAACTCTCAAAGTTTCTTTCAA
>comp5418_c0_seq1 len=304 path=[1:0-45 100:46-303]
TTCAACCAGCTTCTCCTTTTCAATGAATCTGGTGATTCTCTGCTGGTGTGTGGCAACTTA
GAAACCGGGACTTGTGATCTTCATGACATACATGATGTTGAAAAGATTTTGCTGAATGAA
ACTGACTCCTTTGCTGCAGCAATGGCCAATGGTGTAGGTATCACTGAAGTGCTTGTTGTG
TCAAGAGACGTTGCCCAAAACACAGCTGGGGTTGTCAGTTATGACCATTTGGGCAGACCG
GCCCTTTTTGTTGCTGCTACAGTTAGGAGCTCTGTTACATCTACTTTCCTGCCACCCAAT
TTTG
>comp5429_c0_seq1 len=710 path=[1:0-654 656:655-709]
CGATCAGTTGTCGTGATCACTATGGAATCCATCACGAAGTTGTTGCCAGATGTTGGCGAG
GTTGTTCCTCGTTGCCTGGGTTGGCTTGAAGGAGCACTCCTTGCACTGGAGAAACCCCCT
TTTGACGACCTGGTTGTTCGTGGGTTGGTTACAGAAGAGGAACGAACAAGGATAAAGGAA
ATATCCACCCAGGAAGAAAAGATGAGAGCATTAGTGAGGGAAATCCTACCCAAGAAGGAG
CGCGGAACCCTTGCAAAGTTCGAGGACGTTCTACGACGTTTCGGAAGCCCTGAAATAGCA
GATCGCTTGCGAAGTGAACGGCGTAAAACACTTCTACAAATGCTCGACGCAGAAGATAAC
CCAATATTAAGTGAAATATCAAAGAAAGATCTCAAGATGGCTGCGGAAATACTAGAAAAC
CAAATGGACCCTGTATTTGCATCAGCAATAATAGTGAAGGTGGACTCAATCAAAGCATCT
TCCATATTAAAAGAGATGAGTCGGGAATCAGGAGTTTTGCTGATCAAACACATGGATACT
CCTGAAGTATCACAAGTGATGAATAAAGTGGATCCTGTAGAAGCATCAAGATTACTTGAA
GAAATGACTCCTCTTGAAGAGAAAAGATTTCTTCATGAAATGTCTCCTTTAAAAGCAAAA
AGAGTGCTTGATCAAATGACTGCTAAGAAAGCATCAAGACTGCTTGATCA
>comp5431_c0_seq1 len=434 path=[1:0-24 26:25-433]
TCAGTGACTTTCCAGTAACAGAAACGAAGCACTGGAAGACGCACGAAATGCGTGGTTTGC
TCAGTTTCGTTTGCTTTTCCGGACTTCTTTCGACTTTTGCCGCCGAGACAAAGATCGGGG
GAACGTATTCGTCAGATCATGCCTTGCTGCTGTCTAGCAGTCCTTACTCGGTGACAAAGA
ATTTGATCGTTTCGAAGGGAACAACGTTTACCATCGAAGCGGGTGTCAAAGTGAACTTCC
AAGCAAGAACTCGTTTGGTAGTTCGTGGAACTTTAAAAGCAATTGGAAATAGTGGACAAG
AAATCGTCATGTATCACAATGCAACAACGGGGATAGACTCGGATGACTTGCGTTTGGTGG
GCGGAGCAACCCCACGTGAGGGTCGCATTGAGGTTTACAACAACGCCACTGGCGAATGGG
GGACAGTCTGTGAC
>comp5438_c0_seq1 len=1424 path=[1:0-1423]
CTCACCTGATAAGCCTGTAACTGCCTCATTCTACAACTCTAGCTCCAATTTTAAAGCAGT
TCGTGAAACACAAAGTGCAACAACGCCCACCGAATTTCTCGGAGAGCCTCGCCTGCGAAA
CCACATGCGGAACACGTTGCCCACACTTAAAACCCAACTGGAAAGCACAGAAATAGAGTT
GAGCAACAGGTCCAAGAAATGTTTCGCTGGACGACGAAAATTGACGGCGGGTTCAAGCGG
GTAAACCAAGCGGTAGTTCACGTGCCCGGAAGTCCGTTTGTGCTAAGTTTCGGCGGCTTT
TGCTCGTACTTCGACCAACTGCCCTGTTTCGATATCCACAGTTTTGACATGCGCAGTCTG
ACGTGGCGAGAAATCAAAGCGACAGACCAATCAGAATCGAGCGTTGCTCCGCCCAAGCGA
TTCGCGCACACAGCAACAGTGGTCGGCGATAACGTCTACGTCATTCATGGTCAGCAGCAT
CACGTGCCATACAGCAGAGTGGACATATTTGATTTGAAATCCAAATCATGGTCAAAAGTA
ACTGATGATGAAATCGTCGGACGCGCTGGTCATACTGCTAATCTGGTTGACGATCTCATC
TACGTTTTCGCCGGGTCTAGCGCAATGGAATTTTTGAATTCCGTTGAGGTGTTTCATCCG
GGATCCCGCCGTTGGTCAAAGCCATCCACCTCGGGAAAACCGCCTATGCCTCGTGATTTT
CACACGGCAGTCACGTTTGGCAAGTCTATATACGTTTACGGAGGTCGCAGTGATGTAGAA
GCTCCGTGGTATACGAACAATCAAGTGTACCCGGAAGATGTCAAGTGCTTTGATACTTCA
ACGTTTGCATGGTCAGACGTTCCTGTGAATTGTGGACCTTCACCTCTCGGTCGGCGTAGT
CACTCTGCCGTTGCTTATCGCAATAAAATGGTGATTTTTGGCGGATATAATCAATTAGCG
GATCGCTATTTTTCTGATCTGATGGTTTTTGATGTTCGTGAGCGTTCCTGGTCTACTGTG
CTGGATATAGCTGGCCCAGCGCCCAACGGAAGGCGTCGACATGGTTTCTGTATGGCTGAT
GAAAAAACGCTGTTTATTTATGGAGGCACAAACCAGGGACTTGCTGACGGCGTTGAATAT
GACGATGATATTGCTGACGTGTATGAGGATCTTTCAGATAGTTATGTCATGTCATTTGAG
CCAACACTAAAGGAACTTTGCTTTCTGGCAGTTATTCAACATCGATTAGATTACAGCCAA
GTGCCAATGTCTCTTAGGTTGAGACTAGATGTTTTGTCACAAGAACATGTAACAGTGTAA
TTGTTTATCGTGAAATGAGTGGAACTCGTTTTGACTTAATTAATTGATATCAATACCAAA
ACAGCAACTGTCACATAGCCATATTAAAAGAAACAGAAAAAAAA
>comp5448_c0_seq1 len=1096 path=[1:0-449 451:450-1095]
CATGGCCTTCGTTCTGGTTCTGTTTGCAACTCTCCTTGCCGTGTCCTTGGCTGATCACCA
TCTCCCTTGCGCCTCGGCAAACATTGTGAATCGTACCGGCTTTGACAACTGTCTAAAATC
CGTCTCCGAAGAGTTGAAGTCGTCATTCTCTTCACTTCCTTTCGTAAACAATGCCAATTT
TTCAGTGCAAGTGACGGCCAATTGGACCACTCCACTTCTTCAGTTCCGCTACTGCGACTG
CAACTTCACAATGAAAGCCACACAGATGATATCAAATCCGCTTGTCAGTGGAAAAACGGC
CGTTCCTGCGTCGCAACTCCGCGTTGTGCCAAAGTTAACTTTCAACTTTTTCAACGACAC
TTATCGCAAGGGAAACTATACCCTCATATTTGTTGATCCTTATGCCGTCAGTTTTGCAGG
AACTTTCACAAGACCGTACAATCACTACACGGTTATCAATTTTGACGGAACTGACGTGAA
TACTGGAACTTCAATCAATCCTTACCAGAATCCAGGTCCTCCAGCAGCGCCATGCAAACT
CCCTCACTATTACTTCCTCCTACTGTTCAAGCAAGCTGAAAACATACAGCTGAAGAACTT
GTCTTCTTACAACCCGCAGCCTGTTGCTTGTCCTAGCTGTCTCTTTGAAGTGATGAAGTT
CATTGCTAGTCAGAATCTGACATTGATTGGCGCAACCTGGCAAAACGTTCAGTTTGATCC
TTTTGTTGGCTTTAATTATCAGATCTCGAATTTTTCCGCCATAGCCAACTTCAAGTGCAG
TTCTCTGAAAGACTGCAAATATGTCGATCCTCCAGCAACTTGCCCTACCACAAGTCCATC
TCTAAAATCGACTCCTGCTGCTACTAAAGCAGCGGATCAAACTGTAACTCCGTCAGGGGC
ACAAGGTTACTTTTTCTCCTGGACGATGCTTTTGATAGTGGTGGCTTCCATTTTTGGGTA
TTGATCGAAACAGCCGTCTTCCTCAATAACTCAAAAACTATGTGTTCAATTTTCTTCATG
TACTGTGTCCAAAAACTGTCTGATCAGCATTGCACTCGTTTAATTTTCAAGTCACCACAT
CTGCAGTACAAATATG
>comp5454_c0_seq1 len=1462 path=[1:0-1461]
TGCAAAAGTATTGCAAAAGTATCAAGTACAAAGAGCCCATGTGACTGACTTAACGCCCAC
GTTATAGACGAAGAGACAAACCACTAGAGTAGCAGAGTACGTTCCCTGTCCATCCCTACT
CTGCAGGAATGGGCAACACTCAAAATGCCACCTGCATGAACTATGAAAGCGACTGCGGAA
ATTCGCAAGCCGTCAGAATGAATGCCCTCAGCGTCGTCACGACCGTCATAGGTGCCCTCT
CCACGCTCGGTTGCCTCACCATCGTCATCACCTACATGGCTTACCCAAATCTCCGAACAA
TGACGCGAAAACTTCTCGTCTACCTATCATTCGCCGACTACTTCGTGGCGGTGGGAAACG
TCATCGGCGCCGTCTTCCAGTGCCGCGTTCTGGCGCCGACGTCGCACGCCGGAGAGATAC
AGAGTTTCGTCAACACGTTTGCCACCATGTGCTCGTACTTCTGGACGACGTTTTTCGCCG
TTTACCTCTACGTGGTGATAGTGAAAGGAAACGTGAATCTTGCAGACAAACTGGTGTGGA
TGTTCCACGTCGTCGGCTGGCTATTGCCGGCTGCCGTGACAACGGCGGCGGCGGTGAAGG
GTAAATTGGGATGTACAAAAGGTGCCAATGGCAACACCAGTGAGGCTGGCTTGGCTGATG
ATACTGGTGGTTGGTGCTGGATCAAACTTGATGAAAGTCACGGACAAAACGTTGCTTGGA
TGCTGATAACGGCGAAGTTTTGGGAAGTCAGTTGCTATGTCGTTTTGATTATCTTTTATG
TTCTTATAAAGCGACACGTCAATCAGGAGAAGAGCGCCTACAGTCATAACCGACGTTTGG
TGACGAGGGATAGTCTTGCGGCCGTCACTAAGACGGTGGACAAGAAGCTGATTTTCGTTC
CGGTTATCTTCATTGGGATACGCATCTGGGGCACTATAAGGTTCTTTCTATACGTTGCCA
GCCCACTCCTGATTGAATGTGGGAATAACAAAACGGTTTGGCTGATGTACATGCAAGGGA
TTGGCGACTCGGCCCAAGGCGCTTTCAATTGCGTTCTGTTTTGCTTTGCAGCGAAATCTG
TTCGCAAGCAATGGGCAAATACTTTCAGCTGTCGTAAGAAACGAAAGTCTTACGTTGATG
AAGACGATGGTAGTGAGTGGTATCCCGAGAGTTCGCAAAGTTCGGGCGTTGAAAGGAACA
CTTCACCGACGCCACCAGAATTTAATGTGGATTCTTCGGAAAATTTTAGCTACTCAAAGG
GGCAAAGTCGTCGAGATAGCATACAAAGTTGAAAAAGAAATGCTGCATTTTCAGTCTTTA
GTGGGCAAGGCTCATGACTTTGCTGATGAAGGTGTACTGACAATACCAATTATGTTATTT
TGGTACTGTATCAGCAATGTTACTCGCATCATATAGACATGACATATGTAAAGGATATAC
TATATATAGAAAAAAAACCCCA
>comp5460_c0_seq1 len=657 path=[1:0-336 396:337-656]
GAGAAATCCACACGGTGCGCAGGAAAGGTGCGCAGTTGAGCACGCGCCAATGCGCACGAT
TTTTGTTTTCGCGTTGGTATCAATTTTTCTGCAAGATGTTGTGATTTGATGGGATAGTTT
GAACACCAGAAAAGATGGAGATAAGAGAATTAATCGTTTCTGTACACTTTGCCTTTTCCA
GTCAACTGTCTCTATGTCCGTCTAATGCTTGCTTGCTTGCCATTCCAACTTGTATTATTT
CTATATTGCTGGTCACTACGGCAGAGTGGAATATTTTTTATCAGGCATTGCTTGGAACTT
TACTATTGTACTTATGGAAACAATGTCAATTTGATGAAGATTCTCAATTTTAATGGATTT
TTGATGTGCATTGAAGCCAGCTGCATAGTCCCAAAGTGTGGCAAAGAAGAGCAGTTACAC
TGTTGCAGCACTGTCAACCTGACTTGGTCAAAGTTCAGTGGTGTTTGGCAGCTTTTTTGA
TAATTGGACTGTTGGTTTAATCATATGGTTTAATTAACTTGTTCCAAACCGTCAGAAGCG
TACGTTGGTCATTTTTTACCTTTTCGGTTTGTTCTGGAATTAGTATGTCTGTTTTTAACA
ATTGTTTGGTCTAAAGCAAGCTCTGGTGCATTTCTTAGTCATGTTCTAACAAAACCT
>comp5493_c0_seq1 len=282 path=[1:0-118 120:119-281]
ATTGGGATGCCAAGGTTCTCAGAGACCACATTTATGGAAACCATGTCCAAAATTACATGG
ACCAAATGAAAGCAGACAACAAGTCAAAATACGAAGACCACTTCAAGAGATGGATCGCAG
CTTTGAAAAAAGCTAAGGCAAAGAACGTTGAAGAACTTTACACCAAGGCACACGCCTAAA
TCAGAAAAGACCCCACTTTCAAGAAGAATGTCAACAAGAACACCAAGAGAGACAAGGTTT
CCCTTAAGGAGGGAGCCCAGATCTACAAGAACTCAAAGAAGC
>comp5496_c0_seq1 len=1009 path=[1:0-1008]
GATTGATTGTCGCTCCCGGATGTCTTGCAAATTTTTAGCGCACGCGGGCTAAAATCTGAC
GTCACCCTAAAGCAGTCCTAGATCCCGTGACAAGGATAAAATGAATCTTTTCGTGCTAGC
AGTCGTCCTTTCGCTGTTAATCGTCCTTTTCTTTGTATCATCCAAGGTGAAATACCTTGT
GAAATACGGCACGTATTTGTCTTTCATCGTCTTGATCTCTCTCCTGTGCATAATCTATTG
CAAACTGGTAAAAGGCCCCCAAGCGAGCAACTGCTTGGTTATCAAATGGCTAACGATAAG
ACTACGGGTAGCAGAGATCCTTGGAATTAAATACGTCATCGAGGGTCAAGAAATTCTGCG
GGAAGCCGAGAAAACCAGCTATCCTCACATTCTCGTTTCAAATCATCAGAGTTCTTTGGA
TGTCCTGGGAATGTTTATCATTTGGCCGAAGGATACCGTTGCAATGGCCAAGAAGTCGTT
GAAGTCGGTTCCGATGTTTGGGACACTTGCTGCCATGTGCAAGACCGTCTTCATCGACCG
AGTGAAGAAAGAGAAAGCCATGGAAGTTATGGAGGAGACTGTGCAGAACATAAAGAGCAG
CAAGACAAGTGTGTGGGTTTTCCCTGAAGGCACTAGAAACCGTGAAGGTGCCATGCTTCC
CTTTAAAAAAGGAGCTTTTCATTTAGCCGTTCAGGCTCAAATTCCTATTATTCCAATCGT
CTTTTCACCTTATGATTTTTATAACAAGAAATCAATGATATTCAATTCTGGCACTGTGAA
GATGACAATACTCAAACCCATTGCCACTTCTGGACTGACAGCTGATGATGTTAGTGACTT
GTCAGTTAGAGTCAGAGAGCACATGCTAGCAGTGTTTAGTCCTACAGGGAAGGAAGGAAA
AGTAGATTGAAAATTAAAGGATGGCCTAAGTCACCATAATTATAATTCAGTTTTTTCTAC
AGCTTTGTTATCATGATGATTAATATTTTCTTCTTCTTCAAAAAAAAAA
>comp5500_c0_seq2 len=481 path=[1:0-236 238:237-480]
CTTTGGCTGCGCTGAAGGACGACTCGTGCGTCGTCTCAAGAGGATCGGCTGCGTAGAATA
TCTAGCAGGAGTCGACATTCACGTGGCTTCAATCGCCACCGAACCTTTAACTCCTCTTCC
TGTCGACTTCATGCTCAAAGACAGGCCGCGACCGCTTCAGATTCAGATTTTCAAAGGTTC
CGTGTCGGTTCCGGATGCTAGACTGTACAACTTGGACGTCGTGTCTTGCGTCGAACTGGT
GGAGCATTTGGAGGATGGAGTGCTGGAAGATCTCCCAGCATCACTCTTTGGACAAATGCA
GCCACGCGTTGTTGTTATCACGACTCCCAATGCCGAATTCAACGTCCTTTTTCCTGATTT
CAAAGGAAAAAGGCACTGGGATCACAAATTTGAGTGGACTCGCCAACAGTTTCAGGATTG
GTGTTCCAAAATTGCTGGAAAGTACGCTTATGACGTCAGCTACACTGGAGTTGGAGAAGG
G
>comp5502_c0_seq1 len=235 path=[1:0-180 182:181-234]
CTGTTGATCCTTGGAAGAAATGGGTGATTCCCGTACTTCCGGAATTGATTGAAGCTCTGA
AACCGAATGTAGACTTGGCGTCTCGTCTTCTTGCCGACAAAGTGATCACCCTAAGTGAAT
TCCGCAAGCTCAGCTCTTTTCAAACTGAAGCAGACGCCGCAAAGCATCTGCTTCTTGACG
TGTTGGAGCCGCGGTTGCCGAAACAGCGCACATTCGATCTGTTTTGCAACGCTCT
>comp5509_c0_seq1 len=539 path=[1:0-68 70:69-538]
TCTGGAGCTATCAAAGCGTATCGTTAGTGAGTGGACACGCGTTGCAATTCGACTTGGACT
CCGCAGTTATGAATATGAGGTCATTAAAATTAACAATCAAGATGTCGCCAATCAGGCTCT
AGAAATGTTGACAAAATGGAGAATGGAAAAGGCGGCTAGTGCCTCTGTCCTTACACTGTG
CGTCGCTTTGAAACAAGAAGACTTGAATGAGATTATAGATGAAGTCTTTCATTTTGACGT
AATGAAGCAGCTGGAGTTTTTCTGACTTGGCTTTCGTTATAGCAATTGACAACTTTGATG
TTTTCGTAATCGTCTGTGCATTTTTGTAAGCGTTTGTTTGTCTGACGCGTTTGACGGGCA
GGTCCGTTCTGTATGACTTGCAAGCTGAAAACCCAAGCAATTTTAAAAACACTAAATTAT
TAGTATTTTCTTGCTTTTTTTTATATTTATCTTATTGATCCGGCCTTAGCGCCTAAAAAA
TTGTATTGAGACATGGTGATATCCAAACAATAAAATCTGTCTGTCTGTTTGAAAAAAAA
>comp5524_c0_seq1 len=548 path=[1:0-358 360:359-547]
CTTAATCAGAGAAATTTACAACAATGTGAACAATATGAGCGGAATACTTCCAAAGTCTAT
CTGGAATCTTACTGCTTTGGAAGTTCTGTTTTTGTCTCAAAATGACCTACATGGTCGTCT
TGGAAACTTGCTAGTACCCAATGTCCAAGCTATAAGGCAGTTAAATTTGGCCTACAATTT
GATATCTGGTCCTGTGCCTTGGAATGTTCTGGCAACGTGGCCAAGATTGTTGAAAATTCA
ATTATGTAATAATAACGTGAACGGCACTATTTCAGAAGTGATTGGCAACATTGCAACACT
TCAAGTACTCAGCCTTGGGGAAACGCATATCAGCGGGGAACTTCCGAAAGCCATAAGCAA
ATTGGTCATATTGTATTTCCTTGATTTAGAAGACCTGAAACTGAAAGGAAATTTTGATCA
GTTTCTGCCTTTAAAAAAACTTGAGTACCTACATATATCCGGGAACAGGTTAGAAGGCCG
CCTGCCAAAAGACTTTGGACAACGTTTTTCATTACTATGGGAATTCACAGCTGCAAACAA
TTCACTTG
>comp5531_c0_seq1 len=2725 path=[1:0-632 637:633-2724]
TCATTGATTACATAAGACACCTTCAACGAAACAGTTCGCTTATTAAACAGCAACATGAGC
CTTCTTGAACGCTTCTTCCACCGCCCAAAGCCAGTCAAAGCCGAAACCATCGTTCCATCT
TCTTTCACGCAACCCGATCTCTCTAACCCGAATCGCCAGCTTCTCGACGCGTCTCGCGCC
GGCGATTTGAGTCGAATTCAGCTTGCTCTTGACCAAGGAGCAGACATAAACTGGCGAAAC
GCGCTCGGATACACGGCTTTACGCGAAGTCGCCGTAAACGACCGATTTGACGCGTGCCGC
GCCCTCCTGGACAAAGGCGCCGATCCCGAGCGCTTGGACGATAACGAATGGACGGGATTG
CATTGGGCAGCGGCAAAAGGAAGCGTCGAAGTGATTCGCTGCTTGATTCGCTTCGGGATT
CGTCTGAACGCTAAGAACAATGAAGGAAACACGCCTGCGCACTTGGCCGCCATTAAGAAC
CAGTTGGAGGCGTTGATCGCGCTCGTTGACGCCGGTGCCGATTTAAAGATTAAGAATTTA
AAAGGACAGAACGTGCTGGAGTTGACCGAGGTTAGAAATTCGAAGGATGGAAGCAAATCG
AAGACGGTCGACTATTTGAGAAAGATTATGCTTGAGAGAGACGACAGTGCTTGCTCTTCC
ATGCTGGAAACGCTAGCAGAAGCAATCGTCCTCTCGGGAGAGCACGCCGACAGCGAGCTG
AAGGCCATCATCGACAAACTGACAGACGAATCGAAGCGATTGATCCGCTCCAAGAACGAC
CAGGCGGTCGAAATCTCCAAAATGAAAGGCGAGGTGGAATACCTGAAATTGAAGGTGGCC
CAGGAGCAAGCCCAGGTGAAAGACCTCCACGAGAACGCGCAACAACTGGACGCCGAAAAG
CGGCTCAAAGAGGACGAGCTCCACCAAATGTCGTTTGCCCACGAGACGATCGTCGACGCG
TTGCGGAAAGAACTGGAATCGAAGACGTCCGACCGGCTGAAATTGAAGAGCGCGGTGGAG
CGACTCCACGCGACACGCGGCGATCAGGACCGCGAGTTGGCGCGGCTCCGCGAGGAGAAG
AAGCGTCTTCTTCAGGAAGCGAACGAGCGCGAGGAGGAGCTGATCCGCGTGCGTGGCGAG
CACGAGCAGGCGTTGGAAGCGCTTGGGAAAATCGAAGCCCGCTTTCAGACGTCGCTTCTC
GCCGGCGACGCGGATCTCCGGGAAATGAAGCGGCAGATGGAGGGACATCAGCTGCTGTTG
GCTCGTCGGCTGCGTGACGTCCAGACGCTGGAGACGGCGAAGAAGCAGTTGGAGGAGCAG
TTGAAATTGCGTGATGCCGAATTGGCTAAGTCGCAGGTGAAGTGTGAGAGGGCGATTCAG
GAGTTGGAGAAGGAGAGGGAAGGGGAGAGGGAGGTCCGGCTGAGGGACGAGATTTCGCAG
CAGAGGAAGACGATTGAGGCGTTGAAGTTGGCTGTCTTGCAGAGGGGGAAGGCTGTGGAG
AGGTTTGAGGAGGAGATGGCTTCGTTGAGGAATGGGGATGGGAGTCATCAAGTGGAGGCT
CAGCTGGAGGAAGAGCTGAGGGTGGCGAGAGAACAGCTGGTGAATGCCGAGGAAGATTGC
AGGAGGCTTGAAAGGAATGGATCTAATGCTTTGAGGGCGAAGGACGAGTGTGAGCAGCAT
ATGAGCGAGATTTTGGGCATTTTGAACGTGTCTGAGGAAGATCTCAAGCTGACTGATATT
ATTCTTGGGAATGGGAGCTTTGCAGACGTCAAAGTCGGCCATTGGCGTGGCACTCAAGTT
GCTGTTAAGATCATCCATGACATCCTCATCTCAGAACACAACAAGCCGCTTATCCAACAG
GAAATCCGAATGTGCAGTCGCGCGCGTCATCCAAACATCGTCTCCATCTGCGGCGTCGTC
ACCATCAACGGAAAGCACCCGTACATCATCCTGGAACTCCTAGAAGCGTCCCTCACCGAC
GTCATGCAGGCAGCCCGACTAGCAAAATCTTCCCAGCCGTATCTGACACTCCGAGAGATG
ACAGACATAGCGATGGGCTGCCTGGCTGGAGTCTCCTACCTTCATAAACTCCAGCCTACA
ATCCTCCATGGCGACATCCGTCCAACGAATGTCCTCATCTCGACACTGATGGAGGCGAAG
ATTGGCGACTTGGGTGCCTCACATTTCCTCAGTGCGTCTCTATCGGTTGGTCCACTGAGT
ACAGAGTACCTGGCACCTGAACGTTCGCCAGTCGCGAATGGATCTGTGACCTGCGCAGGC
TCGCATAATAGTATTGCAGCTGATATATACAGTTTGGGTGTCACTCTGGGAGAGCTGTTC
AGCGGGTGCGTCGCTCTGCAGAGCATGCGCAACAGCCAAATGCAGCAGATTGAGCATGTG
ATGTTGAAAGATGTTTGCCTCCAGTTGACAACGGATAGGCCCGAGTGCCGACCAGACGCC
TATGAAGGATTGCAATTAGTGGAAAAAGTGCAAGGGTCGGAAGAATACAGGGCGTGCCCC
CCGAAGAGGCTGGTGAGAGGAAAGAAGCACGGAAAAGACCCGGACGTTGTGCTTACAGAT
AATCTTTGGTAGATAGTACAGTAGGCAGGCTGATATATTGCATGTGTATTTCTGATCTTT
ATGTTGCATCAATTCGTCATTATTAAATCCAGTCAGAAAGTCAAACATGTAAAAGTTAAT
AAAACTTAGTGAAAGGCAAAAAAAA
>comp5532_c0_seq1 len=2187 path=[1:0-98 100:99-2186]
GGCAAGTTAGCCAGTTCTTTGCCTACATCTCTCGGCAGACCTAGCATGGTAGATCGAATC
GAGATGGACGGCAACTCCGAGGAGCTGCGGTTACATCCTGGTCAAACCACCTTGTTGCCA
TATGCTTTACAGGATCGTGTGGCTAGAGATGAGAGCCCACTGTTGCCGACTACCAAGGTT
CCTCTTGCTGTCGACTACGAAGGATTAGATGAGGAAAATATGCAATTTGAGGCCGCCCGT
TTCGAAACCTACCGTCACTGGCCAAGTTACGCTGCTTTCAGAGATACAACTGCACTAGCT
AAAGCTGGCTTTTTCTACCGGAAAGTCCGAGATGAAGTTCAGTGCTTTGCTTGCAAAATT
ATACTTTACAAATGGAAAGCAAGTCACAACCCCATAAGGCGACATAAACGAAGGTCTCCT
CAGTGTCCACTGAGCTTAGCTGCCAGTGAAACAGAAACAGCTTCTCAACCTCTGAACAGG
GGAGCTTTTCGTGCCAAATCACGCTCTGAAGAAAGCCAATTTTTACAGGTACAATTTTCC
GAGTCAGACTATGGACCTATGGCAAACCAGGCCAAACGTCTGAGTACCTTCTGTAACAGC
CAATGGCCTCTCGTCTGCCCAGTACAACCGGAAGACCTCGCTCGAGCTGGCCTTTTCTAT
TGCGGAAAAGGCGACTCTGTGAAATGTTTCGTCTGTGGTTTGATACTTAAAGGTTGGGAA
CCAGGGGACACAGCAGAGGGTGAACATAAGCGGCATTCTCCCGGATGTGTTTTTGTGAAC
CCTAAAGGAAATTTAGAAAAAGCAGTGGTTGCATTAACGTCTCAGGAACTTTCCTCAGTC
CTCAGCTCTACCACAAGAAGCAGTCAACATGGCCGAACAGAAAAGTTCAGGGATGCGGCA
ATGCAGAGTGAACCTGCCCGCATTCAGAGCTTTGGTTTGGCAAAATGGATTCACGGTCTG
CGGATTACTAGACCTGCTGAAGCCTTCTCTAAAGCTGGGTTTTATTTTCTTGGAGATGCT
GATATAGTCAGGTGTTTTGATTGCGGAATTCTTGTTTCCGGTTGGAATCAGGATATGCAG
CCCCTAAGTGAACACTTGAAGCGCTCACCTGACTGTTCTTTCGCATTGGCAGTAGCAAGA
CCTGCGGATGTTCCTACCTTTACACTAATGACACATAAAGAAGAACGGCTAGGAACCTTT
ATTCACTGGCCGATCAGCGAGATCATAGCTCCTGAAAAATTGGCCGAAGCGGGCTTTTGT
TACACAGGCACCGAGGATGTAGTGAGATGCTTTGTTTGCAGTGGTAGCCTACGTGACTGG
AAACCTGGAGACATTCCATGGAAAGAACACTTCCGGAAGTTCGGTCACAGGTGCAAATTT
GTTCAACAATGCGCTCCTCTCGAGTTCCCAGAGCTTGCCGCTGAGTCTGGTCAAACAAAA
TTGCGTGACAGTAGTCTACTGTTGGGTAGTTTTACTCTTCCTTCAAATGTTACCTCTGGA
GTAGAAGACGCTGCGTTTATAAGCGCTACTCCAATGTCCGGAATAACTGGTGATGTAAGT
AAACCTAATTTTGAATGGGGTGCTAAAAACAGGGAGAGCGCCGCCTCAAAACGTTCTCTA
GAAACCGGTGGCGGCTGTTCTACGTTTCATGCCGCAATGGAAGAGAATAACCTTGCCAAA
CTAAAAGAGAAACCCGATAAGAAACGAAGAGTTTCGGATGGTATTTTCGAAAAAGAAATT
GGAGATAATCGTCAAATTAAATATATAGTAAAGGAAAGGACTCTAACTGGAGCAATACCG
ACGACTAACCAGGACCCAGAAGGCCATATTACGGAAACCGAATCTACCATGCAACAGCTG
AAACTTTTAAAAGAGAGGATGTTGTGCAAAGTATGCATGGACAGAGAAGCAAATTCAATA
TTTATACCCTGCGGTCACATAGTTTGTTGTGAGATGTGTGGAGGATTGTTACCGCTGTGC
CCAATATGCCGGTGTGTGCCAGAAAGAAAAATAAAGTTTTTTTTGTGATTAGTTATTCTA
TTAAAACTTCTTTTAATTAATCAATGCACGCAAACTGTGTAAGTTAATTTTGCAAGGCTG
CAACTTTCTTCTTTTTCTTCATAGATTGTATCAAGCGTATTGAATGTGATTTTAATTAAG
ATGGTAAGGCTGAAATGAAGATCGTTT
>comp5571_c0_seq1 len=641 path=[1:0-640]
CAGAACGGAAATCTCCTGCGTCGGATATCCGACATCCTGGGCATTGCCCAACCCAAAACA
CGCAGCAGGGGATCGAACCACTTATGGCGGCCATCTCAAGCTCAAGCCCGACTCCAAACC
CAGAAGAAACGTCGCAACAAGACATCCAGAAGATGCTCGACGAGAATGCTCAGCTCATCC
AGGCAGTCATCGATTATCAGAGGAAAGGGCGAGCCAGCGAGTGCAGCCAATACTTGCAAA
TTCTCCACCGCAATCTTATCCAACTGGCACACTGGGCAGACTCAAACGTGCAGAAACAGG
CTGGAAATCCTGGGCAGCAGGTGCCACTGTCGAGCTCTAGCACGTCTCCTGCAGTCCAGA
CAGCATCAGATGTGCAAGTAAAGAACATCGGTGCTACAGTTCAGCATCAGCCTGTTGCTA
GTGGGAGTCAGACTGCTGGGTTGTACCGGGTACAAGATACGGTTGGGTTGACGCATTTTC
CAGTTTCAGAGCAGGCCCAGCCGCAGAATATCAGCTCTGTTGTGTCGTCTACTAGTGGCC
AGTATCTAGGTGGTGTCTCATCGTCCGTTGCGCCTGTTCAGGCAATGTCCCAGGGAGGGC
AACTCTTTGGGAGTCCTGCAGGGCAGAGTGTGTTGTCGCAA
>comp5571_c1_seq1 len=248 path=[645:0-247]
ACAACAGCAACAACAACAACAGCAGCAGTTTGGTGGTTCTGGGTATGGACAGAATGGCGG
TGTCTTGGGACGTTACTCTTCTCCTTCAAATGTGCAAACGCAGGTGCCGTCGAATTACAT
GCCTCAGACGACTCGGAATTTATACACAGGGCAACAGCAGTAGTTAATTATAAGGAGATA
GGAATGCTTCTGTATTGTTCTGGTCACAGAATGCATAATGATCATGATATATCTACTTTT
GAAAAAAA
>comp5573_c0_seq1 len=411 path=[1:0-139 141:140-410]
AAAGAAGCCAATGTGCAGACCTTAATTAATTGCCCTTCCTGCGTTCGTTGCAAATGAAGA
ATGCGTTCCTCTTCCTCCTCCGACCCGCCCCCCTAGGCCGGGTAAGATGGTATGCGCCGC
CCGTCCTGCTGAATGTAGGAGGCTCCATCAGTTTGCGGCGTCGAGAACTTCTGTAGGCGC
TTTGTCAATGTTGTTTTCTTAATTGTTGACTTCCTTCTCGTGTCTTTTTGAAATGATTAT
TGGAAATGTGCAAAATGAATATCTGCTTATCTCTGACAGACATTTCTACAAGTCAGGTTG
CGAAATTCTTTCTAAATTTTTGAGAGAAACGTTTTGGGCTTTAACTGCACTCTCGACTTT
TCGAATGGCAGCAACGCAGCCGCTGCGGCACAGAAGGTTGCTTGTTACGAC
>comp5576_c0_seq1 len=445 path=[1:0-363 365:364-444]
GGCCTTTTCGTCTATTTTGCCTTTATGTTCCGAGAACAATGCAGGAATTGTTCTCAAGTG
TCGTTTTCCAGACTCGTGTGTCCAAACCCGCTCATTCTTACTTAGTCACAGGATTCAGGA
TTTCGTTCTTTGGGTTTGTCAACACGAGTCCATAAAGGACCCAAGAAAAGTGGCGCTGCT
CAGTTTGACTGTAACTCCACCAAGGCCAATTGATCTAGGAGACGATTTCAACAGAGGTCT
CAACGATTATTTCACGGGGACAAAGTATGTGACGGTTATTGCTAAGAACATTGATGAAGT
TATTTCGACAATAGAAAATTTGGGCATCTTGGATGTTCTTTGCAGACTGATGACCTTATC
ATACGAGAGTTGACTTTGCCTGAAATTGTAAGAGATCTACAGAAGGGTCTGTTCTGTGCT
GTCCGTACAGTAGCAGTGAGACGGG
>comp5602_c0_seq1 len=280 path=[1:0-149 151:150-279]
GTGTGGTGGAATGTCTCATTAAAAGGGGTGCACATTTGGAAGGGAAAGATAAGTATGGTG
ACACTCCTCTGGCAATATCATGCAAAAACAGCCGTTGGGATATTGTCCATTGTTTTTTGA
ATTCAGGCTGCTCTGTTTCAGATATCAATGAGATTGATGAAAATTTGATGATTCTGGTTA
TAAAAAGAATTCAGATTCCCATTACTATCGTCAAACTGCTTGTGGACAGAAAATTTGATT
GGCAAGCCAAGGACAAGAGAGGAAGGAATGCTTTGCACTG
>comp5604_c0_seq1 len=412 path=[1:0-411]
TCCACAACTATAAATTCTGGCCTGAGTTTGATTTCACGATTGTCAAACTACTGGGGGTGG
TGATGTTTGGACTTTGCTTTATTCTGGCTGTTATTTACATGGGTAGCAGCAGCGGTCAAT
GGCTATTCAAAGTTTCCTCAGATTCTTTGCCAGATAATGTTCCATACTTTGTTGGTCGAA
AAGCAGAGATTCAGGAAGTGGCTGGTGTATTGCTGATTGGAGAAAAGTCGTCTCAAGTTG
TGAATATTGCTGGTGCCCCAGGATTCGGAAAATCTGCTTTGGCAGTGGCTATTGGGCATG
AGTTGCTACAATCACAGGTGTACGTGCATTATGTCAATATGATGCACGAGTCGTCTGTTG
ACGTTTTATCATCGGTTTTGAATTCCGTCACAGTTTCAGACACAAAACTGAG
>comp5605_c0_seq1 len=349 path=[1:0-97 99:98-348]
GCCACTATAAGTTTCTTTTCATGACCAAGTCTTTTAATAAATTTGGGATGAGCGAAATGA
GCAAATGCGCTATTCTTGACAACCTGTTCTTTCAACCTACAATTGCTACATGGCAGTCGT
CTGATATAAAGGCATTCACATTGACATTGACATTTTTGTTTTCTCTAGTCATCATCGTCA
TGTTGCTATTGGTGATCCTATTAAAATTCTACCACAGGACCTTCGGATTTCCAGTATGTG
AAAAGAAAAGAGGCAAAAAACGCCGGTGTAATAATGACGTGCGTTTCAACTCCAATGTTA
ACGTATTTAAAAAAGCAGAGGATCAGACCATTAATTCGGGCAGGAGAAA
>comp5607_c0_seq1 len=1528 path=[1:0-1527]
AAGGCACAGTCAGCTCAATCGGCAAGAAATGTCTGCTCTTCTCCAGGCTCGTTTTCACAC
CAAAGATGACAGGTACAAGGTTTCTGACGTTCCTTTTGCTCTTCCAACGACTGCAAGCTC
GTCCGAGCTAAATTCCTTAATAAAAACCCTCTTGGACCAGACATCTAACACGGAATCACC
AGAAAAAACCCAGGAATTATCAGTTGACTTCGATTTCCTTGTAAATGGAGAATTCCTGCA
ATCAAGCCTGGAAGTTCACGTTGAAGCAAAGGGCCTATCAACCGAATCTGTATTGGACAT
AGAATACATTGTGAGGAATGCTTCTCCCTCTCTGACCTGTACGATAACTCAGGATGACTG
GATTAGCAGCGTAGCGTGCGCGTCTGACAGAATTTTGTCTGGCGGTTTTGATGGAGTGGC
AAATGTATGGGACGTAGAAGGAAATTGCTTGGCCAGACTTTCTGGACACGATGGAGCTGT
AAAAGCAGTTTCTTGGATATCTTCTGATAAGTTAGGTCCATCAGTCGTTACTGGGTCTCA
GGACCAGAGTATCAGAATATGGAAGGTTGATTATAAGTCTGGTGAAGGGGAGTGTGTTTG
TCTACTGAAAGGCCATGTCCAGGGGATTGAGTCATTGTCTGTGGACAAGACAGGACAAAG
ACTATGTAGTGGATCTTGGGATGGAACAATTAAATTATGGCAAACAGGAGGTGAAATCAA
ATCTGCTGAAACTGAAAAGCCTAAATCAAAAAGAGGACCCAAAGCAAAGAAGAGAAAAAC
TGAGCCTCATATAAAGGATCCTATTGGCACATTGTCTGGACATAAACAAGCTGTGTCTGC
TGTTCTTTGGCTGGACGGAGAGTCTCTATGTAGTGGTGGGTGGGATCACTGCATAAGAGT
GTGGGACTTAGAGTCAGGTGTCAACACATCAACACTGACTGGAACGTCAGTTTTTCGAGA
TTTGGACTATTCTCCTTTGTCTCAGCTGCTTGCATCCGGGAATTCTGACCGCTATGTCCG
ATTATGGGATCATCGACATGGTGACGGAAGTATAGTGAAATTATCCCTTGTTTCACACAC
GGGATGGGTGTCTTCTGTTTGCTGGTCGCCATTACATGATCATCAGCTGGTCTCAGCATC
ATATGATCAAACCATGAGATTATGGGACATTAGGAGTCCGAAGACGCCACTGTTTTTGCT
GAGTGGTCACCGGAAGAAAATATTTTGTGTAGACTGGTCTGAATCAGGAGTGATTGCAAG
TGGGGGTGCTGACAAAAAGTTGGTGGTTCACAGACAATAATATCAGATCAGAGATGATAC
ACATGTGACATTGTTTTCTTTTCACTTTCATGCGTGCATAAACAATTCGTAAAAGTTACT
GTACAAGGAAATGATATCACTACTGTAGTGGGTGTACAACTGTTGCACGCCAGTGCACGG
TAGAACTGTGCGTTATAGATGACAGGACTAAAAAATGGTTTGGCAACTAGATACTTCATT
GACCTAGTCTATTTCTACTTTCTACTTT
>comp5612_c0_seq1 len=272 path=[1:0-76 78:77-271]
TTTGACGAGCCGATAATAAGCCATCATCCAAACGTCTACGTCAGAGAGGGGTTAGATGCT
ATTTTGGCCTGCTACGGAAAAAACTATATTAAAATTTCGTGGAGAAAGGAAGGGGAGCTG
CTTAGTACCAGTTCAGAATTTGGAGAGACTCTGGCATTGACGAATGTTAGAAAAGCTGAT
GCAGGTGTCTACTATTGCGAAGCCAGAAATACAATGGCTGCGAGAACGGAGAATGTGACA
TTAATTGTAGAAGATAACCCATTGCAAATGGC
>comp5616_c0_seq1 len=1691 path=[1:0-1028 1030:1029-1690]
CCGAGCCGTTCTCTCTTCCACAATGCCTTCGTTTCTGCAATGTTTTCTCCTTTTGATGGC
AATTGGAGCAACCTCGATTATCGTTCTCGTCGTCTGGTTTATTCGGAGAGGGACAAGGAA
GCTGGCAGCTTTGAAGGAGGATCAAATGTCTTCCACGAATAAGAAGCCAATCATCGTAGG
TCTTTTTCATCCATACTGCAATGCTGGTGGAGGCGGAGAGCGCGTTCTATGGTCTTCTAT
CCGGGCTCTGCAGACTCGCTACTCTTTCGTCACGTGTGTCGTCTACACCGGCGACGTTGA
TACATCCGGGCCCGCCATTATTGAACGAGCAGAAAAGCGATTCAATATCAAAATTCCCGG
ATCAGTTCATTTTGTGTTTCTCCACAAACGGAAGTGGGTGGAGGCTCGCACGTGGCCTTA
CTTTACTCTCATTGGCCAGAGCATTGGGTCCATCATACTAGGCATTGAAGCACTGTACAA
TTTATTCCCGGATGTCTACATTGATACAATGGGCTATGCCTTTACACTTCCTCTATTCAA
GTGGATTGCTGGTAGTCGAGTTGGTTGCTATGTTCATTACCCAACCATCAGCACAGATAT
GCTCCAGAAGGTGAAGTCAAGGAAGACAGACTTTAATAACCCATCATTTATATCAAGAAA
TCCAGTGCTCAGTCGTATAAAGTGGATCTATTATCGCCTGTTTGCTTGGGCATATGGACT
AGCTGGAGCAAGAGCCAACACAGTGTTAGTCAACTCGTCATGGACTTACAATCACATTCA
TTCTCTGTGGGGAATCCCCTATAGAACATTCACAGTATATCCACCGTGCGACACCAAAGC
CTTTGCAGAACACAGCCTATCTTATGATCCAGCTTCAAAGCACACAATTGTCTCTATAGC
ACAATTTCGACCTGAAAAGAGACACCGACTTCAACTTGAAGCTTTCCAGATTCTCCTCAA
GTTGCTTCCGAAAGAAAAGCAGGGGAAAGTCAAGTTGATATTAGTGGGTAGCTGTAGAAA
TAAGGAGGACACAGACCGTGTTGATGATCTGCGTCAATATGCTGATTATATCGGCGTTGC
CCCGGATGTCCAATTTAAATTAAACGTGCCTTTCACGGATCTCAAATCTGCTCTTGTGAA
TGCAACAATAGGATTACATACAATGGAAGACGAGCATTTTGGGATTGGTGTTGTTGAATG
CATGGCTGCTGGCGCTGTCGTTTTAGCTAATGATTCTGGTGGGCCCAAGTCAGATATTGT
TGTTAATTGGCATGGGAAACCCACTGGCTTTTTGGCTTCTACTGCAGAGGATTACGCTCA
CAAGATGTTGAAGATTCTGGGAATGCCGCCTGAGGAACGTTTTCAAATACGCGAAGCTGC
TCGTGCTTCTGTTCTGCAGCGTTTCTCTGACGAGTCATTTGATGTGAGTTTTGTTCGGAG
AACAGAAAAACTGTTTGCCTGGTGACGTCATTGTGTATGTGTAGTGGTTGACTGGTGGTT
GACTGGCGGTTAATCTGCATGAAAATTTTGTATTGATTTTCTTGTTAAATATTTCTTTAA
TTTGGCGTTCTTCATCTCACGGTAGAATTTCGCCAAAAGCTCTGGCATCATTATGAATGT
TATAGATGTCAGACGTCTTACTTTGTTTGGGAATGGGAATGGGGTGTTGTAGAATAATGA
TCATATGTAAA
>comp5618_c0_seq1 len=1253 path=[1:0-1157 1159:1158-1252]
CATGAGCGTGCCTTACAACAAGCCATGTCTTGAACTGAGCCGAGTGCCTGCTCTCCTTCG
TCAGCTCTTCCCCATATCATCTGTTGAGAAATGCTCTGCATTGGTATCGTACGATGATCT
CAATTTCCTCGTTGAGGGCACGCCGGAGAAAGATCCGACAAAACGGAGCAAATTCATCCT
TAAAGTGCTCAATTGGGAAGACTCTAAAGACGTCCAGCTTGTTGAAGAAACAAACGACTG
TATGGCGTTTCTCCACGACCGAGGCCTCCCATGTCCCGTTCCACAAGCCGGAAGAACAGG
CAAACGGGTCATTCTCCACGAACTGCCACATCCCGGATGGAAGCGCGAAAGTGACTCTCC
GAAATACGCGATCCGGCTCTTGAGCTATTTGCCCGGCACCTTGTTACATGATGTGCCACA
GCCACTGGAACCACCTATTTACCATCAAGTCGGCAAATTCATTGGCCAAATGGCCAGGTA
TTTGGAAGATTTTCCAACGGCAAGGGCAATCAAAGAGCGTGACTTTGACTGGGATTTGAC
GTCTCTGCCCAGAGTAAAGCAGTATTTCAGCACTATTCAGGATCCTGGAAAGCTGAACTT
AGTATCAGAGGTTGTAGATAAATTTGAGACAGTTGTTGTTCCTGGTCTGAAGTCCACCCC
CAGGGCAATAATTCATGGTGATTTGAACGACTTTAACATCTTGATGGAGAAGCAAGAAGA
CGGCTATAGAGTGTCTGGACTGCTTGATTATGGTGATTTAGTTTACAGTCACAGGGTTTG
TGACATTGCCACTGCCATGGCTTATGCCTGCATTGGGAAGAAAGATTTCTTCACATTGCC
TGGCAGCATCTTGGCTGGCTACCAGAGCTCTTTTCCACTGAGTGATCCTGAATTCAGTCT
GCTCTATTACTTGATGATTGGAAGAATGGCACAGTCGTGTGTTCTTGGAGCTTACAGCTA
CTCGCTGCAGCCTGAGAATGAATATCTGCTGGTCCACGCTGCTCCAGCTTGGAAGACTAT
GGAACAACTTTGGACCTTGCCTAAAGAGGAAGTAGAAGAAAACTGGAAGAAACTTATTCA
CCAAAATGTTTGATTTTTGAATCTTTGAAGCAAAACTTTTTATCGCAGTAAATCCAGTTG
TTTATTCTGACTTGCAGTGATCTTGAGGACAAAAATTGCCAACTAGAACTAGATACCAGA
ATTTGTCACACTCAGGTTCTGAACTACACAAGACACTAGACATTGTCCAATCA
>comp5620_c0_seq1 len=263 path=[1:0-215 217:216-262]
CTTTAAGACAAGCTGACAGGCTCAATCTCTTAAGTCTTTCATTGCGTCAAATTCTGCAAT
CACTTTTGAATGTGGAGCAAGAAAAAAATACAATGATCCAATACTTTTGCTTTGACCACT
CTCACAAATTCATTAGAAAATGTTGCACATGGGCAGTAAGAGTTCATTGTGTGTGGGTGT
GTCTGCATGTCCATGTACTGTCTTGCACTCCAATGAGTGTTTCCTCTTTTTTGGTTACAG
CTGTCTTGTATGAATGCATCAGA
>comp5626_c0_seq1 len=395 path=[1:0-6 8:7-394]
TTACAAATCGAATGGCGGACGCAAAGACTGATGTCAAAGAGGCAGTTGGCGAAGGCGCAA
CTGAGCATATAAACGTAAAAGTAACGAGTCAGGACGGGACCGTTGTTCATTTCAAGATAA
AGAACAATACGCCTTTTCGGAAGCTGATGCAGGCTTACTGCGACAGACAGGGAGTTGGAT
TAAATTCTGTACGATTCGTTTTCGATGGAACGCGAATTACGCCAGAAGACACGCCGAACA
AGTTGGCCTTAGAAGAAGATGACACAATTGAAGTGTTTCAAGATCAAACTGGAGGGTCCA
GTTAGGATGCTGTGTTTCCAGTGTTTATGATATTAATGACAGATACAGTTGGAGTTGTGT
TAAAAATAGAGGATTACTAAAACAGTTAAAAAAAA
>comp5627_c0_seq1 len=739 path=[1:0-169 171:170-738]
TCCATGTGGATATCCTCCTCATCTTCCAGACTCGACTTTGCTGACCAACTGGAATACCGC
TGAGTACACATGTGATAACGGTCTGCAGCCGGAAAAACAGACAATCACGTGTTTAGAAAA
TGGACAATGGAGCAAACCCTTGCATCAGTGCAGAAGCCCTACGTGCTCGATTCCTGAATT
GCTTCCGTATGGCGCTGTAACTTTCAATTTCAGAGAAAGGAGTGGTGTTGCTCAATATAC
ATGCGGTGTCTGCTATTCTTTGATTGGGAACAAAGAAAGGAGATGTCAATTGATGGACGA
CGGGAAGTCACTGGAATGGTCGGGAATTCCTCCAACGTGCACAATTGTGAGATGTGGTAG
TGCACCAGAATTGGAAAATGGGAGTGTAAACTTCAACAAGAACGGAACATGTGGGTCAGT
GGCTATTTACAAATGCGACAGTGGGTTCCTCTTACTGGGGAACGACCATCTGGTGTGCAC
CCCAGACGGAGTTTGGTCCGGCCTGAAACCCAATTGCGTCGTTTGGCGATCATAACAACT
TGAACTTACGGGAACGTAGCCGAAAACCGGATACCTAAATCACCTATTTAGCATCCGTAA
GTACTTTTTCCTTGTATCTGTTTGCATCTCTGAACTCGATTGTTTTCGGGCTTTCTTTAA
GTTTGACTAGAACCATTATTCTGTACTTAATTGGCTCATTGTGTCTTTTAATTAATTGGT
GTTGAAACTGTTAAAAAAA
>comp5632_c0_seq1 len=534 path=[1:0-215 217:216-533]
GACCTAATATGGCGGATCAACCGAAAAGAGAAAATAGTAAGAGTGCTGAAAGCACTGAAG
AAGCTGATGGCCAATCAAAAGATTCAGAAGAAAACGCGAAAACAGAGGAAAAGAGAGAGA
TTCGCGGAACAGACTCCGTGTGGGATGGTGCGACATTAAAAGGAGACGACCAAAGACAGA
GCAAGTTCTTGAGATTGATGGGAGGTGGAAAGAAGGAGAAAGGAGTGCTTGGTAAAAAGT
TAGCAGCTAGAAAAACTGGAAGTACTTCTTCTGTGCAAAAGAAGTACGTGTACGATTTCA
ATAAAGTGGATGAGGTTCAGGACGATATGGAGCAAAAGTACAAGCGGAGTATGGAAGCGG
CCGTGAAGGGAAGAGCTAGAAGGCATATGGGATTCGGTTATGCTCCTCCAAGTCCAAAGA
AGGAGAAAACTGATGCAGCAGAAGAGGTTGCTCCACCACTGCCATCAGAACCACACCCAC
CTTCATCATCAGCTCCTCCCCTTCCTCCCCTTCCCCCTCCCCCTCCGCCACCTC
>comp5632_c0_seq2 len=586 path=[1:0-215 533:216-267 217:268-585]
GACCTAATATGGCGGATCAACCGAAAAGAGAAAATAGTAAGAGTGCTGAAAGCACTGAAG
AAGCTGATGGCCAATCAAAAGATTCAGAAGAAAACGCGAAAACAGAGGAAAAGAGAGAGA
TTCGCGGAACAGACTCCGTGTGGGATGGTGCGACATTAAAAGGAGACGACCAAAGACAGA
GCAAGTTCTTGAGATTGATGGGAGGTGGAAAGAAGGAGGTGCATTGCACATCTAATGTGG
TCTGTCCTTCTGAGAAGGATTTCTCCATAGAAAGGAGTGCTTGGTAAAAAGTTAGCAGCT
AGAAAAACTGGAAGTACTTCTTCTGTGCAAAAGAAGTACGTGTACGATTTCAATAAAGTG
GATGAGGTTCAGGACGATATGGAGCAAAAGTACAAGCGGAGTATGGAAGCGGCCGTGAAG
GGAAGAGCTAGAAGGCATATGGGATTCGGTTATGCTCCTCCAAGTCCAAAGAAGGAGAAA
ACTGATGCAGCAGAAGAGGTTGCTCCACCACTGCCATCAGAACCACACCCACCTTCATCA
TCAGCTCCTCCCCTTCCTCCCCTTCCCCCTCCCCCTCCGCCACCTC
>comp5633_c0_seq1 len=1115 path=[1:0-574 576:575-1114]
GTTCTCTTGACGACAGTGTTGGCAACATGGCCGCGCAGTCAGATCTGCGAAAAAGCGGTT
TTGCATCGCCACTCGATCTGTCAGGTCTTCCACGGATCGATCCAGAGAAGATGAAGGCTA
GTTTGTACGGAAAGCCAGACGTTCACGCCAATCCAAATCCGGGATTACGTTTCTCGATGA
AAACTCCGGCTCAGATGAAGAAGGCTCGGGCGATAGCAAAAACGGAGTTAGAACCTCTGC
CGGTGTTGAGAGCGTACCAAAAGCGCAATCAACCCAATCGGATCCCTCCTGTCCATTCGC
CGGTCAAAAGAGCTCGTTACGGACCGAGCAACGCTTTGCCGGCCCTTGAACACACGTCGC
CGTCGCCGCTGCCGGAACTTCCCGGTCCGCTCAAAGAAAAGCAGGAGACCCTTCTGAAAC
GGACCTCTGTGACATCAATCGACGGTGATCCAATCAAATTGAAGGATCCTTTGGAAATTG
CTGAAAGGATACGGAAAGATCCAAACCTGGGATTTCTATATCTCAGTCCGGCTGTGCCTC
GCTCCTCCGTTGATAGCAATTACTATAATTTCAAGATTGTCACTCATTTGGATTTAAATA
AGGATGAGCATTTTACAATTAGTGCTGATGGTGTTACTCGCGTTCATGATGGTGAAGTTG
ATTTCACTTTGCTGGACAGATGGCTGGATGAATATAGAAATTATCTGAAATTGATGAAAA
TCAAAGCTTTTGCAAACTTCAGGATCAGGAAGGCATTTTCAATTTGGAGGAGATACATCA
GACAGAAAAAAGTTCAAACATCTAGAAATCGTCTTGGAAAGAATTTATTCATTCTCAACA
GTCCATTGAGACAGGCCTTGTTGAGTGTGCGAGAAATGTGCTATCGCATCAGTGACACCA
ATTTGCTCAAATTGGAGGGTGGACACACCTACTCTTTGGGAGAATTCCGATCCATTCAGA
GTGAATTCCTTGATGATGTTGTTGGCAGCTTGACTCAAGTGCATGATCTTGTGTCTGAAG
TGGTTCATGACGCATGTGGAAAAGCCCTTCTGGCTGCCGGATTCCAGCCGGACAACTGGG
ATGTGATGTACGTTGATGATGATGATGATGATGAG
>comp5636_c0_seq1 len=2803 path=[1:0-2393 2395:2394-2802]
AAAAGAGGCGTGGCAGTAAAGCCTACGGGACATCTCGATGGGCCCGGATGCTCCCGTGAG
TAAGTGTAGCCGCAAGCCAGTTCAGAACAAAGGCTCAAGATGTTAACATAGCAATGGCCC
GTTTTCTTCTGCTGAGCGTTCTCGTGTATTTGAGCTGGCTCGTTTGGCACGAAGATGCCC
AGACAGACCCGACCACCCATCCGATGCTTTACTTCGACATGGAAGAACTTGAATCTCTCC
GCGACAAAAAGACGACAACGCATCGACACATCTACGAGCATCTGGCCGAGCTGGCGGACG
AATTCAAGCGGAAACCGGACGACTACCTCCCGCCGTTGTCCTGGAATGATTTCGCCGGTT
CCTGGAATGAACATTATGGAAACCACCTGGGCGCTTTGTCTATGTACTGTGCTTTGACAC
CAGATGATCATACACTTCTGAATTTGACACTTATCTATATGGACCGGATGGTAGCGCTGC
CCAATTGGAGGATCAAGGCCAGCCCTCATGATGACGTCCCCATTTCTCACTCACTCGTCG
GTTTTGCCACCGCCTTCGACTTCCTATACCGCGTCATGGATGACGAGCGTCGGGAGATTT
ATCTTGCACGTATCAAGCGCGTTACGGCGCGTCACTACGTTCGTGCACAGCGTTCTACTT
GGGGTTCGACGTATTTACACAATCACGTGGCGACGAATATGGTGGCTCTTTTCACGGCCA
CGCTTGTTATTATTCCGCATGATGGACGAGCCTATCACTGGCGTGATCTGTCATCGCTTC
TCATTGACCGGACTATGAAACTGTTGAATCTTGTCGTTGATGGATCGTTGGCTGAGGGAG
TGACGTACGGCAGTTACACTGCAAGGTCATTGACTCAGTATGTCTATCTGGCGAATCGTC
ACATGAAGGTGAAGTATGACAAACACTTTTGGCTGACTAAGCACTTTCAGTTCTACCTGG
CTACGGTCTTGCCTGGATATCGAGAAACAGTTGGCATAGCTGATTCAAGCCGGACATGGT
TCTACGGTCCGGAGAGTCAACTAGTCTTTTTGGACGCCTTCATCTTGAAAAATGGGCAAG
GCAATTGGCTGGCATCGCATATTCGACGAAATCGAGCGACGTCTGGCCCTTTGAGACCAG
CCAAGGCACACAAGTGGTGTACCCTTCACACAGAATATGTCTTCTACAATCCAACTCTGG
GTGAAACGTCTCCGTTTGAATCAGGCGATTTTGGCCGTCTGACACGCTTCAGTGACTGGG
GAGTGGCAACGTACGGCGGAGGGCAGCCGTCCAGCCATACATTCGTCTCCTTCAAGTCAG
GTGCACTGATGGGCCTCTCCGTTCACACTGCGATCTTGAAACGCACGTACGATTGGCTGC
GAGGCTGGTGGAACGTCAATCCGGGCCACGAGCATCCCGATCATAATTCCTTCGTATTTT
TCCCTCGGGGACGGCCGTTCGTCACGGAAGCGCTCTACGGCCCTAAATACACTTACTTGA
ACAATGCACTAATGTTCGGCCCCGTCACGGGTGTTTTTCCGGCATGTCCAGCACCGCATA
AAGGACAGAACGGAGAATGTGAGAAATGGCTCCGCTGGAAGGACAACACCAGAGAAGAAC
GTACATGGGCTGAATTGATATCGGCCAGCGAATATGGAGACATGTTTTTCGCCAACGGCG
AAGCGGTGAACGCTTACCCGTCCTTGTTGAACTTGGAGAGCGTCTACCGGGCCGTTTTTC
TTCTTGACAGTGACACTCTTCTCGTCGTTGACCACATTGCTTTGGGTCCGGATTGTGAAA
TAACGACGTCTAATGCTTACTTTAATAATATTCACCATCCGTTCAAGGTTGCGGGATTCG
GTGCCGCCTATTTGACGGACGGTGACGATCGCTTCATTGTTCGTTGGAAGTCGACGGGAG
CGGAACCGGATCAATTGACGGCTGTGACAGGATCGACGGAATATCAGGCGGAGTTTGGCA
CGCGGAATACGAATTTTCTTAACGTTTCAATACCGTTGCACCGTCCCATTACGAGGACAG
CGTACGTGTTCGCCGGTCCGTCTTCGTCTTTTAAGAAATTTCAGTTCGTCAAGAGTGTTG
ATGCCGGCGTTGTTATTGAAGTTGTGCTTGGCTTTAAGACACTCGAAGTGACGCTGGCGA
CAGACCACCAAGATCCAAGAGCCCGCTTTGCTTTATTAAATTTCTTGGGATATGCAAGAG
TTGATTGGTTGTCCGGAAGAAAGGTTTTGTTTGGACTGGATGTGGCTGACTCAACGCCGA
GGCACTCCTTACCGAGACACTCCTCTCCAATCAAATCTCAGCCAACTGCTTATGATGGTC
TTGCAATAAGGGAAGTCACGTTGGATACGGATTGGAAGGAGCGGGAAAATGTAGAAAAAA
ATCGGATTTCAGCTACTAATGAGAAGTTTGGTTCTAGCAGGCAAACACAAATTTCTAAAA
TTGACTATTCTGCTGTTCTCCTTGTTGCTTTTGTTGCCATTGCTGTTTACACCTCTACCA
TCCGAATGAAGAGGAAGAGGGCATTTCGACACGCTCTGTCGCTGTTACTTATTTTCAGTG
CTTTCATGACTTTCTACTCGCTATATTCATATTCGACTTCCCCTGGACTTGATGGTCATA
TCAGCAATGATGATAGTGTCAATGACGACAAAAGTTTCGACGACAAAAGTTTCGACGACG
AAAGTTTCGACGACACCAAAGAAGAAGTCGACGATAATGACGACAACAATAAAGTCGACA
ACTATGATGACGACGATAACTACGACGACGACGACGACGACGA
>comp5645_c0_seq1 len=749 path=[1:0-28 30:29-748]
TCAAAGTCCATCACAAACGCCCGGATATCCTAAGGTCATGGCTCTCAATGTCGCATTTGA
AAACGGTCGTCTCTATCTAGCCCCAAGAGAGAGAATTGTCACAACCTACGACGGTGTCGA
ATTGCAGTTGAAAGGAGGCTCCTTTCAAGGAAAGCAAACGGCGAAAGGAAGTGCTTATCT
AACCCAATTTCGAATGATCTTCGTATCTCCTGGCTCTGCAACATTGGCTTCCCTATCAAT
GGCCTTTCCTAGTTTGCGAGAGCTTGAGGTGAAACAGCCTATTTTTGGTGCAAATTCACT
GGACGGGCATATTATTGCTGAGCCAAATGGAGGATTTTACGGAACGGCGAAATTTTCCCT
GGTGTTCTCTTCCGGAGGTGCCATTGAATTTTCAAGCCTTCTGATGACAACCATCGCTGA
AGCCCGTCAGCGAGAACGTGTCACTACATTTCCTGCTGCTCCGCCTCCTCCCTACTCAGG
GCCAGCCCCGTCCGCCCCGCCCATGCCTCAGCCTGAGAAAGCTCGAGAGGCTGGTACGTT
TGCTTACTATAACCCGGATGCACCACACACTGTGTATGTGCCGGCCACGCCGTCAGCACC
GCCTACGGATCTGCCGCCCTCTTACGAGGAAGTTGTTGATAGCGAAAAGAAAAACGTCTA
AATCTGCCTATAGTAGAACGATAATACTGCTATTAACCCATAATTTTCCAGTCTGTAAAT
AAAAGATGAAAATTTCTAAGGAAAAAAAA
>comp5652_c0_seq1 len=818 path=[1:0-817]
CAGCTTTCCCGTACACTGTGGGGCGACGGTGCAATGGGATGCAGCACTTCGCTTGAGCCT
AGGCCCGGTCGTTTCGTTCACGTGGACGAAGCTTGGTCGGTGCGTTCGCTTCAGCGAAAC
GTTTCTCCACCGTATGGGCAGTCGGCATCAGTTCCTCCTAATCAAGGCGACGATTCCCCA
GCCCTTAGGCTTAAATATCAAATATACAAAGCAAATACAGGAGTCGAAATGTCCATTTGT
CAGAGAACGGATGGGGCGAAGTTTTACATGGACTTGCAAACTAGCAGATGGAAAGAAGTT
CCCGTATGTTGGTATGGAGAGGGGCAATTCTTGAATTGTTCTAAGAGGAAGGCGGAAGAA
GTTTTCCAGTACAATAGGTATCAGTCTGAATTTAGGAAAAGAGAGCGATTGATCAAAAGA
GTTGAAAAATTGGAAAAAGATTTGGAAGCCAGTGAAAGCCATCGCAGAGTAATGGTGCGG
GATTCACTCAAGGGTTTTGGTATCAAGAGAAGGAAAACCAGAGAAGAGGAGCTTGAAGGG
CAGATAGCTTTACTTGAGGATAAGGCTGATGCCAGTTTATGCAAAATTTGCTTTGAAAAT
GATCTGGATGTCTTACTGGAGCCATGTAAACACTTGGTGGTGTGCAGCAAGTGTTCCACA
GCTTTGACTCTGTGCCCAACGTGCAGAAGAAATATCAAAACTAAAGTTAAAATATTTAAA
AATTAGCAAGTACATGACATTGTATTTATTTTTCAGAGAGTAATGTGTCAATAATTTATG
GCAAGTTTTAAATGTAAAATGTCTTGCATTCAATACGG
>comp5658_c0_seq1 len=3381 path=[1:0-3380]
CGTGATCGTGCAAGTGAGACAACAATGGGAAAGTCATTGGCAACAAATTAGCAGTCAGAT
CGCAAACGAGCTGTTCGATATCATGGCTGGTACTAGCGCTCCGCTTCTCAATGAATACAA
GCAGGAGTTCTTCTGGAGGCGATTCCCTCAGACAATCCTGGGAGGATTACGCCTCAATCT
CGGCTACAGGGTTCCCTACTACGTTTACGCTTTCCAGATGATCCTCTTTGCGTTCCCCTT
TCTCGTTGCCGGTCCTCTCACCTTAGTCACTGAGAAAACCGGCACGAACGAGTTCACGGG
AGCCATTTCCACGGGACTCACCGTTGGCATAGTAACACTGGCGATCCATCTATTTGTACG
TTACCAAGACAATAAAACGACTGCAGTGACGAAATTCAACAGCACAAGCCTATTGGACGA
TGATAATCAAATTGATTTCAAATCCCCTTGGGACATAGAAACGTTAAATTTCCTTATCAT
TCCAAGACGCTACCTCATTAACACTGTCCTTCATTCTGCCATATCTGGTGGAGTGACTGC
CGGTTCACTCATCTACCTCTTGCCTTCACGTCTGTCTGAACATTTCCCCACTGTGGGCGT
GGTTTTTGTGTTTATCATTGGCTGGCTGACTGTCTGCATTGCCGGCCACAGTCTGGCATT
TGCCACGCCTCCTGAGCCATCTACTTATACAACAACTCAAGACAATTTTGAGCTGTTGTC
ATTGACAAGACCAACTCACGTGGCGTTTTTCCTGGTCTTCAATTTTGTTGCCAGGTTTTT
TGATGTATTGGAGCCTATTGACAAGTGGCTTTACGTGGCGTTTTGCTGTTTACCTTTATT
GTGGACATTTGGTGTGCTTCCACCTGTCAATGCTTTGGTGCCTTGGGCAGCTGAGCGGAC
TCTTGTACTTGGATTGGGCGGATCCCCTATGGCCACTAATTTGCGGTTGGCTGTTATGTT
GATTGGGTCTGGTATTGTGTTGGTGGTGGTTACTTTTGTGCCCATTCGAGTTGGTTTGAT
TTTGTCTGCTTGCCTGGGGTATTTTTTGAGTCTGGATCTTGGCTGTCTCTGTCAGCAAGG
GATGTCTCACTTTGGCTGTTCTGATCCATCTCAATCAAAATGGAAATGGGGAATGAAAGA
GAAACTGATTCATGTTCTTGGAATCTGTTCAAGCGGAGCTCTGGCCGGCGTTCTTCACTG
GAAATCTGAAACCATATCAGATAGTGTCCCAAAGATATTGACCTATGCCCTCATTGGCTG
CTACGTTATTTCCTGGGCGCTGAGTGCTCTTCAGAGGGTTTACTTGACTGGGAACGTTGT
AAGGAATCCCTTGTATCCGCAAGCTCTTGACGAGGTTGATTTCAACAAAGGAAGAAACAG
ACTCAAGAGATTGGCTTATATCAGGCGAATTCTTTGTGTTCCAGTAATGCCTTTTTTGGG
AATTGCCATCTTAGCTCTGTTGTTGGATGACAAAGACGTTGGTATTTCTGCGTTTGTTTT
TGCTTTGGGATCTGTCAGAAGTTTACGATGGGTGTGGCAAACTACATCATCGTCTATTTT
AGAAATCATCATTGTTCAAATCATTCGTTGGTCATCATCCGGATCTCTCCTCTGGTGGAG
AAACCTGGGCATTGGCATCCAATTGCTCGTTGTATCAATCCTTCACATCATTCTCAAACT
CACCATATTGAAGCTCACTTTCATCACAACTCTGACCATCACGTCATGGACGTCCAAGAA
GCAGCGTCATCGTCTCATTCCCTGCATCCTTTTCTCGGCAGCCGTCTTGTTCCCCGTCAC
TCTAATCCTGGTCGCCGTCTCTTCCGTCATTTCTGCTCCCATTCTACCTCTCTTCTGTGT
CCCCATCTTTCTCCTTGCCTTTCCACGGCCTCGACACGTCTGGCCATCGCCGACCGGAAC
GGCCTACTCTCCGTGCGCTGACTCGATTTACTACCGGCAACTGTCGCCTCGTATCCAACA
GGCTCTTCACTCTCTGTTTGCTTCTGGTTCGTTGGGGGACCCCTCCCCGGGAGAGCACTT
TCTGCTTCGATTTCAAGACCGATTTGCGTGGATTTGTGTGACGGAACGAGGTCTCGGCTA
CGTGACCGTTCACATCAAAGGACTGGAGCTTCAGGAGACATCATGTCACACAGCTGAGGC
AGCCAGAGTCGATGAACTGTTTGAATGTGCATTTGAGGCAAATCGCTGGATCAACGCGTA
TCCACTAAACACTCTCCATCCTAAAGACAAAATCTTTATTCGCACCTACTCAGACGCTAA
AAACGTGCTGACAGGCATTATTGATCATCCTGAGAATTTACAACGACTTCCCAGTTTTTT
CATGAAGTCTTTGGTTTGGGTTGTTATGCATCATTTGGCGTCGCAGTCGTCGTCATCGAC
GACGACGACGGGTCCTGCCAAGGGAGAAGAAGGTGGAGGACCGAAATTGCAAGAACAAGA
TCCGCCCCCCAAACCGACTCCCAGACGGAAAGTCTCAATGAGAAAAGAAAAGGAAAAGAC
GACGTCACAGAGCATTCGAATTCATTCTCAGATGAACAAGAAGGAGTTGAGGAAGAAGAT
CAGTATACTGACTGTTGAGACGATCTATTCACTCTCCAGTGAAACTTCATGTGAAGAGAA
CAGCGGTTCCACGTGGAATTCTCTGTTCACGGCTGGCAGTAGCTTTCCAGACGCGGCAGC
TGCGAATTCTAAAAGGAATCAAAGCTCAAATGTGAATTTCTACCCAGGAAGTCCGTCAAC
GACTTTCAGTGGATTTCCGCAAGCAAATCAAGCGTCGTCATTCGGCGGTGATGTGGACGA
TGAAGGGACGGAGTCAGATGACCTGGCGGAGGCATTGCGACTTACTGGATTCATTGATTC
GCCTGAAAGACGAAAAGGCGTCGCGATGGTTCCCGTACTTCCTTTTCCGGGACAACAGGG
ACCCCAAAAGAAGAGAAAACCGTCTATGGAACCGTCGTACAGCTTTGTTGACGTCGGCCG
CACATTGTTGGAGCAGCCATCTTATTTTCCACTGCCCAGTCAATGGCTTGACATACCCAT
GGAGGAAAGAATTCTGGCAAGTTTGATGGCAGATTTTCCCCATGATTGGCTTGTTCACGT
GCAAGCGTTACTTTATGGAAAAGGCAGCGCGTTGGCTCCGTCTGAGTCGCCGACACACGT
CAAGTTTTTGCTGGCTTGCTATGCTCTAGTGCAAGGCTGGACAAGTGGTGGTAATGGGCA
ATTCATAGGGCCAAGCCAGGTGTATCTGAATTACAGAGGCAATTTTCCATGGTCCCCTAA
TTTGTCATGGCTAGCGCAAGACGAGTTGCTGTATTCTTTAGTCAAGAAAGCGTACAGATA
TGGAGTGAAGCTGATGTATGA
>comp5661_c0_seq1 len=1228 path=[1:0-490 492:491-1227]
TTCAGAGATCTGTGACGTCACGTACTCTGTACGCATTCTATTGTTTTTGGAAGATTGGTG
GAGGGCGTTGCTTTGTGAGCTACCGGTTGTTGGGCAATGGCCATTTCATTGAAAACGGCT
CTTGTTTTTGCTTTGCTACTCCCATCGTCAGCTCACATTCATCGTGTGCAAAGACCTCTG
CAATCGCACCAACACCAAACCAACGACGACCATCTGACGGCGACGGCGGCCGTGGAAACA
GCAACTTCGTCTTCGTACTGGACATGGACAGCAGCTCTGACGTCGGCCGCTCTGGTCGGG
GCAACGGGCATATTTCCTTTATTTTTAATCGGACTCGACTATTCGCCGTCCAAGTCTCCC
CGTCTCCACCGTTTCCTGCTCAGTTTTGCCGGCGGTGGTCTCCTCGGCGACATTTTTCTT
CATCTCCTTCCAGAGACGTGGGGCCGACTGGGTCACGGCAACGGTGGCGATGGCGACGAT
CTGTTCGCCGTCGGATTGTGGGTCATCGGCGGGTTCCTCGTCTTTCTTTTCGTTGAAAAG
ATGGCGTCGGAATCGGAGGAGGAGGAGAAGGAGACGATTCCCAAGCCGCCATCTACAATG
TTGAACGGAGGAAACGTGTCTTCGGTCAACGGAGGTCGAGCCAGAAAAGCGGAAACGGAA
GAATGCAAACAGCCGGCAGTGAAGATCGGGATGAGTGGATATTTAAATTTGGCGGCGAAC
TGTGCCGATAATTTGACTCATGGTTTGGCTATAAGCGCTGCCTATATGATTGGTTATAAA
GTGGGCGTGTTGACTACGATGGCCATCCTCCTGCACGAATTGCCTCATGAAATTGGCGAC
TTCGCCATTTTGCTGAACGCCGGCTTTGACCACTGGACAGCCGCCAAAGCGCAGATGGCG
ACGGCATCCGGCGGATTGATCGGTGCTGCGGCGGGACTGGCTGCCAACGAGATAGCGGAT
TCAACCGCTTGGATACTCCCTTTCACTGCTGGAGGATTCCTTTATATTGCAACGGTTACT
GTCCTACCTGAGATGATAAAAGAACTCTGTCCTGTGGAGAGCGTGAAGCAAATGCTTGGA
CTTGTTTCTGGTATATTTGTCATGGGTATTGTATCATTTTTTGAATAGCATTTATCACCG
GACAGATCAGCTTTATATATTTTAATTTCAACTGCTAATAGACAGACAAATGGAAACATT
TGATTCAAGTTGCCTCATTAAATTCATT
>comp5662_c0_seq2 len=538 path=[1:0-129 131:130-537]
CCGGATAAGAAATGGCTGCCACTTTCTGGTCTTTAACTGTCGGTGGAATCAAATGGAAAT
TTCCTGATGTTCGCAATTTGAATACTCGAGAAGTCGATGAAATGATGAAATCTGATAGGG
CAGTGATTTTGGATGTTCGCCCTGAGATTGAATACGAAGTCAGCCACATTGAGGGAGCAG
TTAGAGTCGATCCTGACCTAAAGAATTGGCAGGAACTTTCACAAATAATCCGGGAAATAG
AAAAATACCAGCAATGTGTTTGCTATTGCTCCGTTGGCTACCGATCCTCGGCACTGGTAT
CACGACTCCAACAGCAAATGCAGGATGAACACAATTGCAAACTTTTCAACATGGAAGGCA
GCCTTTTCAAATGGGCCAACGAGGGCAGGCCAATGGTAAACGCAAAAGGCGAACCAACCG
TCAAGGCTCACCCGTACAGCCTCCTTTGGGGAAAACTATTAAAATCAGAACTGCGGGAAT
GGAATCCTTAATTAAGTACCATATCATTATATTCGAAGCATTTAACACTAAAAAAAAA
>comp5671_c0_seq1 len=1842 path=[1:0-1511 1513:1512-1841]
CGTGAGGCAGGCGATGGCAACCCTTCGATTTACTCCTGGACGTGTTGTGTCGTCAGTTTT
AGCTGTCCCATGCCTTGCTTGTACGGCATTCAGTCGCCTTTTTTTTAACTTCATGGCGCT
GATCTGGCAAACGTTTTCCCGCAAGCCGGGATTTAGAGTTCCTCCGCTGTCTGACCCAAT
CCTGCGCAAGTCAGCTCGCGAATTGGCTATCTTGGTGAGAGAACGACACATAACGTCGCT
GGAACTTGTCAACAAGTTCATTGAGCGAACAGAGGAGGTGGACCCATACATTCACGCAGT
TGTGCGCAGACGCTACGCAGAAGCACGCGCCCAAGCCAAGGAAGTCGACCACATCCTGGA
AACCAAATTGGACGAAACGCCAGAATATTCCCCTGAGCGGAAACCATTACTTGGAGTGCC
ATTTACAGTCAAAGAGGCTTTCAGTTTATCAGGAATGCCGAATAGCTCTGGCCTCGTTGC
TAGGAAAGACATCATCAGCCAGGACACTTCCCCAGTTGTGAGCAACCTTATGGATGCTGG
TGCCATTCCATTTGCAATCACAAATATAAGTGAACTATGCATGTGGTATGAGTCAACAAA
CAACGTGTATGGAAGAACGTGCAATCCCTATGACGTCCGCTGCATTGTTGGAGGGAGCTC
TGGCGGCGAAGGAGCTATCATTGCTGCTGGAGCTTCACCGTTTGGTGTGGGGGCAGATGT
TGGTGGGAGCATACGAATGCCAGCTTTCTTCAATGGCGTCTATGGCCACAAGCCGTCACC
GGGACTGGTGAGCAATAAAGGTCAGTGGCCTGTAGCGGCGAACAATACGCTGGGCGTGCG
ACTTCTGGCTACTGGGCCGATTTGCCATCATGCAGGTGATCTGGCTCTGCTGGTGCACAT
CATGTCAAGGCAGTGGATGCAGTCGCGGGTGCCATTGCAGAGTGAGCAGGAGCTTGTCCA
TGATGATGCTGGAGTGGAGGATGAGAAGGTTCTGCAGGAGCAGAAGATCCAAAAGCTGGC
GCCTCTGTCCATCGCACTTGGATTCCAAGTCAACCTGGCTGACATTCAGGTGATATCAGT
GGAGGATGATGGAGGTTCCTTCTTGACGTCTCGCGTTGATGGTGACCTCAAGGCGGCCCA
GTTGAAGCTAGCCAACCACTTGGAGAAGAACTGCCAGTGCAAGGTGAAGTATTCGACATT
CAATGCATTCAAATATGCAGCCCCCATGTGGACTGCAACCATGACAGACATGGGAGGTCC
AACATTTGGAGAACTCATGGGACATGACAAGGGAGCTGTGAATGCCTACTGGGAGCTCCT
GAAGTGGCTCTTCATGGCATCAGATCACACACTGCCAGCCATTGGGCTGGCATTGCTGGA
GAAGCTTGAAGCATTCCAACCAAGGTCAATGCACAATAACACACGCGAGAAAACGGAGAA
ACTAAGAGAGGAACTGTGCACTCTGCTTGGCTCCAACTCCATACTCCTATATCCATCTCA
TCCCTTGGTGGCACCAAGACACAATGAACCCCTGTTTCACCCAATGAACTTTGCTTATAC
AGCTTTGTTTAATGTACTTGGATTTCCTGTCACTCAGTGCCCCCTAGGCCTAAATAAAAG
AGGACTTCCACTGGGAGTGCAAGTCATAGCCAGTCCTGGATATGATCACTTGACTTTTGC
AGTGGCACAGGAGATAGAGAAGACATTTGGAGGATGGCATCCGCCTGGCTTTCACACCAC
AACCTCTTTCCCATAACAGAGATGACATGCATGATGCCAATATGAATACAATCACTAGTA
CATGCTCTAAGTTAAGTTGTAAGAAAGTAAGGTTTTCCGTCA
>comp5687_c0_seq1 len=1380 path=[1:0-1379]
ATTCCTGTTCTGCTCCTGTGTCACAAGGATGGCTTTTTCAAAGCTTCGCCGATATCAGCT
GGCCATGTTTCTTCTTGCATGGTCATCTTACACATGTGCTTATCTGCTAAGGAAGCCGTT
CAGCGTGGTAAAAAGTGACATGCAGACTGATCTGCACTTGACAACATCTCAACTAGGCTG
GATGGACACTGCATTCCTTCTACCTTACGCCCTGATGCAGATGGTTTTTGGCGGAGCCGC
TGACACGTTAGGTGCTCGTATGACAATGGGATTATGTATGGTGCTTTCTGCTATTTCTAT
GATATCTTTTGGATATTGGAATTATTTCCCTGTCTTGTTGATACTTTTGTTCATCAATGG
AACATTTCAATCTGCTATTTGGGCTAGCACTGTAAAGGGAATTGTGGCTTGGTTTTCTCA
GGAAGAGCAAAGCACCATGCTAGGCATATTGGGAACATCCGCATTTGTGGGAGGCATTGT
TGCAACAGCTGCTGCTGTCAGGCTGCAGATGATTGGGTGGAGGAGTTGCTTTGCTTTGCC
ATCAATCATTGTTGGTGTATTTGGTCTGCTTGTGCTTCTGCTTTATAAGCCACCTTCCTC
AATGGACATAGTCATAGAAAAAGAAGCCACTTCAAAGAACGAGCCAGGAAGCAAGGAAGA
AACAGACAAAGGCAGCACTTCTTACACGCAAATTTTCTGGATAAGAGGCATTCCGGAGAC
AGCATCAGCTTGCTTTGGAACTAAGGCTGTCCGCTACACCATGTTAATGTGGCTGCCTAT
GTATCTCTTCCACGAGCTCAAGTATGACAAAGTACAAGCTGGATTGTTATCAACAGTTTT
CGACGTCGGTGGAGTGATTGGCTCAGTACTTTTAGGCTACATAGCTGACAAATTTCTCAA
AGGCCAAGCAATGCTCTGCACTAGTTTGAGTTTGCTTGGAAGCACATTGGCCTTATTGCT
GTTTCTATACACATCCACACTGGGAATGGTGTGCAATATTACCTTCATGTTTCTAGCTGG
GGTCACAAACTGCGGCTCTGACACAATGATCACTGGATCAATTGCTGCCACACTAGGCAA
ACAAGATGGTAGAAACATGCAGGGGTCAGTAATCGGCTTCATTAATGGCTTTGGCACGGC
CGGTGCAATACTGGAAGGCCCACTCGTTGGTTTCATAGCAAGCTATTTCGGCTGGAGTAA
AGTCTTTTACATAATGGTAATACTAGCACTGCTGTCGGCCCTCTCACTAGCTAGAGCACA
CACCAAGACAACAGGAATTAATACAACTGCCTAGGCCAAAACTTAAAAAAAGAACCGTGC
AGTTATCAAATACGCAATAAGAACAGGAATAAGAATTGCAATTATCCATCTAAAAAAAAA
>comp5688_c0_seq1 len=635 path=[1:0-262 264:263-634]
GATGACGACGTGCAGAAGCGCCCAGTTTCGCCAAAAAGAATCCAAGTTCGCTTTACACCT
GGCCGTAAAGCGACAGCGTACCTGTTAGGCGTGCTGTTAATGGAGCGGACTGCATTTTAT
GCTATCACATACAACATGAGCACGTCCGCAGCAAACTCACTTGGATTTTCACCTAGTAAA
ACAAATACAATGATGGCCATTTTCCTTGGACTTGCTTATTTTTGTTCGCCTTTTTTTGGC
TGGATCTCCGACCGAAAATTCGGTTTTTACAAAGTTCTGTTGACAGCATTCCTTTTTTAC
GCTGTCAGCAGCGCTCTAATCTGCTGGGCAACACTGAGCACTCACCGTTGCGTGGCTTGT
TACGTTTATCTGATCGGCCTTCTAATCATGATCCCTTGTGTGTCATCAGTTCGAGCTACT
CTCCTCCCATACATGATGGAGCAGCTCGGAGACGGTGCAGAAAAGAGGAAGGTCATATCC
AAATTAGTCAGCATATCTTATTTGGTAATTAACGTTGGAGCAAGTTTGGCCGTTGGAGTA
GGCTTTCTCCAGCTACTGCAAGGACCGAAAGGAAACCCAGAAACTGGGTTATCTTGGGTT
CACATATCTGCATTGGGATGCTTGCTTCTGTGTCT
>comp5693_c0_seq1 len=1503 path=[1:0-1099 1101:1100-1502]
GAAGGGAGGAAAGTGGAGGGGGGCGTTCGTACCGGGCCGATCGTTATTCCTGACGCGGTT
GTTGGATCAGGTGTTGGGCGTCCGTCTGTTGATGCTGACGGCGATATTGAAGGTGACGAT
GAGCCGGAAGAGAGTTTCCTTTCGGACCAATCAGAAGACGAGCTTGAGTTGACGCCTCCA
GAAGTTAAATTTTCCAACCTGTGGAAAAGGTACAGGAAATTGACGAAGAATGGCAAGGGA
GAAGCGAGCACTCGGTGCCTGATTCGGTGCCTGGCCTTGGCTCGGATAATGCACGGAGAT
GGACACTGGAAGCTTGGCAAAGTTCACGGAGAACTCGCCGTCAATTATTTTAAAACAAGA
GACATGGCTAGTCAAACACTGAAGCATGGTGGTCTGGCTGTTGATATTGCAATGGCAGTG
TACAAGAGGAGAGCTTGGGAAGAAGCGGGAGACCTGAGGCAGTCTGATGTTTTGTTAATT
TTGACGTCATCGTATTTTATCATGGGGCAGGCGCACTTGAGTCAAACAAAGAATCTCCAA
GCTGAAAATGCTTTATTAAAAGCAGATAAATTTGTAAGAGAGCTTCGATATACCAGTGAC
AACCCAGCAAATGACATGAAAACGGCAATGGAAATCCTCACAGTTCTAGGACAATGCTGT
CTGCAACGAAAAAAGTCTGCTGCATCTCAGCTTCACTTGAACGAGGCCCTCCAACTTGGA
CTGAAATTATATGGAGAAGAAGGATTTGAGCTGATTGACATCTACCAAACACTAGGAAAA
GCAAAGCAGGCTGAAAGTCCTGAGATGGCCATTGATGATCTGACCAATGCCCATTCCATT
GCTCTTGCAAGGTGTGGAGATGAGTCAATCAAGTTTGGGTCAACAGCTTATTCCCTTGCA
ATTGCGAATATGTCCATTGGCAGTTTTGAAGCCATAGAAACAGCTGAGCACTACTTGAAT
GATTCTCTTGGAGCGTATGACCGAGTCTGTGGACCCAGACATCCAAAGACCATATTTGTT
AAAGAAGAATTATGCCGACTTTTACTAAGAACGGATCAACATGAGAAAGCTACTGGACTG
CTTCAGAAAATCATAGAAGCAAAAAAGGCGAAATATGGTGATCCAAGTGAAGAGCTTGCT
TCTACTTACAAATTGCTGGCAACTGTCTCCTTGTCAAAAGGCCATCTGGATAAAGCTGTG
CGATACTATCAGAAGTGCCATTCCATGCTGAGGATTGCTCTGGGCATAAATCACAAACAA
ACCCTGAAGATAGCAGAAGCAATTGACATGCTATCCAAATCAGCAACTGCAAAAACTGCA
CTATTAAGAAGCAAAACGTCACTTGAACAAAGACCAAGATTCAAAACAGTAGTAAAATAA
GCAAGATATGAAACCAGCACACACACACACACACGCACACGAGTCCCGTACTAGTAAACG
AAACGCAAAAAAAACTGCGTAGACTAAAGATCCAATAGATTCTCAACAGATCCCGAAAAA
AAA
>comp5698_c0_seq1 len=246 path=[1:0-245]
AGCGCATTCCTCTGTCGAAACGCGAATAACCTCTCCGTTCGACTACCTCGCAGTAACCTG
GCTGCATGTATTCTTATTCCGCTGTTTCCGAGCAGGCGCTCCACTCTTGCCTATTTTGAA
CATCGAGATGACGTTCTTACTTTCTGGGACAAAGACCGTCGTTGCAATTCTGCCGGGAAT
AAAGCGGCTTTCCCTGTCCGTCGCAGAGGCTTTCCGGAACAGGGGCATTAGTCGTCTCAT
TAAAAC
>comp5699_c0_seq1 len=652 path=[1:0-651]
AGAAATGATTGAAGAGTGCTGGGACCCGGAAGCTGAGGCTCGTCTGACAGCACATTGCGT
TGAGGAGCGAATATCTCAATTGGAAACCTGTGAGAAATCTGTTGTGTCATCTGGTTATGT
CAGCATGGAACCAGATTCATCATCATTGCCTCAACATCAGTCTGCTGCATCACTAAATGC
AACCATGCCAACACTGACAGATAGTGAAAACTCAACACAAATGGAAGTACCTCCTTCTGA
TGGAGCAGTTGTTCCCAGTGGGCTTCCTGTGGCGTACTCCTTGCCTGCCTTTCTCCCTCC
AGACCGGAGTGCATCACCACCACCATATACAGTTGAGGATCCCTACTCTGCACCTGCAAT
GAAGAAGAAGGGAGGCAGGGCATTTGCTTCTTTTGCATTCACTAAGGCAAAAGATATGCA
GGAAGGATCGTGCACTGAGACCAGTCTGTGAGGGGTGAAAAGCAAAGTAAAAGTAAGATA
GACATACTGTATGTAGATTTAGCTGAGTACAGAAAGTATCAGCGTTTTAGTTTGCTAAAG
AGAGAACTCAGTCGTTCTACAATTTTTATGTCTAAGGATTAATAGATATATGTGCATGTG
CAAACTACTTTCATTGTCACACTCAGTATTAACTAAGGGACTGCTTTAAAAA
>comp5702_c0_seq1 len=391 path=[1242:0-73 948:74-390]
ACTGAAGGCTCACCAGCCCACCGGTGAGTCTGATATGACGTTGGGTCTTGGCTTTTCTGG
TACTTTCTTTTGCAGAGCTGGTTTGAATGCTGGCGACATTATTTTAGAAGTAAATTCAAA
GAAAATTACCAAAGGACACGAATTTGTTAAGTTTATTCAAACTAGCAACTCTTTTTGTCT
GAAGATACAGAGAGGAAGTACTGTTTTTCTCATTGATGTTACCATTGAAGCTGTCTTGTG
AGATATACATGCTAACTAAAGTTTGCCACAGGCCAGATGGAGAACACATAATTATGGCTG
CTATATACTGCATGTAGCATGCATGGAAATTTTGGGTTAGAGAATGTGTACACATAGAGT
TTAATTAATAAGCTACAGATTGATATAGGCC
>comp5702_c0_seq2 len=1264 path=[1:0-946 948:947-1263]
GATCTCCCGGATGTGATAGAGTATGGCGTCTCGATTTGTCCGCTTCTTTCGCAGTTCCCC
GTTGTTAAGTCGGTCTGTCGCTGTGTTTTCAGCAAGTGTAGGAAGTGGATACCTACTTTA
TCATTTAACTATTGATAAGAGGATTCCCATACGGATGCATGCAGCTCAGAAAGTCGACTC
AAATCGTTCCAGTCGATTTAATTTCATAGCAGAAGTGGCAGAGCTGGCTTCTCCCGGCGT
AGTACTTTTAGAAACGTACAAGCAGCGTTTTGGTCGTACCTTCCGCCTTGGTTCTGGCTC
CGGCTTCCTGATAAGTCCAGAAGGCTCCATGTTGACAAACGCTCACGTTGTCTCCCAATC
AAACCAGATTAGAGTCCGACTGCAAGATGGCTCTACGTATGACGCTACAATTGAGGCGAT
CGATCCGGTTATAGACTTGGCTTTGCTGAAAATTACGTCGAAAAGTAGAGGCGGAAAAAT
GTTCAATTACGTACAATTGGGATCTTCTTCTGACTTGAGAGTTGGCGAGTGGGTGGTGGC
TATTGGAAGTCCTATGTCACTTGCTAATACCGTGACTGCCGGGATTGTTAGCACAGTAGG
GAGGGCAAGTGAAGAATTGGGACTTACAGTTAATATGGAATATGTCCAGACGGATGCAGC
AATAACGGTTGGAAATTCTGGTGGTCCTCTTGTTAATCTGGATGGAAAAGTCATTGGAAT
AAACACTATAACATCTGTTCCTGGCTTTTCATTTGCCATTCCCATTGATCGAGCCAAAGA
ATTTATAATTTGTAAGCAAGAGGGCAGGCAGCGGAGGTACTTTGGCGTTAGTGTACTCAG
CCTGAACAGATCTCTTACAAATGAACTGAGGCTCAGAATCAGAGATTTCCCTGATGTTAT
TAGTGGAGTTTTGATTTCACAAATCACTGAAGGCTCACCAGCCCACCGAGCTGGTTTGAA
TGCTGGCGACATTATTTTAGAAGTAAATTCAAAGAAAATTACCAAAGGACACGAATTTGT
TAAGTTTATTCAAACTAGCAACTCTTTTTGTCTGAAGATACAGAGAGGAAGTACTGTTTT
TCTCATTGATGTTACCATTGAAGCTGTCTTGTGAGATATACATGCTAACTAAAGTTTGCC
ACAGGCCAGATGGAGAACACATAATTATGGCTGCTATATACTGCATGTAGCATGCATGGA
AATTTTGGGTTAGAGAATGTGTACACATAGAGTTTAATTAATAAGCTACAGATTGATATA
GGCC
>comp5703_c0_seq1 len=3737 path=[1:0-1112 1114:1113-3736]
CTATGCAGGTACAGTGCGTTAATTGAAGGGCAAATGGCGTCGGAAAGGCGAGCCAGTATC
TGCAGCAATTTTACACCAAACGTGTTTAAGAAGGATAAGTGTCAGCACTGTTTCTACGGC
AAGAAAGAACACTTGCAAGACGAGACAGCCACTACCGAATCGGTTGTTAAAGAAGGGTTT
CTTACAAAAGCACCTGACTTGACGTCTAAAGGAGTGTTTTCTAAGAAATGGAAAAGAAGG
TGGTTTGTTTTGAGCAGCGATGGAGATCTCAGTTATTACGAAGATCAAAAAGCGAAGAAG
GCTCTCGGAGCAATCAGACTGGCCAGCTGCACTGAAGTGACTGACGCAGAGGCTGAAGTT
CGTCGCTTTAATTGCATTGGACTGCACACTCCAGCAAGGATCTACTACGTCGAAGCTGAA
ACCAAGGAAGAAATTGAGGAGTGGTTCAAAGCATTTACGCCTTTCCTTACGAAAGCGAGA
TCCAGAGTGGAAACAGGAGAAACAATTTTGAGAAAAGACTCTCAAAGCGGTGCCACTTTT
GCCACTGAAAGAGAAAGAACGATGACTATAGTATCAAAGGTAAATGTTGAAGCAATGAAA
GGATGGTTGAAAAAGCAAGGAGCTGGAAATAAGGGATTTAAAGATCGTTGGTTTGTAATG
GAAGGAGGAAGGTTGTCTTATTTCAAAGATGACAAGACGGCAACTCCACAAGGAATAATA
GACTTACTTCAGTGTACTGGAGCTAAAGAAATTGATTCCAAAAAGGGATATGAATTTCAA
ATCATGACTGTTGATCGCATATTTATTTGCAATTCTGATACTCAGTCTCTACGGCAGAAG
TGGGTTACAGCCATTACTTCTTGTGTTGCTTCACTGAAACGGGCAGGAGAGACAACAGCT
CAGTTTAGTCCCACCGAGATCAGTGAGGTGAAGGAGGAGCCAGCTTATGAAAGTGTCCAG
GCAACCAGCCCCATCTCTGACGAAACCGACGTACAGGTGCCCATATCAGATCAGCCATCA
GAAGAGAGGCAGCCATTGGAGACCGTAGAGGACACTTATTCCCAGAAAGAAGACAGCACA
GTGGTTGCAAGAGAAGAATTACCTGTTGAGGACAAAAAACAGGAAGAAGGAGACGTCATT
GATACTTGGAACTTAGACCTTGACATTGTCAACAGTAAGCCTGAAATTGACGACGAGTTG
GAGGCTTTGATGGAAGCAGAGGTCTCAGCTCTTACCAATCAGTTGAAGACTGTCAAGCAA
AGGCTGACTGAAGCGGAAGAAAAACTTCTGAAACAAAGTGCTTCCAAAGAACAGATGGAC
GAAGAAATAACATCTCTCAAGAAGGATCTTTTATCTTCTGAATCTGAATCGGAAAAATTA
AGAAGTCAACTACAGAAATTGTCAGAAGAGAAAAATACTGCCATTTCACTACTTCAAAAT
GTGGAAGAAACTCTCCACAGCCAAACTTCAGAATGGTCATCAGGGAGGACTCTTCTAGAA
GAGAGTCTTCAGGAAGCGACTTCACGGCAAGGACAGCTTGAAAAGCTTCTTGATGAAAAG
CAGGCAGAAATAGAGAAAAAGGAGGAAACTTTGAAAGGAGGGGCTGAACGTGCAGTAGAA
GAGGTTACGTCCGTTTACGAGGACAAAATGAGAAAGCTTGAAGACCTGCATGATGAAGAA
GTGAAGAGACTCTCCAAAGAGAAGGAAGACCTGGAATTCTCTTCGAATGCTGCAGAAAAG
TCAGCTGAAAAGAGAGCAGCTCAGATAGAGAGGGAATTCAGTGACCAGATTGCAGGTTTA
CTAAAAAACTTCGAAGACGAAAAAAAGGAACTGAAAGCAACTCACGAAAAGGCAGTAAAT
CACGCAGAAAAAAACTGGAGAACAAAATATGAAGATGAGCAAACCAAATGGAAAGAGATG
ATAGAAGGACTAAAAGAAGAGAAAATGGAAGCTGTAAAGGCGTTGGAATCCAGGGTAGCT
TTATCAGAAGTGAGTTCTGCTTCTACAGATGAAGAGTCTGAGAGTATAAGAAAGAAACTG
ACAGAAATGGAGAGAGAAAGCCTTCAACTGAGAGACTTGTGCAGTTCTGAAAGGAAAAGA
AATGAATCTTCCGAGTCGATGGTGAAAGTGCTAGAAGTAAAAAACCAAGAAGTTTCTTTG
GAATTAGAAGCAGCACAAAAAGAGAAAGCTGCGTTGCAAGAAGAAATTGAAGCTCTCAGG
AGCGTTCAAGAGCGTAGTTTAGCCCAGATTCAAAAAGAAACAGAAGCAAAGCAAGAGCAA
CATCTGAAAGAGGTGGAGTCAGCAAAGACTGAAAGTGAAGAATTGACTGGGTCTAATAAA
AGCCTCAGAGCAGAGAATGAAATCACCAGAGAAAAGTTGAAGAAGGCTGAAGATGAGCTG
CAAAACATGACAACCAAAGTAACCTCTTTGGAATCAGCATTAGAAGAACTTGAGCAGCAG
ATGAAAGAGAAAGAACAGGCAAATCAAAGTCTTGAAGCGAGAGCTTCCAAAATTGAGCTG
GAGCACTGCAGCCTGCAGCAGTCATATGAACGTTTGGAGAGAAGCAAAAATGTAGACGAC
GAGCTCAAGCATCAGCTAGATGATGCACAACAGCGTCTGGCTGGGCTTTCAAGAGCAAAC
GAAGAAATAGAAACTAAGGCAGCTGATCTGGAGAAATTCTTGTCTACTAGAGATGATGAG
ATCACGTTGTTGAAACAGCAGCAGAAGGATTTTTCAGCTGCAGCTGAAAGTCAAATTCAG
GCAATGAGAAAAGGAAGTGAGGAGTCTTCCATAAAACTGAAGGAATCAGAGGCAAAAGCA
CTGCAGCTGACAAAAGAAAAGGAGCAGCTAGAAGACAAGCAGACTGCTCAGGAAAAGTCA
AAAGACACGGAAATACTTCGACTCAAAACACTTGTTGCTAATTTGGAGAAAGAAGTAAAG
TCGGCGGACAAGAGTCTGGCTCAGCGTCGGAAAGAGAAAACGGCTTTAGAAGCAAAATTA
GGTTTGCTCGAAGAAGATCACAAAGACGAACTTCTTCGACAGCGCCAAGAGCAGCAAAAA
CAAATGAAGAATTCATCTGCAAGTGAAGCAAAGGAAAGCAGACTCGAGGTAGAAAAATTG
AAAAAAAGTTTGCAAGAAGTTCAATTGCACAGAGATTCCCTTCTCTCTCAAATGAGTGAC
TTTCAAAGAAAAGAGGAAAATTCCAGCAGTGGGCAACGAGCGAAATCAAGCTCTTTTGAT
GTTTTGGACAAATCTGTAGCTGTTCCTTTAGCGAAACCAAGTACAACTTTGGCTGCTGAA
GTAAAGCCAAATTTACTTCGCTCTAGATCGGCATCCGTGAAACTTAATGAACTCAGAAAC
AAAGACAAGGAAAAGAGAATGTCTCTAACTGTGGGAAAACAGCTTTCGTCTGTTGAAGAT
AAAGACAGGCTATCTTCCATTCAAGGCGACAGTAGGCCACCACCCAAACCTCCAAAGCCG
GATATGAGAACTAGAACCATGTCAGTCAAGAGACAGCAAACTACCAGGAAAAAGTCAGCT
ATCATGAAACTCTTGGGATTTTCAACGCCCGATTAAAATTAAACTGTCTCAAACAGAACC
AAATGCTAAAACGAACATGGCAATTAACTTGAAGTGTCGTTTGATTATGTGTCGTGGTGT
CAAGTAAAATACTGCTTGCAATTTAGATTTCTATAATGGTGTTCGCTGATCACGATGAAT
AAAGCCGTAAAAAAAAA
>comp5706_c0_seq2 len=248 path=[1:0-195 197:196-247]
GCTGGTGTTGGTTTTGTTGATGACAGTTCAGGTGACGAATTGGTCCCAGTTTCCAAGACG
ACTGGTGACCAAGCTTCTTCTTATGTTGATGATACTACAAGGCCTAAAGTCACTGACAAA
GGCTTTGTGGAATTTGATCTAGATTCTGGACAGATTACTTTAGAGTTTGATGAGCCTGTT
GATGTGTCTACTGCAGTGTTTTCAACCAGCTTGTATCTTCAGCATCATTTGGTAGCAACT
CCTGGAGA
>comp5709_c0_seq1 len=655 path=[1:0-654]
CAATGAATTGAAGCGTCGGCAGAAGGAGATTGAAAGGCAACGAAAGAAGAAGAGGTCTGA
GGATCGTAAGAAGATAGCAGCATATATCAATGATAGTCGAAAGAAGGCAACAGCATCGAT
CGATGAATTGAAGCGTTTGGGGAAGAAGAAAGCAAGGCAGAATCGTGAGAGGGTAACAGC
ATTGATCAATAGACGGAAGCAGAAAGCAAGGCAGAATCGCGCGCGAAAGAAGGTGGTTGT
CAATGGGAGGAAGGGAAAGAAAAACGAAAAGAATTCTAAGGATCGTAGCAAGAAGGCAGA
ACGGACCATTAATAAATCGAGGAAGAATCTAAATGGGAAGAAACAGCTCAAGCGCCAATC
TGGGTGTTCTAATTTGATCTCAAAGCTTGGTAAACAAATGGATAAAAGGATCTCCGCTAT
TCAACTGATGATACATGAAGTGATGAAAGAAGTGAAAAGAAGGAAGTCATATAAAGCTAA
AATTAACCAAAGAAGAAAGTCACTCAAGCTGACATAACAGAAATCTCTTCTAGTATAGAT
GAGGGTATCACCTCTCATAGAGCTAGGATACTGGGAATAGAAAAGTGCAGCATACAATTT
GCACAAATCTACTCAGGCGTGCTAAGAATAATAGGTTTCTTCCCGGATAACATAT
>comp5722_c0_seq2 len=814 path=[1:0-557 559:558-595 597:596-813]
CAAGAAAAAGACTCTCCCTGGCTCCGACCAATGGCACTGCAAGGGAAACAAACACAGACG
TTCGTTTGGATGGTGTCTATGAAACAGTTGCACCAATTGAAACTAAACAAGAAGACTCTC
ACCAGGATATCATCTACTGGGCTCCAGCCAGGGAAGAGACAGAGCTGTATTCCCAAATTG
AAAAGAGGCAGTTTTTTACTATTAAAAGAGAGTTTATCACTCTACAAGAAAAGCTTGGCT
CAGGGCAATTTGGTACAGTGGAAAAAGGAGTGTGGAAGAAGCCAAACAATGAAGAGGTTC
CTGTTGCTGTGAAGAGTCTGAATACATCAAATCCAAACGATAGAGTTAAATTTCTCCAAG
AGGCAGCCATAATGGGGCAGTTCAAGCACAGAAATATTGTTCAAATGTTTGGCGTAATCA
TGAATAAAGAAAAAACACTAATTGTTTTGGAATTAATGGATCGTGGCGATCTAATGAATC
ACTTGAGAGAGGCCAGAATAAAGCAAAAGATTCCATCTCAACAAGATTTGCTAAAAATGG
CTCAAGAAATCGCTAGTGGTATGCTTTATCTGTCAAGCAAAGCATTTGTTCACAGAGATT
TGGCAGCAAGAAATATTATGCTAGACGGATGTTTGACATGCAAAATTGGTGACTTCGGCT
TGTCTCGTGACATTCTTCATGGTGGATACTATCGCATGAAGGAAGGGAAGAAAATTCCTG
TTCGGTGGACTGCACCTGAGGCCATCAAATTTAAGAAATATTCTAGCTCAAGTGACGTGT
GGAGTTTTGGGGTAGTTTTATATGAAATTTGGGC
>comp5728_c0_seq1 len=2623 path=[1:0-2622]
AAAGAGTCAGTTCCGTTCGCATTTCGCTATGAGTGGAGAAGGCGGCGGAGCTCGCAACCG
GAGCAAAACAGTCGACTTCCTGCAGTCCGATTCCAGTGGGGATCAGTCGTCAATACTCTT
TTCACTTCCTACGCGTCTTCATTCCCACAGCCTGAGGGGGCGTGGTCATTTGAGAAGAGC
TCTCCGAGCGACGACGTTGGCCGATAAAAGCCTTCAAGCAGCAATTTATCTGCAAGAAGG
AGAAGACAACGATAAATTCTCGACGCATCCGATGACAAAGAGAGCTGTAAACGCGTACCG
GCTCGTACACAACCACATTTTCTGGACTCTCGATCTCTTTGCGTCTGCCGTCCTCCTTTT
TCTGGCAATTGTCGAACCACCTTCATTGCTAAACTCGCAGAACATCACCGAATACAATTT
CATGACGAACTCTTGCTTTCCAGAGAAGATGTATTACCACAAAGAGGAAGGCGTCTACCG
TTCAATACACACGTCTGTGGAGATCTTGTGCCTTGGAGTGATCGCCTTGAATTTATACAT
GAAGGGGCGTTGGCTTGGATCACGTCACTTCTTGCGTCACAAGCGGACCATCATAAAACT
GCTCTTATTGGCAGTAATGTTTACTGAAACGATCGTCATTATCATCCGATCCAAAACCCA
CGTGAGAGTGACGAGGGCTCTCCGTCCCTTTTTTCTTCTGGACACATACTACTGTCATGG
AGTGCGACGAGTCTCTCGCCAAATTATGCAATCTCTACTCCCCATCCTTGACATTGTAAT
TCTTCTGTTGGCTTTCATACTCTTCTCTTCCCTTCTTGCCTTCTTTCTGTTTCTGGATGT
TCCTGAAAGTGTTTATTTCGTTGATCTGTGGACATCATTTGTCAGCCTGTTCATCCTCCT
CACCACAGCCAACTTTCCCACAGTGATGATGCCAGTCTACAATCACTACTGGTGGGCACC
AATATTCTTCATCCTTTACCTGTGCATCAGTCTCTATCTCATTATGAACTTGCTTCTGGC
TGTTGTCTACAGCACATTTAACACTTTCGAAAAAGAGAAATTTCGAAAGCTGTTTCTTCA
CAAACGGGAGGCTTTGTGCCGTGCCTTTGACGTTCTAAGCGGGTCTAGCCCCATGTCATT
TGAAGAATTTCACTCACTACTTTCAGTCTACAGACCTCGATGGAACCAGCTACGCGTGCT
GTGCGTCTTCAAGGCTTTGAATGAAACATGCACAGGAAATCTAAGTCTGCATGAATTTCT
GCGATTCTACGACGTTCATGACATGAAGTGGAAATTGCACAATGAAAGTGGCCAGGCTCG
CTGGTACAGTTTTCTGTCTCGCGCTGGAGCAAGACATTTCTTCAGACGTCTGAACATATT
CATTGAGCACCGCTTTTTCAGGTACTTCATCAGCATCTCTCTCGTTTTGTTTGCTGGATT
TATTATCTACGTTGCGGTTGAAACAGGCCAAGTTGGAAATCCTGAAGACGATGTTAAACG
TTGTGACACACTAAAAGTGTATGGGAGAATCTACTGGATAAACCTTGCTTTTCTGTTGTT
GTACGTTGTTGAAGCGCTGCTGAAAATTGTTGGCTTAGGCCCAAAGAATTACTTCACTGA
TGCTTGGAATGTCTTTGATTTCGCGTGTGTTTTGCTGAGTTCCATTGGAATGGTGGCTGA
TGTAAAAACAGAGACCTGCACTTCTGACAATTTCAGTGGTTCAAAATGGCTGAAGTACCT
CTTTTATATTCGTGTACTTCGCCTTGTTCGTTTATTTCAAACAAAGAAAAGGTACCGGGA
AGTGCTAGGAACAATGTACCTGCTTCTGCCTCGACTGCTCAACGTGGCTCTTCTCATTCT
GCTCCTTTACTATTTCTTTGCTATTATTGGGATGGAGTGCTTCAAAGGGCTCTTATGCAA
ACGCTGCTGCACATCTTACAATCGGTATCAAAAAAAGGCCTTTAACATTGCGGTAAACTA
CAATGGCCAGGCCAACACGTCCAACTTCTACTACCTTAACAACTTTGACAATATACTGGC
AAGCTATGTGACCCTATTTGAGCAGATGATTGTGAATAACTGGTACATTGCCATGAATGC
TTACACGTCATCGACTCATACTGAGTGGACTCGAGTGTATTTCATGCTCTTCTTCCTTGT
CAGCTCCGTTGTTGTCGCAATCGTCATCTCATTTATACTGGACGGCTTTATGTTTCGAAT
TGAAAGCCAGGAAACGGTGAATAATGCAAGTCAATCGTTTGGAGAGGGCTATGACATCAT
AGAAGTTCGCCTGAGTGCAGACGAGGAGAAGCGAGTGCATAAAAGGCTTCCGCTCAACCA
TCAAGCATCTGATGGCCAGTACAGGTACAAAGGGATGAGGCGGAAAACCAAGGCAGACTT
CAGACTGCTTTTGTATGCTGATGAGATCCGGGTGTGGGTGGATCAACAGGAAGAGAAATT
AGACAGAGAGAGAAGCATTACTTTTGCTGCTGGAGAATTGAGTGAGATAGATGATCAGCC
ACTGCTAGTGGAGCTTGAAGTCAATGAGAGACACTTTGATGAGCAGTGAAAATGTACAGT
AGTAACTAATACATAACAATAAATAAAAAAAAATACCTTCGTG
>comp5731_c0_seq1 len=930 path=[1:0-209 211:210-929]
GTTTGACACGTGTGCAGTACAGCATACGCTCTGAATGGCCGAAGAAACGACAGCTTGTGT
AGTCCTCGAAGCAGCTGAGATGCCTGAACTTCTGCAAAAACATCGAAAAGTGTTCGCCTT
AGACCAGAATGATCAAGTAAAAGCTCTGCAGACGATATTGAGAAATAGAGAGACGAATCG
AGGAGACTTCATTTTCTACGCAAATCGTCTGATCAGACTGGTAATCGAGGAAGGGCTGAA
CAGACTGAAGTGGAAGCCAGCAACCGTCATGACACCGACTGGTCGAGAATACCACGGAGC
GAAATTTGACTCCAAGATATGCGGTGTCAGCATCATGAGAAGTGGTGAGGCGATGGAAAA
GGCGTTGCGAGAATGTTGCAGATCGGTCCGAATTGGAAAAATCCTGATAAAAAAGCCGGA
AAAGGACAGTGCACAGACGCTTTATGCCAAGTTTCCAACTGACGTCCAGACGAGACAAGT
CTTACTTATGCATCCCCTTATAGATTCTGGCGCCACCATAGGAGAGGCTGTCGAAGTTCT
CACTAGAGACTATGATGTTCTTGAGTCCAACATTTTGGTTCTGAGTCTTTTTGCATCTCT
TAAAGGAATCAATTACCTGTCACAACGGTATTCTGAAATTTCTATCCTTGCGTCGGAGAT
TACTGATGATTGTCCCCTGCACTTTGGTGCTATCTATTTTGGAACTATGTGAATATCCAT
GATTTGCAGTGATATTGATTCATTTGAATTATAAGATCTGATCTATAAAGCCACTCAGAG
GGAAGGGAGAGAAGAACAGGCTGAACACAGCATGAGACCACTTGATTTCTACTGTCAATT
ATTAATTATTTAAACTGTGATGATACGTCTGCACTGCACTCTAGTTATCAATCTCCTCCC
AACAATCTCAACAAAATAAGTCAGATTTCC
>comp5735_c0_seq1 len=494 path=[1:0-166 168:167-493]
GTGTGATTCTCATTAACACCATTTTACAAATCAGAATTTACCACGGATCCCTTTTCAGCA
AACTTAAACTTGTGTTTCTGCTGAAGAGAAACCTCTGAAAAATGTGGTGTCAGCCCATCA
TTTTGAATTCTAACTCACTGGCAGCCGGCCGCTCCCCTTGGTGGCTGGAAGAATTTATCT
TGTCAGATGGAAAGAAAGTTTTTTCACCATTACTTACTGGCTTCACGACCGAAGAAGTAG
ACAGATTGTTGAAAGCGTATGACGATTGGTCAACAAGCAGCCATCTGCACGGATTTTTCC
TAGAACATTCATAGCTGCACGGGAAAGCACAAAAGCTGCAGTCAAATAAATTCAGACGCA
AGTTCAGCAAAGTACGAACGAGTCATTGTCTAATGTTTGCTGCTGTACAGCTTTCTTTAA
TTTTGAAGTAGGCTCAGCATAATTACTTGAACGTGACACTTCGCCTAGGCTAGACAGCAA
ATCTTTAGTTTACC
>comp5745_c0_seq1 len=804 path=[1:0-803]
TATAGTTATTTCCTTGTCCTCGTTCTTGGCTCCTTGTGTAACATGGTTGAATTGTTGAAG
ATCCTACCCACAGTTATTCGTGGATTAGCGTTGCTTTTTGGCATTATCGTCAGCGCAACA
GTGAGAGACAAGGTCTACCACTCAGGAGAATTCGGAAATCTGGAATTTTGCTTGTACGGT
TATCAAGTAAAGGAAGAGTGTGCCAAGTGTCTTGGGGATGTCAAAGCTTGCGATTATGCC
GTTGGCGTTGGTGTCATGGCCATCATTGTAGCTATTCTTCTGCTGATTTTTGACATTCTC
TTTATTCTAAAGGAAAGCATTAAGGAGAAAATTGGTTATATTGTAGGAATTGTGGATATC
GTTGCTTGTATACTTCTGTCTTTTCTCTGGTTTGTGTCGTTTGCGTATCTTACTGCCCAG
TGGGCGAAAACGGATGAAGACCTTGTTTTTAATGAAATCAAAGGAGAAGTGAGTCAATCA
GCAGCTGAGGCTGCCATTGCATTCTCTGTCTTCTCATTAATTGTTTGGATTATCTTGGGG
GTTTTTGCATTCAAGACAATAAGATCTGCTAAACGCAGTGGTGGTGGCAGTGGAGGTGAA
CAGACTGAAAAGAAGGATCCTGTTCCAATGTAACTGAGAACTGGACACTATTGCTTCCTA
AGAAATTTCTGGTGTTTTGCACAATGTCAGACTTGGTTTTTGTTGTTGACGCTGATAAAG
CAACCTTAGATACAATAGTTTCTCTAGTTTAGTATACACTATGCAGTAGTGACGATAGAG
AGAGTGATTGTTCTAGTATCTGTG
>comp5750_c0_seq1 len=1859 path=[1:0-1537 1539:1538-1858]
GGGATCGGGATCGGGATCGGGACCGGAGCCTGGGCCGGGGGCCGTGGCCGTGGATCCTGT
AGGGACGAGCCTTCTACTGAAGTCTCCTCTTAGGGACTCCGGCATTCTTAATGAAATGGA
GGACTCGACGGAATGCCAGAAAGAGATTCAAGGAGAGAAAACGAAAGATGGTTCTTCATC
GCTTACACCTCTTCTGGACTTCGTTGCGAATAATTTTTCTGAGGAAACTGACTCGGCAGC
TCTACTGTCTTGGAAGAGATTCTTGGATGGCTATCCGGTGGAGAAACCGTGGACGAAAGT
TCTATCGGATTTGGAACCGGCATTCCGTCATAAAATCATTGAAATGACGACGCGTTGCTT
TGAAATGATCCCGCGCAGCGACGAAGAAACGACCGCATACTTGACACGTTTCTATGGGAT
TCTTAACCGGCGTCGCGCACGAGAGATGCTGACTAACACGCGATCATACACCGAAGCCTG
CTGGTCAGTCTTCACTCAAGATGTTTCTTCTGTTGCCTCCGAGAGCACAGAAGAGCTACA
CCGGCGTCTTCTAGACAGTTCCTCTGATACAAACGTTCCTTCCCTTCTATGCAGATGCTA
CCAGTTAGATCATCAGGCGGCCATTTCAACTGCCTCTGACCTTTACCCATTGGTCTTACC
CATTGAAGTTGCTCTATTATGCCGACTGGTGCCGGAAAGCCGACAGCCATTAGAATTGAC
CAACAATGTAAAATCATTTCTAGACTACATGGATTCACTGAAGGAAAAAGCTGGAGCTGT
GAGGTTTGTCCTGCAGGATGATGTGCTGGCTTTGCTGTGGCTTGAGGCTGCCCTGCTGGA
TTGTCCTTGCAAGGATCAACTGTTTTCTTCAGATGGGACGCCACGAGTGGGTAGTCATAA
GGTCACGTGGAAACGTAGGGACGTGATTGAGAGAGTTCTTCTCTGCGGAAGACTAAGGGA
GACTGGTGCAGTGACGGAGCTCTGCAAACGTCACGGATATTGGCTAGGATACATTGAGCT
CCTCTGCTTACAGAAGGATCAGCGTGAGAGAGCCTTGAGCGTTATTGCTCATCTCGGTGA
CATCAGCTTAATTGCAGACACTCAGCCATGGGGACCTTTACCCGCAAATAGAAAAGAATG
GCTCTTTTTGTTGTCACAGACTTTCCAGTCGCATCCTGATAGTTATACAGTGGAAACATT
AGCCAAAGTCTTACTTGAAAGTCATGGGCCGGCGTTTGCAGCTGAAGTCCTAGATGGATT
GAACAGCGTTCCCAACGACGGTCAGCTCAACTCCTTGATGAAGACAATCTTTCATTGCAT
GGCAGTGGAGGACAAGGAAAAAAATCTGTGCCAAGCTGTGCTTGAGAAAGTAGACAGTTA
CTTGTGGTCGCCCAAGCTGGCGGCTTTGGCTCCTGCTTTGCAGTATGCTGTGGAAACTGG
GGACTCAGAAGGGAGCGAGAGTCAGCCAAAAAATAGTTTAATGTCTCAGCCGGTTGTTGT
TCAAACTGGTTCGTCAGCGCGATTTCTAGAAGATGCGTCTTGTCACTGGGGTGTCCGAGT
GCGACTAGACAGTTGTGAGTGTCCCATTAGTACTCTTTCCTTGCAAGAAAATGCTGCCAG
TGGAACAGAATTATCTGCTTTGGCTGTTTTCGATTCAGGCTGTGTGTATCATCAGATGTC
AGTCCCTGAAAGAGCCTGCGTGTCGTCATTCACGAAAGCATTTACAGACATTCGAAACCA
TTAAATACTAATCGAGAAAGCTATCTAATTAATTTACTTAGCACATGTATGGCTGGCAGC
AACACATTACAAAAATGCAGCTAAGCTGCGAAAATATTAAGTATTGATACCAAAAAAAA
>comp5752_c0_seq1 len=979 path=[1:0-31 33:32-978]
GGACGACAAAAGTCCCGGAACTGCAGTGCATGTTTTGTATCTGAGCAATTCAGAAATTAA
GAAATTGGCGAACAGCCCTCCTGCCTACGATGAGCAAACCATGCAAAGAGCACAGAAATC
GGTTTCGGTAAAAGTGGGTTTGCATGTTTTCTCAGATTCTCTCCGGGACATGTTGTATGT
TGAGAAGCATCATTATGTTTTACTGCCAAGGAACGTCAAGCTCGGCCTTGTTAAAAGTGT
AGATGAGAGCAATAAAGCGAAGGCTCTGGGTCAGGCGTTAAACATGTCTTTGACGGATGT
GTTTATTTGCGGCAATTCATCTCATAAAATTCTTTCAAAGTGGAGTGAAAGATCGAATGC
CAACGTGTCAAAGCTAGGAAGAGGATTAATACAGAGTAACTGCCTAAGCGCTCTCCTTCT
TCATGAGGAAGGTTTAATTGAGCTAACGGAAGCACAGAAGATCGCTCTTACAGGTGCTGG
TGATTTTACGAGCATCCTCAAAGACGATGAAGTCCCGAAAACAGTCGCCTCTGCCACGGA
AAGTGCCAAGAACGCAGATTGTGGGCTAGACAGAGCTCCAACAAGACATGAGCTTGCTTC
TCTTTCCAGTAAACTTTCCAAAAATTGGGAATTCGTTGGTATTCTCTTAGGCGTTTCCGA
TGACGATTTGAGTACCATTTCAGAGGACTACAAGGAAGTTAGAAATAAAGCACACCAGAT
GTTGAAAAGATGGCTGGAAGTGAGTCATAAAGAGGCTACCGTTTCATCTTTATGCCGTGC
TCTGAAAAAAGAACGGATGAATCAGACCATTGTTGAAATCTTTAAAGTAGACCCAGATAT
TATCATGTTGTGACTTCTACCAGCAAATTTATACTTTGGTTTTTGTGAAGTATAGCACGC
TTTCAGTATTACTTTGTCTATTGTTTTGCTTATGACTACTCGCATATTTACGACTTACGA
CGAAATTACGAGATTTACG
>comp5753_c0_seq1 len=822 path=[1:0-821]
GTCCCGTTTAGTTTTCTACGCGCGGCCTGCCTCTTTGCTCCAGCGGAGCTTTGCAAAGCG
TGCAGCTTTGCCAGTGGCCGATGAGAGCCAAGTGTACCTTCTGAATCAAAAATCGCGGCC
TGTTCATTCTTTTGAGCTCGCTTTGAGAGCCCTGAGATGTTACTCCGTTGGAACTGTCGA
CGAGACTGTAGAATTGTCGCTGCAGCTCAACATGTTTACACATAAAAAGAAAACAAGAAG
AGGTGCTTTTCATGGAATGGTTCTCTTGCCACGTCCCATGAAGAAGAAAAAGCGACTTTT
GGTTTTTGCTGAAGATGAATTGGCGGTTCAAGCCAAAGAAGCAGGTGCTTCCATTGTAGG
AGGAAAAGAACTGATAGCAAAAATTCAAGCCAATGAGATTAAGAACTTTGATTTGTGTCT
TTCATCTGAAGCAATGTATGATCAACTGAAGCCACTGCAGCAGAATCTCAAGGCTAAGAT
GCCTCATCAAAGGCGAGGCACAGTGACGAACAATCTTGCAGAGAGAATCAGAGAGCTGCA
GCAGGAACAGGAATACAAAGGAGACAAAGAAGGCAACTTGAACTCAGCCATTGGAAAACT
GAGCTTTCCTGATGACCATCTTTTGGAGAATATCAGAGCTTTGCTAGATGCGGTAGACAA
GCACAAACTTACGAAAGGTTCTTTTTTTAAAGCAGCTGTGTTGACAACAACATACGGACC
CGGCTACCACGTGTATCTTTCTGATCTTTTAGTTAAATAGTTGAGTTTATCAATATCGAT
ATGAATACAGTACAGTCCCTCTTTTGAGCCGCCAAAAAAAAA
>comp5761_c0_seq1 len=954 path=[1:0-270 272:271-953]
TCTTTCTCGAATTTGCGGTCGCGTGTTCCGCCGATGAGCCATTCTCTGAAGTCGTTGATT
TCGTATGATGCGGACACAGACGAAGAAGAGGAAGGAGAAGGTCAGGAAGAGGCGAACAGT
CGTCCGGGATCTTCCAACGCAACTCCTCTCTCGAAATCGGCTAGAAATCGCGGAATATTA
GTGAGGAAAAGACCTAAATTAGCTGCTACGGTGTCCCTGGTGTCGTATGCCCACGAAGAC
GACGATCAAGGCAGTGGTAATGAAGAAATAGAGGACCATATGTCTAGCAACGAGTCTTTA
GAGACGATTTCAACGGCTTCCTTTCAGGGGAATATCGGTGAAACGGTAGGGGGCGTGGCT
CCACGTGGAGAACCACGTGTAGAACTTCCGCCTGAACCGGAAGAAAAGTGCTCAAAGGCA
CTGCAGACAAAGATTGTGAATCTACTTAAAAAGAAGCAAAATCACTTGCGGAGTCTTAAT
AATACTATTCAACATCGAAAAGACTTTAGAAATCCAAGCATCCATGAAAAATTAATAGAC
TTCCTTGGAATTGATGAGTTGGGATCAGATTACCCGGAGGTAACGTTTAGCTGGCGGGAC
TGGAGCCCGGATTGTTATTACAATGAATTAGCAAAATGTCAAAGAGAACAACATGAGAAA
AAGGAAAGGGACAAGGCAAAACGAACACAAATTGACTTTACGGCATCTAAAAGACCTGCT
CCAGTGTCTATGATGTCAGATTTAGCAAAAAAGAGAAAAAGTAAATGGGATGAAGAAGGA
AAGGAAAAGCAAGTTGTGCCACCCGTCGTAATGTCTAGTGCTGTGAAAGGAGGCCCTGAA
GCCCTTGCGGCATCCAGAGCAGCTGCTATGAACATTGGACTTGTACATAAGCCTTTAGTA
AATAAGAAGGTCTGAGTGGTTTTTAGTTTATGGATAATAAAAAAAGTCACTATT
>comp5768_c0_seq1 len=1150 path=[1:0-304 306:305-1149]
TTATCGTAGGCGTGTACACCGATCTGTACACCGTTGCCTGTGTAAAATATGGGCTCTGGA
GCGAGCTTAAGCAAAGTAGCATCGCACAAAGAACTTTCCCGAGAAACGGAACGGACACAC
AAATGTATGGTGGAAGCCGATGAGCTTCTTGCAAGGCAGGAGCTTGAACACGCGGCCAAA
ATCGACGAGCTGCGAGCGGAAAAGGAACGTGCTGAAGAAAATCTTGCGCAGCTCCGTGAG
AAAATGCACAAGGAAACAGAAAAGTGGAGAAAAGATAAGAGTGAAGCCGTACACATGATG
TTCAGCGAGCTACCTCTAATACAGCTGTCTAGAACATCACAGAATGCAAACATCTCATCT
AGCATGTTTTCCGAATGCAGCAGTAGCCTGTGCAAGGAGTTTTCCCTCGTAACTATGGCA
ACTTGGGATGTGGTTGGATTTGCAGAGCTGTGCGCCCAGCTAAAGCCGACAGAAATTGTC
AACATACTAGACAATCTTCACTCACGTGCCAGTGAAATATTCAGTGACACCAGCATTGTC
ATCTTGGAACGGTCATCTGACAGTTGCATGGTGGCTACAGGTCTGGTGGAGGAATACACG
AACACTGGAACACATGCTGACAGCAGTTACGGCAGTGAAGACGAACTGCGTGAACCAGCC
AGTGAACTGGAAAGTGCAGATGACTACGCTGATCTCTTGGCCACTTGCTGCCTCCGCCTC
ATGAGCTCTGTGTCGACAATTGCAATCCCGAGGAACAAGGACTCACTGCTACAGCTGCGG
ATTGCTGTTCATTCAGGTTTTTGTTCCGCGGGAGCCATCGGTCTCCATTCAGAACACCAA
GCGCCAAAGTACCGGCTCTTTGGACCGACCGTCACAATGGCGAACTGGCTGTGTTCTACA
AGTCTCGCTTTGCAGATTCGCATCAGCAGTTCATGCAAGGAACTACTTGCAAAGAGAGGC
CGCTTTCTTCTGGAGCGATGTCCTGATTATACTCTGAAGAGTGGTCAAGAAACTGTGCAA
TCTTACTGGCTGACGGGAATAGCAGGACAGCCAGACATACGGCTGCCTCCGCTTGAAAAA
GCGTTATCTTTATCAAAATACAGTGACTTTTAAATTAGTGTACATTTATATAAGCACATC
TCTGTTCCCG
>comp5769_c0_seq1 len=342 path=[1:0-341]
AGCGTTGCTACGATCGTATTATGATGAGTATGACGCAAGAAAGTCATACGATTACGCACC
GAGTGATCCATTCTGGTCGAAGTTCAAAGCCGATTGCTTGGTCATCAATTTCAACGATGT
TGGTGCATCCAAAGATGACAACACACGTCTTCGTGAATATGAAGATATGTTGAGAGTAAC
AGATATTGCGCGTTGGTATCCACCTATGCCAGAGGCTCATGAAAAGGGTATGGTTGATGT
GAATAACGTCATCACCATGTGTTCAGGCAATAATTTGTTTCCGAATTTGGGAGCCTATGT
CAATGATACTGGTGCATTCTCACGTAGATACAAGTTGTGTCC
>comp5770_c0_seq2 len=2196 path=[1:0-1424 1426:1425-2195]
CACGAAGCCAGTCTTTCCCTCCAAAAATGGCAGCTAATAGCTCTCGGATCGGTCTTGGCG
GCAGTTCTGGTGTTGGTTTGCAATTAGGAAGCGGCTTGCCGTCATCTTTTCAACTGGGGT
CCCAATTGGGGCAACCACAATCATCCGGTTTTAGCGGACAGTTACAGGGTGGAGGACTAA
TTGGGCGTGTTGGAAGCTCCCAGCCAGGCACTTCAAGTGGTTTCGCGCAAGCTGGAAGTC
TTCAACTAGGCGGAGGAGCTCTCGGTTCTCAACAGACTGGCCTTGGGACACTTGGAGTTC
AAGCTGCTTCACAAACAGGAGGCTTGAAGCTGGGATCCACTCTTGGAAGAGGAGGAGGAG
GCGGAACGACAGGACTGGGTCTGAGTCTGGGAGCACAGAAAACTTCATTGGGAACTGGTG
GAGGTCTCCTTTTGGGTGGACAAACACAATCCACTGCTCCATTATCCACTGGAGGGTTGC
CTCTAGGCGGTGGCCCAGCACGCGCTGCAGGGCTCAGTCTAGGCGGTCAAAAGCCGGCAG
CCAGTGGATTGAATCTTTCGTCTGCGTCAACTGGGGGCCTCACTTTGGGGTCAGGTGGTC
TTGGTCTTGCTGCTCCTCAGAAAACAGCTTCCAGTGGACTGACTCTGCCTGCTGCGTCAG
GTGCAGGTGGGGGACTTTCGTTGGGCGCTGGTCCCAATCCAGCGAAGAGTGTTTCCTTGG
GAGGAGGTCTAAGCTTTGGGACTGGGACGTCTTTGGGAGGTGGCGGCAGTTTGGGATTAA
GCTTGAGTAGTGCTGGGTCCTTGTCTTCAGCTGGGACTGCTGGTGGACTTAGTCTGTCTG
GGGCTGGATCTTCATTGGCTGGTGGGGGACTTGGCGGCTTGAGTAGGACAGCTGCTTCTG
GGTCTGCTTTGTCATCTGATGGCAGTTTGCTTGGTGGGAGGGGACTTGGTGGTGTGGATC
ATCAGCCTGGTAGAGGTAGTGGAGATGGTTCTGGAAAGTCAGTCATGGAGCCTTTACCTG
ATGCACTCAATGCAATCTATCAAGATTTTCTGAAGTTCATTAAAGAGCAGAAGACTCTTC
GAGGAGAAATAAGCCGTGCATCAGAGAGGACACTGAAGGAAGTCAGTCAAGATGCCAAGA
CTATTGGCCAGGCTTTGTCTAATCTGGCTCACACAGTGAAGGCAGACACTTATGCTGTGA
AAGACCTCAAAGAGCAGACAATCAAAGAATTGAAAAATGTTGAAATTGCTCAAAGGACGA
GAGACACGCCCCCTGGTCTCCAGCATGAAAACGTTGCTCCCCATGAATACTTCAAAGCTC
TTGTGCAGTCTTCAGAGCAGCAGATGCAGGTCTATCGCCAGCAGATTGAAGACATGGAAA
ATCACATGGCATCTATAGCAAGTGATCCATCTGTGACGCCGCAAGTCTTGGGTGAAGTGC
TTCGCAAGCAGCATGAATCCTTTGTCAGTCTTGCAGCTCAGATACAGACCATACATGAAG
CTGTAAAGGCCCAAAAAGAGCAGTATCTAAACTACAGAAAAGTTTTCCACAAGGATACTA
AAGACGTTTTTACTGCTCGCCGCAAAGCGAAAAGCGTTGCCACCAGCAAAGTAGTTCCCG
GACCGTCTCCGTTCGGCGGAATGGCCGGCGCAGCTGCTCTTGCCGTTGCAAACACGGCGG
CCACCATGAACGTCCAGCAAATGGGCCTTAGAACAGGAACAGGAACAGGTCTCAACACGG
GTCTCTCTTACGGAGCGGGCATCGGAAGCACTGGATTGGGCTCTAATTTGTCTAGACCTG
GCCTGGGAATGGGCCTAGGTGGTGGAGGAGGAGGACTGGTGTCCTCCCTTGGTGCTGGAG
CAGGAGGAAGCCTGGGTCTTGGTTCTCAGTTTGGCGCAGGCGCCGGAGGTCTTCAGCTTG
GCGCCGGAAGAGGAGCTTCTTATGGCGGCGGCGGTGGCTTGGGAGCGCTCGGCGGAACTG
GCTTGAATCTATCATCTAGTTTAGGCAGCGGAGGAACTGGGTTGAATCTTGGGTCTAGTT
TAGGAGGAGGTGGAACTGGTTTGTCTTTGGGAACGACGGCAAGACCATTTCAATTGCAGA
GTCCTCCCGCACGGAGGAAGCATCCTGTGCCTTAGTAGACTTCGTTATTGGTTAATAGAC
TTGGTTATTGATTAATACATATGTTTCGTGAGATCG
>comp5772_c0_seq1 len=2030 path=[1:0-440 1978:441-491 442:492-2029]
TCCTTAATATATTTACGCGATGGATACACAGTATATGCGCATATTGTGGGAGGATACTTA
TTGTCCTTATACAGCAGTCGTTGCACTAGCAATGGAGATGACAGTAACCAGTCGTCTCTT
TGCTTTTCTCGTGATGGTAATGAGCTGTCACTGGGCTGCAGACGCTCTGAGGGTGGAAGT
CACCGCAAATCCACTCACTCTCGACGAAAACAACCCACTCTCGCTGTCTTGCTTTGTCTA
CTTTAGTCGCCGTCGAGAAGCCTCTGTGGTGTCATGGACTAAAAATGAACGGCCCCTTTT
GATTGACGGAGACCACGTCACCGCGTCAGGAATTCAATTCCTCTACATAGCCAAAGCCAG
AGCGGACGACAGCGGTTTGTACAGATGCACGGCAAAGACCGCTCGAGATGCGGCCTCTGG
CACCGCCCAAGTAACAGTTAGAGGTATGGTTCGTACGTATAGATCAGATCTACCATCATT
TTCCGGTTGCTTAGCCGTTGTCACTATTCGTCCCGTGTTGAAGCACGTGAGTGCACTGGT
GGGCAGTCAAGCTCTTTTGGAATGTAAAGGAGAGAACTTGCGCAATGTAAAATGGTTTCA
TAAATGGAAGTCGATAAAGAAGTCTTCAAAGTTTCAAATGATGATGAAATCTGGAAAAGG
CAGTCTTAATATATCCGACGTAAGCATGTCAGATGCCGGATCATATCAATGCCAGAGTGC
CACTGCTTCAGCAGTAGTGCAGTTGGCTGTGAAACAACCTATCATTGAAGAAATTCCTCA
GTTGGTAGTCAGGCTTGAGTCACGGCAGCTGGTTCAATCGGCCATCATAACATGTCACTT
TGCTCCGGTGTATCAGGAAGCAGTTGTGACGTGGTCAAAAGACAAAGCAGACTTAAATGT
CGACTTAGTATCAAGTCGATATTCGCTACCCTCTTACATTGGGGGTGCAGCACTTCTTAT
TGAAAAGGTAACGTGCAGTGACAATGGAGTGTATACCTGCTCTGTCTACGCCAATGGAAA
GATTATAGCAACATCTAGGACAATGCTTCAAGTGGAAGGTCCTCCTGAGCCTCCCATAAG
CGTTGCAGTCGAAATAGCTTGTACTGAGGGTATAGGTGGACTTCGAGTGTCTTGGTTCTC
TAGCCCTTGTTCTAACAACGATGGTTTTACGGGCTATGAAGTGACGATGACTGTTCTAAG
CACAAATTCTATATCAATAGTAGGGGACCCAATTATTGCCAGAACAGGCAGTGATATGGC
GGGCATTTACATTGCTCTTATTCCGCCGTCTTCATGCTCAAACTGTGATTTAGTTTTTGA
TGTGAAAGTTCGAGCAGTGAGTGTCTCTGGGCAGAGTGAGCCTGTGAGTCCCCTGTCTGT
GTCCAACAAAGGAACAGGCAGAATATGTGCTGACGCTGAAGATTCCAGCTCGGTGTTGCT
TTCGCTGCCCGGAATTCAACTTGGGATGTTTGACAGTAGATGTTCCTGCGCTAAGTCCTC
ACAAGCGTTAAACATTAAAGAATTAGTCAAGGATTTTGTCAGCGACTACATAAAAAGCGT
CCATCAAAATTTGACTGGTGGATACCTAACATTGACATCAGAGTCTGTTTGGTCAACTGA
CGATGCACTAAGCGGCTTTATATATCGGGCTAAACTAAACAACGTGGCAATTCTCAATAC
AGTCAATTCTATATCAAGAATTTCTGTCCTGATGAATTCTGATCGTCGAAGGCAAAAGGA
GTTCAAAGTTGCAGAAAGGTGTAAACTGAAATTTGCCGATTGCAGTGCTTTGTTTGTAGA
AAATCGTGACAACTTTGGGTGTGATGTAAAGAAAAAGTGTTCAATTCCAAGCTCCTTGGA
TCGCAGGCGAAAATGGTGTCAATAAGCAATTTAGGCTTGTAACATTGGATTTCAATAACA
AATTGCTGCACTTGTCTTTTATTTCATGTAAACTAAGTGATGACTATATAGTCTGATGCA
TTAGAGAGGTGATCTACCAAGAATAAATTATTTAGCACAGTAGGAAACAG
>comp5775_c0_seq2 len=348 path=[1:0-135 137:136-347]
CCGGATAATCACCAATGGACGATCGAATCCTGCGGAAAGATTGGCTTGGCCTGCAGGCTC
GTTGGCTTCCTCGCTGGAAGAGACGATGTGCAGTTCTAACGCAAGTGAAGCTGGCCTTCT
ACTTGGACGATCCAACGGTAAAAGGAAGTGCGAAAATTGACTGCACTTTCCAGTTGAACG
ACGTCACTGCCGTCCGATGCAGCGAAGACACTGTACTAGAATTGTCACTGCACAAAACGT
CACGGAAAGTCTTTATTGATTGTTATACGGATGAACGGACAGAAGATTGGTCTAAAGACA
TATCGTACCATGCATTAAAAAAAGATAAATAATAAATAGTTAATCAAG
>comp5777_c0_seq1 len=312 path=[1:0-123 125:124-311]
GTTCTATCCGTTTTCCTGTTCGCGGTTTTCAACAGAACCGCTAGACCGATCTGGCTCAAA
CTTTCTCCATCGCTTTTGCTAAAAGTGGTCTACTGCTTTAGGGAAACGAGCTTTCGATAT
TTTCGTAGAGAACGAGACTTCTCAACTAAGCATTCTATTCACTTGGCGTATTTATCAAAT
AATACAGCAGCTGCATCCCCCTTGGGGAGCCACTGCCCGCCCTGTTCCGCCGTCCTGGAG
CGTCGTGGACTGCTTGAAAGACCTCTGGGATCAGTTTCGTTGATAAAAGGGCACTCCAGC
GTTTTTGAATGG
>comp5782_c0_seq2 len=1131 path=[1168:0-134 195:135-1130]
TGTTCCAAACGTCGTTTTCCTTGGTGAGTAGTAAGCCTGGTGCGACGCGCAGAATAGGAG
AAAATATGGCCACGTTTGGAGTGAAAAACGCGGCGATTTCTTCGCTTGTTGACGTGATTG
GATTCCTTTTACGTAGCTTTTATCCGACTGTCGACGATTTGCTCAGCAAATTGCGTCGCA
TGTGCCCGACGGAAAGTCAACGGGGAGACAAGACAATGCGCCGATCTGCAAGAAACACAG
TTGTGGAAAACAACCGGCATTCCAATGCGTCATTGCGTCTGCGATTCTTGCCACAAGAGC
GAGACCAACCGCCGCCCTCCGGCAGACATACCAAGAGAACGGGCGCCTCTCCAGTGTCGG
ACGGACGTGGCGAGCACGCCCACGGCCGTGATGAACTCATCTTCACTCAAATGATCGAAG
AAACTCCTTCGTCCGACCCCTGTTGCGTTCTTCCGCGTCCGCCGCGTCTCATTCATTGTC
CTTATGATCGAGTGACGTCACGCCATCTTTCACTGCCGTACACACGGGCCGCCGCTGCTG
CCATGATTGCATCAGAAATTGTATGTAGGAGACGGAGTATCACGACGAGAGCGTTGCGTG
AAAAACGCCATGAGACGCTTTCCATGGCTACCTCCGGCATTTCCTTGCCACAGTGCCGGG
CGTTGCCCTGGGTCGCTCGTTGGAGCAACGAACCCCCGTCACGGTCTCTTCCACCTCGGC
TGCCCGCTCTGCCAGCTTGTCCATTGCCGCCGCTTGATACTTTCCCGCCCATCCAGGAAG
TTTTCCGGCAGAATCACCCAGTTCAAACTGTGGTGCCGGTTTTCGATGCTGAACGGTACG
ATCGTGCCGTTCGTCAACTTGCAGCGGTAGCGGCATCAGCGGGAAGTCACGTGCGTCACG
TGCGTGTGCCTCGAAGGCCGTCAGAAGTCTTACAGCAAGGCATTCCACCAACACATGCCA
TTGAAACTCACAGCTGTCATAGAATACCACACGGATATCCGTCAGCAGCGAAGAACGGCC
AGCTCTCGCCTTTTAATGGAGTCACAGATCTTTAAAATCTCAATGCATTTATTGCTCGTC
TTGTGCTCGAATGTAAAGGTGAAATAAATGTCCAAGTGTCTTTGCTCTGAC
>comp5794_c0_seq2 len=1205 path=[1:0-787 789:788-1204]
CTTAGCAACAGTCGACGGAAGAACAGATGGCTGTCGAAGAAAAGTCGTCTCAGTGTTGTA
GTTGTTGGTCATGGTTATGTCGAAGAAACCAGTCTCAAAGATCTGTTACTCTGCTCTTTC
TTGGAATTGACAACGCTGGGAAAAGTACGACACTAGCAGCTCTACAGAAAGAAAGTAAAG
ATGGCATTACACCCACAGTTGGATTTGCTCAAGGAAATCTAAGCATGAAAGGATGCAAGA
TAAAAGTGTTTGACGTGGGCGGTGGAGCAAGAATCAGAGGCATCTGGAAAAATTATTACG
CAGAGGTTCACGGAATTGTGTACGTTGTTGATGCATTTGATGTCGGAAAAATTAAGGAAA
CAAAAGTTGTTTTGGGTGATCTGGTTAGAGATCCAAGAGTTGAAGGAAAACCTTTGCTGC
TGCTGGCTAATAAAAACGATCTTGAAGGATCTTTAGATGAAATAGACATTTGCAATCAGT
TGGAACTAGAAGAGACGGTCAAGAAGTTTTGTCCCTGTCAAGTGGAGCAGTGCTCTGCTA
TTCAAGATGGCGTTGACAAAACGATAACTAAAGGAATGCAGTGGCTATTAGCAGCAATTG
GTCGGGATTTTGAGGCTCTTGGCAAGAGGATTACAATAGACGTTGCAGAGCAAAGGGAGA
TGGATCTTAAACAAAAACGGGAGCGGGCTGAAAGAGTGGCCAGATATAAGAGAGAAAGGG
AGGCACTGGAAGAGAATGGTCAAACGCCGGTTGAAGATAAGAAAGAGGAGGAAAAGAGCA
CTGCCAAAATGAATGGAGAAGCAGTTGCAGAAGAGAGTACAAGTAGCTCAGATGATGTTC
AAGTAGGCGGGGCAACTTTACAGACAAAGGAAGACGCTCGTCCAGTGCCGTCTGCCGGCA
AGACTAGTTGTAACGGAAAGAAGAAACGACGGAAGAGCAACAAAGTGGGCGTGGCACCAA
ATGAACAAATTGTTAATAGTAATAGTTTGCCACCTTTGAGACGTCCTCCTCCATGGACCA
GAGGACAGCAAGAACACGAACATGCTTTTCTAAGACATACGGCGGTCGATAAGACAGCTT
TGTGAAAAGATGATAGTAGTTAATTAAAAGTAGAGAACTGTTCTGTACAGTCAAAAGTAA
GTTAACTATTTAAGGGCAATTACGGGTTCAAAGTATGTGAAAATAAAGACGGGTTTCTGG
AGAAA
>comp5800_c0_seq1 len=815 path=[1:0-691 693:692-814]
CATGAATTTGTCTGGAGTCGATCGCGTTGTCTTGCCCGGCGATATTCTAGGCATATTCGA
AGCTGGAGATACTCTCAAACTGGGACCAGGCATACGCGTACACCAAGAAAGCATCGTAGC
CACGAAAGCGGGTGTGCTTCGACAGAGGAAGCCAGCATCCATCTTTTGGATAGACAGCAA
TCAGAAGAGATACGTACCAGTAGCCAAAGAGCACGTTATTGGAATCGTCACTGCTAAGCT
GGGCGACAACTTTCGCGTTGACATCGGATCCAGTCAACCTGCCACTCTCTCCTACTTAGC
CTTTGAAGGAGCCACCAAACGCAATCGACCAAACGTCAAGATTGGCGATGTTGTGTACAG
CCAGATATCAGTAGCAAATAAAGACATGGAGCCAGAGCTAGTGTGTACAGGCAATGGCGG
AAAAGCTCAACTGATGGGTGCACTATCCAATGACGGCTTCATGTTCAAGTGTTCACTGGG
CTTATGCAGAAAGCTCTTACTGGATGACAGCCCTGTACTCAAGTACCTAGGCAAACATGT
TTCCTATGAGATTGCCATTGGCCTAAACGGCCGTGTATGGATTAAAAGCCACTCCATAGG
CAACACCATTCTTGCAGTCAATGCCATAGTTGCATCAGAACACATGAATGCTGAGGAAAT
CAAAACTATGGTGACAGCCTGTTCTAGAAACGAAAAAAACCCCTTAAAATCCTAGAAGTT
TAGTAGCAGTAAATTAGAGTCTTTTTCCGCCTGAGTCATCCAGAACTGTAGAACCTCTAG
ATATCTTGTACAGTAAAGTTGCCTCACGACTGAAA
>comp5819_c0_seq1 len=425 path=[1:0-145 147:146-424]
CTCTGTCAAGAGAATGGAGGGAGAGATTACATTCAAGACAGAGACGGTAAGGGAGTTGCT
GACGATGTTTTTCAGAGACAAAAAGACGAAAGTTAGTGGAAATGCGTTAGAATTATCAAC
AGAGCTTCTTCGTATTTTTGTTGTTGAAGGTGCGGCTCGTTCGCTGGAGAATGCTAAAGC
GGACTCGTCGTCTAAAGTCCAAGTTCAGCATTTGCAGAAAAATCTTCCTCAGTTGCTGCT
GGACTTTTAATTGAACTGGTTTGCTCACTGTGATTACTCATCACATCAATACAGATTCTT
GCATAGCAATCACTTTGTACAGTTGCCTACTAGTAGGCACACAAATGTTATTGTGTCTTA
TATATACAGTAGCTAATAAGTTTCCTTAGAGGAGTAACTCAAATAATGGGCTACAGCCAT
ACGGC
>comp5823_c0_seq1 len=1342 path=[1:0-970 972:971-1341]
GCCATTTTATGGCATCGCCGCTCTAAGTGTGTGTCTCAGGTGGCATCTGCTTGTGATCGA
GTGGTTGCTATAACAGTTGCAACTCTTAATGGACTTTTGTTATTAGTCTGTGTTTATATG
CCGGTTGACCAGGGTGGGAGTGATGATCCTGTTGAATTTGATGCCGTGCTTGGAGCTATA
GAAAGCCTCATGACGTTTGTCAGCTGGACTTTCGTTGTTATTCTTGGAGACTGGAATGCT
GACTTGCGTGTAGATGGCAGATTTGCTAGGTTATTCAACACTTTCAAGGCAAGAGTGAAT
ATGAATGTGGTCGGATTTCACCCTGATGTTTCCCGTCACACGTGGCATTCTGCTGATTTC
TCTGTCACCAGATGGTTGGACTATGCTTGCGTCTCTGCATCTTTACTTCCTTGCGTTGGA
GGATTCCAGGTGCTGGAAGGGGCTTCTTCGTCCTCAGATCATTGGCCGGTGGAAATGCTT
ATGTGCTTAAAGGCGACGAGTTTCGGTGATTCAGTGAATGAGAATGATGTTCAAAAGAAC
AAGAGGATTATGTGGTATAGGGCCTCTGAGGCGCATCTTGAAAGCTACTGTTGGGAAGTC
ACAGGTGAGATATCTGAGCTGACTTGTCCAGCTGAACTGATCATGTGTAATAAACCCGAC
TGCTGTCGTCATCGGGAAGAAATGCAACTTTTATACGACAAATTTATTGGAGTGTTGTTA
CGGTCAGCGCTAGTCTGTGTGCCCCGGTGCAGTCGGAAACGTGTGCAACGTGTTGGTTGG
AATGAAGCTGTCGGTGATAAGCAGCGAGTGGCCTGTTATTTGTATCGTCGTTGGCGGAGC
AGAGGCAAACCGCTGATTGGCGATTACGAGAAAATGAAAGACAGCCGTCGTTGTTCGCTC
TATGCGTAGAACGGAAAATGAAGCGTTTTGCGGGAAGCTTGCTGAGAATGTGCAGAGAGG
GCAATTCGCTCTTTTTTGGAGAAGCCTTCGCCGAGGGATCCACCCGACATGTTCTCAGAC
CCCTTCTCAGATTAGTAATGAGTCAACAGTGAACGGGATTATGATGCTCTGGAAGCGACA
TTTTGGCGCAGTTTACAACTGTGAATCCTCTGAGCGTATAGCTAATCAACAGCGCCTGTT
TGAAATTCTATGTCACGAAAGCGCAGGCAGGTTGCCTTGGTGGTTAGTTGACGTTTCACC
TGGGGAAATTTCTCTTGCTTTGCGGAAGTTGGAGAAAAGCAGCAGGGGCGGATGCGGTTG
AGCCTGAGCATCTTCGTCATGGGGGTCCTTTGGTTGCTGTACATCTTGCGGCGTTAGTAA
CGGCTATGTTACGACATTCGTG
>comp5829_c0_seq1 len=274 path=[1:0-175 177:176-273]
TTTGAATATTTCAGACAAAGCAGATGATCCTTTGCATTCATTGCCTCCAGAGCTTTTGTG
CTACCAAAAGAGTGTTGCTGAACAGTTGGAGAATTTCATCATTGATCGAAAAACTAAATT
GGAAAGACTGGCTGGGACGTTCTTTTACGGAGGACCATTTGATTTCATTAGAAGTCAAAA
AATAGCAATTCACAGTGAGGTGATTTTCGCGTCAGCAAAACAGGTGAAGACCGTTGAGAA
GTTGGCACATCTTGTTGATAAACTATCAGAAGAC
>comp5832_c0_seq1 len=868 path=[773:0-817 746:818-867]
GTCGAACAATTAATTGGATGATGATAAATAGATCTCTATGATGAATCAAAAAGGTTATGT
TCTACAAGGAACGTGATTGTAGAGCAAGAAACGTACGTTGTCTTTCTGAAAATTGTATTC
AGATCTAACAAACTTTTCACGGATGTTTAACAGAAATTTTTGTCACGTGTGGTATAATAA
GATGAACTGAACTACTACCAGAATGCTACAGAGACTTTCGTAAAACTTTGGAAAATTTTG
GTCTATCACATGCAGATTTGCTGGTTACAATGACAAGTTCCCTCAACTTGAATCATGGCT
ATAGTCACTTGACTCACCAGATAGTACATACAGTGAAGTCGGTGTCCATGCTTATTTTGT
TTGCATTGTCAGTCGTAAGATGATGATGTATGAATTCACTGAAGGAGCTTTAAAAAAGTA
AATCAATGAGGTTCTACATATAATAATGTATATCATATGAAGTCACAAGATTCGGATATA
CAGTGCACTGCACTGCACACTCACGCAGCCAAAGCTGCATTTTGTTGTGTAGCACAGAAT
CAGGAAAATTTGTTTACAGATTTGACAAAGGTTGTTTCTACATTGCTTCAAATTGGTGAA
AAGTTATTGGACTGCACTTACCGTATAACACGTCTATGTCACAAAGCTTCAACAATGCAA
TTCCAAGGAGTAGACATTATTTTTTACAGCGTGCATGCGTCTAGCCACGTCACGTCTGTT
CTATTTCTAGCATGAACTTATACTCTACATGTGTTTCATTACTTATTAGTTATTACTGTC
AATACATATAGTTTCTTTTTTATTTGATGTGCTGATTTTTAATTAACCTTCACATGAAAT
GTCGAAATAAACTGCAGCTGTTATTAAA
>comp5843_c0_seq1 len=568 path=[1:0-33 513:34-89 35:90-567]
TCGAAAAGGAAAGATAAAACTGGGGGAACAGAAAGCACGTGAAAACTTACTGAGTCCGCT
GATATTGGTCATGATCAATTGTCAATTTAGATAAGGATGGGCAAGAAGGTGCTGTGAGAG
CAGATGAACAGGAGGGCAGTCAAGTGGTTGAAAGCACAGTACAATGGATTTTTGAGATAC
TACGTTAGGGAATGCATGTTGCAGATAAGTAAAGTTCTCACTTCTTCAATTTCTCCTTGT
CTTTCCTTGGTTGGCACTCTTCACAGCAATGGTTATGTATTGGACCAAAGTGACAAGAAC
ATTCAAGCAACAAGTGACGAAATGAAAAATTCGAAGCATAGTGGAAATGTAGGTCAATTG
CTAGGCTGCACTTTGTGACTCTGAGTGGGGCTCTGAGTGAGGCCTACGCAAGACTCTTAC
AACTGAGGCTGCAGCATTTGAGCGGTGTTTTCATAGAATGCATGATTTTTTTGTAATTTT
GATTTTCTATCTTTTAGACTTTACTTTATGTGCATTGCGTAGTTTCTAATTCGTGTATAC
TCAATAAACATAAAAATTCCGTAAAAAA
>comp5847_c0_seq1 len=1043 path=[1:0-585 587:586-1042]
GCAGTTGAGAAGAGCCATCTGCACGATCACGTGAACAAGTTGCGCGAGATTTTCATAGAA
GTTTGACGCAGCGATGAAGAAGCTCCTGTACATCTTTGTCCTTTTTGCAACCGCCGACGT
CACTTCGACGTCTGAATGCAACGCCGATGCCTGTTGCTGCCCAGCAGAAAGAAGTGTAGG
ACATGCTGAACGAAACGGAAACATCGTCAAAATGACTTACAAACCCGACAGCAAGGCCAA
CTGCGGAATCAAGACCGGTGCCTCAACCCTCGACTTCAACTGCAACATAAATTCATTCTC
TCCGACAACGTGTGACACGGTCGATTTCACTGCGACGAAACGTGGTAGCACAATCGTCGT
CACAAAAGAACGTGTCTGTGAATATGCCTTCTATTGCGAGAGTGGGGAGCCATGCGAGAA
CAGCGACACTTGGGACGGCGAGTACGTGACAACGCCAAAAACTTTGAAACATCTTTTGCT
TCCCGATTGGCCGTACACTGCATCGGCTCCTCCTCCTGTCTGCAATGCATCACTTTGTTG
TTGCCCTGATCCCCAATTCGATTTGACCGTGTCAGAAGATTTAACAATTAAATACAACTC
TGAACCTGGCGCCAAGTGCTTTCGTTTCACTGTTTCCGAACGCTGCATTGCGTCTTCTGA
CTCCCTATGCACGACAAATACGTTTTTCTCACCTTTTTCTGTAACAAAATACTCGAATGG
AAATCTTGAAGTAAACTGGTTGGACAATGAAGATCAGTGCAAGGCCACACTGAAGTGCAC
CGGAAGCGAATGCATGACTGGATGGGCTGGAAAATACCAGGTTGGTGCCTCCAAAGTCAG
CGCTGTTGTTTCCTACAGCATTATTGTTGCAACTGTAGCACTAAAGGTGATGATTGTGGG
ACGATAACGTTAGGGTAGCTTCGAAACACGTTGCTTTAATGTGCTGCATTGAATGACTGC
AATTGCTCTGCTTGCTGCTTGTCTGTATGTCTGTCCTTTGTGAATGTATTTATTAAGATG
AGTACTACACATGGTATTAAGAA
>comp5854_c0_seq1 len=348 path=[1:0-153 155:154-347]
AAGCAGAACGTGTATCATTTAGCGTGTTTTGCGTGCTCTCAGTGCAAACGCCAGTTGTCC
ACCGGCGAGGAATTCGTGCTGAGAGAAAGCAGGGTTTTGTGTCTACTGCACTGTGACTGT
TCAGGACCTTACGACCATTGCCCCATTCAGACGGGCGCTAACGCTCGTTCGCATCGTTCC
CGTCACTGCCGGCCGAAGCGCGAGCGAACAACGTTCTCCGACCATCAGCTTCGCATCCTC
AATGCGAATTTCTCGCTGGAGGCGAATCCGGACACGCACGAACTGGAGCGAATCTCGCAA
ATCACGGGACTTAGCAAACGTGTCACCCAAGTGTGGTTTCAAAACGCC
>comp5861_c0_seq1 len=559 path=[1:0-558]
GAAGAAAGGTTGCGTAATACACGCTCGACAGTCGAATTGCAAGCCTTCCCATCGAAATGG
CGCTCGCCGTCGACGACGTCAGTCCCAAGGAGGTTGGACGACGCTTGGGCTGCATTGGAG
ACGACGTGGAGGACAAATACGGTCGCCCTGTCGGTTGCAATCTCGTGGACAAAGCGCTCC
TCTTTCTCAACATCGCTACCTTCCTCTACCTTCTTGCCACGGAAACACTTCGATATCCAA
TCAAAGATCGATAAATTGAAGTCTGCTTTCGATGGACGAGCGACAGCGGCTGTATACACC
TATTGTATAAAGTGATAAGGAAGAGTGGTTTGACTGTGTACAGAGGCATTGTACAGGGCG
ATTCCGTGGACGGAAACCGCTTTAATTTAGTAATCGTATACGGTTGAGGAGTATCCTCAG
TGTATGGAACCGTGTATTTTAACATGTAGATAGACATTCTATTTAATATGGGCCATGAAA
TATTTATCCCTGTATGTACAGTACGTATGTATGTATGTATGTATGAGAAAGAGAGATTTA
TAGAGCAAAGAATTCAAAA
>comp5865_c0_seq1 len=1852 path=[1:0-1363 1365:1364-1487 1489:1488-1851]
TTTTCTACTGTAACACATGGAAAACATGGCGTCTTCCGCAGGCACGCGTGTTCCCCCAAT
TGGCCACGAGGTCGTAGCGGACGTAGACGATTTAGGAGCGACGACGGATGGAAGCCGGCC
GGCGTGGTCTGCGGGCGACGGAAGGAGCGTAAACGTGGTGAACAGCGGTGGAAATCAAAA
GAGGATGATAACCGCGTTCTGGGACTCTGCTTCAGTCAGCGTGACCGGAAAGGACTTCTA
TGGGATGGTAACAGCGGAAAGAGTGAACACAGATCATGCAGACAAATTGGCTGGAGCCAT
CAAGGATTCATGCACGAAAGTAACGCCACTGCTCTCAAATCAAGAACCGTTGACCGTCGT
CCTCCGGTTTGACTCCAAAGACGACTATGATAAGATGGGAGCTGAATTGAAAAGTGGCAA
ACTGCAGCCACTTTTGCCACAGATAAGTGGCTACGAAATAACAAGGCTAGAACCTGTTTT
TCAGACAGCTGCTCACTCGCTTGCTCACGTGGAAATCAAACCAATGCAATTCCAATTTCC
TCATGTTATTGCATCTGTCCAAGCACTAGTTGGGCAATTTTCAGAACTTTTCAATTTCGT
CTCATTCACATGTGAAAACAATCCAAGTAGTGTAGAAATTCCTTCCCTCCATGAACTATC
TGCTTGTCAGAGCCAGACACACAGCGTGGATGCTGTAGTGAATCCAATGGCTGCAAAACG
AGCCCATCTGGAAATGCCAGATGGCTCAGGAACAAACCAAATCTCCCTCTGCATCCTCCT
CCTCTTCCCATCTGATCTCAGCCCTCAGCTGATCCCCCTGAAGGAGACCTTTCTAATCAA
TCATTTCTTGCCTGTTCTCTCTATGTCTGGGATGACGCCTTCACAACAATTCGAAAAATA
CTTCTCCTTTCCTCATCTTCCCAGTTTCCCCCTATCAACCCTTCCACTGTTTGGCCTTTA
TGGTCGACAGAGTGTGGGTGTGTCCGGGAAGACACGGAGCTCAGCTGCAATTCGACTCAA
CATGTACGTCAGCTGTGATCTTGTCATCATGGAGCAGTTTTACTCCAGCATCTTAGACCA
GAGACCTTTCAAAGGACGAGAAGGGCGTCACTTCTTTCTTATTTATTCCTTATCATCTGC
TGTGGCATCTAATGTTGAACTGTACATTTACTACTGTCCTGAGTGTAAGATCATTGTGAC
AGAAGGTGTGACACTGCATTTTGTTGTGGCCGATTTGGTGTTGGCAGCCAATCAGCTTGG
TGAGAATCTGCTAAAGAAGCTGGGGCCCAGCAGCTACATGACTGTTGACCCACAAGAGCA
CTTAGTCATCTTGCATTCTGTGTGAGTCAGAATCAAGTATCAGAAGGCAAGAAATTAAGT
ATTTGTGGAGATTATTACATAGGTTAATCTGACTTGTCAATGTGTGTGTATGTGAATGCT
ACATTTTGTACAGTATTGGTATCCTGATATGTCTTTTGTACCTTGCTTAGTGACTGGCTG
GTAGTGTGTTTCTGTGAAAATCTAGGGTAATAATTTTGAATGGCCATGTATTGACAAAGA
GTTCCTCTGTGTAAGTCATACTTGGTTTCTTTGTTTTTATTTATTTAGTGATGCAAACCA
GACATGCCAGCTGCAAGTCATTGGTTGTGTTATTCACGTGGAGATGGCCTGTGTATGCAC
AGAAAAGCGGCAAAGTTACGCTCTATAGTTTCAGCTGAGAGTGATTAGTGACGTATAGCT
CATTATAATATCAGCCTTGTCCGTTATACTTGGAGGTATTCTGTTTTATTTCAGTCTGGT
CTGCACAATGTCTATAGAAATCACAAGCTATTAGAAAGACGAATGACGAAAA
>comp5868_c0_seq1 len=203 path=[1:0-73 75:74-202]
CAGGGAGGTGTTGGAAAAAGAGAAAGTGGCTTTGAAGGAGGCTTTGGACTTGTCTGCTGC
CGAGCTGAAGGAACGTGAAATGAAGTTGATGACACAGTCAGCAGAGATGGCTGAGAAGAA
AGAGGAGATTGAAGAAGTGAACGCGGCTGCTGAGGAGTGGCAAGTTCAATATGAGAGTGT
GGCAGAGGCTAAGGATGCACTGG
>comp5870_c0_seq1 len=1162 path=[1:0-1070 1072:1071-1161]
CGTGATCTGACGAGCTGACGGCGAACTCTGCCATGTCTACACTGGAAGGTCTTCTTGCAG
ACGAAGAGTACGCCAGCAGGCAACTCCAAGCTTGCTTAAAGGCGGAAGCATTATTCGAAG
AATGGAAAGTGAAGATCCAGAGTGATGCTACTCACGTTACCCCGGATTCTCAGCCTGGAG
AAGAGGAAGGCTTTGAAACAGACGAGGAAAGAGGGGATGAACCAGCCTGCAGCAATAAAG
CTGAATCTGGTAGGTTGAGCGATGCTAATATGAAGATGGCTGTGACTGCCGAGCTGGAGA
GCCAATTGCAGATGAAAGCTTGTGTGGAGGCTGAGCTGATTTACCGGCTGAAAGAAAGCG
CTTGCAGCAAAACTGAACTGCTGGAGTTGGGTTTTGATGCAGGGGATCGATTTGTTGGGG
AGAGATCTGCCGCGATTCAAGAAGCAACTGCTGTCAATTTAGAGAGAGAATCGGCTGCAA
TAAAAATTGGCCATGAGCCGGAAAGGATTGTTGACGAGAAGAAGGAGATGCTTCATGGAG
AGGATACTGAAAGAAGCGAGGTGGCAAGTGTTGATGCTGAGCTCAAGAGAGGGGTGTCTT
GTGAGATGGTTGCTGGTGAATGTTCAGAGGATCAGAGTAAGGAGGATGGTCAGACGTCTG
ATGAAGAGAGTGAGCTGCAACCGCAGTTTGACGAGGAAGTGGCCAGTGAGTGTAATGTTG
CAGAGACTGATTTGAAACGGGAGGAAATTGAGGAAGAAGGGACTGGAACGGAAATGTTAG
CAACTGAAGAAAGAACCAGAGAAGATGATTTGGACACTGATCATCAGCCTTTTGATAAGG
CAGTGTCAGAATCAAGTCATGGTGAAAGTGGGAGCTTTAATGGGGAGAAGGAAGATGGTG
AGAATGAAATGGAAGGAGGAAATCCAGGAGAAAAAGATGGAGAAGGAGAAGAATCAGTTG
GTGGAGAAGATCAAACCAAAGAAGAGCTTGAAGAGGAAGAAAAGTTGGAAGAAGAAGAGG
TTCTTGATGATCATTCTGAGGTAGCGGAGGATGAGAGTGATGGAGATGATGGCAAGACCT
CAGATAAAGAAGATGAACTCAACGCAATGTCTGAAAAGAAAACATTTGGTGATTCTGATA
CAGGTGTCAAAGAAGATGAAAG
>comp5871_c0_seq1 len=767 path=[1:0-268 270:269-766]
AAAACTCTCACACGATTGTAGGTGATTTAATCTGTCTTCCCACAAAGCCAGCAGCAGCAA
TGAAACACTGCATTCTCTTTCTTCTGGCTTTCTTTCCTTTGGTGGTGATATCAGCGGAAG
ATGAGAACGAAAAAGAGGCCCGAGAAATGAACAGGCCCAACTTTTACCCAAATCCTTTCA
ACCGTCAACCCTACAACCGCCCATACAACCACAATCCATACAATAACCATTCTCCCTACA
AGTACCAGCCTTATCGACATCATTCCAAATCTGAGCTGTGCCACTTCTTGCACAGACTTC
ACGGATTGATGCACAATGTTCTTAATAAATTTGAAGAGCACAACAAACTCCCAGGAACTA
AACCTCATGGCCGTCTCTTTTTCTCTTCGTCTCAGTTTGGAGCCCCACGATACCAAGCCT
TCTGGGAAAAAATCAATGCTTGGTATCGACATCATGGGCAGAAAGGTGTTCGAGAGTATA
TTGAAAAGATCTTTGCTGAATACCGTGCTCTTGAGCACAAGATGAAAGATCCTCACAAGA
ATGGTCAATTTGAGGCTATGAAATACCACCTTAAAGCTATGATGACCAGCGGCGGGGCTG
GAAGCGAAAGTCACTACAGCACTCTAAAGCAGCATGTGAAATTCTTTGCTACCTACCTTC
ATGACCACAAGTGCGCCTAATGTTGGCGAAGCCAAATTATATGTTTTCTCGTCCGGTTTG
TATGTGCATGTTATTGAATAAATGAGACCCTGACTCACCAAAAAAAA
>comp5880_c0_seq1 len=204 path=[1:0-203]
CATTGGTTTGCGGGCAATCGGTGATGCGTTGTGACATGAATGACCACTGTCAGGGAAAGT
GCCCTAGGCGAAAAGAGAAATGCTTGCATTGTGGTTTGGAGGTGGAAAAACAGCACTTAG
AAAAGCATCACGTGGGATGTCCCCAACTTCCAGTGAATTGCCCACAGGATTGTGCTGTTA
GCTTGCCACGTTGCAAAATTGATG
>comp5885_c0_seq1 len=257 path=[1:0-256]
GTTTCGACCATCCCGGATTCCGATGTGCCGAACCAATTGCAAGACAACAATACCGTCAAC
ACGACAGCTGTTTGTATTACACGCGACTCAACAAGTCTTGTTCCAGAAACAGGCGGAGAG
GTGACGTATGACGTGGGGCTTCGCCACGGGGACAATCGCTTCGACGTTGAAACAATCGTG
AATCACGCTCTCGTCACGAATCTGAGAGCGCGTTTTCGTAAATTGGCTACCCAAGGCGAC
GAATTGGTCAGTTCTGA
>comp5886_c0_seq1 len=459 path=[1:0-225 227:226-458]
CCCGGATAAAAATGACCAGTAAAAGAGTCGTGGTGGAAGAGGAGGTCTCCGTAGCCACTG
CTTGCGAGAAGATGGTTGCATTTGTTGAGAAAAGGAGCCTAGACTCGCTGTCGGACATTG
ATCCAGCAACCCTCGACGGAGTTCACAGATTGATGATGCATTTACGAGAAGAAGTCAAAG
ACACGACGACCGACAGAAAAGACATATCCAGAAAGGAAAAGAAGCCAAAAAAATAAGGAA
ATCTCTGAGTTCTTCCAAACGGCAGGGAGGCAACCAGCTTTCTGTTTGCATTAAATTGGT
GCTGCACTACTAAAGACTTTCGGTGTACTGTAAAGGCGAAAGACAGAAAACACTCAATTT
TAGTTTGCATCGTCGCTGAACAATGGATTTATTAAGTTTAACTATCTTTCCAGGCTATAA
TAGCTAAATTCCTCGGTGATAGATTGGCATCAAAAAGGG
>comp5888_c0_seq1 len=775 path=[1:0-96 98:97-774]
ATCATGATCACCCTTAGAAGACTTTCTCTGTACGTCCAAGGACGCTCTCCAGCGCCTGGC
ATTCGAGAATACTTCTATTATATTGACCACCAAGGCCAGTTGTTCCTCGATGACGTCAAA
GTGAAAAATTTTATCACTTGCTTTAAAGATAAAGAATTTCTCGCATTTTTCTTCAAGCGT
CTGAAAGCGAATACCGGTAAGTCGAAAAAATACGTCGAAGACTTTCCATACGTTTCGCCT
TGTGGACGAGAGCAAAACTACGTTCGCTGCGACGACCGTCCCATTGTATTCACTCACCAT
CTCTCCTCCGAGGATATCCTCACAAAAAAGACTCAAGGCAATGTCTCTCAAACTTTGACC
GAAGATCCACGTCATGGATTTCTTTCTTATGGAGGTGGAGGGAATAAGCTGGTGTTGCCA
TTTCGGCCGGAAAAATTGTACATGTTGCCTGGGAGTGGTCGCGTCTATCATCCCTGTTTG
GATCGTGCTGGAGGAATCGGGCTGGTCAAATCTAGTTTGGCCATTGAGTTTAGCAGAAAT
TTTGACTTTTGTGACGGACCTGAGGAAACTTCTGCTCCCACGCATTTTCACTGGAAAGGC
GAAATATTTGCGTTAGATAATAGCCTTTCCGCTTTGATGGATCAAGGATGAGAATGCAAT
AAGTAGATGCAAATTTTATTGTTTGCTTTATGATCTTTATTAATTTGTTGAACTGCCTGA
AAATGGTCAAATCTCTGCTGTATTTCAATAAACCTGCAGCGGATAAACATATCAA
>comp5895_c0_seq1 len=887 path=[1:0-886]
CTCTAGTCTTGAATTACGAACGACTTGAATCAAACGAATTGCAAGCATGAATATGGCTCT
TCTGTGAAGAGATTCGGAAGACTAACATTCCCATTCCTCTAATCACTTCCCACTGCAACT
TCCCGGATAAAGTGTAACAAGGCGAGGTTTTCCACATGGAAGACGCCGAGGAAATCCTGA
AGCTTAAGTTTTTTTCCCTTCTGCATCCTGCACCGTCCCTTGCACGTCAATGGTGGGATG
TGATCAGATCAAAGTACACTGAAAGCCAACGTCACTATCACACGCTTTGTCACCTAACGG
AAATGATGCATTTCTTGGTGGAATATAGCGATGCTCTCAGACATCCAGAAAGTGTAGCAA
TGGCCATCTTTTTCCACGATGTAATCTACGATCCTACTAGAAAAGACAACGAAGAACAGA
GTGCAGCTCTGTATGACGAATTTGCATCTATGTGTAATGAAGGAGTCAAGCTTCTTCACT
TGAAAATCAAGGAACTCATCCTACAAACAAAATGCCACTCAACGGAAGTAAACCATGCTT
CCTCGTCAACCTACGGGACGCAAGACGAACATTATTTTCTTGATTTTGACATGGCAATCT
TGGGGAGTCCAGAAGAAGACTATCTGAAGTATGCCAACCAGATACGAAAGGAATATAGTC
ACGTTCCAGCGGAGGCGTATTGCACTGGAAGATGTCAGGTCCTGGAAGGATTTCTCAGCA
CGAACAACATATACAACACAAAGGAGTTCCAATGCAGGTTTGAGGAACAAGCAAGACAGA
ACATGAGGAAAGAGATTGACAGACTACAATCAAAGTAAAAAGTGTTCAATCAATCAATCA
ATCAATTACTAGTAGTGTCAGTGGGAGGAAGAGGAGGAGGAGGAGAG
>comp5898_c0_seq1 len=2490 path=[1:0-1455 1457:1456-2489]
AAGCATCTCATAATTCGAAACGATGAGCTCGGGAGAAGGCGAAACGAACGTGAAGGTTGT
CGTTCGCATACGACCGCCTACAGCTATTGAACAACAGGGAAAATACGCGGGAACCAGCGT
GATTCGAGCGCTGGACGACCAAATCGCAGTGTTTGATCCAACGGAAGACGTAGACATCTT
CCAAGACAACCCGAAAGCCGATTTTCACACGCAGCTAAGCCGAAGAGGACCTCGAAAGAC
GCATCGAGACACGCGGTTCGTATTCGATGGCGTTTTCGACGAAACAGCGCCGCAAGAGGT
CGTCCATGCAAACACAACCAAGGGAATCGTCGATCGACTCTTCGAAGGCATCAATTGCTC
TGTATTTGCGTACGGTGCGACGGGTGCCGGCAAGACGCACACAATGCTGGGCACAAACGA
CAACCCTGGCGTTGTTTTCCGGACAATGATCGAGTTGTACGAAGCGATCGAAGCGAAGAG
AGACGAAGTGAATTGCACTGTTGTCGCTTCTTACGCTGAGATTTACAATGAGCAAATTCG
TGACTTGCTCGTGCCGTCTGGGAATCTCCCAATGCGAGAAAATGCCGGAAAAGTTGGAAT
AAGCGGGTTGAGCAAACACAAGCCTCAGTCGGCCAACGAAGTGCTAGAAATGCTGGCAAA
GGGAACCGGGAACCGAACGCAGCATCCAACTGACGCCAACGCTCAATCGTCGAGATCTCA
TGCAGTTTTTCAGGTTTTTCTGCAGCAAAAGCAACGTCGGACTGATGCCGGCATTTTGAC
TCAAATGAAAGTTGCAAAAATGTCTTTGATTGATCTTGCCGGCTCCGAAAGAGCGACTAT
GACGACAAACCGGGGAATGAGACTCCGCGAAGGGGCCAACATCAATCGATCCCTTCTTGC
TCTTGGAAATTGTATAAACGCTCTTGCTGAGCAAAAGAAAGGAGATAAAGTTGGACACGT
TCCATACCGGGATAGTAAATTGACACGTTTGCTGAAGGATTCTCTAGGTGGTTCTTGCTA
TACTGTGATGATTGCTAATGTCAGCCCGTCTTTCTTGTCATATGAGGACACCTATAACAC
GCTGAAATATGCAGATCGAGCACGAAATATAAAATCTATGCTTGTTTCTAACACTGTAAA
TGTTGATATTCATGTAACTAAATATAAGTCATTAATTGAGGATCTTCAAAGTGAGGTAAT
GCAGCTGAAGCAAAAGCTCCAGGAGACTTCATCATCTAGTTCTGCAGCCAACATTCTGCC
CATCACTCCTTGCTACTCCTTTCCGTCCTCTCATTTAACATGTCTGGATGAACTGACCAC
CGCTTTTGAAGCAAAGAGAGTTGTTTCTTTGGACATAATTGATGTAGACTCTGCACAAAA
TGAAGCAGATGCCAAGCAATTGCAAAATGGACAGATGCTTGAGAGGCTTCAAAATTGGAT
GCCAGACAGTTTGGAAACTTTTGATTCTTCTGTATTTGAAAAGCGACAGCAGGAGTTAGC
TGAGCGGAAGACGGAATTGGCCAAAAGACTGGGGGGATGTGAAGGAGCTATCAATGAGTT
GACTAAGAAATTGGGCTGCATGCCATCATCTCATTCTTTGGCAGCTGAATACAGCAAACG
GTTGGAAGCTGACATTCAAAGGGATATGGCTGTTAGAAGGAATGAACACACAATGGTGTT
ACTTCAGAAGCAGAGAAAGCATACGGAAAACACTCAGAGATTGCTTTGTCAAGTTTTGCA
GCAATACAGGCAGTCTAGTTCACCTGTCTTCAGTGACGTCACTCGCATGATCAAAAGCAA
AGGAAAAGAAGTGGCTTTTTCTGACAAAATGGTGGATTCCCTTCCATCAATAACGTCATC
ATCAGTTACCTTACGAACGCCAGCTATTGCCATATCAACTGGAATTCTGACGTCATCCAT
GAAACTGAAGAAAAGTTTTTCAACTCCTAATTTGTCAGAAAAGTCCGTTGCTTCAAATAT
TCCTTTGCTTCCACCACCGCCTTCAAGTCAGAGAACACCAAGACGGCTTCGTCGAAGAGT
TCCACTTACTTCTCATCAGGAAAATGAAGTCGATGTCACTGATCTTTTTCAACCTCTTGT
AATTCCTAAAACTCCTGAAAAGTTTAGCATGCGCGAAGAGAAGAGATCACCTTTTCAGCC
ATCTAACTCAAAGTCAAGGAGTACTACTCCTGCTAAGTCTCCAAGGAACCTTCCCCAGAG
GATTCCAGTAAAAAAGAAGACAAGGGATCTGAAAAGATCATCTCAGAAGATCTTCGGTAC
TGAAGCCAAACGAGCAGCTCCTTGTATGGAAATACTGACGTCCAGTTCAAAGAAGAAGAG
ACTAGCAACGCCGGCTAAAATACCTAGGACTCCTGGGAAGTCAGAATGGCGCATTTTCCC
TTGAAATGCAATGACTGCATGTATTTTTCTGCTACTGTAACTCTACTAAAAACGGATGTG
CATGTATATATATACGTGTCGACTGGGAGT
>comp5901_c0_seq2 len=665 path=[1:0-244 246:245-664]
GTTGCATCTTAGAAAGGAGGCTGATGCCAAAGAGAAAGCGCTCGGGAGCGGCGAAACGTG
CAAGCACAGCAACGTTCGATTCAGAATCGATACCAAGACGAATCACTCGATCCTTTCTCT
CGACCTCTCTCCCTTCACACAACCCATCCGACGTTCTTGAAGACTCTCGTCTGGCGAAAG
CATTTGAAAAATCGAATGGATTCAACCCTCAGTCGTCGTGGTTCGACAGTCCACGTCGTT
CGCTGAGGCGAACCGTGGCCAAAAGTCGACAGGAATATACCGGTGATCTTGACATCACAG
AAGTTGCAGAAGTTACAGAAGTGCCTCCGAGAAAGAAAAAGCCTAGAAGCGAAAAAAAGG
GAGTCCGACGAAGCAAGAGGAACCGGAGGGCGACGTTTGACTCGTTAAATCTCACCATCA
TTGGGGAAAGAGTTTTTAAGCCAGACATTTATGACTTTGACGCTTCGTATGAGGAAATGG
TTTTGGCTGCAAAGCATAGACAGGTGACTGACAGTCAGAGGAAGTCAGTGAGGGAACACA
AGCACCATTCAATGAAAAGGAGGAGCAGGCAGGAAAGCTCAGGGGAAGATGAGCAAGAGA
AGGAGGAAGGTGAGGGGCAAAGGGAAAGGCAGAACAGAGATGATGACAATGATGATGATG
ATGAT
>comp5903_c0_seq1 len=3891 path=[1:0-3890]
GAGCAAACAAAGATGGAGGGCGGCGACGATGATGACGCTGCAGTTAGTGAAAAATGGCTG
AATAGATTTGCTCGCAGAGAAGTCCATGTTTACTGGAGAGATCTCGGGAGAGAGCTACAA
ATACCGGAAAGAATTTTGTCGATCGTGGAAGTAGATCGCGATGGTGTCGAAACACAAGCT
TGCCAACTTCTTCTTCGTTGGAAACAGTTGAAGGGAGGAGAAGCCACTAGAGAAGAACTG
CGCAAAGCTTTGAAACGCGTAGAAGCGCGGTCTAGTTATCGCTCGCGCTTTCCAAACCTT
ATACAAAAGGACGAAGCTTTTACAGGCCGAGAAAAGGAGCTGGAGTGCATGGAGAAACGA
TTTTGCTGCGGAATTCATCAGGGACTCATGTCTGAAGATGGTGAAGCTGGCTTAGCCGAG
ATCCTCCTACTCCACGGGATGGGAGGCGTTGGAAAGACGCGATTGGCCTACTCTTTCGCT
TTGAAGAATAGGCGTTCCTATCCAGGCGGAACTTACCTTTTCAATGCTGATTCTTCCGTT
TCGCTTCATCGATCTATTTGTGAAAATTTGGCTTACTTGAAACCTGGTCAGAATCTAGAG
AGCAACTTCTCTCGGGACTGGCAAACCTTCTTGGGCTTTGCTTGTGAACTGCCTCGCAGT
TTATTTATCTTTGACAGCGCAGACGCACTGGAAGTAGTTGTTGATTGCCTTCCTTCTGTT
AACATGGATATCCACTTGATCATCTGTTCCAGAAGTAAAGATAGTGAAGAATGCTTAGCA
GGGAATGCAGCTGTCAAGAAATTGGAAATTAAAGTGCTTTCTTCAGAAAGTTCACTGGAA
TTGCTTTTAAAGCATGCAAAGATCTCTATGTCTGCTATTCAATTGCATCCCAGTGAAATG
CGAGCAGCTGAGGAGCTTGTTGGGAGAGGCATAATTGGCGGATTACCTCTTGCTTTGATG
CATGCTGGTAACCACATTAGGAAATGTGGTATTAAAATTAGAGAGTATTTAGAAAAAGTG
AAAAGTCGCATTGAACATGTGACAATGACTAATCCGAACCTTTCCGACTTCTTGAGATAT
TCTTTCTATAAAGGACAAGTTGATAGGCATGTGTAACATTTCAACGATATCAGATCTAAA
GAGACTGACATCTGCTGACATGGACCAGTTAAATCTTCGCAGAGTGGAGCTAGAGAATTT
GGAACTTGGTTTGGCAGTTCTGAGAGGAGAAGGGAATGCAAGAGTCATTTTCATTTGGGA
GATAGACCTAGAGGAAGTAAGACGAGCAGATAAGAAAGCATATAAAATTCTCCTAGACTG
TTCGTTTTGGGGTTCAGCACCTATTCCTGAGTATCTTTTAAAGGAAACTGCTTCTATGTC
CAATGAAGAATTTAGGGAAGCTGTTTCTGCTGCTGCTGACTTTTCTCTCTTGGCTCCCTT
TGGGGTCGATGGTGGTAGTGACTCCAGTTGCTCTTTTGATTATTACACTATGCATTCTCT
GATTCAAAGAAGCATTCTGACTTATCGTATTGAACCAGAATCCATCCACGGCAGGCTTGT
GAAGTTATCTCAAGTCATTAGGGAATTTACACCTGCCCAATTTGAGGCATTGTCAAGTGG
AGTAGCTGTTACAAACAGTCCTATTATTACTGAGCTGCTGCCTCATGTTCAAGCTCTTGT
GAATCATATCTGCACCTTTGAAGATTTGGATCCTCAGTGTGAGGAAGTATTTGAGTTCGC
AAGGAAGGCAGCCCTTGTATTTAAAGATCCATCTGCTGAAGGCTTGCGAGGATAGGAGTG
GAACGCTCATCAAAGCTGAGCAACCCATGCAGACTGGTGAACAGGTTGTTGGGCCTGTGT
ACTTGTTTAATTGACGGAGACAAGTATCAAGAAGCTGAACGCTTTTTTGTCTATGCTCAG
TTGAAGTTAGAGAACATCCCAGCCTCTCTCTCTCTGGACACTGCCAATTTGCACAGGAAA
TGTGGTTTATTCGTGTTATGTTTGTGATTTGCAATCAACTTTCGGTAGATGTTGAAGTGT
TCAATAAAACTGTCTACCTTGACTATGGAAGCACAAAATGCCTTGACAAAAATTCCTTTG
CAGCGTTTTCAAATGTTGAAGAACGTAGCCGTGACCAACAAACTTATACTGAATTTTTAC
ATTCGCAAGTAGTTTTGCGTCGGTTGAAAAGCCAACTTTTACCAAAAAATTGATGGCTCT
GCTAACTATCTGGAAAACTATTATTGAACAATGTGTTGTTCCTGTTGCAAAGTGTGGGAG
TGTACTTGCAGTGTCTTTTCTACTTAACTGCTCTGAACATGCTATTTTTAGAAGCCAATT
CAAAGAAGCCATTGATATTCTCAAGGCTGTTCAAAAACATCAATCTTATGGTCTCCCAAA
AAGCCACCCAACTGTTGGAGAAACTAGGCAAGTGTTATTTGGGGCTCAACAAACTGCAAA
CGGCCACTGAATATTTCTCTAAAGCTCTGGAGGTTTACAACGTCTGTTACCATCCATTAA
GTCAGCAGGTAATTGAATTGAGGCGCTCTCTTGCTATGGCTTGTTCAAAAACTGACTCTG
AGAGAGCAGAAAAGGAATTAAAGGACATTTTGGGACATTTTAACACAGTTGGGAAAATGA
GTGATAAAATGGAAAGCATGACTGATTTGATTCAATTTTATTTGACTTGTCAACAACCAA
AGATGGTCCTGTCGGTCATTGACATTGATCAACTGTTTGGCTTGTTGACCTCGGCTTCTG
CTGAAGGAGACCTTAATCTCAAAGCGGCTTGTAAGCTATCCGTTGCAGTCTGTGAATGCT
TCAGGCAGTTGCTGAACTATCAAGCTATGTTGGACGTTGTCAAGAGAGTAAATGACCTAC
TTGCTCACAAATGCAGAAAGGGATTCCATCGTTTATCGGCTTTTTACGTAGGGGTTTTTA
CTCGGATTAGGATCACTGCCTGGGGCGCTAAAACCGTTTGTACAAAGGACTGGTTAAAAG
CTACCACAGATGCAGCAATATGTTTGGAGGGGGCCATAACCCCTCATTGCCATCCTGAGA
TAATATGTCTCTTGGAAGCAGCTGGAATTCTTCTTGTCAGGTCATCAGATGACAGACTGC
TGCTAGATGCTTTTCTGGAAGTTAAGAAAACATTTGAAAACTTCCAAATGTACCGAGACC
TTCATTCAGTTCATGAAAGAGTGTTGACCACGTTTGCTAATCACTGTGAAAGGATGCAAT
GTAGCGAATTGTCATCGATGGCAAGGAAAGCAGCAACTGCAGTGAATCAAGTTCTTTGTG
ACAGAGAAAAAGCTAAAGTACGCCTATGTCTCCCACAGAAACTGATTGAGTTTCAACCTC
CAGGCAGAGTAGCTGGTGATGCTCAACGTTCTGTTTCCACGTCGTCACAAGGATATGCTG
TTCTACCACGTGAGAGTGTCATGAACATGGAGATTCCACAAACATTGGAGGATCTTGTAG
GTAAAGACGCATTAAATGACAAGTTAAAGTTATTTGAGCCAACGTCTAAGTAAGGACGTT
TGAATTCCACTATTAATTGGGCGTCTGAAAGGATGCCTACCAGCATCTCTATAGATCCCA
TGCTTCCTCCAGTCTGGAGACAATGGACATTTAAAATAGAAGACAAAGACACTTATTAAA
TTCAACTCTTAATTTAAGATGAGATTACTTCTAAACTGAAGAACTTGTCTTCAGTAGTTT
ACTTCTCACTATCAGCTAGCGCACACTACACGACTGCTCCCGTACACTCTTCCAAAATGT
GGACTACAGAGCTCCCTACCGGAAGCGCCGCAGCTGCCACTAGTTTGGGATGTATTAAAA
CGACTTGTTGAATGTGATGCAAAATCGCCAGTTATTATGCAACTACAGTAG
>comp5905_c0_seq1 len=496 path=[1:0-248 250:249-495]
CAAATGCCTGCAAATTCAATTGGTGCCTTTTCTGCGACCCTGGGTAAAGGCGACATGCAA
GGACATCTATTCTGCAGCATTTAGAACGCACAGCAGTTGCTACTTGTTTCCAGAGATAAC
AAAAAAAAACATCATCAATATCAATATGCCATCTGCCTTGCTTTGATCTTTGGAGAATCT
TTTGGCTGGTTTTTAATGATGGGGCCTTTTCTACTTCATTTTTTGAAACTGTTAAGCAAA
TGCTTGATGTAGCTGTAGGATGCGTTCGTGATCGTGGTTTGAATGACATCACCTGCTTAT
CAGAAAGTGTGCAAAGACTGGTCAATGTTGGCGTTGCGGTCAAGTCTGCAGTTCTGTCAA
CGAAAGAGCGCATTCAGGAATTCAGTGGAAGAATGGCTAATTATTTAGCTGAAAAATTCT
CTTGGAGGAAGCGTGGTTTTGGCTGGCTACCATTTAGTAACGATGCCTCACACAGAGTAC
AAAGCAGAAACGAAGT
>comp5917_c0_seq1 len=977 path=[1:0-976]
ACAATTTGCAATCGCACGTGAAGCACGAGATACATTGTATATCTCGGAATATGTCTGCGC
ACCCCATGACCACCATAGCAAAAACAAGACGTCCACGTCTAGACGCATAAGTATGAGACA
AGGTAGACTCTTATCAGATAATTGAATTAGTCGGGAGCATTGTTCTTTGTTGGTATGCCA
CGTCAGTAGCCGGTAGTTGCCGCTGCACTAGTTATTAGCACAAGCCCAGACTATGGCTCA
CTTGATATGTACGGTTTGTGACATTTGCCAAGATCCTCAGAGCGAGAGAAAGCACAAAAT
TCATGACAAGACTAAAATCCAGTGGCATCACGAGGGTCAGGAAACGAAAACCTCGCAGAC
GGGATTGAAAGTAGCAACGGCCGTCACGCGAGGAGTGGGTGAAATGACCAAAGGAGCGGG
AAAAGCTCGAGCTGCTTATAAGGCTGCAAAGCGGGCTAGAGGCCCATCAGGATCGAAGAA
AGGTCCATCAAAGACAGCAGCTGTCCTGGACGTCGCTGGAAGTGTCTTGAGCACTGTGGG
AGACACTATGGAGGCACTTAAAACAGATGACAGTGACCATGAGCAGCTTTGTTCTAAATG
CAAGAAACCTTTGCATTTTCCCGGATGTATTGCTTCATGCTATGAGTGCAGCGAGCAATG
TGAAGATAACGACTGGAAGAAAGCTAAGAACCGCGCCTGCTACACTATCTGCGATTCTTG
TTTCGGAAAGTTGATTTCTTAGAAAAAAGGAAAGCACTTAATTAAACAAACTGTGTTGCA
TTACTTTCTGATCAAGAGACTGCATTGCTTGGTTGTATGCCAGCTGATAAAAATAGAATG
CCATTATCGTTGTTGGCATCCTTAGCATACAAGATAGTGAATGTAAAAATAGACAACTAT
AATTAACAAATCGCATGCTGTTTTATATGGGCTGCTTCTGACCTTAGTTGAGTGACGAGA
TATATGACGATTGGCTA
>comp5926_c0_seq1 len=202 path=[1:0-130 212:131-201]
GCGGGCGGGCCGCACACGTACAAAGAAAGAGCGGGTGAAGGGCGAGATGCCAATGAAGCG
ACAGCCCGTCGTCTTGTTACTAATCTATTCGCGTGTGGGAGAGACGCGTCGCGTTGCTTA
TTTGTGGGCCGAGGTGCTCGTCTGGCCATCTTACGAAGAGAACAATGGAGCTGACGACGG
AGTGTACGGCCGCCGTCTTGTG
>comp5926_c0_seq2 len=282 path=[1:0-130 132:131-210 212:211-281]
GCGGGCGGGCCGCACACGTACAAAGAAAGAGCGGGTGAAGGGCGAGATGCCAATGAAGCG
ACAGCCCGTCGTCTTGTTACTAATCTATTCGCGTGTGGGAGAGACGCGTCGCGTTGCTTA
TTTGTGGGCCGAGGTCCGGTAGGTGGCGAAAAAACGCCCGGTGTTCGATTCCCAAAGGAA
AAATGTGGCCAGGCTAACCTGATACGTTTGCAGGTGCTCGTCTGGCCATCTTACGAAGAG
AACAATGGAGCTGACGACGGAGTGTACGGCCGCCGTCTTGTG
>comp5940_c0_seq1 len=817 path=[1:0-607 609:608-816]
AAGAAACGGCTGAAGTTCCACTTGCACTCAACAGTACAGCTGTTGTATGCTACTATCGCC
CTAAAGTCAGAAAGAAATTTCTCAAACAATTACATCAGTGTCTCAATGATGCATGTGGAT
CCCACACTCTCACTCGTAAATCTTCATTGGTTTTCAATGATGCTGTTTCATCATGTGAGG
CACTGCAGCGTGACTACTTGGATGATCCTCACTTTTCACTTGGCATTCGATCATTCAAGT
ATCACAATCTTCTGGCCAGAGTGATCCTAAAATGGCCAGGGAAGTGGGTATTTCATATCT
GGATGATTTTGGTCTTGGTGAGTCAAATGGTCATGTCTATTACTCTGGCCTATCTTCAGT
CCAATGGCCTGCTGAGCTTGTTTGCTCAAGCAGTCTTTCGAGCTGCTCTTCCTGCTCTCT
GCATTTGTCAACTGGCCACGACGTTGTGTGTTTCTCACAGCGAACAGGATGAATGGAAAG
CACACATTCCATTGTCACGAGTGCAACAGTTGAAGACCCTTGTCACTAAAGTAGCAAGGC
TGGATGATGAGGCTTGCAAAAGGCTAAATACTTGCAATACAATGAGACATGTCTGCAACA
GACTTGAGTCTGATCTCCGTTGCCATTTGCTGATCAATGTGTGGCATTGCGTCATTGTGG
CTTTACTGCTTTTCCGCTTTGGTGCGTTTGAGTATGAGTTTTACTCATCGTCAGGTTGGC
AAAATTGGCAACTAGGGACCCTGCGCATTTTTGATATATTTGGAGTGGCATCAGTTCTTT
TTGTAATTCACACCACTCTTGCTCTCCTTGGATTTGA
>comp5941_c0_seq1 len=271 path=[1:0-21 23:22-270]
ACGCATGAAATTGTGGTTTGGAGCAGATGAACCCAGTTGTCCTGGTGGTGGATCTAGTGA
TCTTGATGCAATGTTAATCAAGGACCAGGTAATTGATGTTGCCAACCGCATACAGGGTTT
CTGGCGACGAATAGCTGGGCGCCTGGGATTTGAGTCTAATGAATTACATGAATTCACGGA
CCAGAAAGGTAAGGACCGCGATTATGCTCAGGCAATGCTGGAAGGCTGGCAAGAGAAGAA
CCATTTGAGAGCGACAAGAAGGGAATTGATA
>comp5948_c0_seq1 len=1282 path=[1:0-596 598:597-1281]
CTGATCCCAAAGGTCGCCATAGCGCTCATTTGTGTACACCGTAGACTTCCATCCCAACAT
GGTTGACTCTTTCCTTCACCCGCGACCTAAATCCAGCACCTTCTACCGCTCCGACACAAA
CGCCGGACTTTCTGCCGCCATTTCAACCAGACGGCACTGCACCTCCAGCAAATTCCCTTC
CCTCCGCCGGCAGAGTCCCTCGCCGAGAGCGGCGACGTCGTCAGCACGTTACACAGTTGA
CAGTAACACCATCCCGACTCCTCACCGGGAGGACAACCCCCTGGTTGACCCGGTAACCGG
AGTTTTGTCACTGGCCGTCGACACAAGGGATGGTTCAGCACTGCGTTGGCCATCTCGAGC
GGCCAGCGCTCGATCCAGAGCCACTTCGTCAATGTCACAAGGCCGGCCGAGAGTTAAATC
GGCAATGCCGGCAATTGGCACATCGTCGGAAAAATCCCATGGTTCTCGATCGCCTTCACC
TCCGTCTTTGAGGGATGCTGATCAGAAAGAGGAAGAGAAGAGAGACGAAGATGCCGAGCT
GAGAGCTTTGTACAGGGCGATTGCTAACAACGCTACCTACAGGACGTCTTATCAAGATGC
CAATAATGATATTGGATGGCCCACTCGCATGGCACCTCATCCTCGTCCGCCCAGTGTTCA
CGAAACGAAACCTGATGCAGTTCATACGAGACTGAATGTAGAGCGATACAATGCGTCAGC
TGAGGACTGGCAAACATGCGCTCCGCCTTGGGACCGGGTACAATTTCGACAAGGACAATA
CAGACGGGGGCCCCAAGCCGTCGTTTTTGGCTCAGTTCCAAAGGAAAGTGGATCATTGCC
TGGATACATGGGTCACAATCCTACTGACACGAAAGGAGGAACATACACCAGTTTGTTGCA
GAAACCAATTCGTCTTGAAAAACCCAGACACACAACTATAGCCCATCGGCCAAATATACC
CGGATATTCGGGAAAAGTTCTCTGGTCAGCAACCTATCCTGTTCGTCAAAATCTAGGTTC
CACTATGGTTTCTACTTCAAGAAGAGTTTACAGAAAATTGCCGCTAGAAGAGCCAACTTC
GCCGTTTTCTCGCACAGGCGTACTGTCAAAGAACATTAGTCTCAACTACCCCTATAATCC
GTTTAACAAAGTGTACTGAGGGAAGGCATACTTGACCGCTGTGAACAAAATTAAGCCGCT
ATTTTACACTTCTAAGTTTAAACTACTCCTGATTACGCCTAAAGTATTCACCATCCGTAC
ACTGTACATGTATTGCGTTAAC
>comp5953_c0_seq1 len=1002 path=[1:0-815 817:816-1001]
GCATGTACAACCAAGTATGAAATCGTTGTTTTTGATCAGAATGGCTTGGTGCCGTCGGCC
TCTTAGAGCCAAGCTTCTTTGCAGTGCATCAGAGCAAGGTGTAAACGAGCGAAAGACAGC
CATTCGGGTTTCGGGGGTCCGAGCAGAAGAAATCGAGAGTCTCCTCAAGGCAGCCTCGTT
TCAGCCGAGCCGTGAGAGCTTCCGGAAAGCCGCCGAGACCTTCTTGCTTGGAGACAGGCA
TAGGAGAGGTCATATGAACTTTGTAAACGCTTCGCTAGACTTTATGGAAGCGACAGGCTT
GACGAAAGACTTGGCTATTTACAACGTCATCCTGGACATTTTCCCGCGGAATCGCTTCGA
AAATCGCACTCTGATGGACGCGATTTGGCCGAAAGCGCATCCGCAAATAGATTGCGCTTT
GTACGTTCTTCAGAAGATGGAAGACAATGGAATTCGACCGGATTACGGCACTAACTCCGT
TTTACTGGAAGTTTTTGGCAAAGCAAGCTTGCCTGTACAGAAGTGCAGACGCATTGCGTA
TTGGTTTGATCGATTTGAAAAGGCTGATCCGTACCGATTAGCCATTCCTCGACCCGAAGA
ACCACATCAAGCGGCTGTGATCACTTTGAAGCGAATCTGTGGGAAGGATTTTGATATTGA
AGTAGTGAAGGAAGGCGATCCTTACTTGGTGTGTGCAGTTAATTCAGTTAAGGCAGCTCT
AGTCCATGTGGTCCCTCTTCAAGTGACGGGACCACATCGAACATGGCTGCAAGATTCGGA
ACAGCACTATTTTACTCTAACGGATGGAAGTCACCAAGATAACAGTGAGGCCATGTCTGT
GGCAATGACTGACGCAACAGAAGAACCAGCAAGGCAAACTGCACTGAATACCTGGTTAGC
CTATTTGCAGTCTAAGTACCATCTCTTAGCGCAAACGCGCATCCTGTTTGATCTGAAAGT
ACATGTGACAAGCGAATGATCCCTTAATTACGTGAAAAAAAA
>comp5960_c0_seq1 len=311 path=[1:0-215 217:216-310]
CTCCCCTGCTGCCTGCCGCGGCAGCAGCTACAGTACCACCACCAGCGGCGAATCCCGGTG
ATCATGGTCTCTAGTTCATCAGTGAGTATTAGTCTGTATCATCATGCCCTCGTCAGCCAG
CTTATTTCCTCATACGGGGCTTGCTCGATATCAACGATTAGTTCGAGAAATGGCGAACAG
TTTTGAGTATCATCCATTCTACGCTCTCTCTTTCGTCTTCTTTGTACTTTCATCTACGTT
TTTCGCCCTTCACGTTTTCTTTTTCCCGGCCCTTTTGCTGCTGCTGCTAAGCACGGCAAT
TCACGACAGAT
>comp5974_c0_seq1 len=778 path=[1:0-777]
CTCTCCTCAACTTCCGGCTTCCTTCGGGCTCCACCCAAGCTGTCGTTTTTGTGTGAAAAA
CATGTCAGTAGATGGTCTAGCAGAGGTATCGTATGCTTAAAAGCATTCATCCGCCTGTTG
GCAATGGCAACGGCCATTGTCGTACTCGTTCTTCTCGTCGAAGACATCGAGAATGCCTTC
AGTGCCGATGACTCGTCAAAGGGCGGAACTTGTGCGTTTCTTTACGACGACGACTCATGC
CGCTTTGCCCTCGCATCGGCCGCCACTGTCATTGGCATCGGGGCCATCTTCCTCTTCTTG
GAGACTTGGGTGTTAAGGGACGAGGAGGTGTCGCGCAATACTAGAGCGACAGTGAGCAGA
TATGACCAGTTCTTTATCGGCGTTGCATGCCTCCTGATGCTTTCCGTGTTCATCAATTCC
ACTGTGTTGTGGGTGAACACGTTGGATAGCCGCGAAGGGAGTCAAGTTGTCCGTGTCTTT
GTGACGCCGGATGCCTTGAAAGTCAAAGTGGGTGTTACTTTGACCTTCAGTTTGCTGTCG
TCTTTGGTCTGGGCAGGACTGTTTATCTTGAACAATTCCTCTTCTGACTTGTAGCTTGTC
TACCAATCACCAGCAACGGTACTTGCTGCTAGATAGATATGCAGGTCAATGAGGACATAA
CCTAGCTTCTTAGAATTCTTCTGCGTTTTATTCTCCAAAAACTTTTACTCACAACGCAGG
ATAGCTAAGCATCTTCTAATTGTAATAAATCTTGGAAGTTGTTTACACTAAAAAAAAA
>comp5978_c0_seq1 len=293 path=[1:0-104 106:105-170 172:171-292]
GCCGTCTCTTGGATTCCTCCTCCATCAGTCTCAATTGCTCCTTCTGATTGGCTTCTTGCT
CTTCACACCACTTCGCCTCTTCTTCCTCTCTCCGACGCTTGGATTCCTCTTCCATCTTCT
TCAGCTCTTCCTGCCGTTTTTTCACTCTTTCTTCCACCTCCTTAACCCGGGCCTCTTCCG
CCAGACGCCTCTGTTTCGCTTCCGCTGCCATTCGTTCTTCCCCTTCCAGACGACGCTTCA
TTTCCTTCTCTTCTTTTTCTGCTCTCTCTTTCAGCTCCCCTTCTCTCTTCAAC
>comp5982_c0_seq1 len=1283 path=[1:0-399 401:400-1282]
AATCGCAGTGACAACAGTTCGAAACGAAAGCCAGGAAGCTGTCAATTAACCAAAGAGTGG
CATTACAAGCCTATCAGACCTTCGAGTGATCAAAAATGGCCGCGCTCGCGACGTGGACAA
TTCCGACGCCCCGAGACGACAGAAAACGCAGCGTAGACGAAGTTCCTCGCTCTCGAGTTC
GTCCTGAAGCTCAAGCGATCGCCGATTTACACGTTCGCGGCACCGTTCACCTTCTATTCC
AACCGGAAGTACGTCCTTCACAGCCGAAACTCGCCGAATCGAAGAAAAAGAACCACGTAA
GAGAAAACGTTTCGCGAATGCGACAAATTCAAGCGATGAGTCGAAAACTCCAAAAAGAAG
CCAAACAACCAATCAAAGCCACGCCCTGGCGATCCGAAAAATACGACCACGTTGAATCGA
AAGTGGCCCAGCGAATTCGAGCCCCGTCAACGACTGGTGAACGTCGACCGGCGTCCGCCT
CTGGTCAACATCCGGGGCCTAACGTTCGACCGGTGACGGCGAATCAACGGCCGTCTTCTG
CTGGTGGCAGACGTCCGGAAAATGATGAGCGACCGTCTTCTCAACGTCCCGGATCTGCTG
GTCGTCCTATTTCTACTTCGTTGGCTTTGCCAAAGAAAAGAGACTTCGTCTCAGAGAATG
CACGTCGTTCATCTCGGCATCGAATTCAGAGGTCTCCATCTGCAGATCATTTGATTCAGT
TGGAGGAAAAGCGGAAAAATGATTTCCAGGGATACAAGAGAGGTTCAGTGCCTAGCTACT
TGTTGTCTAGGCAACGACAGTGGGCAAAGGACGAAGAGGAGAGGCAGGCCAATGCACCAG
ATCCTATGTGTCCTCCTGGCCATGTTTTGATGCCCAAGTCAGACCAGTTGAAAACATTGA
ATATGTTAGACGAAAGCAAGACTGCTATGTTGAAACAGTTGCAGACATTGCCTGTTGGGT
CTGACTCACTCAGAGTACGGACTCGAAAAACGGAATTGGAAAGCAAACTTGTAGAAATTG
ATGATGCCATCAAGGTATTCTCCAGGCCCAAGGTATTTGTCAGGGATGAATAAGGAATAG
CAGAACTCACAGAACAGATTCCAAAGCTACAGCTGACAGAGAAATGCTTACCTACATTTC
CCTTCAAGGCAAGGAGCTTCTTTGCATTCATTTAATAATAACTGAAGCTTCTCAACTTCG
CTGATAATTTATAGAGTATCTTTATTGATTAGAAATACACACAGTTCATGATGCATTTCT
AAAAAAACAGATCGGAAGAGCGT
>comp5985_c0_seq1 len=1026 path=[1:0-1025]
TCATAATATACAGTTGGTACTACACAAAGCTGCAATGACCGCCACACTGCGTGCTTCCAC
TGCTGCGTTGCTCCTTTGCCTTACAGCCTACACGGCCGGACGACCGTTCCTTTCCGTTGA
AGAGGCTACGTCACAGCGTCTTAGGGGCACCTATATAACGCGCCTGGGAAAGAAAATGAT
CTTTGACTCCGATGGGAAGACTTACGTCGAAATCTGGCTTGATGGCGCTCCTCTGGTTCA
CTCTCGTCAGGGAGAAAATAGAGACGGTGAAGTCAACATTGAGGGAACCACTTTCATGTT
CAGTTCAAATGGAACAAAGGTTGGCGTGCATTGTGACAATAAAGTGAAAACCAATGTCTG
CAGCGAGTCAGCATATCAAAAAGAGTGGGATGTGGCAATGAACAATGTCAAAGAACGAAG
TTCTTACAGACTGTTAGAAGAGCTGTCTCGTGCATTGGGCAAATACGGGATTAAAGGGCT
TAACAATAAGCCAGCCATGAGTCTCTTTAAAACTGCCCAAGTGGTAATATCAGCTGCGAA
TCCTGTCGAGGAGACGAGGCCGCTTAACCGACGTATTAAAAGGAAGTCAGAGTGTGAGAG
GGATCCTGAATCGAGAGAGTGTCTTGGTCTGTGTGGGAGGCAATGCTCTTGTTGGGAATG
GGTTTGCGATGATTGTTGCTGGCATCGTGGCTGTTTTGAGCATGATATGTGCTGTGATCA
GTGTGGGTATTACAGCTCTGCGTGCCTTCTGTTCTTTACAGCAGACGTTTTGTCGTGCTC
TAAAGGCTATGGATACTATGATGCTGATACGGGGACTTGTAAGCACAGTTGCTAACTCAA
CTGACAGACTTATATGAATGTGTCGTTGCTTCTTTGTGAAATTAACTGTGAATTCACTTT
CTGAGACCGTTGTTTGTTTTCGCTTGTTTCCTTTTAGCATTTTAGTGGAGAGGTCTGTTT
AAGCGTTTATCTGCACGGGCCGTCTCGTCCGCAAATGGAATTAGCCACAGAAGAAAATAA
TGTCAG
>comp5990_c0_seq1 len=297 path=[1:0-296]
CCACAATTCTCCCTTGGTAATGCTGAATTTCAGATTGCCACTTTCCTGCGTCTGGGTGCA
GAAATTCCAGCTCTCCGCCAGCTTTCCCATTGCGGCGTTAAATGCAAGAAGCCTGTAGAT
CCTGAAGGATACCATACAATCACTTGCACATACGATGGCGGTGCAATCCACCGACATGAC
CGGATCCTCCATACATGGTATTTGATGCTGAAATCTGCAGGCTTCCACTGTGAGAAAGAG
AAGGAGGAGATGTTCATCGACAAGAAAAGACCAGACATCGCAGTTTATGACTTTGAG
>comp5991_c0_seq1 len=222 path=[1:0-164 166:165-221]
CTCTGCCGTTTCGCAAGGGAGTGGCTGTGATTGCCCAAATCAAATTCTCAAATTCGAATT
CAGGAAAGTTTATCCTGCAAATCACCCAGGAAGGATTCACCATGACAACGGCCGGAAAAG
GTCAGACAGGCCTCTCCGTCCGCAGCGTTGCGTCTACTTTTGGTTTCAATGCGAATGACC
TGAAGTTGCCTCCAGGAATCAAACAGATAATGGACCTTTCAG
>comp6000_c0_seq1 len=1230 path=[1:0-810 812:811-1229]
ACTTGCTACACCTTCGTCTCAACTGTCTTTCCCACACCCTGCAATGCTCGCCCTGCTCGT
TTCAGCCGCTCTCCTCGCCACTGCAAGTTCCCTTACCTGCTCGGACCTCGGTCTGATCTC
AGGCGGCAATCCCCAAAGCACGAACGTGGTTTCCTACTCCGGCAATTCCCCTCAGACGTC
TTCCATTACCTGGGAAGCCTCTTCAACGCCCGACACATCTCTCAAAAGCACGGTCACCTG
CACTGCGGGAGCAGGAGACTATCTCATCATCGAAAGCACCGGCGTTCCTGCCCACAGAGT
CGGCAACTTCCCCATGAGATTCGACACGCAGGGAAGCGGACACGGCGACAATCCAAACAC
AATTTCCGAGCAGTCTTACAGATGGAGGATTCCAAAAACTCCGAAAATTAAATCTGCATT
ACCAGATTCCATTTTGACTGACAGCAACGCTCTATCCTTGGGTCCAATAGGTTTCGCACT
CAACGGCGTTCCATTTTTTAACCCATTCAATAATGAAAAACTTGATGCTGTGTCGAGAAG
CAGCAGTGGGTATGAGGTCATGGATTTATGCCACGGTCATCCACAACAGAAAGGGGCGTA
CCACTATCATTATCAGAACCAGACGGATGGGTGTCTGTTTGGTTTCACGGGCGCTCAGAT
CACGGCTACGGCTGGACAGCGTTCGCCTAAAATTGGCTACGCTTTTGACGGGATACCTAT
CTACGGTCCGCTAGGAAAGGGAGGGGTCAAGCCTACGGATTTGGATCATTGTAATGGACG
GATGGATACGGATCTGGGACAGTATGTTTACCATACTACGGATTTTGTGGCTCCTTACGT
TATTGGATGCTACAGATATGAATATACTGCTCAGATTGGACCACCACGGCCTGGTGATGG
TGGAGGAGACCAAGCTACTTCAAAACCAGCTACTCAGAAGGCTTCAGCCAGACCTAGCAT
AAAAGTAGGAACAGTTGGAGGAGTTGATGCATCTCAAAAACCAACTGCAGGAGCCTTTGT
TGTTCTGCCTACTGTCCTGACTGTGTTGGCTGTGATTGCCACTTTGATCCTCTGAGTGTC
AAGGACTATTTAGTTGACATTGACGTTCTTGCTTGTCCGCGTGTTTATTCGAAAATTTGC
TCCTACTGTACGTCTTGAATGACTTTCGGTTCTTGGGATTTAATTATGTTATTTATTCTG
AATCGAATAGCACTGTTTTTGTGCACAGTC
>comp6004_c0_seq1 len=1244 path=[1:0-92 94:93-1243]
CGCACGTTCCACGAATGGATTCTGAAGAAGAAGACTTCCTTGCTGGCGAAGATGCTGTGA
AAATAATTGACTTTGATGAAGAAGACAATGGAATATCCGAGGCTCTAGAGGAAGTAGAAA
TGGACGAAGAGCTTGAACCTGAAGCTGATGATGCTGTTTCAGTGTTTAAGAGACACGAAA
AGGCTGTTTTTAGCGTCTCGTTGTCATTGCAAGGGAACGTTGCAATATCTGGGGGAGAAG
ATGACAAGGCTTTCGTGTGGAATGTTAGTGATCCTGACAATGAATGCTTTGAATGCAAAG
GTCATAAGGATTCTGTTACTTGCACGGGATTTTCAAATGACGGAAAATTGGTTGCAATGG
GAGATATGAGTGGATTGATCAAGGTACGGGATATGGACAGGGGACAAGAAGTTTGGACGT
TTGAATGTGGAGATTTAGAGTGGCTGTTGTGGCATCCTGTGTCGCCAGTTCTGTTGGCTG
GGACAACTTCTGGGATGGTTTGGATGTGGAAAATTCCAGATGGAGATTACAAAACGTATC
AAGGTAGTAGCAGTTCACCTGCATCCTGTGGGAAGTTCTTGCCAGACGGAAAGAAACTTG
CTGTTGGATATAGAGATGGTGTAGTTCGAGTGTGGGATTTGAAGACTGGGGATGCAGTTG
TGAATGTGTTGGCTCATTCAGCAAACATTACTTGCATTGAATGCCAAGGAAATCTCATTA
TGTCCGGCTCAGAAGACGGTTCAGTCAAGTTAATAAATTCACTAAATGGAAAAATTGTTA
AGGGTGTCAGAAACGAAAAATATGATTCTGATTCTGAAATTGGCATTGAATGCTTAGGCT
TTTGCCCTGTTTTGCCTATTGTTGCTATTGGCTGTCTAAATGGAACACTGAAAATTTGGG
ACTCAGACATGCAGCGGCCTCGTAATCAATGTCACCATCCAGGAGGAGTAGTTCAGTTGC
TTTGGCATCCGTCTGAGCCGTTAGTGTACACTGGCAGCCTTGATGGTGTTGTGAGACTTT
GGGAGGGACGAAATGGGGAGTGTAGAAAAGAGTGGCATGGTCATGATGATAAAATCCTTG
ACATGGTCATATCAAAGGATGGTGATACAATACTGACCAGCTCTGAAGACACTACATGCA
GAATTTTTAAAAAAACAGAGACCTGATTGATTTCTTCTACATGCAGTTCTAGCTTTGTAA
GTACTGTAGCTGCAAGTACATTACAGTGTGGAGGGTAAAAAAAA
>comp6006_c0_seq1 len=849 path=[1:0-676 678:677-848]
CGATCTTTGACCGGTCGAGGGCTTTCTGAGCGGTGAACAATAGAAGGTTTCTAATGGATG
TGGAATCTCTAGTGGCGATAGCGTGTGGAAAAATGCTTTCGGGTCATTCCCTGGCAAAGG
ATCATCGAACGGACGGCGAAATGAGCCTCCCTGACGTCTTGCCTCTTGAAAATTCCAGCA
CAGATGCGAAGCAAAACCCGACTGAATTGGCGACAACGTTAGAGCCGGGCTTTGATCTTG
ATCAAGAAACGTATCTCGATTTGGAAGGAGGAAATAGACTGGCCAAATTAACAACAAATT
CTGACCAGGAGCTAATGAAGAAAAGCGTAGTAACGTCAGATTTTGAAAAACGTCACGCTA
TCCCGTGTGAAAAGTCGCGTCATAAAGCTAAAAAGGAAAGAAAGATGGAAAGAGAGAAGT
CACTTGGCAGCAAGTGGTTTGACCTGCCTGCTGGTGAAGCAACTGGCGATGCAAAGAGAG
ATTTGAAAGTTTTGAAAATGCGAGGAGCTCTTGATGGAAAGAGATTTTACAAGAAGGAGG
ATTTCAGTCAGCTACCAAAATTTTTTCAGTTTGGACGTGTTGTTGAAGGAGCTGGAGAGT
TTTACTCTGGAAGACTCACACGACGCCAGCAGAAACAGTCCATTGTTGAAGAGCTGCTGG
CAGATGAACAATTCAAGAGGTACAGCAAGAAGAAATTTCTTGATATACAAGCTGCAAGAT
CAAAGTCTGGCAGGAAGTTTCATATACATAGGCATAAAAAACAGAAATCATTTAGTCATA
AGAGGAAGTAACACCAGTGTTATTATTATATGGCTTTTATGCAATTACTAAGTAGATAAC
AAGATTGAC
>comp6009_c0_seq1 len=418 path=[1:0-85 87:86-417]
TGGACATTTGCCTGTTTTGTACAGTCTTGTACTGATGGATCCATCTGTGGGGAAGCTATT
CCGTATCAACTCAACATCAGGGAACGTGACCAAGCATGGACAACTTGATTATGAAACCAG
GAAAGAATACCTCCTGTACGTTCAGGCCAAATACGACGGGAATCATTTGCTGAGTATTAC
CACTCTGTCCGTTCTGCTTACAGACGTGGATGACAATCTGCCCATGTTTGATCGATCTCC
TTACTACGTCATGGTACAGAGTCCAATGCAACCAAACACATCCTTAGTCGCCGTGTATGC
TGTTGATGCTGACTCAGGTGCTAATGCGGCTGTCAGATATAAGCTGGAGTCACCATCACT
CTACTTTGATGCCAACGCTGTGACAGGAGAAGTGGTCATGTCTAATGTTTTTGCTGAG
>comp6018_c0_seq2 len=512 path=[1:0-196 198:197-511]
TTTCCCGGATGTATTTTGATTTGGTCTTCCTCTGCCATGTCTGAGGAACCAACAAGAAGT
TTGCGAGGCGGGGAAACTTTTGAAAGAATGAACTATTTGTGCCAAGCTTCTCACATTATC
TTCCGGTCTTCACCTACTCTGGCTCGATATTATGCCGAGACTATGCGGAAAACGTCTAGA
AAGCTTGTTTTGCGTCTACATTCGGAAGTAAAACAGTCTGTTTGTAAATCTTGCAATTCT
GTGCTTATTCCGGGATTAAGCAGCAAAATTCGTATTAAAGGAAAGCGAGAAAAGCATGTT
GTCATCTCTTGTCTTCAATGTGGAGCCTTCAAGCGAAAAAGAAAACGGAAGTCTGCTAAG
AATGCTAGTACAACTACTGTTGATGTACCTGTAAATGCTGGACCAGCAAAAGAAGAGAAG
CACATGGAACACAAGACTACTGACAAATAGATTTAATAGCGAATATTTAAAGTGTACTGT
AAATACGGAATTTTTGTTTGCAATAAAATATG
>comp6020_c0_seq1 len=1227 path=[1:0-1226]
CTATAGTTGTGTTTTATAGCAACTCCTTCTGGTGGGTTTTTGAGTAAAATGCCGAGAAGG
AAAAGGCACAATTCTGTTAGTTCGCGATTCCATGCGATGATGCAAAGGGTGACCCCTGGC
AGAAGGATTCTACGCCAAGCCATCGGGCCTCTTGGCAATCTTCGAAACAAATTGCAAAGG
AATCTCCCAAATTTCAGACGCTTGCATGTGATGGGATCATTTGATCGCGGAACCGCTATC
TCTCCTCTTCACGATGTCGACATGCTATGCATTGTGAACCCGCCTTACGGAAATACCAAG
ACACCCCGCGAAATGATCGAGGAACTGAGAGCTGCTCTTAACGCATCTTACCCCGAAGCT
TACGTAAAGCAGAAAGGGGCAGGAGTTGAGCTGGGTTTACCTTCAGTTTCAGTTAAGTAC
GACCTGGTTCCTGCTTTTAAAGTTGACGGAGCATTGGACTTGTACAAATTCGCTAAGTGT
AATCGTTTGGATCCGCACGATGAAGGCAAATTCTTTTTGGTTAATCCTGTATCTTTTGCT
AAAAAAACAAAGGATATGAACAGGAATACGGGTGGAAGAATGAAGCGATTTGTCCAAGTG
ATGAAGTATTGGAATGAATTACATGGGAAAGAGCTAAAGAGTGCTCACTTGGAACTACTG
TGTTACACTGCCGAAGACAGTATCATTAGAACTAGAGGTGACACAAGAAGCACTACTGCT
GCCTTGTTTACTTACCTTTCAGAGCACGTATTCGACGACTGCATTGAACCAGGTGTACCC
TACAGTCCACGAGAAGAGGACCAGGTCAATTTAGCAGCCGGCCACAGGGCAGGTCAGTTA
GAGCATGTAGCCAGTGCACTAGCTCAGGCTGGTTCATTGGCTGCTGAAGCAGTGCAGTTG
GAGCAAGAAAGACAGAACGAGATGGCTGTTGGAATTTGGAGCAGCGCTGCTTTGTTTGGA
AATACATTTTAAGCGGGATGATTCGAACTGAACTTTCTACTGAGAATGCAGTTCGTTTTA
CAAATCTTTGTGTATCTTTGAGTAGTGTATTAATTGGAATAGTGAGGGGAGAAGGCTATT
CGTTATTGCCTGGCAGATCCACAAGATCTCATACTGTAAGTGTTTGTGCACAAACATATA
AGACCAAAAGTACTTTCTGTAAAATAATTACCGGTAATTCGTCAAGTAATCAATATCCAG
TGTAAAAATTGGATCTACTCATTTGAC
>comp6024_c0_seq1 len=364 path=[1:0-363]
CAAATTGAAAGTTTACCTTACAAGGCAGTGGAATGCATCAAAGAAGCTGACGTCAGTACC
AGCCCAGTGATTTTCAAAGGGAACCAGAGGATTGTCATCGAAACAAAGTCGCCGCCACTT
GTCATGAACTACCAGAAGTTCACCGCCATGCCAACAAATCCAAACTACTCAAGCACAGTA
TTTAGGCGAGATGCGACGGCTGCTGGATACACTTTTGACAGACAAAAGCACACGCTTTCA
ATCATGGCACCGATAGTGGAGATGAGAGTTCAAGGGGCCCTAGGTATGGGACAAGCTCAG
CCTCCGGAAAACAAATCCGGCTGGGAGGTCGACATAATTCAAATTGTGAACGCGGGTCAG
GTTG
>comp6026_c0_seq1 len=290 path=[1:0-110 112:111-134 136:135-289]
CCAGTAGTCCTCTTGCAGCAGCAAAACGACTGCTGGAATCATATGAGCTTGAATTTGGAG
ATTCTGTTGTCAAGTGGATCAACGAGAACACAAAGCTTGACCGAAATGATCCAGCAAGAA
GAAACGCCTATGCAACAGCAAGAAATTCAGAGGATGTTGTTGATGCTTGGAAGATATTGT
TGAGGATGTCTAATAGAAAGCATTTTATTAAATTGATACAAAATAAATGTGAAGATGTAA
TGAAGAAACTGGGTTATGATTTGATAGAGCAGTTGTAATAGTGAAATTCC
>comp6033_c0_seq1 len=305 path=[1:0-304]
GCCAACTCTTGTTTACCACGTTACAAACGAAATTCTGAAATTTGATTATTATTTCTATTC
CAAAGGTCTTCATCAAATCAGCGTCGCTTTGATTTGCATGTCTAACAGAGCTAGAACATA
CTTTCGTCTTAGAAGAAACAGAGACTACACCGTCGACAATTTCTTTTTAAGTTCCTTCTC
AAAAAGCGGACGAAAATGCCTGAACTTGCACTTGTATTTGAGACCTTGGTGCAAGTCGTT
TAAGGTTCAGTTTGTTGGAGGCGCCGTGGGAAGTTTGCTTGTTGTAGACAACGTTTCCTT
CTCCG
>comp6040_c0_seq1 len=3165 path=[1:0-3164]
CAGAGAATGGCGTCAGACGTTGCTGTCGAGCTGGAGCGTCGAGAAGACGCAGACACGTCG
CGAACAGGAGAAGACACAGCGAAAGCCTTTCAACAGCGCGAAACAGACAGCTGGAGGAGC
CAACATGCCCGCAAAGTCGCGGAAAGACGAGAACGCTGGGAACAAGAGCGATTGCAGGCC
GAAAAACTCCAACAGCATCTTGATCACCGGGAGTCAGAGCGCAGGCGTAGAAGAGAACAC
CTGTATCACATCCCCCGTGGCTACAGCAGCAGCAAAGAGACTGACTCAGACAAAGCACTC
CATTTGCGCAGTGGACGAAGGGATGGACGAGATGGAAATGAAGGAATAGCACAGTCAGGG
GAAAGCAGCTCAGGAGCTCGTGTTCGGTCTGGAAGCAGCATGCAGTTGGTTTCTCAGTTG
AATGAGAGGAAAAATCAACTGGAGGCTCGTGTTAAAGAGATGCAGAGAAAGCTTCAGGAG
GAGAGGAGGGGCTCTGAAAGGGAGATGGAACTGCTAAGGCAGTCCCATGAGACATATGTT
GAGGAATGGTCACAGAAGGCACAGAAGGCAGAAAAGGAGTTAGCACAGTATAAAAAGAAT
GAAGGAAAGTGGAAGAAACAGCTGGAAGTGAAGTCTGCACTGAAGGATGCCACTGCAGCA
AAAATGGCTCAACTTGAAGAAGAAAAAGTCCATCTTCGGTCAAAACTGGAACGTCATGGA
TCCGTAAAGCGAAAAGTTGAAATCATTGAGCAGAAAGCCATGGAATTGGAGAAAGAGAAT
CTCCGTCTTCACAGCCAATTGGCGCGTGAATTGCATCGCGTCAAAACGGAAGTGGACGCT
AGAATTGCCGTCCAACAAGAGAAGCTCAAACTGCATGCCCAATTGGAAGATGAAGCTGAA
ATGCAGCAGAAAAACCGAGTCCGGATGAAGCAGACGGAAAGAGAAGTGGAAAAATTGAAA
TCAGAAAAACAGGAAGCAGATGATCGATGTCGACAAATTGAATCTGATTTGGCCAGTCAG
CTTGACGGAAAGGATGAAGAGATCCGGGACTTAAAAGCGGAGGTGTATCGACTTCAGCAA
CAATGTGGTGGAAAGTCAGCCTATGCGTTTCCGTCTCGGACAGAAAGATGCCGAAGCCTT
GGTGATGTTTCCAATTTAGACTATAGTGGGCATCGCATCCCAGGAGTGCAGGGGAAAGTG
ACGGAATTGCAGCTCTTTGCTGAGAGGGCCTATCAAGCAAAGGCGGATGCAGAAGAAAGG
GCTCAAGAAAGTGAGAAGCTTCGTGTGAAACTGAAGAACAAGTATCGGGAGGAGATTCAG
TTTCTGAGGCAAATGAATATCAAGTTGGCTAGCAATGAGGCCAAACTGAATGACTCTACT
GATGTTCTGGAAATGATACGCAATCTTGAGGAAAAACTGGATGGATTTGATGAACTTGAA
AAGGAGATTGACGAACTTCAACTGGCTGCAAAGGACAAAGATCATCACATTTCTCACTTA
GAATGGCAGCTCATCGACAAAGACACCACGATAGCGTCTCTTCTCTCAGAACGGGAGCGC
CAGTCAGCCGAACTGGCCCAATCAGCCCTCCACCTCCGCCGACGACCGGAATACCGAAGC
TCCTCCTCCTTTCACAGCCACCTGACCACGCCCACTCTAGTTGCTTGCGATTCCCGTCAA
ACTCTTCTTGCCTCGTCCGACTCCATGAACAGCCTCACCTCAGCTTTCAACTACGATGGG
TATGAATATGGAGACGCGCGAACAGACGCAGAGAAAATCAATGGCCGCTCAGCCAGTGCA
AATGCCCATCCATGGCCGTCTCGACTGCAACCGCTCAGGCGGACAAACAGCGAGGGAAAT
AGTCCCGTATTTGGGGGACTCAAAAACCGTTTTCCGTCTATTTATTCCTCGTCGCAAGCG
TCCATGGACGTGGCACGAGAAGCACAGGCTGTGTATCGTGGCTTGGAGCAGTTGATGCAG
TCAAGCGACAGCTTGGATCATTCCTCCGGTGGCGGAAACAATGAAGCAGATGGCAAGGGT
CTCCAGAGAAGCGCCAGTGCGGATCCCCTTCCTGTAGACGAATCCGTCACGTTCCTTCCG
TCATTCAGCTCTCGACGTTTTGACCTTCGTCTCTCCGGCCTCCACAGGCGTCGCTTGACG
GAAGGAGATCCGGGCCACTCCCGGCAGTCCAGTGGAGATTCCCACTCTCAATCTTATCAC
CCGAGAGTATCTAGCGGCGAAACGGATTTATCCTCGTCCATGCCTCCGTCTCCTGTCTCA
AGTTGCAATACAATGATTACAAGATCCAGTGCCAGTGAGCTTCACTACCCAAGCAGTCCA
GAGCTGGAGACAAAGGTCACTCCGCGACGTTTCAATGGGATTCCCACTCGGCCGATTCCC
GTCAAGGCAGGAAGTCGATCTCCGCTTCCGCAGCGGCCTCTGTCGCCTCGTTTAAGGGAC
AACTACTTCCAGCCGCTCACTCTTGCTCTTGTGTCTGATTCCGAGGATGAAGTCGGTAAA
TTGCATTCCAGACAGCGGAGTGGCAGCTACGAGTCTCTACGCACTGATGTGAGCGTCAGC
ACGAATGCTGTGAGGAATTTGCAGACGCGCCTTGAACTTATTCAACGAAGTTCGCGCTAT
TCCGAGCACATGAGCACAACGTCTGGAGATTCGTCAATTTTTGAGTTGATGCATCATAAT
ATTCTGGGTGGAAAAATTGATCCTTTGGACTCGTATGTTGACTCAGATCCTGAGGAGAGG
GAACGGCTTGGCTCGACTATGCAATACAGGGTCATGCCCGTTGTTCAGCCAGCTAAGGGA
GGAAAGCCTAGCTATCGTTCTGCGAGTGTTGGGTCACTAGAGACTGGCAATTTGAAAGCA
ACAAGATGTTAGACTCTTGTTTGGTCCAATCTATGGTTGACTCAGTGAATTATGTACTGT
ACAGTGTATGTGAATGGCTTTAGGTTAATTGACAGACGGCTAGATCTTCGAGTTTTGTGG
ATTTTTGTGCTATTTGCACTTTTTATGCCAGTTTTTTTGTGTGATTTTTAGTCTATCTGA
TTCTTTTCATTCTGCTTAGCAGTTTTTTAGTAATTTACTGACGCTACCATTGCGGGCATA
TACGTACTAATTTGAGAGACAATAAAGAAAAGATTCAGAAGAAAA
>comp6043_c0_seq1 len=1409 path=[1:0-455 457:456-1408]
CTACCGCCCGAGCTCCCGAAGTTCAAATCGCGTAGAGTGAGTATCATGGCAGAACTTGCT
TCTCCGATGAAGAATAAAAACAAGGAGGATATCGCCGACGCTGAAAATAAGAACACTCGA
AAGAGGCGAAAATCGAACAAACGAGTCAGTTTCAGTCGGTCGATTTACATTAGAAATTTC
GACGAGTTTGAGGAATTGCAGGGTGTTGCGGCAGAAACAGAGAACGAAAGCAAGCCTCCA
GGAGGATTTGGCAAACTCCTGACTGCCCGGATTTTGAATGTCCCGGAATCAAACAGTGGC
GATGGCATTGAATTGACGTGCTGTTCTCGTCCGTATGATTACGATGAAGTCGAAATTGAT
CCGGCGTCTTTGCCTTGGGCAAACATGGGCAAAGAGAAGCGAAGGAAGGATGGGAATGTT
GATTTATGCGAGGAAAAGAGCAGAGAAGAAGTTCCAGAATGCCAGGATATGGAGCTCACT
CTTGATAGTGAAATGCACTGGAAACAGCCTGCAGACAAAGAAGAGCTGTTTGGGAGCGAG
AAGAAAAGAAAGAGCGTGGGTTTCGCTCAGTCTCTCTTCACTGCCTGGGACGTGAGAAGA
GAGAGCCTGGGACTGAAGGACATGAGCTTGTCTTTGATCGATCACAAGGACAATTCAGAA
TTGAAGGAGATGAGCTTGACCATGCAAAGGCCTGGAAGAAGGGAGAGCAATTTGGAAGTA
AAGGACATGAGTGTTACCTTGCATGGCCTCAAGGGAAAGGATTACAGCAATTTGGAAATA
CGGGACATGAGTTTGGCTTCAGTAGGGAATGATATGATGGCAGGGGGAGCCAAGGATGAA
GAGAACAGAGAGGATCCTTGCTTGGATGGGGTGATTTCTAAGGAAGGAGAAGGAGTTTGT
TCGACTCAAGATCAACAGAAGGCAGGTGAATGTGTGGATAAAAATGGAGGAGAGGATCAG
TTGATGGAGACTGATGATTGTGAAGAGAAGGAGGGAAGGAGTCATTTGGCTGACAATGGC
GCTCAAAATCAAGAACAATGCAAGGCAGTTGAATTTCAGGAACATTTAGAAGTGAAGGAA
GCGTGTGTAGACGAAGGTGACAGTCAGTTAATAGACACTAGCACTCAACATAAGCAGGAG
ACAAGTAACAGTAAGGAACACGTGGAAGGGGACGAAGAAGAGGCTAATCGGTTTGTGAAT
TTGAGCACTCAGGGTCAAGATCAGCAGAAAAGAAACAACTGCTGTGAATTCATAGAAGTA
GATGAAGAGGAGGAAGGGAACCAGTTGGCTGACACTGGTACTCAAGATCAGCAAGAAAGA
AATGACTGTAAGGAACGTGTGGGTGGAGAGGGTGAAGGCAACCAGTTGGCTGACACAGCC
AAGCAAAACCAAGAAGAGATGGACATGAA
>comp6044_c0_seq1 len=865 path=[1:0-102 104:103-104 106:105-864]
GTTCCTGGACGGTTTACCGTCGGCCTACTCCGTGCTCCTTCGCTCTGATGCTGACACGGC
TTCAAGATCGCTGCGAGAGCTCGTTGAACGTGTTCGCTGTTACAAACTAGCAGGAGTTGG
GGCGGTTGGCACGCGGCCATCTGCCGGAACTGTCAGTCACGTTGTGCCATCGACACCGGA
TCTTGCACGTGAAGAAATAGATGACATGTCTGATGAACACATGTCGACTGAAGAGGGCTT
CGGAACAGGAAAGAGTGCTTCCTCCAAAGTGAGTTCGTTTCGCGGACGCGGACGTGGAGG
ACGTGGCTATGGGTGGCGGTCTCGCGGACGCGGGCAGGGTCGTGGCCAAAATGGGCAGAA
CACGCCTCCGTCCTGTTTTTTGTGCGGCGACCCCAACCACCGTCGGAACCAGTGTCAGTT
CAAGGACAATTGCCATCGTTGCTTGAAGCCAGGGCATATAGCTCGGGATTGTGAGGAACA
TTCCCCAGCTAAGAGACAAGGACATTGTGCAAACCTGCAAACATCAGTCCATGGCCTCAT
TATGGTCGAAGCTTCAATTCATGGTGTACGCCATCCATTCCTAGTTGACACTGGTGCAGA
CGTCAGTCTGCTGCCTCTTGACGTGGCGGAGTTCCATCATCTGTCTGTTCGTCACCATTC
CCATCGACAGCCGGTCATGGTGGATGGCTCGACACTACGCTGTGACGGTACTGTTACAGT
TGCACTCCAGCTAGGGTCACAGAGGGTCAACGCTTCCTTCTTTGTGGTTGCTGGGCTTGA
GTATGGGATCTTGGGAACGGATCAGTTGTCATCTCTCGAGGTGCAAATAGATGTGGCGAA
GCGGAAGCTCTTCATGAAAGACGAG
>comp6050_c0_seq1 len=347 path=[1:0-311 313:312-346]
CCCGGATTGTGTTTTGAAATGTCTGATTTTAGCGACGGTGAAGATGATGTGGCTTCCTAC
ACCTTTTCACTAAGCCGGAAAACTTTAAAAAGTAAAAGAGTAGACGAGATTGACTGGTCT
AAGCTGTTAGATGAGCAAGAAAAGGAAAAAAGACCTGCAGAGAAGGGAAGTGAAATCATG
TCGAGTGGAAGAAGTGCATCAGACGACTCCAGCTCTATTGACATTGACATTGATAATGCT
TTACTGGATCATACCATGACAGTATTGGATATGAAATCAGGGAATGACTTGAGTGCTGTT
TCACAAGACACTGACGACAACGTTGATGACGACGACGACGACGATGA
>comp6058_c0_seq1 len=771 path=[1:0-305 307:306-770]
TCTCTCTCTCTCTCTCTCTCTCTAAACATATATTTCAAGTGGGAAGCACAACTGAGAAAT
GACGAAGGGTGCTTTGTTTTTCGTTGGCTTGCTCCACGTGATTCTCCTGTCCAGAGCAGA
TCCCATACCTACTTTGAAACAGCTTGATCTAATTCAAGACAAACCGTCAAGAGAGCAAAC
GTTTGATGATTGTGTAGTCAAGTGCGTGGGTCTATCGCCGGAAACTTGGAAACGTATTTC
TGCTTGTGGCGAAAATATAGATTGTCTCCTGCAAAACTTCGGCGGTTTGTCTAACGTCGG
CAAATTTCTGAGTTGTACAAGGAAATGTCAAGCAAATTCGCGACCAAGTCGAAGTTTATT
TCGATTTGAAAATGCAGGAAAAACAATTGATAAGGCCATCGATTTTGCAGGCGATTTGAC
GTCTTCAATCGGCCAGCATAACGGATTTCCCGCAACAAACTTTATGTCTTTTGAGGGGAA
CGGTTTTGTGCCTTGTTTCACCAAATGCCTGGGTCTGAATTCAGGAAAAATGATGACACT
ATTTCTGAAATGCAAGTTCAACTTTGAGTGTTACATTGGCGAACTTGGACCATCGGCGGC
GGGCTGTCTTGGGCAGTGCATGGGAAAGAAATAGTGATCTTTCCTTGCAGGCGAAAGCCG
GGATTGACGTTGTAGTTGTTCGTAAAGTTTCTGTTGTACTTTCTGTGCTTTGTTTCGTAA
ACAGTGTGTGATTGCAAGTGCAAATATAGACTCCAGCAACCAAAAAAAAAA
>comp6061_c0_seq1 len=390 path=[1:0-150 152:151-389]
GTTTGTTTAAGTTTGTTTCTGCCGCCAATTTCTTTGGTGAAATCGTCGAGTGGACAGGTT
TTGCATTGGCCGGTTGGTCTTTAGTAGCAACAACTTTGCCCGTCATCAGGATACTCCAAC
TTTTACCCCGCGCCCTGCATCATCATCAGTACTTCAAGGAAACATTTGGCGCTTATCCAA
GAAGCAGGAAAGCAATATTGCCCTTTATTCTGTAGAACAAAATAGTTGAATAAAGACAAA
GAAACTAACGAATTGCTCCCGCTGTATCCTACCTATTTCATTTACATTTACGTGAAGCAA
GTATACCTACCGTACATTGATCTTGTACAGTACAGAACAAACCACGTGTAATTGTAAAGC
TTTTACTCTTTAATTTGACTTGCACAGTAA
>comp6079_c0_seq1 len=1300 path=[1:0-1299]
ATCAAACTAGCGTTAAATTGTTATGGCTGGATTTTTATCGACTAAACGTATTCTTGGCGC
CGTCGCTATTGGAGCCGGAAGTTTCGCGGCAGTTCACGCCCTCGTGGGACGTTCCGGAAC
TGTCGACGCGCGTCGTCCCGCCAACGGCGGACGCAAATTTTCTGCGTCGGAAGACTTTCC
TGATTTGACGAAACACAGCAACGTGATGGCCAACTGCTTGACGCCGGATATGTATTCCCG
ATTGCGCGACGTGAAAACCCCCGGCGGATATAGCCTCGACCAGTGCATCCAGACGGGAGT
TGACAATCCCGGTCACCCGTTCATTAAAACCGTTGGTATCGTTGCCGGAGACGAAGAGTC
GTACTCTGTTTTTGGTGATCTCTTTGACCCCATAATTGACGAACGTCACAGTGGTTATAA
GCCAGGCCAGAAACACCCTACCGATTTGGATGCTTCAAAATTAAACGGAGGGGAATTTGA
TGAGAGATACGTCTTGTCATCGAGGGTCCGAACCGGACGTAGCATTCGCGGGCTCAGTCT
TCCTCCCAAGTGCACCAGAGCTGAACGCAGAGCCGTAGAGAAAATCATCTCCAAAGCACT
GAACGGCCTTACCGGAGACCTTACGGGAAAGTACTATCCTCTTGACAATATGACTGAACA
GGAACAGCAACAACTTATTGACGATCACTTTCTTTTTGACAAACCCGTGTCGCCGCTTCT
ACTGTCGGCTGGCATGGCTCGCGACTGGCCGGACGCACGCGGTATCTGGTTCAACAATGA
CAAGAATTTTCTCATCTGGATCAACGAGGAAGACCACGCACGAGTCATTTCTATGCAGAA
AGGTGGCAACATGAAAGCCGTATTTGAAAGATTCTGCAGAGGACTGGAAAAGGTTGAGAA
GTCAATTCAAAAAGACGGAGAATCGTTTATGTGGAATGAACACCTTGGATACATTCTGAC
ATGTCCCTCTAATCTTGGCACCGGACTCCGAGCTGGTGTCCATGTTAAAATCCCTCTTTT
GAGCAAGCATCAAAAATTTCGAGAGATTCTCGGCAAAATGAGGTTACAGAGTCGAGGAAC
AGGTGGCGTTGACACGGCTGCAGTTGGCGGAACTTACGACATTTCCAATGCTGATCGTTT
GGGCAAATCTGAGGTTCAGCTGGTTCAAGCCGTTGTTGATGGAGTCAGCTGTCTAATTGA
AATGGAAAAGCGCTTAGAAAACGGAATGTCAATTAATGACCTTATTCCCAAGTAGAAGAA
CTTGGTAACTTTCACAAGTAGGAAAATTGTGCATTGGCAA
>comp6083_c0_seq1 len=823 path=[1:0-822]
CTATAGCTCGTGTTCTGGCTTTTCTGGAGCCAGAATTACTCTCCTGATGGCGACAGTCGT
TGAAAGCTCATCTACTGATGGAAGCGGGCTCTTAGACGCAGGCAGGGGAACTCTCTTTGT
GCCTTGCTTTGAAAAAGAGCGAACAGAGAGCGACGTAGCCGAAACTCTATCTGAAACGTG
TGAAGAGGAGTCCAAAGAAACAACGAAAAGCAATCCAGAGGCCGTTGAAGACGTAGATCC
GCAGTCAGCCGTCAAAATCGAATTGCCCATTGAAATCAATGGAATTACGTATGAAGCGTA
CAAAGATGAGACACAAATGGCATTTATAATGGGACTTATGTCGAAAGACCTCTCAGAGCC
TTACTCGATCTACACGTACCGGTATTTCATTCATGGATGGCCTGGCTTGACGTTTTTAGC
TCGCATTGGCGATGAATACATTGGCGCCATAGTCTGCAAGGCGGACGAGGGCAAAGCCAA
TAAGCAGCGAGGATACATTGCCATGGTAGCGATCAGAGAAACGCAGCGGAGACGTGGAAT
TGCTACACAGTTGGTTAGGTTTGCAATCAAGGCAATGATAGAATGTGGCTGTGAAGTGAT
TGTCTTGGAAACAGAAGTGACTAACAAAGGCGCACTAGCTTTGTACGAAAATTTGGGATT
TATTCGCGACAAGCGATTATTTAGATACTATTAGAATGGAGTGGATGCTCTTAGACTGAA
ATTGATTTTGAAATAACTAGCTCATTTTTGTCTTTGCATGTACTGTAGTATTGAATGATA
ATTAACTAAACATTGGGCGGCCGTGTTCCCGGTAAAAAAAAAA
>comp6088_c0_seq1 len=324 path=[1:0-166 168:167-323]
AAACTGAGAAAGCTCAAAGATCTCTATTTGTGGAGATGTGGTCTGAAAGGATTGCCACTC
AACATTGGAGACATGTCTGAACTTAAAATAGTTCGACTCGATGAATGTTCTCTTACCGAA
TTGCCTTTGTCTATCTGCAATCTTAACTTAAAGGAGTTTTCTGTTAATGGTAATCCATTG
ATTTCTCCGCCAATTGAAGTGTGTCAACAAGGGTTTCACGCTGTGCGTGCATATTTCTCA
TTTCTTCAGAGAACAAAGCTAAACAGATTTAAAGTCATTCTTATAGGAGAAGCATGTTCA
GGAAAAACAAGTCTCATTCAAACA
>comp6088_c0_seq2 len=285 path=[302:0-127 168:128-284]
GGTCTGAAAGGATTGCCATCCAGCATTGGAAACATGTCTCAACTCAAAACAGTTGAACTC
GCTGGATGTTGTCTTACCACATTGCCTTTGTCTATCTGCAGTCTCAGCTTAGAGCACTTC
TCTGTTTTTGGTAATCCATTGATTTCTCCGCCAATTGAAGTGTGTCAACAAGGGTTTCAC
GCTGTGCGTGCATATTTCTCATTTCTTCAGAGAACAAAGCTAAACAGATTTAAAGTCATT
CTTATAGGAGAAGCATGTTCAGGAAAAACAAGTCTCATTCAAACA
>comp6097_c0_seq1 len=2270 path=[1:0-976 978:977-2269]
CGCTGATCCATTGTCCTTCACCGATAGACGGGTAACGATAGCGATCGGATGAAAAGCATC
ACCTCCAACGCCCTCGCAGTCAGAAACGTCTGTGCGGCCAGTAAAGCCAACCTATGAGCG
ACCAAGAGCAGGGAGAAAAACCCGGAAACTCCACGGAAGATGAATGGAGCGCTGAAGAGA
CCGGCGGAATGCCTCAAATGGCCGACACCCTGTCTCCTAATCTATTGGCAAGCAACAGCG
AATTCACCCCGAGCTCTACGGACACGGAGCTAGAGCAATGGACGACAGACGGCAGCGGTA
CGACGAAGGACGACTCGGACGGTGATAACGGTCGCCTCGACGGCGACAGCGACAGCGACG
AGGAAAAACCTCCTGTCAGTCATAGAACGGCGTCGCAGGGGACACAGACGGAATGGAGCT
GGATAGCAGACTTGATTGCATTTGCCAATGTTCAAGGAATCGACGTAGAGTCGTCCGTTG
AGACGGAAGCCGAGCAGATGGCAACCATCCGGCTGTCGCTTGACGCCGAGTCCGTTGCCA
CTTTGCGTTCGGAGGTGTCGAGGCGATCCACCCTCACGCCGTCCGTTCCCACTGCATCGG
ATAACATCTCAACAGCAACTCGCCTTTCGACGCCGCTAGTTCCGCTACACCGCGCTGACT
TTCCGGAAATACTCCGCTACATTCGCGAATCAGAGCTTCCGCCGCTGCCGTCACGTAGCC
CACCGTCGCTTATGCGTCCAAGCACCGTCCCGCCGTCGACGTCACTTCCGGCCTGCATCA
GAGCCCTTTGCCGGCTATGTGACGTCAACACGGCGGAGAGATCGCAAAGCGAGCTGACCT
TGTACTGCTCCACGTGCACCCGCTTATTAGAAGACCACACCCACACGATGCAGAGCGACG
ACGAAATCAGTTTGATTGACATCGCGACGGCCAGATCCGGGAAGAAGAGCAGACGTGGTC
GGGGAAATGGCAGAGCATCGTCAGAGGGGTCCGGCTCGAGCAGCGCCGCCTTTCACCGGT
TGGTGAGTCCCAAGGAGAAGCGGAAGGCGGGAAGAGAGCGCGCTATGGCCAAGTTGCGGG
AACGCGAGCTCGAGGCGAAAATGCGTGAACATGAAATGGCGAGACAGCGAGCTTTGGGAG
ATCCGTATTTGGCCATGTATGACCGGAACATGAAGACGATCACGTACGCGCTTTCGTCGC
AGCGCTGTTTGGACAAAGGATGGACACTAAAACCGCCGAAGCCACGCCCACCTAGCAGCG
AGGTCAAGCAACCGGATGCAGTCGAGATGAAGGACCATTTGGCGATGGCTAAAGGTCACG
TGTTGGAAAGGTTTTACCCGGACGGAAAACAATTTCTGCTTTTTATGCCGGACGGAAGTG
GGCAGTGCTACTATCCATCCGGAAATGTCGCAATATGTGTGGCAAGTTATGAGCCGGGAT
TCAACTATGTCATCAAAGCAGACGGAAAGCGGGATTTGGACGGCGAGAAAGAGAATGCCG
GTCACTCAATAGACGAAGATGATGATGGTGATCAACTGCTGGCTTATTTCAGTCCAACTG
GTCATGGATGCTGTTACCACAGCAATGGTGTTGCACACTTAGTTCTAGAGCCCGGAGGTG
GCGCTGCATACGGCGTGAACGGCGAGCAGAAGAAGATATGGCGGTGGCGAGATTCTCGAA
TTCGCCACCAGCATGTTCCACCCTGTCAGCCAATCTGGTTCACCCTGAATGAATATATTT
CAATTCGTTGCTCTGACCAGGACAACGTTACAATGACGTTCTCCTGCCAACAGCGCACGG
TTCGCTTCAGTGTTGGATGGAATCTGAAATGGAAGTTTGGATCCCGGCCGTCAGCAATTT
CCAGTGGCGGAGAGGCTTGGAGAAGGAGTTTGAAGTTGGGTCAGCGTCGACTGAATGGGC
TTCTTGTTGGGCTGCATGATGCTCTGAAATACCCCCAGAGGTATAAGCGAGGTATTGTGG
AGCTTACTAAGCTTAGATCTGGAGCAAGTGAAATGCGAGACCAAATGGATAATAAAGTGT
CTGAGACTGTCTGACGTTTTTATTTTTGTATGTGTGAAATATATATGCAGATAGTCATAA
AGGGTGAATTTCAGCAAGCGCTGCCGTTCATGCCATAGAAATACCTAATCAAACATCTAG
AGCCACAGAGTTGGCTGGGAGACCAGTTACTGAGCCTCTCATTGTACGGTTATATATACG
TACGTACGTCAACAACTGACCATAAACCTTCCTTTGTTAATTAATAAACC
>comp6115_c0_seq1 len=230 path=[1:0-21 84:22-229]
GCAAGACTTCAAACAGAAGGAAAGCTTCTCAAGAAGTAACATTAAGACAATTGAGGCACT
GAGTGTGAAGACGTTCCTATTGGAAAGCTGTACCCTGCTCTTGACGAACGGTTACAACAA
AGCTTGCGCAAAAGATAACGATTTGTTAATTTTGCTTTTTTTCTACTAAACTGCAGTTCT
GCTGCAACTTCTGCAGTGATACGCACTGAATGATACCTGTGGATCTGTAC
>comp6116_c0_seq2 len=734 path=[1:0-249 251:250-733]
TCCAACATGGAGAACCAGTTGAGAGCAACAGGAATATTGCCATCCGTATGGATCACTCTG
GTGATAGAAATACATCCAGTGTCCTTCAAATTCACAACGTGACCACAAACGATGCGGGAA
GTGTCAGCTGCACTGCAGTTAACATTATTGGAAGGCAGACGTCTACGACAGAGCTGACAG
TACATGAAAAGTGTACGCCATGTATCGTTCCTGACAGCACCGTAATCAACACACTCTGTA
CAGCTGACATAGTTATTCTTGGTAAAGTGGTTCCCACCGCTGCTGCTACCGCTTCAGGGG
GGTTTTGGGACGTCTATCAAATGAACGTGTCTCGAATTTACGTCAGTTCCAATTCGCTCT
ACGGCGTGGTGAACGATCTCAAAGTCGGCCAAGTTACATCAGTGAAAGTATCCAGGCGTT
GCTCCTGTCAAAAGATGGATTTCACTCGGCATTACCTAGTTGGACTTGACATTGACGAAA
GAGATGGAAAATTCACGGTTTTTCCCAACGGCATAATCCGTCAATGGATGGACGCACGAA
ACCTAAAGATCATCCGAAGCGGAGCCCAGTGCAATTTGAGCCGCGCAAAAAGCCTCACGA
TCGACCCTGTTGAATCATAACCAAAACCAGCCAAACCGCCGAATGAAAACACATCAGTAA
CTTGTCTGAGCGCATCCGGTTTAGTTCCGGTTTATACCATGTGGTTAATAAACTCATAAT
CCACTTAAAAAAAA
>comp6117_c0_seq1 len=901 path=[1:0-359 361:360-900]
GTCGTTGCGGCTCTGGTTACGAGCAAATGGTCGATCCTGTGGCGATGGCGTCTGATTGTC
ATTTAAGTACGAGATGTCTTCGCATTCGATGCAAAGGAAATCGAGCACGATTGAACTTGG
GAAAATTCGTCAGCTCTGTCCGAGGTTTTTGCGTGGAAGATCGGAAAGGCGTGTGGTACA
CACCCCACGGTTTCGCCGTCAAGGATAATGACAGCCGGGATTCGACTTCGTGGATGGACG
TCTTCAAGTGGAAAGGAGCCTCCATCAAACACCAGAGGACTGCTCGTCGTCTGCCCTTTC
ATCCCGATTGCAAATGCCTCTGGTGCAAATTCGTTAGAAAGGGACATTCTTCGAGGAAGC
AAAAAACAGCATGGACTCCGCCAGAGAGAAAGGAAGTTCATGATCAGTCATCGCTCTGCT
CAGATGGATCTCGTGGTGGAAAGTCAAAAAGTATTGACGGGAGCCACTGCAATGACGTTG
ACAGAGATAAGCAGCAGCTGGTTGATAGACTCAGTCATCTCAATTCGAAAGTTAGAATAT
ACAGGCAGCTAAAAGACACTGTCCGTCGGATGAGAATCCATCAAAGAAATATGGCCAAAT
GGAAGGAAGATGACAAACAATTTGTGGTAACTGCTGCCAATAAAATTAAGTTTATTCAGG
ATCCACAGAGGAAGTTGGACGATTGTAGAATTCAAATGAAGGACTCTTTAAGTGAGCTCA
AGGCTCTAGAAGGCAGCAGTTACAATAGTGACGAAGAACAACAGTTGCACTCGGCGTTGG
AGTCGTTGATTTGCTGAAAGAGCTTAATTAAATTTGCTATATAGAAACTACACATTCTAT
TTTCTAAAATACTGAATACAGCACATGAAACGCACGTCGTTTTGGGGCACGTGCACCTGC
C
>comp6123_c0_seq1 len=303 path=[1:0-229 232:230-302]
TCTCGAATCTGAGTTTAATGTTTTCAAAGAAAACAATGAAGATTTCATTAAAATAATGAC
TCCTTTCAGACTTTATTACCAAGCTTTTGCGAAACTTCCATTGTCTGAAGTTAGCGCTGA
TGGCGTTGTATCTGTCATGGAACAAAAATTAGATCAATTCAAATCTGCCTTAAGATAAAT
GAAAACAGCTGGTCTATAAATTAACGCGTATTATGAAGTTGCACATCTTGAAAACACATT
TAAAGCATCTCTTCAGATAGCGATTCTGATTTTGCTCTTTCTGAAATTATTGATATTATC
GAA
>comp6124_c0_seq1 len=786 path=[1:0-785]
GTGACTGAAATGCAAGGAAAGGTCAGGGCTGTTCCAGTACATCTACGAGATCACATTGAT
CCCAGGCTCCGCGTGGACAAAGTTCGCCTTTTGGAATGCGATGGTGAAGAACTGCCGACT
ATGGAGCCCAAATATGGACCAGAAGCTTACGTTATCATGACTTTGAATAAGCCGGTGAAA
AATAGGACCTTATATCTCGGACTGAATGAGGAAAACAAATTGGCATTCCTAACAAAACAA
AACGTAACTGCGTCTCAAAATGCTTACTGGTGGCTGGAAAGGAGACAGTTAAGAAACGAG
TCAATTTCACTTATTGAAAAGTGTGCGCACCATAAGAACGCAACTCGACACAGTATCAAT
GCCTTTGCGACCGTCATGTTTATCAGAAAAAACGACTCTTGCTACTATCTGGCAGTGAAG
AGGAACAGGGGAAACACTACGGTAGCAGTCGAGAAAATGGGTTGCCACGAATATAAAATT
AGCCATTATGACAGCCGTTTTGATCGACTCTTGTTTGACCTCACCTATATTAACTACACC
CATACCCACGACTTTCCGGAAGTTGTGAACGAAACAGAACGGTGTTTTGAACTTCCGTCG
GATTATACTTCTGTAGGACTGCGTGCTTAATGAACGACCAGTGGTTGCATATTTTAGTGG
GTCGGTAACGCATTTTGCGTGGCAGGTTTTTCAGGGTTTGGATCGGACCCTTTTTTCAAT
CTTATAGTCGAGCGCTCTTTTGAGCAGCTATTTTTTTTGCATCGAAGAAGTATTCGGATT
ATGTTA
>comp6132_c0_seq1 len=2308 path=[1:0-1774 1776:1775-2307]
GTAAACATGTGATGGTTGGGACGGGTTGCCGTCGGGGTCTGCGCATGCACCCGAAGCTCC
GCCTTTGTAATATCCGTTCCAAAAGCGAAGCTCTGACCTCTACATCCAACCGCCGGTCGA
AAACTAGGAAGGAGCTAGACAGCCTCCTGTCAGAGATGAAACGGCTAAATCACGGAGTTA
CACGAAGACGAAACACTGTTCTATTGTTTCTCTTCACCGCGGTGTGTTCTCTCTCACGCG
GTCAGCACTCGACAGTGTGTCCAGGTGGCTGCGTGGAAGACAAGTCGGAAGCTATCACTT
TCAACAAAACGAGGAACTTTGACTGCTCTTTCTGTAATTCCACGGCCAGTGACTACAACA
GCGACTACGACTACGACTTGCAGAAGTTGTGGTATCTTGACGGAGACGAAATACACGGCT
GCAACGCCGTCGCCTGCGTCGATGGCAACGTGCTCAAAATGGAACCCATCTCCACCTTCA
AAGACATCGACCGAGTCAACACGGCCAGTTTCGCCTGTAGACATCGCTATGTGGGAGGTA
GAGAACCAATCTGCACAATCTTGAGGTTCCATCTCAGAGTGACAGATATTCCTTACGAAC
TTCCACTAATCTACGACCGCTCGGACAACGCTAAGACGTCATTCAACGCTTCTGATTATG
AGATCAGCCCATGGAGCGATAAAACGGCGATTGTAGTCCCGTGCGCCGCTTCCTTATCAG
GTCCACATAACCACACGTTGGGGTCGGTGATCGTGCGATGGTTTCGCGGGGAATACGACC
TCGTCTCTACGCTTAGCGATCGAGACGAACCGTTTCAAGTTTACGAAGAGGGAAATGCAT
CAACGACGTTGTTCATTCCGCGCACGGGAACTATCAACGCCTCCTTTACTTGCATCACTT
GGGCGGAAAGGTACACAGGCAATAAGACTTTACGATACATCCGCGTGACGATACCAGCTC
CGACTCCGCCTCCGCCTCCGACGTCAATTCCACCTCCCACTGCGACTGCTTTCGCTACAT
CGGATTTTGTTCTTCTTTCAGCTTTAGGCATTGCGTTTGGAATAGCTGTTGCTTTAGCGA
TTATTTTTGTTCTTTTTCTTTGTTATCGTCGCCGTCGCCTAAGCCTTCGAAATCCGTCAA
AGGAAGACGAACTATGTCTACCGCCCGATCTTGAGAAAACGGTGGCAAACAAAAAGTGGA
AATCGTGCTGGTTACAACTTGGATCGGAAATCGGTCGCGGTTTTTTTGGCGTTGTGGTGG
AAGCTTGGGTTGTTGGAGGACCTCTGTACACTAACCGAGGGAAAAGTGATCCTCTTGTCA
AATTGGCCGTTAAAATGGCAGCTACAAATACTGGAAACAATGATGCTGAGCAATCCTTGC
TGAGTGAAATTCAAATTATGAGCAGCATTGATGGACACATTCATGTTACTTCTCTTGTGG
GCGTCTGCAGAGACAATGGCCTCACATGGGTCATTATGGAACATGCAGAGCATGGTAATC
TCCGCTCATATTTGCGGCAACTTAGACTTAAGAGACCACTGGAAAAGCAGGACTCTAATT
CCAGTACACAGTCTCGGGCGTGTGACGGGTGTCGTCTAGAGCAAAAGCAGACGTTTTCAT
ACATCTATCAAATTGCTTGTGGCATGGAATATCTCATTTCTAAAAAATGTCTTCACCGTG
ACTTAGCTGGGAGAAACGTGTTGGTTTTTACTGGTGAATTGCTGAGGATAACTGATTTCG
GTTTGGCAAAAGACATTTCCTACCATGACTATTATAGAAAAAAGACACCAGGAGTTTTGC
CGTTGAAGTGGACAGCGCCTGAAGTTTTAATAGACAAAGTTTATTCAGAATTCAGTGACG
TATGGTCTTATGGAATAGTTCTTTGGGAGATTGCAACTTTAGGAGGAACACCATATCCGG
GCGTTCCTGTTGAGAAACTTTTTGACCTGTTGACTCTTTCTGCATATCGGATGTCAAGAC
CACGAGGCTGTTCAAGAAAGATACATGAAATAATGGGAAAATGCTGGGATAGTAAGCCAG
ATCGGAGACCAAGGTTTTCAGTGCTTGTTGAAGAGACTGGAATGATGTACAAGACTGCGG
TACTTGAAAACAAACGTTCCCGAGAGTCCGAAGACTCCGCTATTTCTGACGTGTGGACCC
CATTAACGACAGCTAACGCTAGTAGCAAATCAGCTGTGTTTACTTGGACGTCTGCAAACA
AGACTGACATTGCAGATAGTGATGTGTGACGAGATGTAGATGCTTGGCGAAAACGCATAT
TTTAAATTATTTAATTACTTAAAATGTG
>comp6133_c0_seq1 len=269 path=[1:0-268]
TATTGGAAACTCAGGTGTTGGAAAATCTTCCCTCTTGCTTAGATTCGCTGATGACGTATT
CACTGATAATTTCATGCCAACCATTGGTGTTGATTTTAAAATCAGAACAATCGAAGTTGA
AGGCAAAACCATCAAACTCCAAATTTGGGATACTGCAGGTCAAGAAAGATTTAAAACTAT
TACTTCCTCTTACTACAAGGGCGCACACGGAATCATTGTGACATATGATATTACAGACAG
AGAATCATTCTCAGCTGTCGAATCATGGA
>comp6144_c0_seq1 len=638 path=[1:0-445 447:446-637]
CTCCCACAAGAGCCTTAAGGGAAAACAAACCAGTTGCCTTGCCATCGGCTCTTTCATTTT
GTCAAGGCGCTTTTCATGGCCGATGAAAAGGTGAAAAGGCGCGTTGAATTTGGAAAGGTT
TTTGAATATTGGAAGGCGAGCAAGCAAGAGCAAAAGAGGGCGGCCTTAGCTGCGCAGGCA
AAAGTAAGGCGGGAAGAGGAGGAACGGCAGGAGGCTAAGCGAACTGCCGGGCTTTTGGCT
TATCAGAGATGGAAGGCAGCAAAACAGAGGGAATATGAAAGCGAGGTAAAGGAGAGGCAG
AGGATAAGGGAGAAAGAGAAAGCGGAGCAAGGTGCGAAATTTTCGCGGTTTGAGAGATCT
CGGATGGCGTTCGATGGCTGGAAGGAACGAAAAGAGTTTGAGTTGAAGGAGAAGAGACGT
GACAGCCTGCCAGAAATAAAGAGAAGAGCTTCTACTCCTAATCTTCCCGGATACTGCAGT
GTTTGGGGCTGTGATGCACATTTGGCTATGAAAATGGAGAGAAACTGCCCAAGACCACCA
GCTCCCAGGATTCGAAGACTTTTTAGTCATTCTTTTCCTTCTACTATTCAATTAACTCAA
TAATTCAATAGGCATTAATTAAAAGTCTTCAGAACATC
>comp6154_c0_seq1 len=733 path=[1:0-75 77:76-732]
ATTTTGCGTTTTGAATCACACAAAGACGGCTGTAGGAGCTCGTCTTCTGAGAGCCAACAT
CTTGCAGCCTCCATGTGATATGCAGACAATTCGTTTGCGCTTAGACTCTGTTGCTGAAAT
TTCAGAAAATGAGGACCTTTTTTACAATCTTCAGGCCGTTCTGGGACGTTTTCTAGACGT
AGATCGTGCCCTGGCTTCATGTGCCCATCTTCCTAAACAAGAGACCGTCAAAATTGCTGA
ACAGCAAATTGCAAACGTAATCTACTTAAAGCACACTCTTGAATTGGTCCAGCCGCTTCG
AGATGCCTTGTCAGAAACGGAATGTCCCCTCCTTGCTGCTTTCAAGCAATCGTTAAACGA
TCCGAGGTATGAGCTGATGATGGAGAAGATTGATAGAGTGATTGATGATGAAACCCACTA
TCAACGAGGGGCTCTGAATATGAGGACACAGAAGTGTTTTGCAGTCAAGGCAAACATAAG
CGGATTACTAGATGTCGCTCGAAAAACGTACACGGAGCTAGTCAACGATGTCAATGGTTT
GGTGCAAAATCTGGTGGAAGCTACTGAGTTGCCCTTTAAATCAGCTTACAACACAAGCAG
AGGCTTCTTTGTTCAACTAAGCTGTGGAGAGGGTCTCCCCCAGTCAGCGGACTCCTTGCC
AAAGCAAATCATCAAGGCTGTCAAGACTAAGAATACAATTAGTGCAACAACTGAAGAACT
GGTGAAGTTGAAT
>comp6188_c0_seq1 len=339 path=[1:0-338]
CCAGGTTTGGTTTCAAAATCGCAGAGCGAAAATCAAAAGAGAGAATTTTTACGAAACAAG
AAAGACTGAGCTTCAGCGCAAGTTAGGCATAACTCGTGCTGAGCCTTATCCACGATCGAT
GCCCTCCTGCTGTGGCCATCCTCCACCCCCTCTGACCCATCGAAGTCACTTTGCATCAGA
CACCACTCAACCAGCACGTCGTCAGATGATATACCCGGAGAAAGTTGGCGTCTATTACGG
TCAGCTGCCTGAGGTTGATCACCAGTCAACGTTTGGGTCAGTGAGCTTGGTTCCGTGTCA
GCAGTCTAGTCCAAGGAATGATCCAATGGCGTCAGTCTC
>comp6202_c0_seq1 len=224 path=[196:0-11 7:12-223]
CTCTTCCGATCTCTTCATCCTGCCGTCGCCGTCGCTTCTCCGCCTCTTGCTTGCGACGTT
GAAATTCTTCCCTCAGTCGCTGCTCCTCCGCTTTCTCCGCCTCGAGTTCCTGCAAAACGA
CCGTTTCTTTCTTCAGTCGATCTCGTTCCTCCGTCTCCGCCCGGCTGATGTCTTCGTGTC
GCTGTTTCGTGCGAAGCAGCTCACGTTCTCGTCGCTGGACTTCC
>comp6242_c0_seq1 len=1024 path=[1:0-1023]
CGACTCCCTCGTCTCCGTGTAGATGTTCTTCACGAAGCCGGAGTGCTTTAAGAAGTCGGC
GAAGTCGTCCGCCACCTGCGAGGCAGGCGATGGGCTCTTGGACGTCATTCGACGGTTGTC
GGAACTAAAGGTAATCCGGGACACTCGCTGTAGTTTCACTAAGCCTACACACTATAACCA
AATTATTATATATCCGGGATTCGTCGGTCAGGTGATATTGGTTTCCGGTAAAAGAATAGC
AAGACAAGGCAGCTACTGTACGGTTGTGTACTTCGCTTCTATTTACACTAAGCTTTCCGG
CATGTGTCCACTTGGAATGACTGATTTCAAAGCGGACATCCACACTTTCTTATCATGCTC
ATCTCTCGCCTGCAGCACGTATGACTCCAGATAGTCGTCGTCCTTTCTGTGCAGAACTCG
AAACACAAATTTCGCTAAAAACCATTCGCAATGAACTGTTGCAAAATTGTCTAAATGTCT
CACCTGGCTCCCTTGTCAAACTATTTCGTATTGACCCGCCCACACGCTTTTCTCCATCCT
CCACATCCTCCAGAAGCAATTTATCAACAGGAATTGGCTAAACAACCATTTCATTAATTT
TAAACACTCACTGATATCAAACACCTCTTTTGACACTTGGTATTTCAAGGTGTCCCCCCT
TGTCGCAGGCCTGCTGATAACCAGAGCCTCATCAAATAGATACACATGCAATTTCTTAAT
TACAAAAAGTAGCAAATTAAACATTGACATCCAAAAGAAACTCCTTACTGAGCCCTTTAG
ATTTTTCAATATCCCACTGCAGACAACTGTACCAGATACTTTAACAGCCGGACACTCCTG
TATACAATACATAATTTCATATTCATTTCTTAAGAAACTTCTTACCTTGATGTCATCATC
ATAACAAAAATAAAGCCGGCTCTTGATATCAGAACACTAAACAGAAACAGACCTTATTGT
ACACCTTCTAGAAGATGGGCGTGCCCGCGAGATTTCAAAGAGGTGGGCGTGTCAGAAATG
TAGC
>comp6250_c0_seq1 len=1179 path=[1:0-1178]
CTGAGTTTGCATGAATCGTGTAACGAAAGAGCAACGACGGCGTCTTGCAGAAGAGCGACG
GCTTGCGTCGCTTAGCCAGCGTCGGAAAGAGAACGAAGAGAAGCTGAAGGCTATTCGCGA
AGGATTGTCGGGCGGAGGAACGATTTCGAGCAGCCATGTGTTATTCGACGATTCCGAAAA
CGAAAAAGAAACTGATTCATTCGCCCAGAGGAGTGGAGAAGCCGGGAAAATAACGGGAAA
GGCTGCTGCTGATTGGCTTGGGCTTGCTGGTGATGACAGTGATGGTGATGATGTCGTTCT
GCAGAACAAACCTCATCTGGACGGGAAAGGAGGCCAGAAATTGATGGCTATTCAACGCAG
AATTGGACCGGACAAGCGATTTGAAATAACGGAAGCTTTTGCAGAAAGTGAAGATGATGG
CGAGGAAGACGACCAGGTGGATGAAAGTGAACAGGATTATGAAAAAGAAAGGGTGAAGTC
TCTGATGATTTTGCAGTCTGTATTGGGCAACGGAATTATCACCACCAAAAGGAAGCAACG
CTCGAATTTAGACATGAAGCGATATGATCCCAATATGGCTGGTGCTGCTGAAATGGTCAT
CTTACCTTCTGCTGTTGAGGAAAAGAAAAAGGTATCTATAAAGGCGACGGCAAAAGTAGA
ATCATTAGTGGATACTGGGCCTCAAGTGTCTAAAAAGAAATTTTATTCTGTATCCAGTGA
TTTCAAGTTGTCTTCCACCAAACCGTTTTCTTTCTCAGACATGTTCAGCGAAAATTTGCC
AACTAATGCTGAACATGAAGTGATGGATGAAATTATGATACCATCTGATGAGGAACCAGA
CAAGTTTACTCATTTGTATCAATCACCTGTAGACAGTAGTAGTGATGAAGGAGAAGTAGA
AGCGAGACAAGAGAGCCCTACTGTGCAAATGTTGCCTGCTGCTAGTCATGAATCAGAAGG
TTTCTTTTTCCTTACTGAGGAGCCAAATGTACTCCGTGGCCGCTTGGCCAATGGAGTTCA
GTCTTTTGTAAGAACAAAGACAATTGAGGAAATTGAATCAGAGTGGAGAGAAAGCAGGGC
CATGTTGACACAGGACTACAAAAAGAAATGGAAAGATGCAACACGCCAGCGTAACAAATC
AAAACAAAAGAATGTTTTCAAAAAAGAGTCAAAATAAAT
>comp6255_c0_seq1 len=214 path=[1:0-190 244:191-213]
ATATGCAGACGTTTGCATTGGTTTCTGGCATGAAATGCCAGTGGCTGTAAAACAGTTCCA
CCAGCTTATCACGACGCCGAGGAATTCTCCCATGTTTCGTCGCGAAGTTCTGGTGTCAAG
TCGCCTCCATCATCCGAATATCATGACAGTGTGTGGAGCTGTGGTCGAGCAAGGAGTCCC
ATTCCAAATTGTTGCAGAATTGCTGGAAGGATCT
>comp6264_c0_seq1 len=351 path=[1:0-183 186:184-350]
TTGAGAAGCTCAATAGCAAACATTGTGATCGAATTCATTATTATTTGTCAAAAGCAGACA
CAGTTGGAACTGCGAGTGACAGACAGCGTGTTTTGATTCAAATTGCCCAGCAGCTAGGCC
AAGTCTCAACAAGACGACTTTTTAAATGCCAACCATCTTTATTCCAAGTCCAAGTCGGTT
TGTCTTTTTTTCTGACAAGACAGCTTACTTTTCCAACGCTGCCGGTCGAGGTACACTTTG
CAGAAAGGTTACCCGAATCCGAACGGCCTTGTGTTGCTGCATTTTGGTAATGACGTAACA
ATCTCAATCCTGGCAGTCCTCTTTTCTGCAGACGCCAGCGGCTTAAAAGAC
>comp6266_c0_seq1 len=419 path=[1:0-281 286:282-418]
TCTGGATATTCTAAGACATACAGTATGTCAGACATGGGTCAGTGTAACGGTTGTTCGCTG
AGGCTGCCTGTGTAATTGTTCGGAACTCAAACGATTTGTTGCGCCTCTTTTGGGCATGAG
CAGTTTCGAAAGAGGAATGAAACGAGTGAGAGCCAGCAAAGGAGGTAGAAAGCCAAAATG
GCCAAGAAAGGAGAACCAAGACTCATCTTCTTCCAATGATGAGCTAACTGCATCAGAGCA
TTCTTCACTCATGGCTTCTCCCTCACTGTTGCCTCAAACCAAAGATGACAGTCGAGGCTT
TGTTGATTTGCCGAGGAGTGGTAGGGATGCCCATGGCGTTTCTAAAGCAGCTGGCTCTTC
GAAATCTTTTGAAGAAGAAGAACTCGCTTCTGTTGATTCAACAGCCAGGAGTGTTGCAG
>comp6269_c0_seq1 len=382 path=[1:0-81 83:82-381]
TAACGATTCGATTTTGTGCGTGACATGAGTTGGCCGTCATTCTTCTGCTCTGTTCGGTCT
CGTCCGGCGTTGATGGCGTTGCCTAAGAAGAGGCTCCTGTCTGGGCGAAGTGGCAGCGAC
CCAATTCCTTATTCCAAGTCGCCAGCAAAAGGCTACAGTGTTCGAGACAGTTTAGGACTG
AATGCAGAAATGGGACTGCAAAACAGAAAACGTTACACAGTTTTTGTTGGATTTGCTTTA
TTTGCGGCTTTAATGTATTTTTCATTTCGCAAGGATAGAGGCGAGAGTAACGTAGTGAAG
GATTTTATTCCAGCTCTTGTTGAGAGTCAGACCGAAAAGAAAAAGTAAAGAAAATTAATG
AATGATATTAATAATATTAATA
>comp6270_c0_seq1 len=272 path=[1:0-241 243:242-271]
GGCTATGGTTTTGTATTTGGCTACGTAGTATTCTACAAGGTTGGCAACTTTGCTTGGCGA
GAGAAGTCAATTATTAGCAGTGCAGGTGCTGGAAAAACGACCGTTGACCTGAGTCCATTC
TTTCTAAAAGATGACTTTGATAACGTCACTTACCTATTTTCTGTCCAAGCAAAAAAACAG
ATATGGAACAAGTGATAAGAATCAACTGGTTGTTCATAGACCAGAAAAAAACACAACTTT
TCGTACGTCCGGTTGTATCTTACAAATTAGAT
>comp6271_c0_seq1 len=353 path=[1:0-33 35:34-352]
GGACTTCTATTCAAAGCTGCAGGTTGAGGATGGACATTGGGCTGGAGATTACGGCGGCCC
TTTGTTCCTTATGTCAGGTCTCCTGATCGTTTGTCATGTCACTAAGTCACCATTGCCAAA
GGAATCTAAATTAGAAATGTTGCGATATTTGAGGAACGTTCAGTCACGTGACGGTGGCTG
GGGCCTTCACATTGAGGGGAAATCCACCGTCTTTGGCACAGCCTTAAATTACGTGGCCAT
GCGACTTCTCGGTGCTGACAGAGACGACTCTGACGTCGTCAAAGCAAGAAGCTTCTTGCA
CAGTCACGGAGGGGCTGCGGCAATACCCTCGTGGGGCAAATTTTGGTTGTCTG
>comp6277_c0_seq1 len=370 path=[1:0-183 185:184-369]
CTGAGAAATTCGTCAGCGATGAGCGGCAGCCAGTTTTGAATACTTTTGACTTTGACATCA
ACTCGAAAGTTCTCACTTTGTTTTTCTCTGAACCGGTTCGAGTGTCCTCTGTGGACCTGA
AGGAAGCTTATCTTCAAGGTGCGAGCAATATGTCAGCTGATGTTCTCTTCGCATTGGAAG
GAAGCACGGTCTTGACGTCGGTCAACGGGAAGACTGTCCAGATTCAGTTGAGTGATGAGA
TCTTATACGATTTGAAAGCAAGCCGTCACTTCATCAATAAAAACAGCACCTACTTGTCTT
TTACTGCAGACTTTGTAGCAGACATGGCTTTTGTTAAAAATCGGGTCGTTGCTATTGGGA
GAGAAAACGC
>comp6300_c0_seq1 len=1590 path=[1:0-598 600:599-1589]
CGCACTGCTGTCGGGAAGCGCGAAATGCCTTCCGAAGAAGACGATCCACCGCCGAAAAAG
CGCCCTAGGCCATCGCTTAAGTTAAAGAAAAAGAAAAACAACGAGACTACAGAAGAAAAA
CCTGTTGTAAAGCTCGGACCAATTGATCAATGGGCTTCTTCTTGCGGACAGCCGAAAGAA
GACTCATCTTGGCCTATTTCGGAAGGTGAAGGTGATCAATGCATTGGTGAGAAGGCCTGG
GGAAGTGCGGAATCGGCAGAAAGTGGTAACACAGCAGCATGCCAGTCTTTCACTGACACG
ACCACTCCCCCTCCATATGCTGGATTGAACAATCTCGGAAATACTTGTTATTTTAATTCC
GTTCTGCAAGCTCTTCGCTATTGTCCTGACTTTATTTCTTGTCTGAGTGAACTTTGTTCA
AAAATAGACCATGAGGTGAAGAAAGAAGACCCTCAGGACATAACTTTCAAGTTCTGTTGC
GCGTTAAGAGAGCTCTATTCTGGGATGAGTGACCTGGAAGAATCCATTAAGATCGATTCT
TCCAGTTATGAAGGCGAGCAGTTGTCACTGCGCCCAGAAGAATTTCTTGATACTCTAAGG
CAAATCAACTTTCAATTTGTTTCATACATGCAACATGACGCTCAAGAGCTCCTCCGCTGT
CTGCTTTCCAACATTGAAGACGCTCACGCAAAGCTACATGACCAAGATTCCAATAAAATA
AACTTTGTCACAAAGACTTTCCAAGGCAGCTTAGTATTCACTACAAAGTGTCTTGAGTGT
GAAACGGGGCGAAGTCGTCATGAGACATTTCTTGACATCAGTGTTCCTGTCAAATTGTCT
GCTTCCTCACTTTCCAGTTCCACAAATGTCGGTCAACATTCTCTCACATGGGCTTTGAAG
CAGTTCACCAAGTCAGAACGCTTGACTGGCTGTGATAAGTACTTTTGTGAGGAATGCAGA
ACACACACAGAAGCTGAAATCAGCACTGCTTTTAACTGTCTTCCACCCATATTGACTATT
CACCTGAAGAGATTCACTGCTGCAGCGGCTGGATCGGTTGGTGGTTCCGTCAGCAAGATT
GGAGGTAACTTAGCAACGCCAATTCACATTCAACTGAATTGCTGGTCTACTGCAAGTTGC
ACTCGACGTGATTCAACATATGAGTTATTTGCTGTTGTGATGCACAATGGCTGCATGAGT
GGCAGCGGTCACTATTTGACGTACACTCGCCTTCCTGAGTCTGACATTGACAATGACAGT
GATGACAAAGATAGCGTGACTAAGTGCTTCTGCCATGTCAGAAGTCCATCTGATAGCAAT
GTATCTGATAGTAGCCATGGATGCCAGTGCTCTTGGAAGTGGCTCAAACTGGATGACTGT
GATGTGGAAGTGCTCTCTCATATTGATTTCATGAGGGTGCTGTCACCTAACTCTATGCTG
AAATCCACACCGTATATTTTGTTTTATAATGCTTTGTCTCCTGCATGAAATTCAGAAGAA
TTTTAGCAATCTTTATTAATGTATAGCATACTGTAGTGCTTTCTTAATGAAATTGTGTCA
TTGGTCTAGGTAATTAATGAACTTCTCGCG
>comp6302_c0_seq1 len=932 path=[1:0-931]
CTCGCCGTTCCACCCACTTGCAGAATCTGCAGTAAACAATGTCGTCCAGCCTGGAAATCG
ACGGCACTCAGCTTCCCGTCATAACAGTCGAAGTAACAACATCAAATCGAAACCTCGGCA
CGATAGCGGAGGTAGCTCCGGCGACGGCGGCGACGACGACGGTCGACGACGACAACGATG
GCGACGTATCCCCAGCGACGGCACCAACAACGGCACCAACGACGGCGAGAAGCTCGTCGC
ACAGCGTCCGTCTGCCGAAAGACAAAACCCTCAGCTTTGAATCTTACAGCCGATTCAAGA
CAAACTTGTACGGGTCAGAGCGACACCGGATTGTGGAGAGTCGACGGCAAGCGGCGGAAG
CCGTCAAAGAGCACAAACGCAAAATGGACGAGGCGGCGCGAGAAATGGACCACTACGAGC
GACGGGTTATACAGTCGTTCAGCGAACGATGGTCGAAGCAATTCCCGATCGGAGAGCGAC
GTCCGAGAGGGTACACCTATTCGAGAGCGCAGAGTGCCGGCTCGGTGTCGCTCATGGGAA
ACTATCGGATCGGATCGGGAGCCGGAAGCGCTCTGCCTCACTTCTCCAGAAACGCTGTCG
GAAGTCGGCTGAGCCGTTCGCTGAGTGCCGGCGCCGTGTCGCTGTCGTCTTGTACTAAGT
GCTCAACGCGAGCATCTCACTTGCATGAAGGCGACGGCGGACGACGGTGGGGAGGGATCG
GCTTGCCTAAGACGTGTCACAATTGCGGTCGTTGGCGAACCATTGACACCTTTCAGCACG
GCTGGCAGCATCACCCACACGAAGGCAGACGAGATAGAAACCGCCGAGAGCCTTGACGCT
GTATTTATTGAATTACCTGCATATATATCCGAGAGTGTCACTTGCGTTCCTTTCGTTCGT
CACAGTGCTAATAGAAATAAGTTACTTCAAAA
>comp6307_c0_seq1 len=213 path=[1:0-55 57:56-212]
CTGCAATGCCTCTTCTCCGGTGTTAGCGAATCACAACACAACTGACCTGTTTTTGCCTCT
GAATTGCATTGAAATAGTTGGTAGCCGTGGAAACCCACCAGAGTGTGCTCAATGGAATGT
CAGTCCTTCAAATTCAAAATGCATTGGAAATTCACAAGACAGCTGCAATGAATATTACAA
CATCAATCGAATTGGCAGAGAATGCAATGACGC
>comp6311_c0_seq1 len=625 path=[27:0-624]
ATCAGGCAGAATAAAAACTTTGCCTTTGTTTGCTTTCTTTGCCACGAGGCCGTGGAAAAA
GCTCTAAAAGGTGTTCTTCTTTGCAAGGAAGGCATTGATCCGGAAAGACAGCAGAAGAAC
GAATTGCGACTTTTTTTGCACGCGCGCAATTATTTGGACTCTGCGAGTGCATCGGAGTTG
AGAGAATCCGTTCTAAAATTGGATGATAAGGACTTCATTCGAGCACGCTATCCGAACGCA
CCACACACCTTTCCTGCTCGTTCCTACTCCCGAGAAGAAGCAAAGCACGCTTTGGCCAAC
GCAAGAAAAGTTCTTGATTTGTTGGCTAGGTTTAATTAATTGAGGTGTAGTCTACCTGTT
ATACGTAATCATAAACTGCTTTTTTATGTGTCTCTGTATTGACTGCAGTTGCGCAGGCTG
CTGCATATGTTATGTTGTTAGAGATTGGTGTCGCATTTTAGGTACGGCCGTGTTATATTA
TTTGTTTAGTCTTAATTATCACTCACGTTATTGTGCTAGAGCACAAGAATTTAGTTGCAC
TGTACAACTCACTCGATAGTGTTGCATATGTTTGCTTGTATGTGTCGTTGATTTGATGAA
ATTCAATCTTGAATAAAAGTTTAAC
>comp6313_c0_seq1 len=216 path=[1:0-131 133:132-215]
CTCTAGCTTCCCTGGCTAGGGAGATGCCTTTCGGAAAAATCGATGATTACACAGCACCTT
CCATGCGACCACCAACAGTCGACGGAAAAACTGATTGGATGTTGGACCCCAATTATGTAA
CAGCTCAACAATTGGTTGGCGAAAAACCCTCTTTTGAGGAATCAGCGCTAAGACTTGCTA
AAGAGGATTATCTATCTAAATTACCTGTTTTCAAAG
>comp6320_c0_seq1 len=211 path=[1:0-24 26:25-210]
CCGGCAGTTAGCGCACTAGGTTTACGCCGAAAACTAACTGAAACAACCGCAATCAAAATG
CTAACTTGTGTTTTCTTTGTCTTCAAAATCCAGAAGCCTTGCTTGAAGGCAAAAATTGTG
ACAGAAAATGTCACGACAATAGCCACTTCCTTTTATGTTGATTTTGTGCTTATCTGGGTT
GGTTTAGCATGGTGACAAGCCTATTCAGCAC
>comp6332_c0_seq1 len=205 path=[1:0-17 19:18-204]
GTTCACTTGAAAATCCTAAAAACCCAAGAAAATGATCTCCATTGTTTAAATAAACACCAC
ACCAACCCTTCTAACCTCAAATCCGAAAATGTCCAAAATGGCAACGGACATCTCCTTCTT
CACCTTGTCAACAATGGAATTGACACGTCTCACAAGCCACAGGAAGAGTTTGGAGTAAAG
GGCTTTGGCCAGAGCGTCGCGTGTG
>comp6336_c0_seq1 len=396 path=[1:0-23 25:24-395]
ATAGCGTGCACGCTATTACTAGTAGAGAATGCATTTGGGAGACCGAAGACACGGTGGAGA
CGACTAAAGAAATCCATGGATGCAGGGATTGACAATGTGTATTACATCATAGCTGCTTGC
TGCGTTTTGCACAATGTCTGCGAAATTCACGGAGAGGATCTGGATGACGACTGGAATGTA
GAGCAAGCAAGCGGTGAATATCAGCAACCACTAGAGCAGCAGCTAGAAGAACGCGAATTT
GACCAGCCAGCGGCTATTCGCTCAGCTCTGGTTAAGGAATTCATGCAGTGTGAGTAAAAC
AGAGAAGTTGAGCAATATTAGCATATATTTGTGGAGTGGACAACAGGTGTTAACATTCTT
GTACTGATATTCGGCTGTATACTGTCTATGTGTCAA
>comp6337_c0_seq1 len=272 path=[1:0-150 152:151-271]
CATTGCCAAGGACCTGATGAACTTTTCACCATATCTCTTGAATTTTGACGCTAAATCGTT
TGACTGGACTGTCCCTCGTGCTGTTTTGATCGCTGCATCTAATGCAATCGCTCAAATCTA
CTGCACCTCACAGGGACAAACGTCTCCTCGCATCCAGAAACTTTCTAACGCCATATTCCA
GGAGATATCTCTAACTCCTCTCATCCTCGGCAACGCCGTCATCTCTCGACAAGGTGGTAT
GCTTTCCGGTGTCTACGGCACCTCCCTCATTG
>comp6346_c0_seq1 len=293 path=[1:0-154 156:155-292]
GTGTTCCGCCGAGCCCGTAGAGAACGCGTTCTACGGCGAGACCGGCTCGCTTGATAAAAG
ACCATGCGGTGTCCCCCAATGCGCTTCCTCTTCCAATTAATTTGTCGGTCTATTTCCGTT
GAGAAGCTTCGATGGCTCCCGCGGTGAGCGAATTCGCCATTGATCGCTTCAAAGAACGTC
GATCGTCGCACAGCATTACGAAACGGGCTGATGATATCATACTTTCTTATAGAAAAGACC
ACGCCCTATTGACTGCTCTCTCATCCGTAGATTCTTCTTGCCATGGGTGGTGT
>comp6351_c0_seq1 len=427 path=[1:0-206 208:207-426]
ATTTGCTACCTGCCCAGGCTATAACTCGCGGAAGTCACCGAGCACGAAAAGTGCTTGCGT
GCGCTACGCGGGGACGTCTTTTCGAGCCGTAGATAGTCCTGCGACTGTAAGGCATATTTG
GACGCCCTGAAAAAGACATTCGACATCAGTGTTAGCTGGACATTGCTGAACATTCGTCCT
CCAAGATTTTGCGGCAGCCGTTATGACAGGAGATTTATGGAAGAAACTTGTCCAAATGAC
ATGATGGTTGAGACGATGCCATTCAGTTTAAAATCTGAATCTGATCCATCCTTCGTGGAA
GAGACATTGAAGCTTTCCACTTGTGTTTACTTAGCCAAGCTTTGGACAAGGGTTGAAGCT
GTTCTTTGGTCTTGAAAAGCATAAAAGCTCTACACCAAATGATGAGACATGGTTAAAGAT
TGGAGAT
>comp6355_c0_seq1 len=602 path=[1:0-164 166:165-601]
TATTTCGTTCGAGTGGAAGTGACTCTGGAGGAAGCGACATACTACGTCGTCATTTCCGAC
AGCGAACGAATTCCGCCTCCTGTCAAGATAGATAATCTTTCCAGGAAACCAGTGGCTTTT
TATCAAAAGGACAATGCTGACAGTTCTTTGAGGAGAGAGATTAGACCGTTTCAGTCTACT
GCTTATGCGTGGGATAACACCACTTTGCCTGAACTACTTTGCTTGGATATTTCTGACGGT
GATTCGCGAGCATATAACATTAACACAGAAGGAGAAAAAGAGCCATTGATCTACGGAAAC
TACATCTATATTGCTGCAACGAACACACTGCCTTCAAACCAATCTGATTATGAGACTTCT
TCTTCTTCGTCATTGCCCTTCTCTTCACTCGAAGCAATGCTTCGTCATTTTGACAATTCC
TCCGCTGGTAGGAAATTGGTGCTCGACGTCCAGGAAGGTCGGGTCGTTCTTTTTAAACGA
CGTGAAGCGAATCGTTTATCCCAACTGTGGCGAATGACGGCAGCGGACAATTTGGAGCAT
GTGGGCTCCGCTTCTGGCTCGGCTTCTGGCTCGGGCTTGTTAGGGACAAAGCCAACCATG
GT
>comp6367_c0_seq1 len=427 path=[1:0-426]
CTCGAAGCCCGGACGCGGACAAGGATGGAGGTTCCCTCTACAGCTTTGGCTTTGTATAGA
CGGCTCTTACGAGCAGTTGCCGTACTTCCTCGAGATGCACAAGCTCACTACAGGCATCAT
ATTAGACAAGCTTATAAAGTCCACTCTGACGAAGATGATCCAGACAGGATAAAGCAAATA
ATAGACAGATCGACGAAAGACACTCAGTGGGTTTTACAGAAGTACGGAATATCATCGTCA
CCTGCTACGCCTAATCCTACAGAAAACGAATGATAGAACATAAAGCACCTGGAACTCCAG
GCAATACTCAGCTATCCTAACTACAAGAGTCCAAAGAACGCAACGTACAACAACTCTACA
CAAAATCATAAGACTGCATGAGTCAAATGGTGGATTCAATAAAGAGTTGACTGTCAACAG
TAAAAAA
>comp6369_c0_seq1 len=723 path=[1:0-722]
TCCACTTCGAAGGAACGCTGCGCAACTTGAAGATGGGCTTGCGGCACGTTTTCTCCCTAT
TTCTAATAGTAATCTGTTGTTGTGAGGCAGCGCCCGTTTTCACGAAACAGCCTTCGACTC
CGGAATATGTCTCTCCAAGCGGATCTTTAGACGTTGTTTGCTCGACTCAAGATCCGTCGA
CAATAACGTGGCACGAGGACGATGCAAACAAAACTCGCATCCTTCCTGGCACCTTTAGTA
TTACAACAGTATCGGACAAAAGCAGTCGACTTCATCTCACCGATGCCACCTCGCTTACGA
TTGCCGAGGTCAGAGCCATGCGATTTTGTCGAGCAACCGATAGCGGTGGAAGCAGTATAG
ACAGCAATTCTTTTGAAATTAAGGATGGAGCTGCAGCCTCGTTTGTCGACAGACCAACGA
ATGAAACGGGAAGGGAAGGGACTAGCGTCACGTTGCCATGCTCTGCTCCTAATGGCCTTG
TACCCGTTCCACAAATCAGTTGGAACTTTACAAGAAAGGGGAGTTCTTCACCTGTGAAAG
TGGGCCAAGTTACCACTACAGGATCAACCAATTCACTTCAGTTAGACGGAATACACAGGA
ACCAATCAGGAACTTACACCTGCAAAATTGAGAATGAATTTGACAGTGTGATGGCTTCTT
CCACTGTCACAGTTACATATCCACCAGATGTTTCAATTTATTTCAATCCATCACCCAAAG
TGA
>comp6383_c0_seq1 len=799 path=[1:0-543 545:544-798]
AAGCCACTTCCGGACGGCAAAGGCCTCATTACCAGCAAGTATGTCCTTGACACAACAAAC
CCCACTGCCGCCACATTTGATCTACTTGATGTCAACGTCGGAGTGGCACACTTCCGGGTG
ACCTTTGACGAGCCAGTAGATATACAGGCGATCAATTACACACAGTTCAGATTGGAACAA
AAGGCTGGCAATGGAACGTTATTTACACTAACCAGTGGCACGTCTTCATACTATCCAGAC
TCTGATGATCGTACTATATCAGTCCAATTCACATCATCTGACCTGCAGGATGTCAAACTA
CAGTTTGATTTTGACGATCCAACAGATGTCTATCTATTTGTTGGTTCAGCTGCTCTGCAA
GATAAAGCTGGAAATATCGTCACGGAAACAAGCGCTAGTCTCCAGCTGGCATCTTTCATT
CCTGACTCAGACGGGCCAAAGCTTGTGTCGTTCACTCTGGATTTGACTGCAGAGACGCTG
GCAATAACATTCAATGACATTGTCAACGTGCTGACACTGGACGCTTCAAAGATCACCATC
CAGGCAGATGAAGACGGTAGTGACAGCGTCAGGAGCAGAACCTTGACGGGTGGCACCAGT
GACAGCTCAAACGGATACTCTCTCGTCATTAACATGACATCAAATGATGTGAACAGGCTC
AAAGAAGAGCCGGGACTGGCAACAAACGTCAACAACACATACATGTCATTGACAGCTTCA
ACTATTGATGACATCTACCGGGTGAATGTACTGGCCGTAGTGCCTGGAGCTGCAGTAAAG
GCTTCACGCGTCATTTCCG
>comp6392_c0_seq2 len=723 path=[1:0-52 54:53-145 147:146-722]
GTCCGTGGAGTAAAGTGGAAAAGCAACGTTAAGATCGCACTTAGCAATAATCAAGGTAAA
TGGCAGGGAAACATCGCCAGATATTCCTGTGTGGCGTTCACAGCGTGGGAAAGACAACAT
TGCTACAGCAGCTCTCTTCCCGTTGCAGCGAAGGCTCCCAAATGCACTTTCAATCTGAAG
TCGCTCGGTCCGTCATCAGAGAAATTGGACTGCAGACACAGCAGTTGATTCCTCGCAAAC
AGCAGGATCAATTTGAAGATCTCCAGGACCGAATTCTGCAGCGACAGTGTAAGGTGGAGA
GGGGCATTTCAAGCTCCAAGTATCCATCTGGCTACGTTATGGATAGAGGCATTGACCCAT
TGGTGTATTCACGCTATTATTTGGGTGAAGAGGCGTACCAGCGGCTTCTGGCTAGACCTC
ATGCACAGGAATGTGTTTCTCGATACAAGGATGAGGAGTCCTTGGTGTTTGTTATTTCTC
CTCATCCAGAGTGCGTCGCAAGCGATGGGGTGAGACTGATGCCTGATATGAAAGAGATGC
GCGAGTTCACTGATGTCATGGTTTCAACTTTGACAGAACTGGGCATTAGATACGTATTGA
TCAATGAACTGGATATCAATAAACGGGTCCGAATAGTTCAGAAAGCCATGGTGTAAATTA
TACCAAGCTCTTATAATTTTTATATCTCAATAAATGAAACACACTTTACTAGTAAAAAAA
AAA
>comp6393_c0_seq1 len=726 path=[1:0-399 672:400-453 401:454-725]
GCCTCTTCCAGACCATGGAAGCGATGGAATGTGACGAAAATGCCAGCACTGAACGTCTCT
GGCTTATTGATGGATCGTGCATAGAAGATGCTGACGGAAAATTAGCCGATGTTGCTGCTC
CTTCTGCTGCAGCAGTTCCCACTGAGGGACACCATACTGCGAAGATGTCACTGAACAAAT
TTTATGACCAAGGAAGAGAATTCACGAAGGAAGCCTTAAGGCAGCTAAAATCGACTCAGG
ACTTCATGAGATGGGATCAAAAGTGTTCCAGCTGCTATGCTTGTTGGTATGAGGGGCAAT
TCGGGCAGCATTGCACTGAATGTGGATCCTGTGCAATGTTGAAGTTGTGTCCCATTTGTG
GAGGAAAGTGTGGCCAAGTGTGGAAGAGGGACGTTGAAATGGTAGATTCATGAAGCTGAA
ATTGCACAATGCACATACGCTTTGTCTCTGTACAGAGCCACGCATTCAAAGAGGCGACCT
GGGATGGCAAGTGCAATCTTCCAGAATCTGACCGAGAAAGACACTTAGCAGCTCTACTTT
TACGCACAATGGAACCATCAGAGGAAGACATTCTGCAAGGCTTAGAAGATTTATAAAAAA
TCTACTACTGTTCATTTCTATTTAAACAATTTGAATTTTTTAAAAAAGCTCTGTACTTTT
TCTTTAGCGTAAGGCTTAGTTGCTAAACACGTAGGAAAGTTTTCCGGCTGTTCTATCCAA
ACTCTA
>comp6393_c0_seq2 len=672 path=[1:0-399 401:400-671]
GCCTCTTCCAGACCATGGAAGCGATGGAATGTGACGAAAATGCCAGCACTGAACGTCTCT
GGCTTATTGATGGATCGTGCATAGAAGATGCTGACGGAAAATTAGCCGATGTTGCTGCTC
CTTCTGCTGCAGCAGTTCCCACTGAGGGACACCATACTGCGAAGATGTCACTGAACAAAT
TTTATGACCAAGGAAGAGAATTCACGAAGGAAGCCTTAAGGCAGCTAAAATCGACTCAGG
ACTTCATGAGATGGGATCAAAAGTGTTCCAGCTGCTATGCTTGTTGGTATGAGGGGCAAT
TCGGGCAGCATTGCACTGAATGTGGATCCTGTGCAATGTTGAAGTTGTGTCCCATTTGTG
GAGGAAAGTGTGGCCAAGTGTGGAAGAGGGACGTTGAAATGAGCCACGCATTCAAAGAGG
CGACCTGGGATGGCAAGTGCAATCTTCCAGAATCTGACCGAGAAAGACACTTAGCAGCTC
TACTTTTACGCACAATGGAACCATCAGAGGAAGACATTCTGCAAGGCTTAGAAGATTTAT
AAAAAATCTACTACTGTTCATTTCTATTTAAACAATTTGAATTTTTTAAAAAAGCTCTGT
ACTTTTTCTTTAGCGTAAGGCTTAGTTGCTAAACACGTAGGAAAGTTTTCCGGCTGTTCT
ATCCAAACTCTA
>comp6397_c0_seq1 len=854 path=[1:0-332 334:333-853]
GTAGTCACTATTATCATACTATTCGTCGGTGTTTTGCAGATTCCACTGCTGATTGACGCC
TGGAATGTTTGTTTTCCGCGCTGCCGCGTACGGAGAGTGACGCAGCGATGCTTCAACATT
CTCCTCAGCGGCGTTGTCTGTTTCCAAGTCGTCGCATCTCTTGTCTATTACTTCCTCGTC
TTTCAACCCAGCCCACCTCGAGCTTCATACACAGCAACAGCCATCTGGCTGTGGATCAAC
ACAGTCTCCTGCTACTTCTCCGCCATGTTCGTCGATCCTGGAACTGTCACTTCCGAAGAA
GGACCCTTGCCTGTTGGATACTGCTCAGTGACGAAAAAACACATTTTACTTATGGACCAC
TACTGCCCTTTTACAATGGCCACAGCTGGATTGAGGAATTACCGCTTTTATTATCTGTTT
CTTGTCTATACATTCCTTGGAATCACCTTTGCTGGTCACTGCAGCTTTGAGCCATTTATT
GAATGCATATGGGTCCCCTACAAGGAAGGCACCCATGTGGTGACAAAAGTGTGCTCAGAT
TTGGGCTTTTACAGTATCATATTTCTGCCAGTTGCTTGTGGATGGTGCAGTGTGCTGATG
CTGCTTTTATTTCAGACGTTCTTGTTGCTTGGTGACATGGCAACAGCTGATTTTCTTCGT
CAGCTTCCTTCTTCTCTGTTTGTCTGCTTGAAGAACGTCCGAAGTTGGAAAGCTTTCAGG
CAGCAAGACACTAGGCTTAATTTATTTTTAGTGAAGCCTTTTGCTAAACGGAAAATGCAT
TGCCTTTTTTTAATTTTCCCTGTTCTACAGCTGACTTTGGCAGGAAATAAAAATGAATGA
CATATCAAAAAAAA
>comp6399_c0_seq1 len=223 path=[1:0-107 109:108-222]
AGACATGCGCAGTGAAATTCCCCATTGCCTTCCAGCTCGCTCAGTCCAAGGCTGCTTGGG
AAAATGCTCGTCGTAGGTATCGACGTCCGGACAACGTACAGCGGCTATGCATGGTCATTC
ACTGGAAAGAAGTTCGAGATCCAGACCATTCGTGAAGCATCTCCGAATCCAAAGCTACGT
ACAAGTTTCATTCCGACGAGGAAAGTGCCGACTGTTCTTCTTC
>comp6425_c0_seq1 len=692 path=[1:0-691]
CTTCCTCTGGGGTTTGGAGCCATCAAGGTCTTCCCTGGGTGAATGTTACTCACGTGCCGT
GCTGGCAGCTTTTGATCTTCCAACTTTGGACTCAGTAACGTTGATCACGGGCGGTCTGGA
GGTATTCAACCTCTTCGAAAAGTACAAGAATCTTTCCCAGTTGCTGCCTAATCTGAAACG
CGTGGAAGGTCGGAAGGCGTTGTTTCGAAACACTGGCTATTCCCTGGCGATAACGCAAAA
CTTGTTTCTGGAAGACATTCGGCCTTTGAAGCTGGAGAGCGGTTGTATCTTTGCAGCGAA
TAACGTCAATTTGCACTTGAACTTGACTGAGATTGTCAGCTGGGATTCTCCAGTTAACGA
TTCAAAGTGCAGCGTTTGCCGTCACAATATTGCAGAAGAGGCGACGAAGACACTTCTGCC
TGATGCCAATTCCCCAAGCTATTATAATTTTTACTGTCCCAATGAGGAGATTGAAACGCG
ATGTGATACGACCGGGTGGGATCAATTGAGCACGGAGGAGATAAAGAAACTCGAAGGATG
CACTTACATTAATGGTGGATTGATATTTTCAGGCCCCGTGGAAGTAAGTGCTGAGGAACT
GGTCAGATACTTGGGGCGTGTCGAGGTGGTGAGGGATTATGTAGTGGTTTTTAATTCTTA
CGGATTGACAAGTCTCAGCTTCCTGTCTAATC
>comp6435_c0_seq1 len=623 path=[1:0-622]
CATGGATGGAAAAAAATGGCGGACGATCGAGCTGGAATGGAAAGACCGTTTGAGCTGATG
ATTTCGATGGTTGCGAAGCGTGGCTGCGTTTTGATGCCGTCTTCGAAGCACGATGCACTC
GTCAGGACGTAGGAACTGTGGATAAGAGCGCCGCCGCACGTCGTTGTCTTCTTCGACCGG
CTTTTCACATTGATGTGAACCATGTAGGTTGTCGATACGGCTTCGCTGAGGATGGCTGCG
AACGCCAATAGGGCGATAGGTGTCGCGAGGCTTGGTCCGTGCATTTCGCGGTTGCGAGAG
CAGTCTGTGGAAGGAGTGACACATCGGTCATTATATGGACACCTTTTTGCACAATGAATA
TCCGGGTTTCGATGAGCGAACTTTCGCTTACGTCAGTTTACGTCAGAGGTGAGACCATGA
CGTCATTTCTGCGAACCAGTCAGAAGATTCCTGTTTCATCTACGCCAGCAGATTTATTTA
TACTTTACACCATAGTATACAGTATTAAGAGTGTTCTAGATTTAATTAGAATCCATATTT
TGCTTGAGTTTGCCTTCGAGTTTGCCTCTGTGCAGACCATTGCTCTTCAAGCATATGCTC
TCGCTCATTCGCCTAATAAAGAC
>comp6441_c0_seq1 len=1793 path=[1:0-743 745:744-1792]
CCCGGATGTGCAAAATGACGAGTTTTGCTGATTGCTTAGAAGAAATTGCTTTGGAAGGGC
TGCAAGGTTCAACTTTGAGCCGTTTGTGGAGTTTGCTGAAGGAGAAGAGCCCCGAAAAAG
AGGAACTGCCTTTGAAATGGAAAGAACGCGCATGGAATGCATTAGTTAGAGCTCACGGTA
GCATTCAATTCTACGAGAAAAAACAGGAAGCTGTCGAAGAACAGAAAACAGACCTTAAAG
TAATAAGTGATTCGGAAAACGGATGCAGAGGGCTCTGCAGTGATTACAACGCAAGAAAAG
ACGTGAGCGACACAATCCGCTCACACACAGACTTTCCACTGACTCAAGCTGAAGAAAGAT
GGGGAGACAAACTCGTGGTTGTTGCAAGTCAAGAGATCCGCAACGCTGCCCTCTATGGGG
AGTTTGTTGATCCGCTCATCTTCCTTTCAGATGGACAGTACTGTGCGTTGGAAGCGATTG
GCAGTTCCAGGGGAAAAGGACTCGCTCGCACGGCTCTGGCTGAATTGACTGGAAAGGGAG
TGAAAAGTCTTTATTACATAATGGATGGATTAAGACGTATGAATCTTGTGAACGTTCAGA
CTGCGGTGTCATCCGGGGATAGTTCTGTTCATGGCACACTGGCACATCTGACTCGCTTTT
TTGTGAAGAAGAAAAGCGAGTCACGGTCCAGACGTGACATTTTGAAAATTTGCGTGTATT
TGGATTCTCGCCCAAAGAGAATGGCCTCAATAAAAAAACTGAAAGATCTGATTAAGACAA
CATCTGAATCGTATTTCAAACAACTCAAACGTACCATGGAAGCCAAGGAGATTGTCAAAA
AAGTGACAACACTTAAAGGGGAAAAGGCGGATGTACTCACACCAATGCACCAACTTGCAC
TGTTGAAGTCATATTCTGAAGTGACTGCCATCCTTGACTCAGTGAATGTCTCAGACTCTT
CTGAAGAAGAAGACAGCGACAGTGAAGGAGAATCAGATGAAGAGACCAGGAAGGAAAAAA
GTGATGTCGCATTCAAAATGGACTGGAAGATGAGTAAAGCTCTTGCGGAACGCCCTCTTT
TTTGTCAAGCATATAACAGTATAGTTGCCAGAGGAGAGCAAGGGTTGTCTCAAAGTGAAT
TGCATTCTGTTGGTTTTGGGATTTCAAAGCTGACTGCTCGTACAATGATTATGGGATTGA
ACAAGATGAAGTTGTTGGGAATGTTCACGGATGATCAGGGAAGGCAGCAAGTGCAGAAGC
ATGTTGCCGTTGGTGCTAAGAAAGTCAAGAGAGAAGAGAAAAAGGGAAAGGCACAAGAAG
GGGAGGAGATGGATACTGAGGATGTTGCTCAAGTGACTGTCAGTTCAGATTTGGATGAAG
AGTCTTCATTGAAGGAGAAAAGATTGTCTCTCAGTCAAAAGCGGAACTTGTGGATTCTTG
ATTACGTGAACAGCTGCCAGGTTGTCAATATAGTTCAAGTGAAAAGAGCTCTGTCAAAGG
CTGAGACGGATGAAGGGAGGCTGTATACAATTGACAAGAAGTCAGTCAATAGATTGCTAA
GCCAACTGGTGGCAGCAAAGCAGATAGGAAAGATCATCACAAATGTAGAAGGCAAGCAGT
CCATTTTGTACGTGGAAAAGGGAATCACAACGTTAGACAAGGCTTTTCAAAGTTACATTC
AAAAGCTCAAGGTTTCACCACATGGAGTTTTCCGGCAGGCTCCAACTAGTGAAGCAGAAG
AGGAGAAGAAGATTCCTATTTCTTCCAAAAAGAAGAAGAAGAGGAAGAAGAAG
>comp6456_c0_seq1 len=930 path=[1:0-604 606:605-929]
TCACTTTCTGTCGCACTTTCGCGCTGCAGAAATTGATATGACAGCCTGTTCAGCAAGATT
GGTCACCATGGCACGCCGTCAGGGGCTTCGCTTGTCGCCGAGTCTTGCCGCTGAGGATGT
TGCTGCTGCATTGCCGTCAATTTCTGAGTTTGTTAACGGGGTCGAAGAAAGTGACAGAGA
AGAGAAGGCGGATAAGGATAAGAGCGAAAAAGAAAAGCAAGATGTGGTTTCGGATCGAGA
GTCTCTTCGCCATTTGTTGGAAACGGCAGACGACTGTTTGGACCTGGCTACATTGTGCGA
AGAGTTTGAACGGGATGCTGTGTTAGAGGAGCTTGAAGAGTTGGCAAAGAAAAAGGAAAT
GGAGCTGGAGTCTCTCAAAGATGATTTAGAACAGTTCGACGAAGTGTTAGCTTTAGACGA
GCCGGCCGTCGTGAAGACGGCTTTGACGAAAGCCCGGGAAAAGACAATGCAGGACTTAGA
GAAGGTATCATTAAAGATGGGTGGATTGAGGCAGATTCTCTATAGGTTGAATATCAATGA
AGAGCGACGTTCTCTTGATGCCTCGCTAAGCAATGAACAGTTGCACTCTATTCTGCGAAA
TATTAGCTTGTTTCAACGAGATGTGCAAGAGCTTGAAGGTTTGATTGTTAGCGCTTTGCC
CGTGATGCCTGACAAAGCAGCTAACTTACTTTCCAATGTACTGGGAATGGATAGAGACAA
ACATTTTAAAGATAAACTTCAAGAATCATAGTTGATTATTTTCAGGCATTCTCTTTATTG
CTAATCTTTTTATTGCTCATCACATTTGCATGATATTTGTGTTAAACCGGTTAACCAGTG
AGGAATTTTGAGTTTTCACATGTGAGAGTCACAAGAGGGACTGGCGGGACTGCCTCTCTG
CCCTTGTATCTACCGTATGGGGCTGTTTTC
>comp6470_c0_seq1 len=246 path=[1:0-123 125:124-245]
CAGACAAAGACAACAATGAAGCCATGCTGCTTAGCTATGTGACGCTTCCAATTACCAGGC
TGCGAATTGTAATGGCGAAAGACGGCGAAGATCCAGAAGAACTGGAATTTGTACTGCCGT
CAAGTGTATTGGGTGATAACCTGCACGCTATCCTTAACGGCGTATACGTGGCAACGAATG
TATCCAAAGACGATTGGAAAAGTTTAGTCCCAGGTTCCTCCATGCAAGAATTTTGCAATA
AGCAAG
>comp6486_c0_seq1 len=852 path=[1:0-53 55:54-851]
AGACTAATCGCGCTGAAAGTATGGAAAAGATAGAAATATGACAGATATAGAGGCAAAAAA
TCGACTTCGACGGCTAGAGCTGGAGGCGTATTCATCGGTTGTTTGCGCCCTTAGAGCCCA
GGGAAGCCTTGACCACGAGAAACGCGAAACTCTAAGACTCCTATGTAAACAGTTAAGCAT
AACCGAGGATCGCCACAAAGCGGAAGTCCGGCGAGCCGTAAATGATGAAAAATTAACGAC
AGTTGCTGACGGAATTGTTGGTGTGGATTCATCGGACAGTTGGGTCGAAGAAGGAAGACG
CATTACACCTGTGAAGACAAGAGTCATCCCTCAGAAGACATTAGAGCGACTTCTAGGAGC
TGGAATTGCCAATTTAGCTGCCAGTCTGGCTGTCGGATCTCCAAGTTTGCCTTCAAGGCG
TTTCAGTCAAGGAAAGACGACTGTTTCTTCATCAAACGTCTCTTCCATTCCGGGAGTGTC
ATCCTCCTCCGGTGGAAGCCCAAGTGCTTTGGCTCTAGCAGCTGCCAAGTTGGCTCAGGC
AGCCAATATGGTGAGAGGCCAGGATGAAAGGCAGGATGAAAACAGTCAAGTTGCAATTAA
GGATGAAAGGCCGATTAGAGAAATGAGAGTGGCATCATTGAATTCTACCTTTGGACGGAG
AAGGGCCCAGCAACAGCAGCAGAAAAGAATTGGGCCAGGAAGTCGGAGAGGAAAGAGAGG
ATCAGCTGTGGAAACTCCACCAGTTTCTTCACCTGCCAAAGTCCAGAAGGTTGTTCATTG
TGAAGCACCTGCAACATCTGTGACATCACTTTCATCCAAGAAAGTTGCACCTCCTCCTCC
TCCTCCTCCTCC
>comp6489_c0_seq1 len=261 path=[1:0-133 135:134-260]
GTAAGATCAAGAAAAGCACGAGTCCCACGCAGCAAGGCAGCAGCAGTACAAGACAAATTG
GATCTCGTCACCTGACTCCATATACAGGCAGACATTGGCTGGTGGCAAAAAGTATGCTGC
ATTTCAACTTGCTGCAAGCCGGCTTTCAATTAGATGCAATCAATGCATCAGAAGTAGAAA
GACTGTCAATGAAAGCTGATTTGGCTATTTCAACAAGCTACGCTTTCTTAGAAGGATTTT
GTCTTGCGTATCAGTTTGTGC
>comp6513_c0_seq2 len=493 path=[1:0-174 176:175-492]
TTTCGAACAGCACCGTCTTTTTCGGCTTCATTCCTATAGCAGGAACGTTCTGCGCCTCCG
GCAATCCGCCAGCTGCGGTGACTTTGCCGTGTCCCCTTGCGTCGGGCAAGACCGATCAAT
GCAGGGTCACTGTTTCCAAATTCGATTTCGCCGTGCAGAAATCTGGCTTGAAAGTTGTTG
TATCCGACTCCCGTGATGCCGCCTGCAATGTCGTAGTAGTGTGCAACAGCGGACCATGTG
AAGGAAAATCTGACGATTGGAGTGGCGCCTACACAGTCGGTAGGTCTACGACTACAGGAG
GATCAGCTTCTGCCATCTTGAGCGCCGTTTTCGTGACTCTGCTATGCGTGGCTGGGCTCT
GAAAGATCTCTCCAACTGAAACGAACTATAGTTGATGTCCGCTAATTGACTTTGTTTTGG
TTTTCTCGTACATTCTTTTATTGTTGATGCTTCTCGCATTTCTGTACTATCCGTGAGGAA
TGGGCATTTAGAG
>comp6543_c0_seq1 len=210 path=[1:0-23 25:24-209]
TTGCAAAACCGTTGCAGTGCCCCATTAAAGCGCAAGCTACGCAAACAAATTTGTCGTCAT
GCAGAAATCTTACCTGTATTTTGCGCGGCAGGACAGCAGTAAGGCAGGGAGAGAAGAAAG
AAAGGAATCAAAAGAAAAACAGACCCAAGCGAGTAAACACTCATTGAAGGACCTTTTGAA
GACCGGGAGAGAGCGAAGAGGAACGCCTTG
>comp6547_c0_seq1 len=252 path=[1:0-179 181:180-200 202:201-251]
GGACATTTCAACAGGCGACATCAAACGTGCATTCCAAACTACCCCGAACTGGAAAGCGCC
TGGAATTGACAATCTTCATGTCTATTGGCTGAAACACCTTCCAGCTCTGCACTCTCACTT
GGCAAAATCATTCAATGAATTAGTCAGAGGTGCAGCACCCATTCCTGCTTGGCTGACAAC
GGGATATACCATACTGTTACCAAAGAATGAAGAAACGTCAATCCCCAAGAACTACAGGCC
AATAACATGCCT
>comp6574_c0_seq1 len=1004 path=[1:0-1003]
GACTTAAGTAAATTTCAAGAACGAGTTTGGCTTTAGCGCGCGTTACATAATGAAAGTCTC
CTGCGGGAAAGCGAGGAAGGCAGAACACGTTCAAATGCAGCCAAGACAGCTTGAAAATAA
AGGAGTTACGTTGGAGTCGCTGCCTATTGGCGTCAATGTCGTCGAATTCGCAGAAGCTAG
AGCGCTGGAGATGCAGGCAATGGCGCAGGCAGTCTCAGGCCAGGGAGGCCGAAAGCGAAT
CTTTCAGACGCTTCCGCGGTATATGCGACGAAGGGCAATGAGCCACAATATCAAACGGCT
TCCGAAACGGCTAAGATCGGCGGCAGAAAAGGAGATGACTGAAACTTCAAAAGCGCCCAG
TCGTCGATCAAGACGGCGACCGAAATGCATTCGGAAAGTATTTGAGAGCCGGCATGAAGA
CAGAAAGTGGTTGGAAACGCATTTGTGGCACGCGAAACGAATGAAAATGGTGACTGCGTT
TGGATTCCGCTTGGCCGGAACTTCAACCAGTAAGGGAGCTCGGAGAACTCACGTGACCCT
GAAAGAACGGTCTCTAATTCATGACATGTCATATTATGGATGCATTGAATTGGCTGGAAA
GAGAGATGACATCAAATTTGGATTAGAAAAGATGACTGATAAGCCAATTGGGCTTGATGT
TTTAGAAGGAAGGTGTGAAGGTTCCTATCTAATCCACCATCAAACTGGGGAAGATTTGAT
TGGTCCTTGTAAGATGATATGGAAGTCAGGCTGCTTGGCCAATGAGAGCCAAGTGTGGCT
TTGGTTTCACCCTGCCTGTTTCTGTGACGCTCTGAAAGGGCTCCAGTTTTCTTTCCTTGG
CACGAATGTTTCTGTGACGTCACTAGAACGAGAATTCAATCGATTTCGTCTTCTTGGCTT
GAACTGTGATAGGACTCTTCGAAAAGTTGTGAAGTTCAGTGATGAGAGTGACGTTCTGAA
AAACGTCTGGCGCAGCCACGTGATTCCTCGCAAGCTGGTGATTG
>comp6579_c0_seq1 len=314 path=[1:0-22 24:23-313]
CGGAATTCAACCAACATGCACTTACATCCCTTGTGAGAATCCTGGAAATATTAGCAATGG
AACGGTGGAAGTGTCAGAGTTCGCTTATGGTTTCACTGTGAATTTCTCTTGCAATGTTGG
GTACAATATGACGGGCAATGCAACGACCGTCTGTTTAGCGTCCGGCCAATGGAGCCACCT
GCCTGTCGAATGTCATCCCATTCCTTGTCCGGTACTTGGAGAACTTGTAAATGGGAAAAA
GATCGGAGATGATCATCATTACGGCGAAAGAATTCGATTCAGATGCCATAGGGGATATCG
AAGGGAAGGATCGT
>comp6598_c0_seq1 len=303 path=[1:0-236 239:237-302]
CATTTGAGGGAGAAAAAAACAGAAGAAAAATCCAAAATGATGTCGCCGTGGATTACACCA
GCAGAAGTGGGAAAAACAATCAATAATTTGCTGAAGAAGACAGAACAAGTTGCTACACTT
TCCAAAAACACAAACGCTCTTCAAAAATGTGCTGAAGCCAAACTAGCGCCTTGCAGATCT
CAGTCACCTGTTATTCCCTATGAGAATTCTTCACCTGTAATTCACAATGTGACATCCGGA
ATTTACCTTACAAAAATGAAAATGTATCAAAAGTTCAGGAAGCAACAGACAATGAAGAGA
TCG
>comp6608_c0_seq1 len=318 path=[1:0-172 174:173-317]
CTATGACGCAATACGTGCAAGTTTTAATATCACTTCCTTCGCAATTTGTCCGACTGAGCT
TGCTTCCAAGAATCTGATATCTGTATAACGTTGTTCGTGATGTTCTACACCGACATATCC
TGCTTTTCCAAGAAGGCGCAGTTTCCTGTCCCTCCACCTCTCCTATCAAGCGAAGGCTTG
AGTTCTCTGTATCTGCTAACGGCGATTCTAGCAGCAATTGCGATCCTTCTTTTTTTGACC
CAAATCCTTTCATTGTGCTTTCCTCTTTATGAGAGGAAAGTAATGATTTTATGCAGCCGT
TGTCACAAAACTTACGAC
>comp6619_c0_seq1 len=520 path=[1:0-133 135:134-519]
TAGATTTAGGAGGAAATAAATTGGATAAACTTCCGGAAGAGATGTGTCCAAAGCTGAAAA
ACCTGCAAAAGCTCAGTCTTTGGAAGTGTAATTTAAAAGAATTGCCCAATTTTGGTAGTC
TTACGAATCTGACTGAGCTAAATCTGAAAGAGAACAAATTGGAGAGGCTTCCGGAAAGGA
CGTGTTCAGAACTGAAAAAGCTGAAAATTCTTAATTTGAGATGGTGTGACCTGAAGGAAT
TGCCATCCAATTTTGATGATCTGTCCAACCTGGTAGAGCTGAATTTAGGACGAACTAAAT
TAGAGAGACTTTCTGAACAGATGTGCTCCAAACTGAAAAAGTTGCGAAATCTGGAACTAA
GGGGCTGTGACCTAAAAGAATTACCATTTAATTTTGGCAGTCTCACTAATCTGACTGAAC
TTGATCTCTGTTCTTGTGATATAAAAGAACTTCCGAGATCTTTTCGTAATCTCCAGCTCA
GAGTTGTATTTCTCTCTGACAATCCTTTGGTCATCCCTCC
>comp6648_c0_seq1 len=1111 path=[1:0-1110]
CAAAGACCCGGCGTTGTGTGTAGTATGGCCGAATCCGACGCTTACACATGGCAGTCGTTG
CCTGACATGCCTACTTCGCGCACTTATTGTGCTGTGGCATCATCTGAGAGCCGTCTGTTC
GTGTTTGGAGGCTGTGACATGAGCGGTCAGCCGCTGACTACCGTCGAATGCTACAACAGC
GTGACCAACGATTGGACGATGTTGCCGCGCATGCTCCAGTCGCGCGCGGCACTCACGGTC
GTCAGATCCGATACACGTTTCGTCGTGCTGTGTGGTGTGGATTCACAGCAGAAACCGGTC
GCTGATGTCGATTTGTACGACGTCAAAACGGGTGAATGGAAGACGCTGACGACCCTTCCA
GTTCCCGTAGTGAAGCCCGGCATCGTCCGCCTAGACGACGACCACGTGGTCGTAGCAGGC
GGGAGCACTGCTGACCACGCCCCCTCAAACGCCGTTAGCAAAATCAACATTTGCACTGGA
GCAATTGAAGCGTTAGCGCCCATGCCGACGGCTCGGCTTGACTGTGCTGCCATCGTTAGA
GAAGGTCGCCTGTATGTCATTGGTGGACGCATCGAGAAGACAGCCAGTGGAGCTGTGGAA
ATGTTTGATTTTGAAGCCCAGGAGTGGACAAAACTCCCGGACGTACCCACGCCACGTATT
TTTACTGGCGTCATTCACGTCAAGGAGAGAGATGTTGTATTTATGATTGGAGGAATGGAA
CTGACAGGTGTCAGAGCTTTGGTAGAAGGATTTGAATTTGCAACTGGAAGTTGGAAGAAG
TTTCGTGCTCTAAACATTGCTCGTGTTGACTTCACTGTTGGCAGTCTGGACAATGCAATT
TTTGCTATTGGAGGGTTTGTAGAGAAGCATATGGGTGCATCTGCTGCAGCTGAAGTCTTC
CTTCCTGGAATAGATGACTGGATAGAACTGCCCTCTGCAAGCACTGGAAGGATGTCAGCA
GCCTGCACTCAGTTCAATGGAAAGTTGGCCATTGTTGGTGGGCTTGGGCTCCAAGGACCA
ACAGCTTCTGTAGCTCTTTTAGGAAAATCAACTGTTTGACTTATATTTTGCTTATCTTAC
CCAAATATAATTTTTTATATAATGTTCAGCC
>comp6649_c0_seq1 len=300 path=[1:0-193 195:194-246 248:247-299]
TCTACTTCCATTGGCGTCAATCCATCCCTCTTTACTTTCAAATCACCACTCATCGATTTT
CCTTCAACCAGTCAGACTATTATGTCTCCTGAAATGACGTCTCTTATGGATGATGGTCAT
AATGATGGTGGGGCCGCTGCATCTAGCCCGGATGCTTCTGCGGAAATCTCTTGGCAGTCA
CCTCAGTTGACCACTCATACCTCCTCTTTTGCTTCTCTACCCCCTCCTTCTCCACTTGTG
AGTCCTTTCATTCCTCCTCCTCTTCGTCCTGCCAGAGATCTCGATGATGATGATGATGAT
>comp6652_c0_seq1 len=206 path=[1:0-55 57:56-205]
CAAGGCTGGATTTTGGTCTACAGCATTCAAAACTAAATCTCTCTCTCTCTCTCTCACTTT
TCTGACCCGTCTGTTTTGTCTTCTTCTAGACTGTCGTCATCTGTTTTGCGCATTTTGTGG
CTTGTCTCGTCGATCCATCGTTCTAGTCGATTGTCAATTGTCTCTAAGAGCTCGGCACGC
ATACGCTAATAGAAAGCAAGGATCAG
>comp6672_c0_seq1 len=300 path=[1:0-299]
CATGTGCTGACATGTGGCGAATGGTTTGGGGAGAATCTGCTGGTGTTGTCGTCATGCTTT
GTCGTTTTGTGGAAAACGGAAGAACCAGATGTGAGAGATACTGGGATGACAGTCAGGCAA
AATGCTACGAGGGTCTAAGGGTGGAAGTGAAAGACCTGCAAAGGCTTGCTACTCACACAG
TCAGGACTATTACATTGGCACTGAAAAAGGAAGTTCGCACTGTGAAGCATTATCACTTTA
AGTGTTGGCCAGACCATGGCGTTCCTTCTCATCCAGCTTGTCTTCTCGGCATGATCCATC
>comp6675_c0_seq1 len=243 path=[1:0-193 195:194-242]
CCATGGAGCTGGAGCCAAAAAAAGAAAACACTGAAGTTATTACAGTCAAAGCCGGTTTAT
GTCTTCTTGGATAATGGGAGACTTTTGGCTTATGTCAACTGTTTTCAAGGAACAGAATTT
TTTTTTAATGTACGTTATGGACACTGCCTATCTTTTTTTGAAACTGAAACTCTTTTTTAC
GTTATATGGATGTGGCTTTTGTCAAGTTGTTAGACTCTGGTCTCTTGTCTGTTACTGTAG
TAC
>comp6680_c0_seq1 len=217 path=[1:0-41 43:42-49 51:50-216]
TAAAACAAGCCTCATTCAGACAATCAGAAACAAAAAATCAACGTGCACTCACGAGGTAGA
TCGAACCATTGGGGTGAAGGAATGTGAGCTTACCTTGAGTGGCGGCAAAAAGGCGAAGGC
TCTAGATTGTGGTGGACAAAAATGTTATTTACGTACCAATCAATTGGTGGTTGGTGAAAA
TGCTATGATAATTATTGTTGTTGATATCAATAAATAT
>comp6684_c0_seq1 len=335 path=[1:0-49 51:50-124 126:125-334]
CGCAGGCAAGAACGAGCGGAGGGTGTGATGTATGGAGCAGGAGCATTCGGAGGAGGCAAA
ATGGAAGTAGACAGTGCAGCAAAGAAAAGAGAAAGTGGGCGTGAAATGGAAGTAGATGAC
GAAGTAGGAGAGAGCGGAGAGGGTGAATGTGCAGGTGATGTCGGAAGTGAAACAGGAAGT
ACTTACAAGGAAGTGCCAGTGGGGCAGGAAAGCAGTGGTGAAGAGTCCGAGCAGGAACAA
GAAAGAAGGATCCTACCCATGCGAGAAAGAGCCCCCTCTGCAAGAGCACTAGAATGCTTC
GCTCAAATAAACGATGACTATGACATTTATGATAC
>comp6685_c0_seq1 len=204 path=[1:0-150 152:151-203]
GCAGCACCTCGAGTCCGGATCTCGCGAAAGGGGTCGAGCTCAAAGGGACAGGCATTGGTC
TCGGCTATGACAGAGCTGAGTTTCAGGTCCTGCAAGAAGAAGATCCTAAGCTGTCAAAAG
TTCGACATCGAGCCGAGGAAGGAACATCAGAAAAACCGGCATTATCGGCACGACGGGCTG
ATCTATCGTCGGTGGAACGCGAAG
>comp6755_c0_seq1 len=560 path=[1:0-117 119:118-559]
CGACATCCTTTGAAGCCGAAGCAACTAAATAATGTCTGATCAAAATTTACCGGAGAAATG
TTCCCCATCAAAGTCAACGGCGGTTGCTGCTGACGCACCGCTGTCTCCTACATCTGCTGC
TTTCATTCAAAGTTCTCCGAATTCGTTGAAAACATCTGCAGCTGAAAAAGAAACAGCCTC
ACTTGACACGGCCACGGAGCTGGAAGAAGGATGTTCGGCTTCGAAGACGAGTGCTTATTC
AAAAGCCACATCTGTATTAGAATCTTCCCCAGGGAAACGCCTATCGCGTTCAGTTCTTAG
AATAGAAGAACTCGATCCCAAGAATTTTATGAAATGTCAAACCTCAGAAGAAACGTTGCC
ACACGGTGGACCCAAGCCACCGAAGGCAAAAGAGTCTTCTCAACCGAACGAAGAAAGAAC
GGAGTCTCCGGGCGCAAATGCACTCGAAACAGACGATTATGATCACCTTGTTTTAGCGGA
ATTGACTAAGATAGTCGATGCGACGGTCGATTCCACAGAAGTTGTTGAGATGTTGGGAAA
TCTATATGTCATATTGTTTC
>comp6766_c0_seq1 len=642 path=[1:0-414 416:415-641]
GGCTTTGATAGTAGCAGCTGCCGTTTATGACATTCACCTTCCGGGTGAGGTTGTAAAGAA
AGAGTGGTGTCAACCGAATGTAAAATTCCCTCATAAAAAGGCCACTACTGAAGTTGTCTT
TGAAATCCTCAAGGACCCGCTTTCAAATATTCTGGAACTATTTAGCACTGAAAAAATTCA
AAGGTTCAAACTTAAATTTTTGTCTTTGATCACTTCTTCAGACATTCAAACTGATTTTTA
TAAAATGGCAGAACTACTTGCATTGAAGAAGAACAAGCTCGAAGACACTACCGTAATGAT
GAAAGCCATTCTTAGCTTCTCTTTGTGCAGCACGTTAATTAGAGATCCTGCTAAATCTGG
GCATTGGGGAGAAAGACTGTTTACAGATGAAGGTAGTACGAGGGGCGAAGGCCAAAAGAA
AGAAATCGATCCTTCGGCAATTCGAGAGCTGTACCACTTCCTCTTTTTGTTTGTCTATCC
TTTTTGGAGAATTCTAAGACAACACGTCTACGACTTAGAGGATACTGAAGTAAGCGCATC
AAGAACAGATTCAGTACTTGATTGCATTCTGGGTGTCATGAGCGGATGGAAAAAGATTTA
TATGGAAAAATTGGAAGAGGACAAGTAGACTGTAAATTATTG
>comp6771_c0_seq2 len=371 path=[1:0-59 61:60-370]
CGGAAAGGTCGATCTCAACTTGAAGAAGCAAATGAATGCGATTGTCTACGTTTGCATTGT
AGCTGTTCTCCTAGCAACGCAGGAATTGTCGTCTGTGACTTACGCAAACCCTTTGCGAGA
AGCGAGAAGCTGCTGGAGCGCTGGAACGGCCTGCATGTGCTATCCTGTTTACAGCTGCCG
TGCATGCTGCAAGGAGGATGAAATCATATGCCGTTGGCCTCCATGGAACTATTGTCCTTG
AAGCCATCTACTACAGTAGCAGTGCCTAATGAACGTGACGTCTATGTATGTTGTTACTGT
ATGGTTGTCCTGAAGTGTTTCTTCAGTTCGTTTGGCAGTTTGCGATTTCTCTGCCGGTAA
TAAAATTCGCC
>comp6786_c0_seq1 len=368 path=[1:0-174 176:175-367]
GAAAACCTTCGCAATGGTTTAGCAGATGTTGAACGCGAAGCTACGTCTTCTAAAGATGTC
CCAGGTGCACGAAAGAATCAGATTGAGAATGAACGTGTGCAGGAGTCTGATCCTAATCAT
CTTCGTGCAGCAGAAAACGAAGATGTTGGTAAAAAACCATTGTTTTCTGCAAGAGAGATT
GGGAAAGATGAGTATGTGGATGAGTCTGACCCAGGTCATCTTATAGCAGAACAAAATGTT
GGAAACGAGGTTTTGCAAGAGTCACTGCCTGATAAAGAGGATCATATAGCTCCACTTGCT
GCATCCGGCTTGGACGAGAGAGGCAGCCTTCGCAATAGTCTGGCAGATATAGAAGGCGAA
GCTACTGC
>comp6789_c0_seq1 len=306 path=[1:0-305]
CGCCGGCGATGGAAGTAGGGCTCAGTCAGAGTTTGGAACTCCAGCTTTATAGTGCAATGG
TCAAGGAGACGTACACAACGTTGCCTTCGATGGATGTTGAGGAAGAAGGAGAAGAAACTG
TTGTTGCTGCTGAGCTGCTGCAGTCGACGTTTCAAGGCGAAGTTTCAGAGTGCACTGAAG
AGTGCACTAAAAGTGCAAGCAGTAGCTGGTGCAAACGATTGGTTAATCGTTTTCTTTCTC
AAGCTGTGCGAGCGGAAATCAGAAGCTTGCTTTCTTTGGCTTGGCCTGTGGAATACTTAT
TCTGGC
>comp6808_c0_seq1 len=238 path=[1:0-237]
TTTTTAAATTGGCATAATACAGTACTACATCAGCCATTGTCCAAACAGCTTTTGTCTAGA
GACAGTTTGGATAATCAGGAAATTTCTGATAACCAATCTGGTGCACTGCAAGTGATCAAA
CTGAATCCGGGAATTAACATGCAATCATGACACTAAAAGTGACATACCTTGCAAACAAAT
ATTGAGTGATATACTGTACAGTACTGAATGGAACTGACTTGAAGAGATAAACCTAGGA
>comp6809_c0_seq1 len=358 path=[1:0-227 229:228-357]
AAAGAAGAAAAAAAAAAGAAGACGCAACGGGGCAATGGGATGAGAACGAGCGAGGAGGTG
AGAGACGGTTTCGAGCATAGTGCAGATGTCAAGGAACTTACGACGCTTGTGGAAAAAATG
AATATGCTTACTTCAAGAGTAACCAAGCTGGAAACTGAGATGCAGGAACGGGCCGAACGG
CAAAAGGAGAAGCAGCCGAAGAACCAGGCAGATCACACGAAGGAGAAAGTGGTACTATGA
CTGATGGACGAAGGAATGATGGTTTAGATGCGGAAGAGGAACGGATATCGCGGGGGATGA
AGACAGGTTGGGCCGGACTTGGAGAGAAACCTGTTATGGTGCGGCGGACAGACGAATT
>comp6836_c0_seq1 len=261 path=[1:0-260]
TTCAATGGCAAGAGTAGCTATTTTATACTCAATAAATGGGATCTTGTGCATAGCAACTAC
GATGAAGATGAACTATTTGACCATTATAAAAATCTTGCAAAAATAATTTCTAAACACTGG
AAAGGATTTAGGCCTGATCAGCTTTTACGGTTTGAGCAGAATTTGCTGGCTACTGCTCTA
GACTTGGTCAAACAAACAAGGACATGGAGGGTCTTAGTGAAATTCTTAAGACAAAAATTC
CTATTGGAATGACTGCACAGT
>comp6851_c0_seq1 len=469 path=[1:0-468]
GGATTGGGACGCTTTAAAGAAGAACACCAGTATTGGGACGTCGCTGTCAGATACTTGGAT
AGTCTTCAATGAGAATTTAATCGACGACATGGATGGGAACAACGTGACGGCGATTTTGAA
CGGCAAGGCTCAACAAGCCGTTGGTCATATTCCTGATACAACGCCACCTGAGATGGTGTC
ATTTGACCTGGACATGGATAGTGGAAACGTCACGATTTCATTCTCTGAGACCGTCAACGC
CTATTCCTTTGACCCGTCGCGAATAGGTTTTCAAGATAGTGCCGGCACGTTTGTTATTTC
AGTCGAAAGGAGGCATCAGTTGACGGGAGGAAACGCCACAGTGGAAAACGTGACTGCAAT
TTCTTTTGATATATTGGTGGCCGACTTAAACGAACTAAAGCGGCTTTCCCTGCTGGCTAC
GGCAAAGAATAACACCTATATCTCTTTTGATTCCACCCTAATTGAAGAC
>comp6857_c0_seq1 len=895 path=[1:0-473 475:474-894]
GGCGGTAAGCGCCTACATTTAAAAATGGCTGAGGCGAATGCAGCAGAAATTTTGGCTGCT
GTAAAAGCAGGAGTGAATCGAGACGATAAAAATAACTCGAAAGAATTTCTTACAAGGCAG
ATTAATGTCAGTGGAGTCGGGGAACTGGAATTGCGTCCCGATCGAGTCTACCTGACGGTC
AACGTTGTCAGCGAGAAAAACAGCATTGGAGAGGCCCGAGAGAGTGTTACACGTCGAACT
GGATACATTAAGCAGGTTCTGAGGAACCACAGAGTTCGAGAGACGGACCAAGAAGTGTCC
ACGACGATCCAAAGGAGTGCCAACACGTTTTCCGTACAAACCGAATTCTCATTGACATTC
AGTGACGCTGCCGTTTGTGAAACCGTTCTAAACATTCTCACTGAGAAATTAGATACAAAT
GTGACACTTTCAAAGCCTGTGTTCTTCCAAACGAAGCAGAGCATTCAAGCAGCGAGGCAG
CAAGTGTGCTTCTTGGCAGTAAAGAGTGCGAAGGATAAAGCAACATTGGCAGCTAAAGCT
GTCAAAGATGACATTGGTCGGGTGTTGTTTGTGGAAGAAGAGTACAATGAATGTGCTGGG
CTAGGAGAATGTCCAGACAGTGACAAGTTGGTTAGCATGCGGCAGCTGATGAGCGCCGCT
ACACTTATATTCAGAGCAAAGGTGAATGCAGGCTTTGAACTGAAAAGTAGAAGAGGTCGA
AGAACATGACTATACAGTTACTGCAGTCTGTAGTGTCAATTTTTCATACTTCTAAAGCCC
TAAATCACTACTGTACTAGTAATCGCAAGTGCGGTTGATCAAACCCTTTTAAATTTGCTA
AAGTCAAAATATTTGATTTGTTTAGCAGTATTAATAGAAAAGAAAGCCACATAAA
>comp6864_c0_seq1 len=365 path=[1:0-256 258:257-364]
TGCACAGTTACCTTTGGAACACGAATTAATTAATTAAATGGCGAGCTTATCAGTTGAGAA
CGTAGTGCGCTACCTGCCGGTTCAAAGGTCGAACGTTTCCGTATCCGTAGGAGCTGCGCC
ACAAACTGCAGTTTTTGTTGGACGTCAACCGTCGCAGTGTTATTTCTTTTTAGTTTTTCT
TTGTTTGATGTTGTTTGTAATGGAGCCGGTCGTAGCAGTGGTTGTAGTGCTTTGTGTGCT
AAGCACAATTGAGTGCTATTCATCGGGTCCTCCAGTTCCGGCCGCATGCGACTCCATGAC
TCCTGGTCACGTCCCGAATGTGGCTCAGACGGTTCCTTCGACGCCCTATGAAGTCGTGAC
ATCGG
>comp6881_c0_seq1 len=672 path=[1:0-481 484:482-671]
CCTGTTTTGAGCACAACGTCTCGCCTCTACATACATGGGTGTCTCCATTTAGAATCAATA
CATTCTCCTGTACAAGTCTTATCAACATATGCACAGACGACGAGGTGGTTCAAAGGGCGC
AATATGTTAATTCCACCGAGTCGTGGATTAAAGCAGCAAAAACCTGCTCTCACTCGACAA
GGGCGTTTCAATATCCAGCAATCAACGCTCCCTGGCAATCAGCAAAAGAATCTTTTATTA
CAAATTTAAGAGCTTATCTGCTTTGCACTTCTAATGTGCCTGGGATGCCTTCAGACGTGC
CTGATTTAAGTGGTCTGAGCGACCAAGACGTGTGGAACACACTATTGGCATTCATGGACG
AGGTATACGGTGTCTGGTATGCCTATCATGGAATCTCAAGGCCTAACTTTGGCAAACACG
AAGATTGCGAAAATAACAACATTGAAAAGTGGAACAAAAGTTCTTTTGATGGAAGAAAGT
CTTGGAAGCATTCCTGAAAAAATGACGGAAAGTGCGCTTGCTAGCACATTTTCTCCTTGC
TTTTTCCTCGATGTGGCACTTTAGTTAGTTAATTTATTTGCGCTACTGCATGATAATTTA
AGCATGCTGCAATGTTGAATCACACGTGAAAGTTGAAACGAGATTTTTTATGCTGAGATA
TGTATATACCGG
>comp6884_c0_seq1 len=454 path=[1:0-427 429:428-453]
GTGAAAGTGATCAGCATCTACAGAGTTATGTTTTCAACAATGTCAGAAAAGTTCTCTGTT
GATGCCAATTCAGGGAAAGTGGTTACAAAAGTTGCATTAGATTACGAGGAGAATTCTAGT
TTGAGCTTCAAAGTGAAAGCAACAGACGCTTATCACCAGACAATCTCAGCCCAGGTTGTC
GTGTCTCTCATTGACGTGAACGACAACCATCCTACGTTTGACCAACTCTTATACGAGACA
TGGGTTCCAGATGATGCAGTACTGGGTGCAGAGCTGCTGCATGTTACAGCCATAGACAGA
GACACTGGGCTGAACGGCAACGTTACTTACGACTTTGTCGACGATGCAGTCATGTTCAAT
ATCAGTCCCTTCAGCGGACTTATTACTCTTGCTTCCTCTTTGACTGGACTACGTGGAAAA
GTAGTGTGGTTTGCTGTGCAGGCGAAAGACACGG
>comp6888_c0_seq1 len=208 path=[1:0-207]
AGGTCAACTTGTGCTTGCAGGAGACCCAAAGCAACTTGGACCAATCATACGATCACCGAT
CGCGATAGAAAATGGCTTGCAGTTGTCTTTCCTGGAACGTCTTATGGAAAAGTGCGAAGT
CTACAAAAAACACGCGTCCGATCAGTCTGGGAATTCTTCAGCTTACAATTCGAACGTGGT
TACTAAGTTGGTTCAAAATTACCGCTCC
>comp6923_c0_seq1 len=1186 path=[1:0-342 344:343-1185]
CCACACTGGGCGTTGATGTGGAAGTCGATTCACTGCGCTCGAGCGCAATTGTGTCTTGAC
ACGACGCTCAACTGCGGTCAGGCCTTTAGATGGCGACGTGACGATCTCACTGGAGAATGG
AGGTCGACGCTGCGCGGCGTTCTATGGCGTCTCAAGCGAGCAGACGACGAAATCCTCTAC
CAAACCCACTCCCAACAACTTCCAAGCGCCGAACCATTAGACCCAGACGCTTTCTTAAAG
GACTATTTCCAGCTGGACATTGATCTGGTATCTCTCTACGACAAGTGGAACTCCAAAGAT
CAGCATTTCAAGAAAGTTTCTCCCGAGTATCCTGGCGTCCGCATTCTTAGGCAGGACCCG
GTGGAAAACTTATTCTCGTTCATTTGTTCGGCGAATAACAACATTAGTAGGATAAGTGCA
ATGGTGGAGAAACTCTGCACTAAGTACGGTCCGTTTGTAATGGAATATGAAGGGTACAGA
TACCACGACTTTCCGGCGGCTAGTGCGTTGGCTGGCAGTCGGGTGGAAGCTGAATTGCGT
GAAATGGGTTTTGGATATCGTGCGAAATATATTAATCAGACGGCGAGTAAACTGTGTAGT
GATCATGATGGCGACTGGTTGTACTCCTTGCGGAAAGTGACACACGAGGAGGCTAAGCTT
GAGTTGATTGGTCTGCCTGGAATTGGTCCCAAGGTGGCGGATTGCATATGTATGATGTCA
TTGGATAAGACTGAGGCTATTCCGGTTGATACACACGTGCAACAGATTGCTGAGAGGTAT
TATGGCCTTAAAGGAAAGACGAAGACGGTGACGGGAAAACTGTATAAAGAAATAGGTGAT
CATTTCCGTCAGCTGTTTAGTCCTTATGCTGGTTGGGCTTCCTCTGTTATGTTTACTGCA
GATTTGAAGCAACTGCAAAGGAAGAGAAAACATGAAGATTCTGACAGCTAATTCAGAAAA
ACTATCAGCATTATAGCTTCACTACGTTATGGGCATAGAACTACAGTATTTGCTATTTGC
AACTAGCAAATTTATATTTCAATGGAGCACTGATTAGCTCGGTCAAACTTGGGCACAAAG
TGAAGCTTAAAGCAGCAAAGTCTACATATCCCTAGTGGAAACAATTCTGTGTCCTTCGTT
ATCTTTACGTTTGTTTGATTCGGATTATTCATTGATTGACTTGGAG
>comp6950_c0_seq1 len=783 path=[1:0-740 742:741-782]
GTGCGTGCATGAATACTACGGAGAGACAGAGCAATGTCGACATAGGTGTCCACTCATTCC
TCACTGTGCATTGGAAAGTTGTTCAATGCCGTCCGATACTGTCTGTTTGAGTTGCCAGTC
TCAAAGAGGACCGACTCAGATTGCATTTGAGCTTGATTCTCAAAAGAAAAACTGCCTTGC
ACGATGCTCGTGGAAAGACAATTGGTGTTGGCCAGGATATTGCTCAGGCACTTTGGACTC
TGCTGACGTTTGCGTTTGTCCCCAAGGATATGCATCTCCTCCCAAATGTGACAACATTAC
AGAAAAACCTGTTATTGTTACAGGCGAAATGAGTATTGAAGAAAATCTTCGTTTTGCCAA
CTTTTCTTATCTTCACGGCAAAGCAGTGACAGGACCAATTTTTACAAACATTTCTCCATT
GAAAATCCTTGCATCTATTACAGGGCAGTACACAGGACCTCAAATAGGTTCTGGAGCTTT
CAAACTAACAAGATTCCATACTGATTATCGCAACTACACCAATCCCCCTTGGGTGACCAA
TTACCACGTTGGTGTTACTTCAGTTAACATTAAAGTTTGGCACACAACTGAAGATGGTGT
TACAAAAATTATAGCAAATCATGCCATGACTTGTCGCTTTTCTGGACAGTTGGTTACTCT
TTCCAGTAACAACCCCAAATCACTCGTGGATTGCAGCTCTTTGAATTCAATGCTTGGCAC
AAACTTTGAAGATAATGGAAAAATGTTTGTGCAAACCGAAGTTAACAATGGTGGTTTTAT
TAC
>comp6963_c0_seq1 len=768 path=[1:0-767]
CGGATATTCCCTACAGTCTCCATGGGATTCGGGCACTTCTTCAGTCAATTAGTTCGTCTT
CCCAGCTTTCCATTGGTCGTTGTCTACCTGTTCGTGTCTACGATTGGAGCACGGCTTTGG
AAGCGTTGTGGATGGCCAATGGACATTCCAATATGGCTGCTTGTCGCTCACAATGTGCTG
TGCATAGGGCTTAGCGCAGCTTCAGCTCTTCTCATTACAATTGGTGTAGCATCCGAGGGC
TTAGATACATTATTCAGTATTGAAGATGGAGGTGAAGCTCTTCTTTTGGGGTTTTATATT
TATTGGATATCGAAGATGATTGAATTTCTTGATACGATTTACATGATTTTGCGTCAGAAG
TTCCGGCAGCTGTCCTTTCTTCATGTTTATCATCATGCAAGCATAGCTCTGCTCAGTGAC
TATTGCTATCATTTGAGCCCTTGGTCAGCTATTGCTTTGCCTTTGGGACTCAATTCTTAT
GTTCACATTGTTTTGTATTTGTATTATGGGGTATCTGTTGTCTCTCCGGAAACGACTGTT
GGATGGAGGAAGCGACTGACGCAATTGCAGATAATGCAGTTTTCTATTGACTTGGTTCAA
TCAATCATTGGGTTTATGTTTTACAAGTTTTGTGTGTATTGCATTCTTTATGGGGTTTTT
ATGACTTCATTGTTTGGATATTTTTATGCCAAAACCTATGGACTGTCTAAGAATTCATAG
CACTAGAAATACATCGAATTAAAAATGTGCTTTATCTGTTCATCTAAA
>comp6971_c0_seq1 len=345 path=[1:0-297 299:298-344]
AACAGCCAGGAGTGTTGCAGAATCGTCAGGAGGACCGGCACCCGTTCCTCTTGGTGAAAT
GACAACTGAAGGTGGAGGCAATTCCACATTGGGTGCAGATACAAGTGACGCGAAATCTAA
AAGTGATGGCCCTGCTGCTAAAAGAGCCAGAGTTGATGGCTGCCCTGCAAAACCGACTGA
AGATACGAAAGGCAAAGATGTGCTTTCGTTGAAGTCATGGCTTACCCATTTGGGGTTAAG
CAGGTATTATGACTTGTTTGTTAAGGACGGTTTCGAGGATTTAGAAGCTGCTCTGGCCAT
TGAAGAGGAGGATTTAGATGCAATGGGAGTTTTGCGTGGACACAA
>comp6975_c0_seq1 len=359 path=[1:0-358]
TGCTTCAAATTTGCTTTCTCTTTCTCTTCTGCTTCAGTTGCAAGCAACGCTTGCAGCAAC
GTGCGAATACTATAAAGGCACGACGTGCAGCAAGTACATAAGCAGTCCTTCGGCTCAAGT
TGCCATTCCTGTCGGTCAAACGCAGCATGCAATAGACCAGGAGCTTGCCAGACGTTCTCA
GTACGCAAAAAGTTCTTGTTAACTGCGCTGACAATGTCAAGCCTTTGCTCTGCCACTGGG
CGTTCAGACAGTGCAGCCGAAACCAATCTGGACACTATGACGACGTTCTTCCTTTGTGCA
AAGGCAATTGTCTTGAGATTGTCAATATTTCGTGCAAAAGAGACTGGAAAACAATTCTG
>comp6986_c0_seq1 len=1313 path=[1:0-796 798:797-1312]
CTGCTTGCACCGCACGCGTCGAGCAATGATTGAGCATGCGCCGCCACAGCACACATGCAC
TGTCGTGCAGCGATAACGGAAGTGTGATGGACGGATCTTGGGCAGACAGCAGCTATAGCA
GCTCCTTTCATTTTCGCATGACTCTTCGAGTGTTAACTCTAACTTCTTGCTGTCTTTCCG
TGATCGGAGCATCGCTCATCATCTTGACGTACGTAGCGTGGAAGGAAATCCGTTCGACGG
CTCGTCAGCTCCTTGTCTTCCTCTCCATCGCCGATCTCCTCGTTGCAGCGAGCAATGGTA
CCGGCATAATTTACCACATGACGCTCAACAGCAGTTGGGCAATCGACCACAGGGAGAACA
AGACCAGTGACATGTGCATTGGCCAAAGTGCAGTGTCCACCTACTCTGCTCTCTGTTCCT
TCTTCTGGACCGTTTTCACAGCTGCCTACATCAGCATCTCCCTCATTTTCAACAATCCGG
TCTTGGCTCGTCGCCTCGTTGTTGTCTTCCATGTCGTTGCCTGGCTATTACCTGCTGGCG
TTGTGATTGCCGCTTTGAAGGAAGGAGCTCTTGGTTCGACTCACAATAAATACACGTTTG
AGTGGTGTTGGATTAATTCCACACATCGTGACAAATCCATGTGGATGTGGATAACGGGAA
AAGCCTGGGAAATTGCCGCTTACTTCTTCACGCTTCTGCTCTACACGATCACCGAGTGTT
TTGTGTGTATTGATACAAACTGGAGGCACCAACGCTTTGTCACGCCAGCATCCATTGCAT
TGGTGCAGAGAGTCGACAAAAAATTGATATTGGTTCCACTGGTATTTATCCTTCTTCGGA
TTACAGGCACAGTGCGGTTCCTTTTGAACATCACTGGCCACAGTAACACTGCCCAGCTGC
ATGTTCTTGAAGCCTTGCAGGGCATTGGAGATTGTGGGCAAGGCTTTGCCAATGCTATTC
TATTTTGTATCTTCAATGAACGAGTTCGTCATCGCCTTGTTAGAGTGTTTGTGCCCTGCT
GCACCTACACACTGTCAAAGGAGAAGCAGAGATTGTTGAAGGGGGGAGAAGAACCCAAGC
AATATTTTAATAGCTACACCAAAGTGGAGTCAGATGAAAGTGAGATTGCTGTCAGTCTCA
AATATAGCTCTGATTCTTCAGTACAAAACCAAGATTAGAATTGCAAGCTGCAGCTGTGTT
GTGTGTCTTCTATCAGTGTATAGCCAATACTGACTATATTTGCCAGCAGTCTCTGTACAA
GCAAAGGTATTATAATGTGGCTGCAATAAATCAGAACTGTACATGCAAAATTA
>comp6989_c0_seq1 len=250 path=[1:0-249]
TGACCACGTCGTTGCTGATCTTGTCGCTTTTGACGTTGAAAGAAGATGTTCTAATGACGT
TTCCCTTGAAATCGTTAAACGATGCAACTACGTAAATCCTGGAGAGAAAGCAGATATACT
TATAAGAGCTGCACCAAATTCAGACGTGGCTCTTCTTGCCGTTGATAGTCGTCTCTACAT
GTTGAATAATAAATACAAACTTTCTAAAGATCAACTGTTTGATGACTTGCTGGAATACGA
CAAGTCGTGC
>comp6991_c0_seq1 len=1421 path=[1:0-370 374:371-1420]
GCCCCCTTAGGGACATTAACCGAGTTGGCGTTTTGCTGCTTTCTCCTACGCCAATTCCAC
ATATTGAAGCAAACTTTTTTCGCCATTTTAGACGAATGCAAAAGCTTTTGGGCGACCTTA
GTGTCAATCTAAGTTTATTAGACGAAGATAGAGCCGACATCGCTCGTCTTTCGGGCTCTC
ACCCGCTTCTTTATTTACTGGACGAAGCCGTTCGCTTGATTACAGATAAAGGACATCGCG
ATTTAGCATTGAATCACATTGAAGCGGCTCTCGATTTCAGCTGGGAGAAGTTAAACTCCG
GTTACTGGAAAGACGTTGAAATTGGCTGGAGAAAAGCGTATTCGCATTCTAGTCTCCTAA
AAGTAGTTCTTTATAGACGATGAATCGAAAGAGTCGCTGGAAAAAGCCATGGAAGCTTCC
GATCGAGGCTTACTGATGGGAGCGCCCATTCAGGGGGATATATTAACGGAAGTGGCTTCA
CGGTTGAACTCAGCCCTTAGAGATAACGTCAAGAGCGTGGAAAGTGATGCAAAGAAACCG
AAAATCGACGACCTTAGCGAAGCAAAAGGTTTCCCTGAGATAGGATATCAAGGGAGGGGA
TCATTGATAGAGAGAGTTCACCTTCCTTCTTTGTGCGCGTTCAAAAGCAAGTTTATGGAC
TCCGAGGTGCCTGCAATCGTTGGAGGAGGCATCAATCATTGGCCGGCTAGGACAAGTCGC
AAATGGACCCTTGACTACATAAAGAAAGTGGCTGGATCTCGAACAGTGCCTGTTGAATTG
GGAGCTAGATACACTGATGACTCTTGGTCACAGAAATTGATGAAGATGGTCGATTTTATT
GATCAACACGTCGTCAAAGGAAGCGCAGAGAAAGGCTATTTGGCTCAGCATCGTCTCTTT
GATCAGATACCAGAGCTCAGGGGAGATATTTGCATTCCAGACTATTGTTGTGTTAGTGAG
AGCGACGAGGAAGTTGACATCAACGCGTGGTTTGGCCCCAAAGGAACCGTCTCTCCTCTG
CATTATGATCCGAAGCATAACTTGTTGGCTCAAGTTGTTGGAGCAAAGTATGTGAGATTG
TATGGAGAGAGTCAGTCATCATTGCTGTATTCTCATGGATCTGATATGCTTCGTAATACC
AGCCAGGTGGATGTAGAGTGCGTGGATTCTGAGCTGCATCCTCTTTTTTGTGATGCTGTG
TATTATGAGGGTATTTTAAAGGAAGGAGAAATGTTGTACATCCCACCAAAGTGCTGGCAT
TTTATTAAATCTTTGAGTGTTAGCTTTTCTGTAAGCTTCTGGTGGAAGTGACTATTAACG
CAGATGCAGTCTCTATTTTTTACATTGTTGAATGATCTTTACTTTAAAAGTTGAATAGGT
ATCTAATAAGCATGCTTGGTGAATTATAATGCAAAAAAAAA
>comp6995_c0_seq1 len=244 path=[1:0-192 194:193-243]
CTTTACTGAAAAGAAAAGTTTCGCATCTGGTGTCCAAAGAAAATCGCACAATAGTCATTA
CGAGAATGAATCAGCTGAAAACTGCAAAATGGGTGATTGCAATGAGCAGTGAAGACAGCG
ATTCAACATCTGCCTTTCCGGACGACCCTTCCACGCCAATGAACGTGGCTGAGAAGAAAA
AGTTGTTGGACCACGATTTCCTGTTGTTCTTGTCCATTCAATTGACAATTACTGGGACAT
CCCG
>comp7003_c0_seq1 len=228 path=[1:0-189 197:190-227]
CGGAAGTGCTGAAGAGCTCTTCTTTTGGAAGTTGCTTGTCTAAGAAACAAGTTCAAATCA
TTGCTGAGAACACTTCACTTGAAGCATCTGAGTTTGAACTGTTTGAAGGAATTGTTCGCT
GGGCTGATCATCAGAAAGAACAGAGGGAAACAGTCAGTCACATCCTAACCTGCATTGATT
ACACCAAATTAACTCCAGGAGAGCTCCCAGGTCCAGTACAAAAATGTG
>comp7011_c0_seq2 len=827 path=[1:0-608 610:609-826]
GTTATTGACTTATTTTTGTGCTTGGAAGACATGGCCGCTGTAATTCTAGATGACTGACTG
GTCGGTTTGGAGTGATCAGTCCGATGATTCGGCCGAAGATCGACCGGAATCGGCAGAAAA
GGGAATTTCAGTCGGAAAAAGAAAAAAGACAGGTTGCGAGCCCCAGATTGATCGGATTGC
AGCTCTATACGAACGAGTTGCATACGAGGGAGTTATAGAACTATCAAAAAAGTGCAGTGG
ATCCGACAGAAAGAGAGAACAAGCAGAAAAACCACATCCCTCAACTCCAAAGCCCTTGGA
AGACCAAAACGAGCCTTCCGTATCAAAACAAGCTAAGAAGTCCAAAGAAGAGACGTGGGC
TTTGCCTTCTGATAGTGACAGTGACAGTAAGGAATCTTCCATTGTTCCTTTCAAGGGTAG
GAAGGGACTGACTTTTTCTCGGCGTCGTTTGCCGATTGCCAGAAGGGGAAAGGTTGTTGG
AAGGATGGATAACGTGTTGAAACATTTGAATCTTGCACCAATGCCTGACATGTCGTCATC
GTCGAGGAGTTTGCCTGTCCTGGCCTTACCCGAGGAGAAAGTTGAGATGAAATTGCTTGT
TGAACCAACAGGAAAAGTTCCTGGATCTCAGAGAGAGTCATAGTTTCCTGCTTCTTAATT
AATTAACAGGCCCAGAGTTCTTTATTTTTCCGCTGTGGCCCTTTAGAGCCATTTTATTGC
GCAATATAACGTTCAAAGACTCAGTAAAGACTTTAGTTGGGTAGTTATGTATTTTATTAA
CTTATTCGGTTGAAAGATAGCACTTTTGAGTTATTAATTAATTAAAC
>comp7013_c0_seq1 len=3841 path=[1:0-3442 3444:3443-3840]
CTCGTGGTGAGTTCCCGGAATGAGCAAGACCGAGCAGCCCGGCTTCGAGGGTTTATCTTC
CCTTGAAGCGCTCCGAAAACTTGTATTATGTTTGAAAAGCCTTGACGTGTCGTCCAGGAA
GCTCTCCAACCCTTCACTGGGTAATTTAGTCCTTAAAACTCTCTCTTCCAACGTCCATTC
TTTAATCCACTGGCGTTCAATTGTACTGGGGATTGTATTTGGAATCCTTCTGCTGACCGC
CTTTCCTGCATTTGATCAAAATGGAAGGGCATCTCTTGTCATTTTTGAAGGAATCTTTGT
ATTGTGTGTAACACTAGCGAACTTTGTTCTGGCAGTCAGAGAAGAGTGGCTTCGCAAGAC
GGAAATCACTCGTAAATTGCAGAACATAATATATCACTGCAATGAATTGCTTTCTATGAG
TCACGTTCCTTTGTATTTGCCCTTATTGTTGCCAGCAAGTTCGTCAATGAGTCTTATTCC
TGCAATTCGGGATGGTCGCTTGGTGAATCTTCCTGTTGTTTTGCTGGTCGAAGGTGATGT
CATCGTTTTGCCTGTCAAAGTGAAAGCGCCGGCTAAAATCGTGAGGAGGAATCAGGTGTT
TGGAAAGGGGGACATGGTTGAGGATGATTTTGACAATGAGAGGAGCACAAATGTGCAGCA
TTGTGATGTGAAGGCTTGGAGGCGATTCAGAGTAGAAGAGAACGTGGTGGAAGACGTCTT
GAAAGAAGTTTTAAGGAAAAGTGAGGATCCACCTGGAATTCTCTCCAGTGAGAAACACAA
GTTCTTCAATGACATCTTTTTCAAATGGCTCATTTGGATGTTAATAGCATTGTCTTTTCT
CGTTAATTTAATTAGATATTTAGTGGTCCGTGAGGACGTTGCTGGTTGGCCAGAAATGCT
TTATCTGCAGCAGATATATACTGTACTTCCTGTTTTCCCTCTCCTTTTCCCTATTTTCTG
GTTGACAACTCGGCTGTTTGGCCTCTCTTCAATTCTCTCAAGATGCCTTGCATTAACGAT
AGCTGACTTTCCTCCTGTGGAAAATTCTGGAGAATCAACTCAACCAATCACTTCAAGCTC
TGGAGAAGAAGTGCCTTTGACTTCAAACGCAGCCAAGTGGAGACTGTTTTTAGACCTGCT
GAAAGGAAAGCCAGATTATCTCCCAAGAACGTCTAGTCTCCTAGAAAAACTGGGAAACGT
ATCTGTTCTCTGCTGTGCAGACAAAGAGGGAATCCTTTGCTCTCCGTCGCCTTATCCCAA
TCAGGTCTTCTTCTTTGGACCCAGTGAGGAGATGGAAACGGAAGAGACGGCTGATTCTGA
ACAAGACAAATTATCAGAGCAGGAGAGTGAGAAGCCCGCAAATTTTGATTCAGAAAACAG
ACAAGAGGAAGATCTTCCCAAAGCAGGAGTGGTTCAAGTCTTAGACGTTTCCATTGCGCC
TCAAGAAGAAAGCATTGTACAGTTTGATGATCCTCGTTGGAGAGAAAATATGACGTCTTT
GAAGCCGTTGGGATTAAACGTCTTGCTTAACAGCACTGGAAAGTCCTTGCCGTCTGTCTT
GTGGCGGGAGAGTTATTTGCAGTCAATGTCGGATGAGAGGATATTGAGATCGCCGGAAGC
GTGCCTCAGATACCTTTTTCTTCTGGGAAAAGAGATTGGATTTACGTCATCAGGTTTGTC
TTCGTTTAACGTCAAATTTACAATGACCACGTTCACTACCTGGTCAACGGGATTTTGTTG
TACGCCCAGCCAAAGAGACAAAGAAACGTTTTCATGGCAGGCGGATTATCAGAAGCCGCG
AATGATGGTCGCTCAAGTTGTGGAGGACGCAAACTCGAAGACGTATCAGCTGATGAGTCG
AGGCCCTGCTGACCTGCTCCTGTCTTGCTGCAGTGACTATTGGAATGGAGAGGAATTAAA
GTCACTGTCTAAAGCGGAAAGGCGAAAAATCTTGGATTTTTATCGAAGACTCAATCTGAC
TGCCTACTGTGTAGCACTTGCGTATAGACCACTGGATGATACATTAGGAAGCTTGGATGA
AGATGTCTACATTGAAATGTCAGCTGAGTGTTGGGAAGAAAAGTTGAGGAGTTTCACATC
GTCGCCGGAGGGGTCCGTGTTTATTGATACTGCTTCTCCTGAGCCCCAGACGTCAGTTCC
AACTAAAGGATGCACTTTTGAGTCAAAACCTCCACAAATGAAATCAATGAGCGCTGAAGC
TTGCTACAAAATGGAAAAGGGTCAGATCTTTATTGGAATGGTGTCTCTCCAGTACATGCC
CATGCGAGATACAGTCAAACTGGTAGAAGACTTGCAAACGGCTGGCATTCGCTTCGTCTA
TTTTTCAGCAGAAAATGAACTAAGAAGCAAAGTGCTTTCTGAAAAAATGGGACTTGAAAC
CGGCTGGAACTGTCATATTTCATTGGCAAGTGGCGATGACGTCAACGCAACCTCCGACGT
CAGTTCAAGTGACGAAGAATTGAGTCTTGACGATGCTGGAGACTCATCGTCTGTCAATTC
TGACTATCAGCTTCCTTACGGAACAAGAAACCAAGCTCGTCTTCCTCGCGGAATTCACAA
CGTTCGGCCTCATCTGGAAAAGGTTGATAATGTTCCTCTCTTGGTGTCTCTTTTTACGGA
TTGCACTGCTCCTGATTCTTGTGAAATGGTCAAGATCATGCAGGACTACGGGGAGATTGT
TTGCTGCGTCAGCTCCGCTTTGAACGCGGACAATTCCCGGATTTTTTCACAAGCTGACGT
CAGTTTCGGCTTGGAACCCTTGTATCCTCTCCCGTACACTTCGGATGACTTGTTCGGTGA
AATGAAAGATGACTTGTCTTGTCTGAAAACAAAATCCGCCTCTGAATCCCGATATCTCGT
CAAGTTGGCCTGTTCCATCATCTCACTCCCCTGTTCTCTGACATTCCACAGAGAAGACAA
TGTCCGCCTGGTCCAATTAATCCAAGAGGCGCGTCGTTTCTGCGCTTTGCTGCGTCAGTG
CTTCTTCCTTTTCTTCTCTTGCAATCTTTCCATCTCAGTGGTATTCCTCCTGTCGTCTCT
CTTCCTACTTCCGCCTCCGCTGACTGGAGTGCACGTGCTCTGGCTCACATGCGTCACGAC
GCCTGTATTGAGCCTATCCCTTCTCACTGTTCCAGTGCATAAAATTATGACGTCACTTAC
AAGCAAAAACACCAATCACGCCCAAAACATGAAACGTTTTTCTTTATACTGTGCTCTACG
ATTCATTCCGTCGTCTTTCATTGTCGTTCTCTGCTTTGCGTTGAATCTCAATAGTCTATG
CAAGGCTGACTCGTTGGAGGCGTGTCACCCTTTGATGGGTTTAAGGAATGCAAGCGGTGC
CTGGAATGGATGGGGAACGAAGAGAGTGCGGAGCTTTGCTTTTGCGCAGGACGTTAATGC
TTTCCTCCTTTGTGTGTATTTTGTATTTGCATCTCTGAGTTCTCTCTCTCGGGTGCATCC
GTTCTGGAAGATTGGTCTTCGGGAATGCAAGTCATGGATTGTTGGAGTGACAGTCTGCCT
TGGTCTTCAGTGCGCTTATTTTGGACTTTCCTCTTTGGCCTGGAGCCATTCAGGGTCAAG
CTCACCGGCTGATCTCTCACTCCTGCCAGTTTCTGCACTTGTGGTTGCTTTCATCTGGCC
TTTTCTTTCATTGCTCATTCATGAACTTGTCAAGAGACATGACAGAGAGTGCTACATCAG
GAACCAAAAGCGACGGAGATTGGAATTTCACACGAAACTCGGAATGAACTCTCCCGTATG
ACAGCCTGAGTCTCATATCAAATAAGCCATTATAATTCATATCAATAACAGTAAAAAAAA
A
>comp7037_c0_seq1 len=504 path=[1:0-503]
ACGGCTAAACGTAGCAAGGCAGAAATCGCGACCTTGAACGTGCTATTGGAATTCTTCTAA
AAAAGACAGACAGAGATCAAAGACGTTTCACTGTCCTTGAGGCTCTAATGAACTCTCGTG
GTGGATACGCCGTACTTTCTTACACTCAGTGCACTATGAGCATTGTTGGACGTCTCTACT
TTGATATTGCTGGGCAAACTTTGATGATTTGCAACGGGTCTTCTTGGGTCTTTACACACT
CTTCATTTCCTTCAGCCTCCTCCTCCTCTCCGTCATTTGTGTGGCAAAATTGCACTGAAG
TTGCCAGAAGTAAAAATCGATCAAAGAGTGGGCACTACTGTGTCTACGACAAAATAAGAT
CTAAGTTTGTAAAGGGTTACTGTGACCTTGATAAGAAAGTTTCTCTTGGGGGCGATGGCA
GAAGTAAATACCATGCTGGGCTGTCATGCAAGACAATAAATGACCACTGGCCTAAGCAAT
CAAGTGGCAAAAAGTGGATCAATC
>comp7055_c0_seq1 len=718 path=[1:0-171 173:172-717]
GGACAACTGCAGTGCAGAAATGGCAGACGTCGGACTGAAGCCGTCTGCAGTCGTCATTTT
TAGTGGAAAAAGAAAGTCTGGGAAAGATTACATAGCAGACTTGCTTCAGAAAAAACTTGG
AGACGAGTGCACACTGATGAGGCTTTCTGGACCGCTTAAAGCTCAATACGCCCAGGATCA
CAACCTCAATTTAGACAAACTTCTCGACTCTTCAGAATACAAGGAAAAGTACAGAAAGGA
TATGATTGAGTGGGGAGAAGCGCAAAGGAGAAATGACCCTGGATATTTCTGCCGACTGGC
AATTGAAATGAATCCACATAATGAACGTCCAGTGTGGATCATATCAGATGCAAGGAGACC
ATCAGATCTGGCGTATTTTAAGCCACTGTATCCTGTTCTGACAGTCCGTGTGGAAACCGA
TGACGACGTGAGAAAAGACCGTGGCTGGGTGTTTACCGCGAATGTAGATGACGTTGAATC
AGAGTGTGCTCTTGATGGCAGAGACGACTGGGACATGGTGCTTGAAAATAATGGTGATGC
TACACGGCTGGGCAGTCAGATAGAGAGTCTTGTAGAGAAAATAAAAACGAGGAAATGATG
TGATTGTCCTCATGAAATAGCATAATTGAGTACATTCTTCTCTCACTGAATGATGTCTTA
TAGATGAGCTGCAAAATTTTAATTAAAATTGTTGCTGCAAATACAATAAAGTTGGCAG
>comp7058_c0_seq1 len=774 path=[1:0-546 548:547-773]
TACCCTTTTCAGCTTATCGTTGCCTTTAAACAACGATCTTCCCTCCTGTTGAGACTGCAA
GAATACGAATGAAGTCGCAGCAAAACGGACTGAAAGAGCGTTTGAGTAGTAGCAAAGTGC
TAGAAAAGGAGGCCAGTCGAAATTGGAGCAAACCGGAAGTGGAGTCCACTGGAAGCTTGG
CTGGCATGATAGACGTCTTCAGTTCTTTTGACCCTATGAAAGATGACTACGAATCGCCTG
TTTTTAATTCTTACGAGTCAAAAAACGAATTTGAGATGTCGACTGACGTCCGGAATCTGC
TCTGGCTTCGACGAATGAAAATGAAGACAAAGAGTTCCTCAGCAGTTCTTCTGAGGACTG
AAGTATTTGTGGGAGATCTTCCAAAGTCTTTGGGAGAGGCTGACATACGTGGGATATTTT
CTAAGTGTGGACCTGTCAAAGGAGTAAGGCTCCTTCCTCAAAAGAAAACCAACACTCGCT
CCTGCATTATAGAGTTTACAACCGCGAAAGCCGCCATTGATGCTGTTGTTCACTTTGATG
GCCATCGAATAGGGACCAGGGGTCCACCACTCTATGTTCAGCTGACGAAAAAAACAAAGC
AGGAAATGAGATCACAAGATGGTGCTCTTCAAGGCATACTCCCCTTGGAAGTACCAGTCC
ATGAACAACTGAAACACCATCCAAAGAAAGGAGCAAACAAGGAAGTCCACAATGCTCTTC
ATGGGAAAAGAGGTCAAAAACCTCATGTTTCTTCCAGCTTCAGCTCCCCTCGTC
>comp7082_c0_seq1 len=654 path=[1:0-52 54:53-653]
CTTTACTGCAGCACTGTTGTAGCCATTATTGAAAAGGAAAGAAGCCGCCTTTCTGAAACT
ACTCTTTGTTGTTTGCTGTCCAAAGAAGTTCTTCATAGATCTCTGCTGGCTTGTTGTGCT
GAAGTTGTTCTAGTCTGTCATGGCGAGAAACCCCCACTACGTTGCAGTTTGCAACATTTT
GGATTTCCTTGGATTTTGGGTGTGTTCAATATTGGAGCATTTGATTTGCTGAAAGTTTTG
GAGAGCTTTGTTCTTCTTTATGAGAAAAATTTGACACTTGACGTTCTGCAGCATTTTCAT
CAAATGGAATTCATCATAATTGAAAGTTTGGCTTGGGAAAATACCAGTCCTCTGTTTCAT
TACGTTTTTGACTTGGATCTCGTCAGCTGTTTCATGACAAATGATGAAATACCATCAAGG
GACATCATTGCTCAATGCGTCAAGACTACATCAGATGACTATACAAGGATGTCTTCAGCA
TTGGCAGTCTTCTTTCGAAAAGTAAAACAGCTGTCTTACTACAGACTGAAAGTCATGTGC
AATATTTTGAAAATCAACTTGGCTTTGGAAGGAAAAATCTGGACTCTGTTTCAATTTGTC
TATATCTGCATGCCTAGCTTAGTCAAAGACAGATGCCTTGATCAGATTATGCTG
>comp7083_c0_seq1 len=946 path=[1:0-945]
GACTGGTGAAGAAATTAGGAAGACGGTCAAAATTGAAAATTTTGGCGATGGTAGCAATTT
CGTTTTAAATGCTGAAAGTGATCATGACGGCTTTGAGCTTGACATCATTGTGACAATAAT
TGACGTTGATAGTGCAACAAGCAAGAAGAGACGTCGGGCAACTAAAGTAACGAAATCGGT
TGCGTTGAAAAGGGGTCAGTCAGCTTTCGTCACTGTTGTCGTTCGGCCGTCTGCGGATGT
AGAATCCGGGATGTTGGCTACAACCACGTTGACGGCTGTGACTTCCGACGGGAAAATGTT
TAACTACATTCGGTTTAAGGTTCTGAAAGGAACATTGGAGAATGATCTGATATCACCTGT
TTGCGCTGTTTTGTCTGACACCAGTCAGGTTTGTCAAGGACTGGATCTAATGACTTGCGA
ATCGCAGACTTGGTCTATTCAAGCTCGCTTGGAAGATGTTGGTTCTGGTTTGCAAACAGT
TGGAACTGCTGAACACTCCACTAATGTGTCTCATGGCAACTTTGTGCCGGGAACTAAATC
ACCAATTGTTGTCAATGCTGCTGCTTCTTGCTGTCAAACGTCCATCACGATTCGAGGAAT
AGATTTGGTTGGGAACTCAAAGTCCTGCCAAGTTCAGATATGCGCTCCTTTTGACTTAAA
ATGTCAGTTGAATGAAGACTGTATTGACTCACTTTTGCAGTACCTAGCAGCTGTGTACCT
GACGGAGCGTCAGGGAAAGAGTCGCTCGGATCTGGTAATCATTTTCCAGAAGCCTTTTGT
CAATACGTTGAAGAAAGCAGGACTAGATTACGCTTTTGAACTGATAGATTCTGATAAGAA
TGGTTGGTTGACAGCTGAAGAATTCAAGACGTCATTTTTTGGGCAGTTCTCGAAGATAAA
CCAATGCTATCGCTGGTTTGGTGATTCTTGTATTGGGTTTGGAGTC
>comp7096_c0_seq1 len=1558 path=[1:0-1557]
CTTGAACGACACGTTTCTTTCCATGGGCTCATATGCTATCAAAGACATGAATGATAACAA
TGTGACGGAGAAGACATTGCTGAAGGCGGCAACCTACATCCGGGATGTGACTCGTCCTGC
TTTGAGATCTTTTGATTTTGACTTACTTGTTGATAAATTGACATTGACGTTCTCCGAAAC
TGTTTCAGTGGACACATTCAATGAGACGGTAATTGTTCTTCAAGAGAAAAACGATGGCGG
ACAAGAGTATAAACTAACAGGTGGAACCGTGTTGAACTCTGACAGCAACGTTGTATCTCT
TCAACTGACGCATTTCGACAGCAACGAAATAAAGAAGCTGCGAAGCCTCGCCACATCAAA
GGCAGTCACCTACATATCTACAAGGGGTGAATTAGTGGAGGATATGGTCGGACTTAGCCT
TCCTGCGATTCAAAACGCGTCCGTACTTCTCGTCAGGCTCTACACTCACGACAGAATCAA
ACCCTACGTCGTCAACTTTGACTTGGACATGGATGCAAGCATACTTCGTATTTATTTCTC
GGAAACCGTCGATGGTGCAGTTCTTCGTACGACGAGTCTGACAGTGCAAGGCGGAAATTC
TGGAATTTCTGGAGCGTTCAGTATATACACCCTTCAAGGCGGCAAGGTTGATCCGGACGA
AGGCCCTCTGATATTGGTGACTATTCCCGACCAGGACATGCACGCTATTAAGCTCGATCG
TGAGCTGGCGACGAACTCGTCGAATACGTTCCTCCGAACGTACAACGAAACGGTTCGGGA
CATGACAAAGAATTATTTAGCTCCACGCGCCGTGAGAGTCGGAAATTTCACGGAAGATAC
AACGTGGCCGAAATTAATTGATTTCGTCGTCGACATCGACGAATCGTCGTTGACGTTGAA
ATTCGACGAGCCTGTTGAACGAGACTCGCTTAATTTCACATCGTTTGTGCTTCAGTCGGA
TCGCAATGGCACCAACAGCTTCCGCCTTCGAGGCGGAAGTTCGCTCAGCAGCGATGGGCT
GACTATGGTTCTTATAATGACCGTTGCCGACCTTAATGAAATCAAGAAAAGAGAAGGCTT
ATTAGTTGGCCGAAATTCCAGCTACCTTCGAATAGACGAAACTGCCGTTGACGACATGAA
CGCCAATCCGGTTGCGACAATTCCGTCTGCTTCTGCCTTGCTCGCCAGTGCTTTTTACAA
TGATTCGGCACGGCCTCGTCTCAGCTCGTTCAGTCTTGATATGAACACGGGGATTCTCTC
TTTTACGTTTCCTGAAACAATGGACGCTTCCACGCTGAACGTGACGGGCATTGTTCTTCA
GTCTGCTGCGTTTTCGACGGAAGGCTTTCAGCGGAGATTGACTCAGGGGGACCTGCAGTC
GAACGACTCTACTATAATCAATGTGACGATATCCATTCCAGATTTGAATGAGATGAAAAG
GAAGGGAATTGCCAGAAGTAATGGCACAACTTACCTTGTGATGGACGGCTTCACGATAAA
AGACATGAACGGGCATCTTGTGCGGCCTCTTGTGAACGGTCTCACTAGTCGAGTCGTG
>comp7117_c0_seq1 len=1225 path=[1:0-1224]
CGGATTATGAAATACTGGCCAGTCGTTTTTGCTGTGTAAGTAGGCAGCCGTTGCTTTCTG
CAGGCTTCAGCCGTTGGCTATGATTCAGAACTCCTTCTTGATTAGAAAGCTAATTCAACT
GGTATCTCTTTGGCCGTGCCTCGCCTAGACTCAGCCCTATATGTCCTATTTGGTGGCGAT
CGCCGCCGAAAGCGGCCTTCCATTGTTCGTGCGAGCTGCCAAAGGATCGAAACCGCTTCC
TTTCTCGTCCATCGGCTCGCTGAACGGCGTCTACACTTTCGCGGAAGGTCGCGGGACGAA
ACTGGAGAGCACCATCGCCGGAAGCCGGCAGATCGCGTGGAAAACGTTCCACGACAGCGT
CACACTCATCCTAATCGAGGAGAAAGGCAATCGGACGCGCTTTCAAGAGCGCCACGACTT
CCTGGAATTGATTTTCCACTCACTTGTCCTCCTGGTGGGCGTGGCTCCTTTGACCAAAGC
AGCAAAAGACGACCGGCTGAAGAGGGACCTCCGATGCTGCTTTTCTCTATTGGATGGACT
CTTCAGCCCGCCAAGGAACCTCTTTGGCTCCGCCACCGGCCTGGTGGACGTCACGTGGAC
GTCAGAGGCAAGTGCTCTTCAGGAATATCTGGACGCGTTTGCTGAGCGATTAGATACGAA
CTACGCATGTCTGCTAACCGACGGCAAAGTGTGCGTGGCGACGGAGAGTTGGTGGCAGTT
GGACGACCGAGAGCTTGTTCTACTTTCCTTCCTTGTCCACTCACTGTCGTCAAGTCCTCC
AACATCAGCAGACATCCCTGTGTTTTTGCCCATTGCAAGTCCGGAAGTGGCCCACCGTCT
TCTTGTTGTTCATGTGATGGGCGGAGCAGCTGTTTGTGTTTTGTGCGACTTAGCGACGTC
ATTGGAGCATGTTGAAAGGGATGTTGTTCCACAATGTTGGACTTCAGCCTTGGATTTGCT
CAAGAGCTCTTCGTACATGCTTGCAAGAGGACTCCCTATTGGTGTTCGCCTTGATCCGGG
CGTTAATGCTTATGTGTTTTTGAGCCAGACGCCATCCATGTGTTTGTCATCCTTTGGCTT
GGGAGATGATAAGTCATCAAGGCTTGGTAGGGAGAGCCAGCAGGAAAAGTTGGTTGACTT
CTACTGGATGGTTGTTGGTGAGATGTTTCCTTCACTGGCAGCTGCCAGTGGAAAGGTGAC
TGAACAGGACAAGGTTGGTGGAGGT
>comp7127_c0_seq2 len=1258 path=[1:0-133 1202:134-190 135:191-1257]
GAAAAATCAGAGTCAGTCGAAACTGCCCAAGATGAGTTCTTTCTTTACCTTGTCAATAGT
GCTTGCTGCTGTTTTACCTACAACCATCCTAAGTGAAAACGACGTTCTGGAGGAATCCAA
CGATTTTTCTTCTTGTAAAACCTGTCATGAAATCGTACAGTACTTTGGCTTATTCTTTCC
TTTTCCTCCAGTGTTAGTGTGCGAGCTGTTTGCTCCTGAAGCCCCTGAGTTTGGAAAAGT
TAAAGTCGAGACTGCAGATTCAAAGCCGGCTGTTATAAAGGCAACGTTTTCTTGTCTGCC
TGGTTATTCCCTTCATGGTTCATCAAGCATGAAATGCATCAAGGGAATGTGGAAAGGGGA
TATTCCAGCTTGTCAACTGAATGCTTTCAATGCCACGAACGGAAATACTAGTAGCTGCGA
TTTGGAAACGTGGAGCGGCTGCTTGTGCGTTAACGACGCCAGGAATCCTCTGATGTGGAA
CACAGAGAGATGGATTCCAGGAGACAACCGAACAGTTCAAGTCATGAAGCTGCCAGTGAA
TGCCACGAAGTTGAGATGCAAGCCAGGCGATCGAAAATGCCTAGACTGGGAAATCAATCA
TCCCCACGTCGCCACGATTAAGTCGAACACGCGTCGACGCTCCGCTCGTTCCTCAGTGAC
TATCACCAGACGACAGTCAAGTCGAAACCGCAGGGCTGTGACCGTCGCATCGACTCGAAT
CAGCCTGGGTATCACGTCGAGTAACCAACCCCTGTCCGTCGTAATCACCACGTTTGAAAT
CGGACCGTTCTTGAAGTCCCCACGAAATAACTACATGAGACTAAGTGTTTTGGCCGCCTC
CACCGGCATTCAGTACGATTTCGTCATTTCAGCTCATTGTCTGCCAGATCCACCTGGCCA
GTTAATCCGACTAGGAGCGGATCCATTTCAAGATTTCCGCATTGCTCAAGCAGGTGGTCA
GCCTGTGGCAAAGAAAGTATGCATCAATTTAAAGGACAGAGTGACTTGCAATCGATTCAC
CATACGCTTCACAGCTAGTGTCCTCTTGGCACCAACTAGCAGTGCTAAAGTCATAGTCAT
ACCAGAAGCATTTGGAGAAACACTGACAAATGTTAATTGCTTGAAGGCACACAATCGCTA
AATACAACATAGATAGCCCTATTTTTTTGCTGCATTTGATAGCTAAATTGTTTGTGCATG
TAAGCATGCAAATATATTTCAGTATATAATATATTTCAGAATATATACTCTCGTTGCG
>comp7139_c0_seq1 len=645 path=[1:0-33 35:34-644]
GCAGTGGGGTCAGTTTCTTGACCACGACATAACACTTACGCCTGAAGTAGAAGACGCCAA
CTGTGATAACGAATATGCTGTAGACACTAATCCAGACTGCATACGCATTGCAATACGGCG
GAATGATCCTCAATTCGGAGAAAAAGCGGGGAAATTTCAGCGGGATTTTATGCCATTCAC
TCGGTCAGCGCCAAGCTACACGCTCCACACCCCTGGCGACAGTCAGCACTCTGGTTACTA
TTTTCACCGGGAGCAATTCAATGAACTGTCCGCAACGATTGACGCTTCGAACGTATACGG
ATCCGATGCAGGGCGTATGAATAGACTGCGTGATAAGAATGATCCAGCGTTGCTTTCAAC
AGAAAACGATGGCCAGGGCAAGCCTTTCCTTCCGTTCGGACTTGACTCTAAGGAGCTAAA
GGACCCAGATTGTATGGGCCCTGTATGCTTCTGTTTTTTTGCAGGCGACGTGCGGGCTGC
AGAGCAACCATTTCTTTCTGTTGTTCATGGGCTTTGGGTGCGGGAACACAATCGCATCGT
TGCTGTACTGAGAAAGCTAAACCCCAAATGGGGACCACATCGGCTGTTCTTTGAGACTCG
CAATATCGTCAAATCTATACACCAGCACATTGTCTACGACGAATA
>comp7141_c0_seq1 len=204 path=[1:0-203]
GCGGCGTTCCGTTGCTATGTGGGAAGACGCATTTCCCAGAAATCGCAGCGCCGCTGACGC
CGCGTTCTGCGCGTCCGCTGCAGACAAATTCTTCCCCGCGGCCAACGCGGAATGCAGCCT
AACCAGAGGACCCGACGTGTCGAGCACGAATTGCTGGATTCGGCTCCATTTTCGGTCTAC
CTCCGACACCGTCTTGCCCAAAAC
>comp7151_c0_seq1 len=568 path=[1:0-567]
CGTATATATCATGAAAAAGAAAAGTGTTTCAGTAAAGCTTCGCTTGAAATCGCCGTACCA
ATTGACTTGGCCCGCTGTAGAAAAGAGCGTGGAAGAAGACGTTCTGCTGCATTTGGAAAC
GTCCTTCAAGGCTTTGAAGTCGGAAAAGACGGAAAAGAACGAAAGGAGGCGTGGTCTTGC
TGTTGGTATCAATGAGGTTACCCGCGGACTCGAGAAAGGCCAGCTTGATTTGGTTCTCGT
GTGCCGATCCGAAGAACCTGTGGCTTTTTCCCAGCACTTGATAGCGCTAAGCTGTGTCAA
AAACTGCCATGCAATTGGGATTCACAATCTCAGCAAAACAGTTGCGCCTTATCTGGATGT
GAAAAGAGTCTCCGCTTTAGGATTCAAGAAAATGGGTTGTGAGTATTTTCTTTCATCAGT
GGAATCAATAAAAGAGATGACGCCAAGGATTCAACTAGATTGGCTGTCGACTTGTAGAGT
TCCTAAGTACGCTAAATTGGTTGTAGAAAAGCATGAATTGACGCCTAAAACGCCAAAGAA
ATTTATTAAAAAGAAGTAGGGTAATGAC
>comp7155_c0_seq1 len=437 path=[1:0-323 325:324-436]
TCGTGCAAACGAGCATGGCGGCTGCTGCAGACGCCGAAGTTCGCCCGGTTCACTACGGCG
ACACGATCAGTCTTTACTGCGACGACGGTCCTGGCTTTGTGTACACCCAAGTCACAAGCT
CGGCGCACATGTCCGTGGCAGTGAGTGTCCAAAAACACAAAGATCAGAAGAATCCCGCGT
CAGCTCATGAGAGGAACGAAGGCCTTAAAAACGTCCACGTGATCACCTTTCGAGTGCTTC
ACCCCCACAAGTTTAAAGAGCAGAAGAAACTGAGACAATTGCAGCAACAGATCAGGAAAG
GGCATTTATCTCCAGAGGATTTAGTTCAACAGGAAAAAAACTGCCGAGCTGAACAGGAGG
ACAATTTACAAGAGCAAATTCGCCAGAAGGGGCGTCATTTGGAATACGGACACGTTGTTG
AGCTTTTGCACACATTC
>comp7159_c0_seq1 len=251 path=[1:0-93 95:94-162 164:163-250]
TTTCAACCGAAACAAAAGCCGCTCTCACAATTGACCGACAACGAGGTTGATGCAGCTTTC
ATAAACAAGGAAAGACGAAACCAAGAAGGATTGCAGAAAGAAGTGAAAACGGGAAAAAGA
CAGTGGCAACGGAGGACAAGAAATCACGCTTTGGATGAAATGAAGAAAGAAATCATCAGC
AGTAGCATAGTGTACCTGCTTATATTTTTTAGTGTTTTTTCTTTATTTATTTTATTGTAA
TCTTTTGTAAT
>comp7165_c0_seq1 len=886 path=[1:0-103 105:104-885]
GCGGCCGGTCAGACCGAAATGGACGCGTACGACTCGCGTGACGGTGTCTTACACGCTGTA
GCATTCTTTAAGACAGCGCAGGTCATCACTCGAATAGTCTGTCTGGTCTTTTCCGTCATT
GTTTTTGCATGCATTGCTGACGGTGTAGACACCGGTTACCCTCACCTTTACTGCTCATAC
AACGGAGATAATGAAGTGTGCGACTTTGGCATTGCAGTGGGCATCATTGCGTTCGTAGCG
GCCGTCACGTTCCTTTTCATCGACGGCGTCTACAAGTTCCAGGGAGGAGCTTTTAAAAAG
AACTCAACCATTGCTGATTTGGCTGTTTCGTCTCTTTGGACGGTGATGTGGTTTGTGAGC
TTCTGTTATCTTGCAGACAGGTGGAGGGTTTCTTCGCCTGGGGAGCCTTTGACGCAGAAA
GTTACAAATAATGCCAGGACGGCCATTGTCTTCTGTTTTTTCTCTATTATTTCTTGGGCT
GTTTTGAGTGTTCTGGCTTTCCGTAGAATGCGAAAGATTGATGCTGACTATGGGCTGGCG
TATACCGTAGACAGGGACAGGGGTTATCATCAGCCTTCCCCTGGCGATCCGCGGAATGAG
ACTGCTTCTCATCCACAAGATTCATCTCAGTCTTATCAGAGACAGACTTTCAGCGGTCAG
GAAGAAGAGTCTATTCAACCTCATTAAATATAGATAATGCCTGGGATCTGCTCATATGCT
TGCATTCAGAATTCCTTTTACACTGTAAATGCAGACAGACCCAATGTCCACTATAAGTAT
ACCGTACTCTTGTCTTGATTGAATTGAGACTAATCAATAATAATTAGCCCAATACTATAG
CGGCTATGCCGCGTCTACATTAATTAACGACGCAAGAGCTCTTGCG
>comp7170_c0_seq1 len=821 path=[3:0-565 569:566-820]
CTCTTCCGATCTCTTTGGAGAAAATGGCGAAATGGTGGCGGAATTACCGGCATCGATTTG
CTCCATGGATTGCATGGACTTGGAAAAAAAGAAAAACACAGAAAACACGAACATCGGACG
CTCCAGCGACTCCGGAAACTATCGAAGGCTCTCTCCGACGTTTATTTGAATCACTGCACA
ACAAGGAAGGCTCAGGACGAGCTGCAATGAAGCAAACAATGGGATTTGTGGTGGAAACGA
GGCAGAGCACTATTCCAGAAGCCGGAAAGGGCGTGTTTGTTGTGGAAGGGGGCGTTCCAC
GAGGAGCAGTTACCTCTCTCTATCCGGGGATGCTGTATGAACCATATGATCCCGTTCTCT
TACCGTCATTGGCCAATCCGTTTGTGCTTCGATGCGTTGACGGTCTTCTTGTAGATGGAA
AAGACAGAGGATTATCACGATTATTGTACAAATCATGCGCTTTGAGAGATCGTGCTGGTA
CTTTTTCTGTGTGTGACACTTCTTGGATGACGTCACATCCTCTGGTGCCTCTTGCAATTG
GGCAATATGTGAATAACCAGCCAAAGGATGGGTTGGCTAATGTGATTTACCAAGAATGGG
ACCTTCCAAGGAACTTTCCTCTCCATCTGATGAAGTATGTGCCAAACGTTTTCAGCAATC
CTGACACTGCGTCATCCAGAGCTGTGAGACTAGTCACCCTGCTTGCCCTTCGTGACATTG
AAGAGGGAGAAGAACTGTTCTCATCCTATTTTACTTTAGTTGAAAGATAATTGTTTTCTG
CTTCTATTGAAGACAGATTCATTATTGATGACCTCTTGAAC
>comp7186_c0_seq1 len=1377 path=[1:0-501 503:502-1376]
GTCAGTATAAAAGCGGTGGTCGTCGAAAGCCTGTAGTCGTCGCGACGAAAGTTACGTTCA
GTTCACACAACCGACGGTTGTAAGTGATAGAGAATGACGTTCCCGACGTCGGCTGGAGTT
TATCTTCTGTCTGCTATGCTAACGAGCAGGTCGGTCCTGGGTTCAGCAATCCAGAACTCA
AACTACACTGAAGGGGACGTACGGCTTGTCGGCGGCAGTTCGGAACGCGAGGGGCGAGTT
GAGATGTATTACGACGGCGTTTGGGGCACGGTTTGTGACGACGACTGGACGCTGGCGAAT
GCTATCGTTGTGTGCCGTCAGTTGGGGTTTTCGTTCCCGCAAAGCTACCTTCGATACGCC
GAGTTCGGCCAAGGTTCCGGTCCTATTTTAATGGACAATGTAAAATGCACGGGGAATGAA
GAAAAACTTCAGCAATGTCCATTCGGAGGCTGGAAAAACACGGATTGCCGTCATTCCGAG
GATGCTGGGGTCATATGCAGTGATCATGCAAACGTAGCAGTAGCCGGCAATTGCACGTGC
CCCGAAATTGGCACTGTTCTTCCTGTTGGAAGTGAAACGAGTACAGTGAGTCTCTCGACG
CCCTGCAAGAGCGCTAAAAGCAGCGATTCAGCACCGATGACGCAAAGAATAGGTGCCGGA
AATGAGGCGACGTGCAACAAAAGTGGGTTGGAGTCTTGGCACTTGATTAGCGGCGTTTTG
GGGGGCTTTGTGATTGGCGTCGTACTTACCGTCATCCTCATTCTGATCAGAGATCGACTG
TGCCTGGCTGACGAATCCGACTCCGACGAAGAACGTCCCAAAAGGAGGTCCAAGATGTTG
AGCTTCCGGAGACGGTCAACAATGAAAGCGAATCCTCTGTACGGAAAGAACCGTCCTGGC
CGTCCAGCTAGAAAGAGGCCGTCTACCCCGACCAGTCCTGCCGGCGGAACTGTGGAGCCT
TCCGCTCTCGGTGAAAATCTATATGCGTATGCTTACGTCGACCGAACGTCGCCGTCGCCC
AGAAAACAGTCGGAGGGTCCAGAACATCACAACTACGATTCCGTGTTTCGAGGAGGCCAG
AGGAATGCTCTGCCAAGTGGATCGGATTCTAATTACAATGTGATGTTTCGTGATGAGCCG
TCAATGCCAAGAAGTGACAGCCACGAGGCTTATTGCACTCTAGATCATGCAGCCGGCAGC
CAGTAATTAGACGGGACTACCAGTAAATGGTTTGATTTAATTGTTAGGATAAAGAGCAAC
TTTCTTAGAATAACGCTTATACTTGTAGCTGTGCCGTGACAGCAGATAAGGTGCACGTGA
ATCTTGGTCTTGAAGAACCAAAGTCAATCAATTTTGATTTTTTTCAACGAAAAAAAA
>comp7203_c0_seq1 len=1070 path=[1:0-1069]
GTTTCCAGTAGTCCGGCAGTGATGAATGTCCATACTCGGAAGTGAGGGGGAAAGGATCTG
TACGGGGACTGGTGGAGACTAAAGCTTTGGCGCGATTGGTTCGCGCTTACGTGCCCGGGT
TGACTGAAATCACGCTTGCGAATCCGGGAATGAAAGAGAGGAGGTAGAAAGTGACGAGGA
CAATGGAGATGCCGCGAACCACTAAGGAGGCCCGGTCTACTGTCTGCAGCAAGTTTGACT
GCAAAACGATTGTCAAGTCACATGGAAGACGAATGAAAAGCCGACCTGAAGGAATGAAGT
GAAAGACGAGGCACGCTGGCTCATTTCCGCCAAGTGCGCAAACTAGGTTGATATCAATAT
ACCTGTTGTCATGGCATCTGTGGATCTCCTCGATTTCGTCGCTAAAGGAGATTTGGCGGC
CTTGAAAGAGTGTCTGGACGAGGGAGCCGATCCTCTAGCATGCAATAAAGAGAATAAAAC
CTCAGTGGACGTCGCAGCCACGCTGGGAAGACCTGAATGCCTGAAAGAAATCCTGAGTCG
TGGAATCGACGTGAATCAATCCAGTCGATCTGGCTATACGAGTTTACACTGGGCGGCGAT
TTGGGGTCGTCTTGAATGTTTGACGTCACTCGTCCAATCCGGGGCCCTCATCTCTGTTAA
AAATCGCCATGGTGAAACGCCGAGGGATGCAGCTGCTCGTTACAATCAGCAACAATGTGT
CCAACTTTTAGATCAGATTGAAGCAAGAAATTGTCTAAAGGAAACTATTCAGGAAATACG
GGCTATTTTGTCTAATGCAGACAAAATAGCAGGTAAGTGGAACAAAGAGGACAAGGCAAA
GACAACAGCTCTGTGCAATGAGAAGTCAAATTGGCTGGACTCTCAGCCAGATGCATCTCC
TGATGAAATTTACAACAAGAGGGATTGCCTCCAAGAGGCCATGCAGCCCATTTTGGCCAA
GTTGGAGCCTGATGTCACTTCACCTTCTTAGTCTTATTCTGTAAAATAGCGTATTGAAGT
TATTGTAAAATTCAGGCACAAATTTAATTAATAAAGTCCAGAAACTCCTG
>comp7206_c0_seq1 len=489 path=[1:0-368 370:369-488]
CGAAAAATCAAGGGCAATGCAGCAGCGAGTCTCTGTCCAGCAGTGGAACGAGATTGACAT
TTCTAAACCCACTGTACCTTCTCAGAACATACTTGTGGAAAGCTGTTTACGATATCATCT
ACATGAATATATTTTCATACATTCAAATTGGCCTTTTCTCACCAAGCCAAGCACAGTTGC
TAGATGAATATTGCTACACTGAACACGTACATTACCAATTGGCTCTGACGTCTGAAAGCA
TTCACTGCTCAACTCTGGAGGAATGCAGCGTGGACTATTGCATAGCAGCAATGCCTGGAA
CAAATTTGCACCTAGTCACGGTGCAGGGAAATGTGCAAGAATGTTTTAGAGTTCCGCATA
TACCAACCGAAAAAAGCTTGAGTCAATACTTTGTGGACCGATGTACGGCACCAATTTTTA
TTGGAAACCGGAGCAACGTTGCGGCCAATCTAACTTTGCAGAAAAATAACTCCTTTCCCT
GCAGCAAAG
>comp7211_c0_seq1 len=1749 path=[1:0-1748]
CAGGCGTCATGGATGACAGAATATGGTGGTTTGCCACCAAATTGCAAGAAGCATTCTCCT
TCGGTGGCTACGACAGCCCAACTCTCCTAGAAGACTTCTTAACTCTTCCTAAGACAATCA
AACTCGTCGATTCTTTCCTTTCAGCCGGCGGACCGCCTAAATTGTTTTTCTACGGCGAGG
AAGCGAAACGTGATCGCCTCTCGTCGAGAAAACTCATTATATCAACAGATCTATTAGCCG
AAAATCTCCGCAACGGCTCAATCTGTCTCTACTTCCTTCGTCCGGCTTCCACAGACTACG
ACGTCGACTTCGCCAGCCTCGAACAGGAAGTTTACAGCGGAAAACTCGGCTCTTCGCCTT
TGGCAGGCCTCGACCTCCTCCTGAAAGGTGTCTACCGGCCTTTTCTTGAGTCAACCGATG
ACTGGGGCTCCGCGGGCGCCGGCAATCGCGTCGCGCTTCTCTCTTCCATTGACAATCTGC
TCGCATCCGTGGCATCCTCGGCGAAAAAGAGCGGCAGTCGACGAATTGTGCTCGAACAGC
CGACGGATGAACTGCTCGGCGATTTCAAACGACAGCACACTGGACGGCAGTCTGTAATGG
CGAGCCCATCAGCTGTGTCCCAGGCGGAGAGACTGGTGGGCGAATGGCTGGTGGCGATTG
AAGGGCTCCTTTTGAATGGCGTCGAGGAAAGGGCTGGAATGACGTTTGGTCCTTTGAGTG
AACTGGATCGATGGAAACGTCGCCGGGATTCGTTGATTTTTGTCATTGAACAGCTGAAGA
CAAAGCGTTGTGGACTGATCTTGGCTCACCTCATACCCACAAAGTCCCGGCTCATCAAAC
GCTGGAAGCAGCTTGATGCAAATATTACAGATGCTGCGAATGAAGCAAAGGACAAAGTCC
ACTACCTGGAGTCACTGAAGCCTTACTTTGACGCATTCTACAGAGCAGATGCTACTCCTA
AGGATGCATCTGATGTCATTCCAAACCTCATGGCAGCCATTAAGAGTGCAGACAGCACAT
CAAGACAACATGCTAAAACCGGATTTCTTGGACTAGTCCTTTCAGAGGTCTCCTTCCAGC
TGGTCACATTGAGCACAGACAATATTCGCAAATTTGCAATTGAGGACGGTCAGGATTGCT
TTTGGCAGAAAATCCAGTCTGAAATACAAGAAAGCAAAAAACCGTCCATCCGTTTTGCGG
ATCTCATTGAAGAGTGCATCAGCTTGCAGGCAACTTTCAAAGTAGCAATTGAAGATGTGT
ATGACTTTCTCATGCACTCTCACAGCCCAAAGGGCAAAAAGGGAAGCAGCAGAGGCCGGT
CTTCTCACACAGATTCAGCCAGTTCGACATCAAGAAATGACTCAAGCTCTATTGGCCCAA
TAGCTGATTTAAACGACGTCATGGCCCACCTGTCCTCCTTAGGAAATCGCCTGCAGGAAG
TGGCTGACGTTGTTGAGACAATAAAGAGTTTTACTGATCTTTCAGCTGCCTTACTTGGCG
CCCCCTGGCCGGGCTCTGATTCCTGTGGCTTTGATGACCTTTTTGCCAGAGGCAATGACG
TCGCTGCTCCCCTTGAAGCGTCTGGAAGATCGCTGGTGAGAACTCAGGGTCTTCCTGGAC
GGTCAGTGGAAGTGATGATGACTGTTGCTGAGGAAAATGAAGATGGCGTCACTGCTGAGG
CTGATGTTATTCCAAGTGGACGTCATGATGAAGAGGAGGGCAAAGAGAAAGAGAAAGAGA
AAGAGAAAG
>comp7212_c0_seq1 len=213 path=[1:0-38 40:39-212]
ATCTCAACCAGCAGAGACCAAGAATACTATCAGCAAACGAGGTCACAATGGCGTTGCACA
CTGCAGCAAAACGGCCACGCCCAGATCCCATTGTTGATCTCGATCCATGGGAAAACCGCG
TTCGTCGGAATTTTGAGCAAATTGTCAACTCCATGGATCCCTCCGTTTTCCTTGACGATC
TATACAGTCGAAAGTTGGTGTCACAAGAACAGT
>comp7213_c0_seq1 len=374 path=[1:0-373]
AGTGGAAGAATGGCTCGAGTTTGGAAGTCTTTGCTAATTGGAGGTGTTGTTGTAGCAGCT
GGATGGGGCTTGATGAAGGCTACTACGCCTGATAGGGAGACTATGCTGAAGAGGCTTCCA
CCAGAATCGGAGGAGTTTGTTTCTGTCGCAAAGAAGAAAAATGCTGAAATGTTGAGGGTG
ATTCGTGAATCTGCTCAGTCAAATGAGCCTATCTGGAAAATTGCATCTCAAAAATCGCAG
CCAAGTGATAGAAAGAAGCCTTGAAATCGTACTGTACAGTACATTCTAGTGTAATTCTTA
TGTTTTATAAACATTTAATTAAAAGAAACCTTGAGAACTTCTTCCTTTTTGCGTCATTTA
TGTGTTGAAAAATA
>comp7221_c0_seq1 len=1242 path=[1:0-1218 1250:1219-1241]
CTAAGATCGGCCTTTGTATTCGAAAACGTTTATTCTTTGCTGACCGTAATGGAAGACTAC
AAAAAGTCCTCCCGACGTCAGCTACCGTCCGTTCCACGTCTAGGTGGACGCCAGTCGGTG
CCAGCAATGCACGTTTCATCTCCAGGCCCGCAAATGCGACGAGAAACGTCGTCGCCGTCT
GTCTCATCCATATCGTCGTTCCTCGACGTGAATCGGACGTCGAGCGAATCGTGGAGACGG
TCTGAATCGTTGACGAGTCTTGAAACGATCTCTGGAGCGCCGGGCGGCGAGGATTCGTCT
GTTATTGTTGCCTTACGCGTGCGGCCATATAATCGAAGGGAACTGGAGAATGAGGACAGG
ACTTGCTGCATTAACATGAAAGGCCAACAGGAGACCATCATTACCTCCTCTAGCGGCCAG
AAGCATGAATTTGTCTTTGACTATTCATTCTGGTCATTTGATGACTTTTGCCAACGCCAT
ATTGGCCAGGGAGAGGTCTACAGCCAGCTGGCATGCCCACTTTTGAACTGGTCATTTGAA
GGATACAACACCTGCCTATTTGCGTACGGACAGACTGGTTCAGGAAAGTCTTACACGATT
ATGGGGGAGGGAGATGCTGTTGGAGTGATTCCTCGCTTCTGTGAGGAATTGTTTGATCGA
ATAACTGGTTTGGCTGAGGATGAGATGACTTTCAAAGTAGAAATAAGTTTCTACGAAATT
TACAATGAAAAAATTCATGATCTCTTGTCATCTTCAAAGAAAAAGAAAAAGACATCATTA
CGTGTTCGAGAGCATCCTGTGCTTGGCCCTTACGTCGAGGACTTAAATCAATATGTTGTG
ACTTCAAATGAGGGGATCCAGAATTGGATCAATGTTGGGACAAGAGTGCGGGCTACTGCT
GCTACAGGAATGAATGACAAAAGCAGCCGTTCCCATTCTGTCTTCACAATTGTTTTGACA
CAAACGCAGCTGATTGAAGGCCAGGAATGCGTGAAAGTCAGCAAGATAAATCTCATTGAT
TTAGCAGGCAGCGAGAGGTCAAACAAAGCAAGAACTTCTGGGGAAAGACTCAGGGAAGGT
GCAAATATCAACCGGTCTTTGCACACGCTGGGAAAAGTCATTTCTTCATTGTCTGAGAGG
TCAACAGGAAAGAAGAAGAGAATCTTCATACCATACAGAGATTCAGTTTTGACATGGCTC
CTGAAGGAAAGCCTGGGGGGAAATTCAAAGACAGCCATGATT
>comp7230_c0_seq1 len=484 path=[1:0-178 180:179-483]
TATAAGAGTGACAATGAATGCGAAAAGAGCGAAAATGAGCGAAGAAAGCGACGATGGCCA
GCGGAAAGAAAGCGGAAAGTCAATAGACATGCGAGTGGAAAAGATGAGACTGGAAAAAGA
TATCAGAAGTAAAGAAGAAAAACTGAGGAAATTGAGACTTGTGAAATTGTACAGAGAAAA
GCACGATTTCGACCAAATGGAAGAATTGATATCGAAATGGCGAGATGCTAGTCAAAAGGC
ATCTCTTGAATTGCTGGAACGTTTCCAGTCTAGAAACACTGACTGTATCACTCTAGCTGA
CTTGTTGAAAAACTACCACATTGATTTTGAGACAATAGGTTACTCGGAAGAGGACGAAGA
ATTCGTCTAATTTATTTCTGGGTAGCGTTACACAGATAGAAAATATCTACATTTAATACT
TTTGGTACAGTATTGTTGCAGTAGCTGCAGCTGCCGCCGCCGCTGCCGAATGATAAAAAA
AAAG
>comp7230_c0_seq2 len=535 path=[1:0-178 483:179-229 180:230-534]
TATAAGAGTGACAATGAATGCGAAAAGAGCGAAAATGAGCGAAGAAAGCGACGATGGCCA
GCGGAAAGAAAGCGGAAAGTCAATAGACATGCGAGTGGAAAAGATGAGACTGGAAAAAGA
TATCAGAAGTAAAGAAGAAAAACTGAGGAAATTGAGACTTGTGAAATTGTACAGAGAAAA
GGCAAATAAACGATCCTTCCTCTTTCTCAATTGCATCCAACTGTTCTTCTAGCACGATTT
CGACCAAATGGAAGAATTGATATCGAAATGGCGAGATGCTAGTCAAAAGGCATCTCTTGA
ATTGCTGGAACGTTTCCAGTCTAGAAACACTGACTGTATCACTCTAGCTGACTTGTTGAA
AAACTACCACATTGATTTTGAGACAATAGGTTACTCGGAAGAGGACGAAGAATTCGTCTA
ATTTATTTCTGGGTAGCGTTACACAGATAGAAAATATCTACATTTAATACTTTTGGTACA
GTATTGTTGCAGTAGCTGCAGCTGCCGCCGCCGCTGCCGAATGATAAAAAAAAAG
>comp7240_c0_seq1 len=315 path=[1:0-274 276:275-314]
GTTCACGGAAGCGTTAAATCGCCTCTCTCTGCCTTCGTATCTCCACCAACGCTTCTCCAA
CTTAATATGCATCATGTCTCATCGAGGATTTTCGCCTAAAAGAAGTATACGGTCAGATTT
GCCGGATAGACGAATGGGCGTGTCTAAGAGTCCAGTTCCGTCGCACCATCAAAGCAGCAA
GTATGTGCCTTCCCGCTATCTCGGACCAGGTTACGCGGCGAAAATTAAATCTAAAGCAGC
GGATCACTTGAAAGATATCACAGGACGAATGGAAAAGCTTTTAAATGAATTTGAAACATC
TGATTGGCACGGCCG
>comp7245_c0_seq1 len=1089 path=[1:0-1088]
TTCCAGAAACCTTGTTCAACAAACATACAAACGTATAAAGATAAGCATCATCTGCAATGA
TGCTAGAAACACAATGTGTCATCGCTTCTAGGCTTCCTTTGACCTGCCAAGAGCTTCCAT
CCGGATTAATCAGATCCCCCTTAACCTTTGCATGACGGTCGGATCCATCGAAGTAGCAAC
ACGAACTATGACGAGAATCGCCTAGCTGGCAGCCCGACTTTCACAGAAACGTATGAGCTA
GGTTCCGGAGAGCAAGGGTTGCGCCGTGCTTTACCACGTATATAAACGCGAACCAATCTG
TAAAGTCGCTAGCAAGGATTGATACTCACCTAACACGATGAATCGCAGCTTGACAGCCAT
TAGCCTTCTAACCGTAATCTTTTCGCTGGCTCTTCAATGTCATCTAAGCGAAACCAGACC
AATCGAGTGCCATCCATTTTACACGAAGACTTTTGCTGTGCTATACGCTGGCAATATGAA
AGAGTACATGCTCAGTGTGAATGATAACAGGCAAAGACATCTGGGATTGATCAAAGTCAA
TGGATCAAACTCGGGAGAAAATGCTCCCAAAAGGGCTCGGTTCAACATTTGCCGTCACAG
CTTATCAGAAGCTAGCTACGACGAAATCAAAGTGTTTTTTCAGTCTCAGCAGAGTCACAA
GTCCTGTCTTGGAATTGACTCCATGGGAAAGATGGTTCAAAGACCAAACTTTGAGTGCAA
AAATACAGCGTTTTTGTGGGTTGAGAATATCAGTTCTTTGTTGCCTTTGGACTGCAAGAA
ATGCTCAGTTTTGTGTGGGTCAAGTGTACGGAAGAATCGCAGACAATCGTGGTTGACAGG
TGTGCATCTATACGAAAGTCACAAATCTAGAAAAGCTTTCAACATGGCGGATTTTCCGGA
AGCTTGCTCTAGTAAATCCAAGTTTGAAGAAGCGGTAATAAAGGCCGAATATTCCTCAGC
TTGCCATTTGAGTGGAGACATGCCCTTGCGGGAAGCGATTAGTAAAGTTGCAATTTACAT
TGAAAAATTACCTTCGCAGACTGTACTGTAGACAAATAAATCTGTTGAGTGACATCAACA
ATTAGGCGG
>comp7263_c0_seq1 len=449 path=[1:0-355 357:356-448]
GTCAGGCTCTTTCTTCATCTAATAGAGCGAATATGGCGAATCTCGTCTATTGTACAGCAA
TACATTGGCCACTGATGTGGTCCAAGCTGTGTGTTACTTACAATCACAAACTAAGTTTCC
AGTTTGGAAGATGAACATGTTGGCCCTAATTGTGGCTGCTGCAGTCTACAATCTTTACCA
AGAAACAGGACCTTTTGCTCTCTCTGAAGTCAAACGAGGGCCGAAAAAGAGAGTCAGATT
TAACCTGGAGCCAATGCCTGTTTCAAGGAGATATAATCCTTCCCATCTGGTCATACCAGT
CTCAAATAGAGAAGTAAAGGCAGAAAGAGCAACAGCTGAAAGAGCGAAAAGTGCTTATGA
TTTCGTTATAAATACTCTCAAAAATCCAAATTGTGACATTCTGGAAAATTTTTCTCCAAA
ATGTAAACTGGCATTCAAATCTGTGTTGG
>comp7273_c0_seq1 len=1471 path=[1:0-1002 1004:1003-1470]
CGACGACACCGTCACGTCCAACCGGCTCACCGGCATCGCCTACGTAACAGTTTGCTTTCA
GATGAACCGTGGAACAACACGCTTTCGTACATCCGCTCCTTCAGAGATGGCTTCCAAGAA
GGTCTCTCCCGGGCTTGTCCAAGATGACGAGCTCAAGACGACTTCTGCAACACCCCACAG
TCTGCTGAGTTGCTCCACAATCATTGCATCGTTAATTGCAGGACTGCTTTTCGGATGGTT
CGTGCAGAAAGGGAACGTCTACATTCCAAATGTGATCTTTCGTCAAATGAAGATGGAGCA
ATTCACGATGATGAAAATGTTTCTGTCCGCAGCTGCAACCAGCCAGATCTGCCTGACACT
GGTCTTCCTTTTCAAAAAAGAAAAATACAACAAGGTGATGGAAGGATTCGCTGGATGTTA
CCCCAAAGGAATCGTATCCACGGGCCTTGGTGCTTCCATTTTGGGATCTGGTATGGCAGT
GTGTGGTGCTTGTCCTGGGACCGTCATGGTGCAAGTTGGCACAGGATTGCAATACTCCGG
TGTCGTCCTCGCCGGGGGTTTCGTGGGAACAATTCTTTACATATTTCTGGAGCCATTCTT
TTCCAACTGGATCGATCCGATCGGACGACCAAGCAAAAATCGGCAATTCTTGGCGTCTTG
GTTCAAAATGCCTCAGTGGAAACTCGCCATTCCCGTGGCGATCTTTCTTGCCGCCATTGT
TGCCATTCTTGAAGTCTTCTTGCCGTACCAAGACGACCATCCGTATCCCGAGTTCTACTT
TACTGAGCCAATCAACGTGACTGCACCGACGGACACAGGCCTGTGGGTAATCAAACCCGT
ACCAATTATTTCTGACTTCACCTGGCCGCCTTACTTGTCCGGAGTCGTCGTCGGACTTCT
TCAACTAATAACCATCTTTACTTTGCAAGACACACTAGGATCATCAACGGGATGGGTAGC
ACTCATTGCCAGCGTAATGTACGCCATCGCTCCTAAAATCGCCAAAAAATCAGCCTATGT
CATGCGCAGCCGAGGCGGAGCAGGCAACCTGTGGCAAATCTTCTACTACATAGGAGCTAT
CATAGCGGCATCTCTGGCTGCCTTCAGTGCGAACATGCTCATCAATCTCGACCCTCCCAC
CAATAGCTTCAACCCAATCCGTTCATTTTTTGGCGGCGTCATGATTCTATTCGGCTCTCG
CCTTGCCGGCGGATGCACAAGTGGACACGGCATCTCCGGCTTTGGTCTCCTCAACACAAT
GTCCCTCCTTGCCGTCCCGTTCATGTTCGCCGGCGGAATCTTCACCGCGTTCGCCATAGA
CAGCTTTCACTACAACGGCAATTTTTTCCAAGTTCCGTAAAACGACAAGTCGTCATTGCG
ACTGCAGCATTGGACACCATTTATCTATTCATAGTCAATATAAAAGTGCCTTTATTACGT
AAATTCGCTCTGTTGTGTAAAAAAACTAATC
>comp7277_c0_seq1 len=1407 path=[1:0-1406]
CGTTTCCGTCACTTTTCGCGTGCTGAGCGCGGTCTAAAGACCCGATACGTCCAGTCGTGA
CTTGAGACAGTGAAATGCAATGAGCAAATCTCCACAGGGAAGAAGTGGCGGTCTTCTACC
ATACGCCTGTTTATATATAGATGCATCATGGTGGCAATTCCTCAGTGCATTCTCGTCAAT
CACGCGGTGCGACGATTCTGTCGAACTGACGGAGAAAATCGAGTCTCTCTTTGGAGGGTC
GTCCTGCTGCATCGTTTCCTTCTGCGTCCGCTCTGCCTTCGATGTCTACCTCCAAGTGTC
CGGACATCCACCCGGCTCGCAGATCATCATGACGGCCGTCAACATTCCAGACATGTCCCG
AATCATCCGACATCATGGCTTTACTCCCGTTCCAGTTGACATCCAATCAGAAACCTTAGC
TCCGGATGTGACAGCCCTGGAAGCGATAGTGACCTCACAAACCGTAGCCATAGTCGTAGC
GCACCTGTACGGAAGGTGGATTGACATGACGGGCGTTGTGGCGTTTGCTAAAAAGCACAA
ATTGGATGTGATTGAAGACTGTGCTCAGTCGTTCTCTGGTTTTGACAATCTTGGCCACCC
AGACGCCCTTTTGACTTTATTCAGCTTTGGCGCCATAAAGCACGCCACAGGTTTTGGAGG
AGGCGTGACGGTTGTTCGTAATCCTGATTTGTTGGCGAAAATTCGCGAGCGACAATCCAC
ATATCCAGTTTTGTCACGATGGATGTTCTTCAAGCGACTGCTCCGCTATTTCCTAGTCGC
AGTGACATTAAACAGCCCTTCAGTGAATTTCTATGTACGACACCTCTTAGGATTTTTCAA
TGTGGATCATAAGAAATATGCAGTGACACTTTTGCGTGGATTCAGATTCCAGCTAATGCC
GTTTTTACGGTGGAGGCCATCAGGAGCAATGCTTCACTCGCTGCATGACGCTTTGATGGC
ATTCTCTCCTGATGACTATGCAAGGAACACACTGCATTGTGAGTATGTCATTGACAGACT
TCCAGCAACAGTGAAAGTACCAGGAAGCAAGACTGTGGTGAGAAATCACTGGCTATTTCC
TGTGATAGTGAGTGATCCTGAGGCTTACATCAGAGAGTTGACAAAGAGAGGAGTTGACGC
ATATCGTGGTGTCACTCAGCTGGATTTGGTTCAACCAGAGAATAAGGAAGAGTTTCCTTT
TCCTAAACATGCTGAAGAACTGATGAATTACGTTATATATTTGCCAGTCCACAAGAGGGT
TCCCTTTGGAGAAATCCAACGCCTCTGTGAAATCTTGGCTGAAGTTGCTGAGGCTGTTGA
CTTCCGAAAAGTGCTAGTTAAATCAAATCTTTAGTTATATCCAATTGCTCCGGTTATTTA
TCAGTACGTTTGCGTTATCTTCATAAG
>comp7278_c0_seq1 len=1249 path=[1:0-1248]
GCGGTACCTGTCATAGGAGTGTCGGTTCAATCCGTTGGGCATGTTAGCCGCAGGGAGACG
GTACCTAGCCCTAGCCAATAAAATAAGGCAGATAAGTCTCTGCCACTCGGTGATGAAGAT
CCCACAATGCCAAATGCTCGCCTTTTCGACAAAATCAAAATCGAACAAACTCCCGAAGCG
CAACTATTTGACTAATCTACGCCGTCTCGCTAGGAGTCTTTTTCCGCCTCCTTTACCGCC
GCCGCCGCCGCCCTCTCTTCCGATGAAAGGGACGAACGGCGAAGAAATGAGCCCACATGA
TCAGACAAGATGGGAATACGTTTGGAATCGGCTTCAACACGTCGAAAGACTGCTCTATAT
CCGCGGTTACTCCATCCTCCGAGTGATGGCGTCCGTTGTCGTCTTCGTCGTACTGATGTT
TTACATTTTTCGCGATCGCATCCGGGAAAATGTAGCAGGGGAAGTAGCCAGTGTGGCGTC
TCGCTCGCTGGAGCATTCCACGGTCGTTGACCGGGCTGAACGCATGAGCAAAGGCATTCT
CGTTGAAATCCTGCAGGATCCTAATGCTAAAGAATTGGCGAAAGAGTTTGTGATTGATGT
GATTACTAGACCGGAAACCAAGGCGACGGTTGCCGCTGTTCTACAGGAAGTGCTGCTGGA
TCCGGGTGTTAGGAAAAGGGCGTTTGACTTGTCGCGTGACGTCATTGGACAGCTCTGTCA
GGATCCTGAGACAAGGGAAATTATGTTGGGTTATATGAAGGAGTTGATTGAGGATGATGT
TACAAAGGCGGCTGTTGCTGAAGTTTTTAGGGATTTGATGGCTCAGGAATATGTCCAGAC
ATATGTCGCTGATTTTTTTCAAGGAGTCATTGCATCAGACAATGTTTCAGGGCAAGCAGC
AGACTTGGCAAGGACGGTCACACGAGATGTTGTTGGAGACCAGCAAGTTCAGGCTGACAC
CAGTGAAGCTCTCTGGAAGGCTCTGAAATATGCCGTTGTTCCAGGATGGTTTAGCTAATC
AGGGGATTGCTCTGACATTCATCACTGCATTATCAGTACATAGATACAATTGTATTTGCA
ATTGAACCATGCACTACAGTAAAACCTGTGTATTGCCACTACCAAACACTCTGGTCACAG
ACAGGTGCCGTTTTATCAGGGCTTAAAAAAATGCAATAAGAAAGTGTGTTCTGTGCATGG
CGCCTGCAAGACTGACTTACATAGTCAAAGGCGTTATAAAGAAATCAAC
>comp7296_c0_seq1 len=446 path=[1:0-87 89:88-445]
AATATCGCCAAGTGACACGTTCTAGGTGCGTGCTGACATCGATCCCGACGGCCAAGTGCG
AGTCATTAGCCCGGGAGACCACCTGGGAAGTTCCGACTGCCTGTATTTGATCGCTTGGAC
CAACCTAACAGACGGAACAAGAGAGCTACCATACACATGCAAGCAGATCGAATTCAGAAG
CCGTTCAACTTCAACTTCAAAATTTCGCAAGGCGATCGCAGAATGGGTCCATGCATGCAG
AGGGAAAGAAAAACAGCTCAGTTCTCTGATACAGGGCGTTGGCCGTTTTACGGCCAGCTC
GCACCTGGACTTTCCGCTCTTACCTGAAGCAGTGACAACCAGAAGGCAGATGAATGCGGA
AAGGAAAGACATCTCGTTGCCGACGAATAAACCAACCGAGAAGACGCGTTGCTTGGCAGT
AATCCGACCACGAGTTTCAGACTAGC
>comp7300_c0_seq1 len=3437 path=[1:0-3436]
GAACGTGTAGAGATGGAATTGCTGAGTTCAGCTGCAATTGCGGAAGAACATTTACAGGAA
CATTCTGCGATAGTCCCATTCCATTCTGCAGTTCTAATCTGTGCCTGAATGGCGGAACCT
GCGTGGACGTACTTGACGGTGGCTACAAATGCAATTGTTCGCTTCCATTTACCGGAAGTC
GATGCCGAACGAAGATTGGACTTTGCCAGAGCGAACCTTGCATGAATAACGGAACTTGTA
CGACTCGAAGTGGCGAATTCAGGTGTACTTGCTCGTCTTCATACACTGGCAGGCTGTGCG
AATACACAGTTGAATCACCGTCCGTCTGTTCGTCAAATCCTTGCCTGAATAATGGCACGT
GTGTTGAAAGCAAGACGGAGTTTGTCTGCAATTGCACGGAAGATTTCTCCGGCGACCGCT
GCACTTCCCCCAATTATTGTAGCTCAAATCCGTGCGAAAATGATGGCACGTGCACTAACG
AAGCAACGAAGTTTTCTTGCGCTTGTCCTCCAGCGTTTGACGGTAATACCTGCGGTGAAT
TTGTATCGCCTTGCAAGAACGAGCGGTGCAAAAATGGCGGAACTTGTTTCTCTCCAAACA
GTGGAGATTCTCCTGAATGCCAGTGCCCGCCGAGCCCTTGCTTGAACGGTGGCACGTGTC
AAGTCGCAAGCAATGGCTCTGCCGCATGCGTTTGCACTTTGGCATTTAAGGGAAGCACTT
GCAATGAACCGTTGGAACTGGATGATTCGGGCGACGGTCTGAGCACTGTAGTCATTGTGG
TTATAGTAATCACCTGTGTCATCCTTCTCGTCCTTCTCTGCTGTGTCTTTGTTGTTGTTC
CATGTAGACGTAGGAAAAAACATGTGTATCACGTGGAGATGCGCCAAAAAGAATTGGAGT
TGCTCTCAAAACCAAGCACGGAAATACTGGTGTAGCAGGTGTGACATGTATAGTTAGTTA
GCGCGCGCTAGATTGACTTGTGACCGCATGAGCAAGAAACGCACTCTTTCTCCTGCTTTC
TTTTGCTGTGTATTCTTTTTCTTTTGTCCTCTACTTGTTATTTTGAGTGTCAAATCGCAA
CAGGCAAGCGATACATAAGGAGGACATTAGACATAGAAGCCCCTCCCACTCTCCACAACG
AAATCAGACGACGGAATGGCGAAAGCAGCGACCTCTATTACAGTTTTTGCTGTCCTACTT
CTCTCTACAGCTTTCTCGCTTCAAGATCCGTGCAAGAGTAACCTTTGCTCTTCGCAGTCT
ACCTGCCAAGATGATGGCGCCGGTAGCTACGTGTGCGTTTGCACCCCGGGCTACACAGAT
CGCCTCTGCGAGACAGAATTGTGTCAAAGCAGTTCGTGCAACGGTCCTAATGGCCTTTGC
AATCCGCAATTTAACTATAGCGAACCGATATCGTCGGGCAATGGTCTTTGTTTCTGCATT
GGATACACGGGAGATCGTTGCGAGCTGCCGATTGGCCCATGCATTGAGCAGGGTGGAAAC
ACCTTCTGTAATACGCGAGGCTCCGACTGTCATAACGTCGGCACTACTAGCTTTCAGTGT
GGGCGACCGTGCGCTACCGAACCTTGCAAAAATAATGGAAATTGCACGGAATTGACCAAA
GCGGATGGCTACAATTGCACGTGCAATGCCGAGTGGACGGGCCTGCAGTGCGAGATCCGG
GTGACCGACTGTCTTTCGCAGCCGTGTCAAAACAATGCAACATGCATTCCAAACAATGGC
GCCGGTTCCGGCTACGACTGCGCCTGTCTTGATTATCATACGGGGGCTCATTGCGAGACA
GAGATGCACCTGTGCCGGTCTAGTCCCTGCCAAAATGGTGGTCGCTGCATTCAAACGGTC
GACGACGAGTATATGTGCGAATGCGCAGAAGGCTACTCTGGTGTAAACTGTGAGACGGAA
GTGCTGGAATGCGCTTCCGGACCGTGTCTTAATAGCGGCACATGCGTGGAGAAATTGAAT
GGATATTCTTGTACATGCGCAAGTGGATTCAAAGGAGATCACTGTGAACGGGATGTCATT
GATGAGTGCACCTCAAGTCCTTGCCAGAACAATGGCTTCTGTGTTGACCAAATTCAATCG
TACACTTGCTTTTGCGTTCCCGGCTTTTTTGGCTCACTCTGCGAGTACGACATTAACGAG
TGCACACCACCGTCACATTTGACGCCGGATTGTCATCACGGCACGTGCCGTAACACAAAG
GGCGGTCTCTATTGCCAGTGTGATGCGGGATATACCGGACAGACATGCGAGACAGAACTG
GACGAATGCTCGGTGGTATTATGCGCGAATGGCGGCACCTGCGTAGATTTGGTCGACGAC
TACCGCTGCAATTGCCCCTTCGGATATACGGGAAAAGAATGCGATTCGGAGGTGAACGAG
TGTGCTTCAATGCCCTGTCAGAATAACGGCACGTGCACGGACAAACTGGCCTCATATCAG
TGTGAGTGCGCTTCCGGTTTTACTGGAGTTCATTGTGAAACAAATGTGGACGAGTGTTCG
TCCAATCCTTGTACTTCAAATGGGGTTTGTGTTGATGTTGTTGACAGCTTTTTTTGCCAC
TGTCAGAGCGGATTTACCGGTGTTCTATGTGAAAGCGAGGTGGACGAGTGCCAGTCGTCA
CCATGTGAAAACGGCGGGGCCTGCCGGGACATTGTAGATGGTTTCGTTTGCAGTTGTTCA
GTTGGATATACGGGTTTGACGTGCGAGATCAACATTGATGAATGTGCTTCAAGTCCGTGC
AAAAATGGTGGCACTTGCAATGACGGCGTAGATGGCTTTACTTGTGCCTGTGCTGACGGA
TATACGGGTGTTATCTGCGAGTCAAACATCGACGAATGTGATTCGAATCCGTGCGAAAAT
GACGGCACCTGCAGTGACGATGTTGACGGATACACCTGCCATTGTCGGAGCGGATGGACG
GGAGTTCATTGTGATGTGGATATTAATGAGTGCAACGCCAGCTCTCAGGTCCTTTGCTTT
AATGGTGGATCCTGTCGGAATTTAAATGGGACATATGATTGCCTCTGCGCTTATGGCTAT
GCGGGACGGAACTGCAACGACACGAATGAATGCGTTCGAAATGATACATGCAAGAATGGA
GCCTCTTGTCAGAATTTAGACGGAGGCTACGAATGCTACTGCGTTTCCGGTTTTACAGGT
CGAAATTGCGAAACAGAGTTGATTGAATGCATATCAAATCCTTGTCAAAATGGCGGCAAT
TGCTCGGAGTCAGTTGGCGGCTTTGTGTGCGTTTGCTCCTCCGGATTCACTGGCGACCGC
TGCGAGACGAACATTGACGAATGCGTGTCACGGCCTTGTCGCAGTGGAGGAACTTGCCTG
GACAATCCCGATGGGTACAGTTGCTTATGTCAGAGTGGATTCACGGGATTCGATTGCGAG
ACGGACATTGACGAATG
>comp7312_c0_seq1 len=330 path=[1:0-92 94:93-329]
GGTCTTCAGTGCTATTGAATGTGATGACATTTCAACTTACAAGAAATGTCATACCAGGAG
TGACAAACTACTGGATGATAGTTGGGTTGAGTGAAAGTGAGGAAGGTGAGATTGCGGATT
TAGCAAAGATAACGTTCAATACTTCCAGCCTGACGGTTGAGTTGCACGATCAATACAGTA
AAACATGCTCATATCCTCAGAGTGATTTTGATCAAGAACAGCTTTCTATTCTTGACTCTG
CTTTCAATGCAACTTCAATATCAGTCACGTTTTCACGTAACGTAAACTCTTCAGATCCTA
ACGATCTGAATTATAGCGGAAACAAAAGCG
>comp7317_c0_seq1 len=641 path=[1:0-206 208:207-640]
TGAGAACAAGAATCAGCAGATCTTGAAGATCTGCCGCGTCGCATCATGTGGAGGTGGCGC
AGAATACGCCACTCAAAAGCTCACCCACTACCAGGCTTCACCCACACCTGCATTTCAACG
TATGGGACACTTGGGAGTTGAAAAGAGATTGGAATCTGACCAGAAGAAGTTTTCTAAACT
CAAATGCTTTGGCACAGAAATTCATACCATCGTTTCTTGACACTTGATGACGCAGATGAA
GAAGATAGAGCTGGCTTTCCAGCGTCTGAAGTGGATGAGATATTTCAAGAAATCCGGGAT
CATCCTCTTGAAAATTCCCATTTATTAGATGATTTGAAAGGAAGGCGGCTTCTAAGTTTG
ATATTCCGGTTAACAACATCCGCTACACCGTCAACTATCTGAATGAAGACAGACGAACAT
TTGAAAATGATGCTTTGGCGTATGAGAATATCTTGCAGTTCTGCCAGTCATTTGAAGAGG
GAAGATTATTGGAATACGGTGGTATGTCAGCTAAAGCAGCGACAGAAGATGGTCTTATGT
GGCCAGACAGCAACTAGTCGACGAGCTGTTGTTAGTATTGTGATGCTTCTGTTTTATCTA
CTGCAATCCGTGCTAGCATGTGTCGATGCATTAGCAACTAG
>comp7323_c0_seq1 len=1184 path=[1:0-255 260:256-1183]
GGACTTCATTGCTATGGCCGACCTTGACACGTTCATTCGACAACAGCGAGCAAAATTGGA
GGAAGAACGGTCAGAAGTTGTATCTAGAACGCTAATTCGAGATGAAGATCCCGTCAAAGA
AAACGACCCGCCTTTCCCCCCCCAACGTCCTCGAAAGGTTTTGCCGTCTGAGACGGGCCT
AAAGCTAGGCAAATACGAAGATAAGCAGAAAGTTTTGAAAGAAGAAAGGAAGCGGGAATA
TCAAGAATTCTTGTCTCAGCAGGGAAAGGGACGAAGAAGGGGCCAGCAGGAGAGCGAGTC
AGTAGGGCGTGGACTGCAGATCGGCGATAGAGATGAAAAAAAGGAGCAGTTGAGGACAGA
ACGGCAGAGGGAATATCGGGAGCATTTAGCAAAGAAGCAGGGTGGAGGAGATCAAGACAA
ATCTTGGCAGAGCGGAAGAGAGAATCTTAGGGAAAGACGTCAAAGGGAACTTGGCTATGA
TGACGGACAGGGGCGTGGTTCTGATCTTTATAACGAAATGTTGAGCAGAAAGCGGCTGGA
AGAACGGAATTACCGAGCACAAGCAACAAGACGGGTTCCTCTGTCATATGAGGATGGCTA
TGATGAAGAAGAGGATTTGAGATATAGGTCACGGCCTACTTCTCAGGAGGATCGACTTGG
ACGAAGAGGAAGAAGACAAGTCGCTTTTAATAGTCGCCGTACATCGTCTGCACCAATGGC
AAGAAGTCCACTGCCCCTTCGTGGCATAGCGTCCTTGATGACTGATGAGAGTGACAGGAG
AAGGGAAAAAGGGCATGCTGCACAGCAGCCTAGGGAAAGGGAACAACAAAGGCATTCTGA
TTGGAAGGCAGATAGAACGTCACGCAGACCAAGACCGACAAAGAAGGATCGTTTTGAAGA
GGATTTGTATTATGAGGCAGACAGAGGTGGTGATGATCTTTTGGAAGATGACTGGTTGGA
GAAATGGGTGAGACGGCCTGCGCGACGACGTCCAAGGCCGTACAGAGAGGAGGAAGAGGA
AGACTGGGAGTTGAGTAGGGAGGACCAACACAGGAGGAGTAGAGTTCGCTTTGAGGATGA
AGATGATGACTATCACTCGAACTCACACTCAAGAGCGAAATATCAAGAAGAGAGACGGCC
GAGGAAGAGAGACGATGTTCCGCCGCCTTCTTATTCTGGGAGAG
>comp7369_c0_seq1 len=738 path=[1:0-449 451:450-737]
AAAATATCAAGCAGAAACTCCAACTGATGCAGCAGAAAGTCCAGCAAGGTCTGAAACTGG
TTGATGGGATGGTGAAAGTAGCCAGAGTCCGTCTGAATATTGTTGGACAAGACGGAGTTG
GAAAAAGTTCTTTCATTCGACTCTTACTGAAGAAAAAATTTGATGACCTTGCTAGCACAT
GTGGCATTGACGTGAGCAATGCCAGGGTGAACGTGATACGGTCCCATGCTGCATCTTCTG
ATGGTGGTTTGGAGTGGCAGTCCTTGGATTGCAAACAATTGAAAGAACTTTTGGGTGACT
ATTTTGCAAAGGCAACAGTGGAAGTTGAAAGAGAAGTCTTATTTGAGGAAAAAGAGCATT
CAACGGAAGGTGGAAGCTCTTCAGGAAATGATACAGAAAGAAATAGCTCTGGTGGATCTT
CTAGCCAGGATGTTGATCATGTGGATCTACCTAAGGAGCATCTTCGTAAGATTAAAGCGA
TTATCAATGATCCGTCCAGAGTTGGGCCTCAGGGTTACATCATTCTGCTGACAATCTGCG
ATTTCGGAGGTCAGGAGCCTTTTCTTCAGTCACATGCAGCCTTGATGCCCTCGGGATCTC
TCTCCGTCTACATGCTAGTGTTCAATGGCGCAGAGCTTCTCAGCGATAAAGCTGAGTCAT
TTTTCCGCGAAGTTGAAGGAAATTCCATTGCTAAGAGTCAACAAAAGCTATGCAGAATGA
AGATCAACGGCGACTTTC
>comp7371_c0_seq1 len=216 path=[1:0-84 86:85-162 164:163-215]
TCGGGTATGAAATAATTGGAGAAAGAACTGTCACTTGCAGCAATGATGGAAATTGGTCTC
CAAAAATAGAGAGTCCTAAATGCCAAGGTAAATCTAAATCTTATTTTTCTTTTTGTATTA
TGCTTTGGGTTTGGAATGTTGTAATACGAGCAAAACTTGACATAGATAATGGAAAAGCTG
ATATCGCCAGCACTTCTTATTACTGCAACCAAACAA
>comp7409_c0_seq1 len=287 path=[1:0-227 229:228-286]
GCTCGCGCTTTAGCTCCTACAGAGTTTTCTTATCTTAGTCTTTCGTTTGCTTCGGAGTCC
AGCCACTGAGATGACCCGGCCGACCCCGGTAAAAGACGTTCTCAAAGAAGTATTTCGCGA
GTCAAACCTGCTGAAGCTGGGTAGTACAGCCCAAAAAGTCAACAAGATCCTTTCTCAGCC
TTATATTCACCTTTCCAAGACCGTCCAGAAATTGTATGGAGCGTCTCAAGAACGGCTGCC
ATTTACCGACGATCTATTACGACGAAGAACGCAGGCTTTTTGTAAAG
>comp7441_c0_seq1 len=341 path=[1:0-340]
GTTCAATTCGTAGCCAGAAAAACATGAGGCAACAAAAGGCAACATAGAAAAGCACCTCAT
[truncated: 66,641,657 more chars]
