# Supplementary material for: Transcriptome sequencing and delimitation of sympatric Oscarella species (O. carmela and O. pearsei sp. nov) from California, USA
Source: PLoS One. 2017 Sep 11;12(9):e0183002. doi: 10.1371/journal.pone.0183002 (PMC5593202; doi:10.1371/journal.pone.0183002)
Supplement: S6 Fig — FASTA formatted transcriptome assembly. (TXT) [file pone.0183002.s006.txt]

>comp21601_c0_seq1 len=178 path=[0:0-177]
TCGGACGCCGGGAGAGCTTTCCGCATCATCGCTCTCCAAGTCCGAGTCACTGCCTAAATC
CTCATCTTTCGCTCTTTTCGGCTTCGTCGTCCCTACTGCAGAACGTCTTTTTGGTCGTTT
GCTTCGCTTCGGCTGCAGAAAGAAGCTGGACATGATAGGCTAATCCAAAGGGTGCCCC
>comp21374_c0_seq1 len=246 path=[0:0-245]
CCACTCCCATAGGGGAACTCCTTCAGAGGAGATGACCGCTTGCAGAGCGACGCAGGCGCC
GAGAACGAGGTGAATGATGAGAACGATCCGCATGCGCCACTTCGCTTCGACTATGCGCGA
ATAGTGCGACGCGACGCGCTGCCTATGACCGAAATCGGACCCGTCTGTGCCCGTCGCTCT
CGGACCTTCGCGAGAAGACATGAAGTTGAGGAAACGGTTTCACGTGTGCCGGCTAGAATA
GAAATC
>comp20230_c0_seq1 len=340 path=[0:0-339]
GTCGCCGCTCACGTGATAGCGATCGTGAACGATCGTACACAATTGGAGTGCGAAGGACGA
AGTTTGCGTAGTGTGGCGTGGTTCTTCAATGGAGCATCTGTTGGCAGTGGTTCAAATTAT
CAAGTCGACGTTTCATCCGCCCTAAATCATAGTACTTTGACCATAAACAACGTAGCTTTG
TCCGACTCTGGAGTGTATCAATGTCGAAGTTTATCTGCAGTAGCAACAGTGCGGTTGAGC
GTAAGACTACCCGCTATGCCTAAAATTGTGCGCAACCCTCGGAGCTTTCTCATGGTGGTG
AAGGGCAGTCAAGTTCAACTTTTATGTGATGCTATTGGTA
>comp20104_c0_seq1 len=108 path=[0:0-107]
TCGAACCACCACCGCGAAATGTCGTCGTCCGACGCCGAACAAGTGATTCCGTACGACGAA
CTGACGTTTCCGTCCGACGACAACGACTCGCTGCTCGGCTCCGGCTCC
>comp21975_c0_seq1 len=358 path=[0:0-250 276:251-357]
GGGCCCCGTCGGTTTTGCGAGTCTTCAAAAGAAGGATGTTGGCAAATGGGAATGCGGGGC
GTGTTTGGTGAGGAATGCGGACGAGCTGAATGAATGCATGTCGTGCAAGACGCCCAGAAA
GAAGCCGGAAGGCATGCCAAAGATACAGTTGGGATTTCCGAAGTTGATTGCCAAGGTTGA
TCTATGGGAATGCAGTGTTTGTCTCGTTAAAAACGAGAAGGAGTCGACGAAATGCAAGTC
TTGCTCGAGTCCGAAGGAAGGGAAGTCGAAGGAGCAGCCGGCCGCCTTTCCGGGCTTGGC
GAAAATGCAGCAGCCTGGTGCGTGGTCGTGCGAGACGTGCATGGTCAAGAACGACAAA
>comp21975_c0_seq2 len=270 path=[0:0-250 423:251-269]
GGGCCCCGTCGGTTTTGCGAGTCTTCAAAAGAAGGATGTTGGCAAATGGGAATGCGGGGC
GTGTTTGGTGAGGAATGCGGACGAGCTGAATGAATGCATGTCGTGCAAGACGCCCAGAAA
GAAGCCGGAAGGCATGCCAAAGATACAGTTGGGATTTCCGAAGTTGATTGCCAAGGTTGA
TCTATGGGAATGCAGTGTTTGTCTCGTTAAAAACGAGAAGGAGTCGACGAAATGCAAGTC
TTGCTCGAGTCCGAAGGAAGGGAAGTCGAA
>comp21975_c0_seq3 len=153 path=[276:0-106 383:107-152]
CGAAGGAAGGGAAGTCGAAGGAGCAGCCGGCCGCCTTTCCGGGCTTGGCGAAAATGCAGC
AGCCTGGTGCGTGGTCGTGCGAGACGTGCATGGTCAAGAACGACAAAGAGGCGGGCAAAT
GCAAGTCCTGTGGAGAGCCCAAAGAAAAAAAAA
>comp21873_c0_seq1 len=118 path=[0:0-117]
GCCGCCAACGTACGTTTTAATTAATTCAGGAAAAGAAAAAATTGCAATATAAACTATAAA
GCTTCAAGATTTTCGCGCGAAAATGTCAAGCACCCGCTTAAAAGAAGGTCGTCCCGAA
>comp20896_c0_seq1 len=482 path=[0:0-175 176:176-481]
CAACATTGGAACTGTAACTTGGTAGATGAGTCGCCGAAGATGCCTGCGATGGTTCAGCTC
TGACGGCGGAACGCTGAAAAGCGACTGTGGGTTGCTGGAAGTTGTCCTTCCCGTCCACCG
ACGCAGGATGAACTTCGTCGTTGACGGAAGCAGCGGGTGAAAGTTCGGTGTGAATGACGT
TCGTTGTTGGGACTTCGCCTGATTGAATTTGCGATTTTTGCATCAATTGCATATTTGGGA
CTGGATTCGACTGGCTGCTATAGTATGAACCTCCATCGAGTGGTGGAAGGTTCTGCGGAG
GCACCTTCTCGTCCTGATCGGCCAACTCGGTTTCACTGTTGCCAGACGAAATTGATTTCG
CCACTTGATCAGCGTCCAGCCCAGGTAAAGGCAAAGTGTCTACAGCAAAATTCTGAGCTG
TGGGCTGGTAAACAGACTCTTGCGGCGGCAGACTGACTGGAAATGCAGGTTGCGGTATTG
GT
>comp20896_c1_seq1 len=69 path=[482:0-68]
TGCTGCTGCTGCTGCTGCTGGTGGGGTAACTAGTTCTATAAGAGCTCTTTAGTCCGGTTC
TCAGCGGCG
>comp21571_c0_seq1 len=77 path=[0:0-76]
TCTTCTGTTAGTTGCTTTTCTTTTCTTTTTTTTGTTTTGAGCTAGTCTTACAGTAGAACT
AAAAGCACAGATCGGAA
>comp21205_c0_seq1 len=317 path=[0:0-316]
CGGAACGCGAACGTCGCAGACGATTCCCTCGTATTTCGCCGGCCAGACGTATCCCTTTCC
CTGCGGCCGATGGGGTCGCGTTTGCAGTCCGTCGTCTCGGCAACCCGATTCGAGTCCTTT
GCCGTAGACGTAGAATAGCTTCTTGCTGCGCTCCTTTTTGGGACCCTTGAAGACGTAGTG
GAGCTTGTAGGCGTCCTCCGGCTGCAGCTGCGTGAAGTCGTTCAATTTCGCGTGGTAAAA
GTAGCCCGTTTTGACGTCCGGATTTTGATTTCCCGGACTGCGGTGTCGAATCGTGCCGTG
GGAGAGATTGAGAAGGA
>comp21168_c0_seq1 len=168 path=[0:0-167]
AGCAGGGTAAAAGCACTAATAACACAGAGAGGGGAGTTGATAGAACTAGAGGCCAGACAA
ACGCGATTTTGTGCATTTTCACTGTACAAGCAAGCCAAGCGACTAAATAGGCGCCCAAAG
TCGTAAAGATGTTAACGAGAAAGGGCACGTTGTCGAAACGATTTTGAC
>comp21794_c0_seq1 len=127 path=[0:0-126]
GCATGCTCGAGCAAATAATCACTGCCGGCAAACACGAGAAACAAGTATCCACGTAAACAG
TTGCACGTTGACTGAGAGGCCAAAATACATCTTTTATTAAGACTGAAAGACAGAAATTTT
GTCACTT
>comp21056_c0_seq1 len=402 path=[0:0-401]
CGCTTGGATCCACATTGACTCTGCGCACCATCACGTCGTACTCTATCGACGAGAGAGGCA
CAGTACGAGGCGGTGACCACGAAATGAAGAGCCGATTCGAGCCCGTCGCAAAAACGCGAA
CGTTTGACGGCTTCTCCGGCTTCGTTCGATTCGTTTCGACGGCAAGAAAGGCGTTCCATT
TGCCCGTCAAATTCGGGCACGATTCATTGTAGTTGTAATATCGCGCACGAATTCGAAAAT
TGTAGAGCGATTCGCCTTGAAGGGGCGTGCATTCGAATCGATAGCGACGCTCCTCGGTCA
CCGCTCCCGACGGAACTGGGCATATCTTCTTGACGTTCGCGTACGTCAATTCGATGTCGT
AGCCGCTAATGCTTCCCCGGATGGGCGTCGGTTCATTCCACG
>comp21483_c0_seq1 len=316 path=[101:0-179 417:180-183 285:184-315]
GCACAACGACTTTCCGTACCAATGCCGAGGACAGTGGAAAAACCGGCTCGCGCGATTCAA
TTTCAGCAAACCAATCAATACAACTCAAACCGACTTGCCTCGTCTCAGAAAAGGAAAACT
GGCAGCTCAGTTTTGGGTCTCCTACTCTGACTGCGAGTCCCAATACAAAGACGCCACGCG
CGTCTTCATCGACCAAATCGACGTCATACGTCGCCTCGTCGACTTATACCCCGACGACTT
GGAATTCGTTACGACGTCGCTCGGCATCGAGGACGCATTTCGCGCCGGGCGCATCGCGTC
TCTGATCGGCGTTGAA
>comp21483_c0_seq2 len=281 path=[0:0-100 101:101-280]
ACGGCATTATTGACGCTGCAAACGTCGTCGAGCCCATCGCTGCCGTCCGATCCGCTCGAG
CGCGCCAAGGCGCTCATGGAAATCCATCCGCTTGTGGACGGGCACAACGACTTTCCGTAC
CAATGCCGAGGACAGTGGAAAAACCGGCTCGCGCGATTCAATTTCAGCAAACCAATCAAT
ACAACTCAAACCGACTTGCCTCGTCTCAGAAAAGGAAAACTGGCAGCTCAGTTTTGGGTC
TCCTACTCTGACTGCGAGTCCCAATACAAAGACGCCACGCG
>comp21483_c0_seq3 len=136 path=[0:0-100 444:101-135]
ACGGCATTATTGACGCTGCAAACGTCGTCGAGCCCATCGCTGCCGTCCGATCCGCTCGAG
CGCGCCAAGGCGCTCATGGAAATCCATCCGCTTGTGGACGGTCACAACGACTTTCCGTAC
CCATGCCGAGGACAGT
>comp20627_c0_seq1 len=51 path=[0:0-50]
TTTGATATGAAGACTCGCTCGATTACTTGTCACTGCCTGCCCAACATCGGG
>comp20457_c0_seq1 len=172 path=[0:0-171]
GTTTGACATTCACGTTGGGGCATCGCGGAACGAAGTGGACTTTTCGTTTTCGTGGCTCTC
GCGTATAGAATCTGGCGTATTTAGGAGATCCGAGGCTGTACAAGTCTTTGTAGGACTCAA
GTGGCTCGCTGAGCAGCCTTTCGCAGACTGGAGTGTTCTTCTCCAAGCTTTG
>comp21516_c0_seq1 len=458 path=[0:0-457]
CAAGTGACCGCTCTCTGGGAGCTTCACAATAGTCTGACTGCGTGGAAAACGACGACGAGT
TGGAAGCCGTGGGAGCACATTTATCCGAGACAGAAAGGACAGACGCTGCCCTACTATAAT
CTCGGCGGGAAATATTGCGTCAAATTATTCTGGATGGGATTGTGGCGAAAGATTGTGATT
GATGATACCCTGCCTGTGGATAGCCAAGGAAAGCTACTGCTTCCCATCAGCCGACCGAAC
GAGCTCTGGCTGCCCCTACTCGCAAAGGCGATTCTCAAAGTAGCAGCGTTGGACTACCAA
AGTGATCTCAATCCGACGTTGGAATTCGGCGACGTGAGCGTCATTCATCTCCTAACCGGC
TGGCTTCCCGAATCCATTCCAATCCGATCGGGTCACAAGAATCCCATGTGGAAATTAATC
AAAGGCAATCTGCCTCGATGGACGCCGCCGCCGGCGAC
>comp21192_c0_seq1 len=709 path=[0:0-708]
CGGTAAAGTCGGGATAGACGTGAAAGCCGGAATTCTTTCCGTCCGATACGAAAAATTGAA
ACGAATCGGTGCTGCTTGGAGAAGCGGCGTCTTCATGTCGGTATCCAATCAAACCGCTGT
CAATGTCTTGTTGACTGAATCGACCGTCAATTGAAGTAACGGCCAGATTAACGAGACGAC
CGTGCGCCGGTAAAGCCGCGAGCGTGTACGTGATCCGACTCGGTTCCGTATCGGGATCAA
TGGCTTTGAGATTTAGTGCGGAGAGAAGAGTCGTGTTGGCTCGTTCCGCTGCGAGAGGAT
AAAACTCGACGACGGGACGCGAGTCGTCGACGGAGTTGATCATGACGACGAACGTGCGTC
GAAAATACTGATCGCCGTTCGTCACGCGAAATTCGAACGCGTCGTAGGGCTCCTCGTTTC
CGTTTGTGTGCACGTACACAATTCGGTTTTCGGCCAAGTTCAGCTGAGTGAATTCGGAGA
CGGGATGCTGCCCCGTCGCGTCGACACGCACAAGCAGGCCGGCGCGGGGCGGACTACTAG
TAGAAACCATGTACAGAATATCTTTCGCCTCATTCGAGCCGTCGTATGCCGTCAACAAAT
CGGTCGTTATGACGACGCGACCGCCTTCCGTCACTCGAGCGACTTTGCTTATGACGCGAA
GTCCGCGCGACAACGGCGGCAGAATCGTCACGAAAAAGAAGACGTCAAT
>comp21523_c0_seq1 len=718 path=[0:0-677 678:678-717]
CGCGTCTTTGGGGACGACGTCCGTGTCCGGTCGGTCGACGTGCTTGGGAAAGGCGAGCCC
GTTGGGAAACTCGTCGGTGTATCCCATCGCTTTGAGCAGATTGCGCGATCCCCTGAGACA
GGCGACTCGAGCCTGATAGACCCCATTGCTGAACTTGATCTGACGCCAAAACTGGGGCCG
ATTCGGCTTCAGGAGATTCACGGCGTACTTTTCCAATATATCGAATGCCGATATCACCAT
GGGCAGACTGTCCGATGTTGCTCGATTATCGGCGAGAATGCGACGCAAATCGACGATATC
GTAACGAACGTCGACGGGCGCGTCGGCGTCGACGACGCTGCGCGCTCGTTGGGCGCCGTC
GCGCGGCGAGCTCGCCAATTCTCTGTACAGGCGTTCGAGTTCGGCTTTTTGGGAGAGGAC
TCGATTGTTCGATGGAGTCGAGCCGGCGGCGGGAGGTGGTGCGTACGACGCTCGCGAACG
CGGCTTCGGAGTGGGTCGCAAGGACGCTTGCGGCTGTAGTCGATCCGGGTGGGCGAGAGA
CGTTCTCGGCGGATCGACGCTGTTCGTGCGGCCTGCATGGTCCGTGTTGGGATGCTGGCA
GTTTCTGCACAGGTTCGGGTCCATTGAGTTCTTTGAGAAGCCGTCGTTTTCGCAGCAAGC
GCAGTTCGTCGACATCATCATTACGCTGGGGACTACTTGCTTACGCTCATAGATCGGA
>comp21103_c0_seq1 len=70 path=[0:0-69]
AACTCAAGACAATGCCTGATTGTGCTTGTACAAAAGCTGGAGGAGCAGCCTGCGATTGCG
GACCTGATTG
>comp21569_c0_seq1 len=96 path=[0:0-95]
TGTTTGTGCTACTACTGGAACAACGTCGATCTGCTCTTTTGATCATCTAGCTGAAATTGA
GCTTACCTGTTAGCTAGAGATATTTTCATCACAAAC
>comp20299_c0_seq1 len=198 path=[5:0-59 83:60-62 86:63-197]
CCGCTCTTCCGATCTAAAACACCGAAACTATCGCGAAAAGAGTCGTCACCCGTTTTCGCG
GGCCCGAGCGAGTTTCCCGACCCTTCGCCGCCTTCGCCGGCCTCGGCCTCGCCGCCTCCT
TCTCCTCGTCCGCCGATTACGCCATCTTCGGGTCTGTTTCATGGGACGGCCGTACGAAGG
CGACTGCGAGCATCGCCG
>comp21532_c0_seq1 len=266 path=[0:0-265]
CGAACGTTGCCGTTCAGAAAGATCCGAAATTTGGGCGGCAAGTTGGGGTTTTCCGTTGAA
GAACGGTTGGGCATTAGCTGTGTGGGGGACCTCTGCTCGTTTGAAATGGCCAAGCTTCGT
GAAGTGTTTGGAGAGAAGAATGGAAGTTGGCTTTACAACATCTGCCGCGGTCTCGACAGC
GAACCTATTCGACCTCGACAACTTCCTAAATCAATTGGATGCAGTAAGAATTTTCCGGGT
CCAGTGAAACTAGTATCACACGAGCA
>comp21732_c0_seq1 len=54 path=[0:0-53]
TTTCCTGTTCAAGCTCTAATTCGATTTTTAGAAGCTCAGATCGGAAGAGCGGTT
>comp21401_c0_seq1 len=240 path=[0:0-239]
ACGTCGCGCGACGCTCGCGCAGGTCCGCCTCGTCGTCGGCGGCGAGTCCGTGCGACAAAT
CGGTTCGTAGAGCGCGTCCCATCTGCTCGATTCCGCCGAAGTCGCTTTGGACGTGTTTCA
GTGCGTCGGCGCCGCGCAATTCCATGAGCGATTGAAGGTCGGAGATGTCGTAGCCGTACG
GCGGCGACGGCGCGTCCATTGCTGGTGAGTATCTGGGGTGTCGTCGTGAGGGAGCACCTC
>comp21812_c0_seq1 len=125 path=[0:0-124]
GCACTATTATATATCTGCTGCGTACACGTATTATGTGACAGATACTCTTCTGTTCTACTA
TTGATTCAATCCCAAGTTTCGACAGCAGATGGGTTGCTTGTACTCTCTTCCTCGTCACTT
CCGCA
>comp20073_c0_seq1 len=253 path=[0:0-252]
ACTGTCGTATCGTTACCCAGCAATGCCTGGTTGTCCTCGTCACTTATTGTTCCCCAAGCA
CTGCAAACGATTGTCGTTTCGTCGCAGTTTTGACAGTACGTGGTTCGGAAAACAATCGCG
GCAACGAGAAGGCATCGAGAAAGGCTCCAAATCATTTTTTCCTTTTGTAACTTTGAACTG
CGACTTAGATCCGGTGGGGTCTTTGCGTGAATGTTACGCTATAAGCCCATTCCCCACCCC
GGCGATATTCTTT
>comp20307_c0_seq1 len=93 path=[0:0-40 42:41-92]
AACCGCTCTTCCGATCTGTCATCACTTCGGAATGGCAAGTCAAATTTATGAACGGATCTC
GCTTCCACGCAAATTCAGTAAAATTCGAAGATA
>comp21368_c0_seq1 len=187 path=[0:0-186]
ACCACCTGCAACTCCGGAAACTTGCTGTTTTCTCTCCACAACTTCTCGTCGATCAAGTCC
CTCTCGTTCTCAAACAAATCCCCGGCTACAATCACGATCCCCTCGTCCTCGGTCTGCACT
CGCACACTGATATCCTGACTCGTGTGTCCGGGCGTCGGAATGACGTCGATTTGCGAGTCG
ATCCGAT
>comp21308_c0_seq1 len=97 path=[0:0-96]
GAATGCCCGTTAAGATTATAACCGCTACGACCGCACTGACCACGATACACGTGAATTCCA
GACCAATTGGTATTCTTACCAAATATTGACTTTCCAT
>comp20882_c0_seq1 len=353 path=[0:0-146 353:147-150 151:151-352]
GCTGTTTTTGAACGACAAAGCCCACATGTCGTTCGCTCCCATCCGATTTTCCGACGTCGG
AATCGAAGGGTGGCAGCCGACCGGCTTCTTGCTGCGATGGGACGGTCTCCAACAGGCGGA
ACCCTCACCCCTTCATTTTCTCATACTTAACTCCACTGACTCGACTTCCGCACTCATTAC
GCACCTGAATCCGTCCACGCCCTATCGATTCACCTTCCAAATTTATCTCCCGTGGTCGGG
AGAGCTGCTCGGACGCCAGACCGAGTTCGTAGGAACGACGCTGGCTCGACGTGCTGTTCC
GCTCGTAATTGGACTAAGGCAGACGGACATTGTCTCCGTGACGCTAGACGGAA
>comp20656_c0_seq1 len=99 path=[0:0-98]
TGAAGAGATGTGCTTTTCATTACTCTGTCTCGAAGAACTAGATTTGCAAGGGTGTGGTCT
GACCAAACTGCCAGAAAATATTGGTAGACTCACTCGGCC
>comp21049_c0_seq1 len=540 path=[0:0-539]
ACAAGTAGCAAGCCCCTTTCCATACTTAACCTCGTCATTCCCTTCAATGCCCGCAGTCCG
CTTGACAGACCTCTCCAAGACGTCCTCCAATTCCAATCCGGCCATACTATAATACAACTC
TGCGTAATCCGGATGCAAACTCTCAGGTGTGCAGCAGGCGTCGCCCAAGGCGATCGCCGA
CTCCTTCAATTTTCCCACCAACTCTTCGTCGTCTTCTTTCGTGAGAAGAAGACGACGAGG
CGAACGCCTTCTTCCGCTCCGCTTTCGGTCTTCGCACTCGACGAGATGCCGCTGTACGTG
CGACGCATTCAGCTCGGATCTCAAGAGAAGGTTTGCCTCGCAGAGCAACTGGTGGAAGAC
GGACAAGTTTTCCGTCAGAGCTGGAACAGCCGAGCCCATTTCCATCATTTCCGCGTGGAT
GGTTGATAGAGAAGAGCTTTTCAATACATAAATGCCCCATTCTGTGCATTCACTGCTCGT
CTTTGGACGTTGCAACCATTTGGATATGCTTCGGCTCCACAAGTCCGGCCTAGATTTTTC
>comp21738_c0_seq1 len=293 path=[0:0-292]
CGAAAGCCTCTGCCGTAATGAACATTCGAATAGTGGCCAGTGTAAAGTCTAAGCGAGGAA
TCCAACTCGTAAATTCCAGCATCAGCATTAATGCATGATATGATTGTTCCCCTGTATGAG
ACAAAAGCACACTCGGCATCCGTTTTCTTGACGTGGGCCGAGTCAATTAACTCTGTGCTG
CCTTCATCTGTTATGGGTTTCCGTTTTGGAAACGGAAAGGCGCTCGTCCACTTCCTCTTC
TTTTTGGATTCAGACGAAAACGCGAGACTCTCTGTCGTCTCCGAGGAGTCGTA
>comp20617_c0_seq1 len=455 path=[535:0-228 256:229-232 260:233-454]
CAGAAAGTATCTCGATTCTGTGTTTTGGAGATAGCCTCACAGAAGGCTATCACAACATGG
GATTCGCTTTTCACCCTTATTCTGAACGCTTGCAAAGTCTACTCCGATCGGAGCATGCTA
ATCTGACAACTATAAACAAAGGCAAATCGGGTGAACGTGCTCTATCAATGGACACTCGGC
TAGCAGGATTGTTGGCCGTGCAACACTACGACTGGGTGATCATACTGGGAGGCACAAACG
ATCTCGCTGACGATGTCGACCCAAAAGTTTTGGGTGAAAAAATTGCTCGTCTTCATACAT
TGTGCCACGACAAAGGAGCTATGACTGTAGCAGTCACAATACCGGAGTGCTTTGTGGAAG
CAGAGGACGAGGGGAAAGAGCGAATAGAAAGAAGAGAAGCGGTGAACGATTTCATCAGGA
AGTTTAGCTCTGTGTCTTGCCAAAATACTTTACTG
>comp20617_c0_seq2 len=256 path=[0:0-26 535:27-255]
TGGGGGCGTCACCCTCTGCGAATCAAACAGAAAGTATCTCGATTCTGTGTTTTGGAGATA
GCCTCACAGAAGGCTATCACAACATGGGATTCGCTTTTCACCCTTATTCTGAACGCTTGC
AAAGTCTACTCCGATCGGAGCATGCTAATCTGACAACTATAAACAAAGGCAAATCGGGTG
AACGTGCTCTATCAATGGACACTCGGCTAGCAGGATTGTTGGCCGTGCAACACTACGACT
GGGTGATCATACTGGG
>comp20957_c0_seq1 len=199 path=[0:0-124 125:125-139 154:140-198]
CCGCTCTTCCGATCTCTCGTTTCGTGCGAGGCATTTGCGAATGATTTCGGCTTCGGTTGC
CACGCGCTCGTCCAGTCCGACGTATTCGTAGTATTGGGCGAGCCGCGTTTGGCCTTGTTT
GTTGACGAGAAGAAAGAATTTGATCGCCATCGATTTACGCAGATTGACGCACAAGTTGCG
CAGCGACGTCATTTCTGAG
>comp20957_c0_seq2 len=87 path=[190:0-12 125:13-27 154:28-86]
GCTCTTCCGATCTCGAGAAGAAAGAATTTGATCGCCATCGATTTACGCAGATTGACGCAC
AAGTTGCGCAGCGACGTCATTTCTGAG
>comp21933_c0_seq1 len=591 path=[433:0-170 12:171-590]
CAGTCGACTAAGTGGTGGTTTCTTTCGATAGAGACATTCTTATGGCCCCAATCGCTCTTT
GATCGCCGAACTTGTACCGGCATCCGAGCGCAGACGTCCTCTCGAGAAATGTCGACGAAC
CCGTCGTCCCGAACGAAGCTCCGCCTAACCCTTCTCTGCGCGAAGAATCTCGCCAAACGC
GATCTATTTCGCCTTCCCGACCCGTTCGCTCGCGTTACGGTCGACGGAACCGGCGAAAGC
CACGCGACGGACCCGGTGAAGAGCTCGCTCGACCCAAAATGGAATAAACACTACGATTTA
TATCTCACGAAAACCGATAGCGTCACGATCAGTATCTGGAATTATCGAAAGACGCGGAAC
AATCGCGAGAAGGAGGGCTTTCTCGGCAGCGTCAAGCTCTCTGGCGTCATGATCAATCGT
CTGAAGGACACTGGATATCAGAGACTCGATTTGACGCGCCCGAGCGACATGGACGACGAC
TGCGTCGTGCGTGGACAAGTCGTTGTGAGCTTTTCCGCGCACGATCACGCTCGTCCGCAG
ATGCCCGCGAGCGATCCGAACGAGCTACCGGAAGGCTGGGAAGAGCGCAAG
>comp21566_c0_seq1 len=1134 path=[0:0-671 672:672-863 864:864-933 934:934-1133]
CTTCCGATCTGCAACCGAGAACGGGAATGGGAATGTTCTCGTTGAAAATGGTGATGTCGT
TGAAAGGCTTGAGATGACTTGCACTGGATCCGGGTCCGGGCTGCCCTTGCTAGAGCAACG
AACGATCGCACGACAAATCACACTCAAACAATGTATCGGTACGGGACGTTTTGGGGAGGT
GTGGCTTGGGGAGTGGCGTCACGACGAAGTCGCCGTCAAAATTCTGTCGTCGCGAGACGA
GCAGTCTTGGTTTCAGGAGGCCGAAATGTATCAAACGGTGATGCTGAGACACGAAAATGT
ACTGGGCTTCATTGCAGCTGACAATCTCGATATTGGGACTTGGACTCAATTGTGGATGGT
CATGGATTATCATCCGCGAGGATCTCTTTTTGACGTCATCAGTCGCGAGACGGTGACTCC
CTATCAAATGTATCGTTTTGCTTTGTCGATTGCCAGTGGATTGGCTCATCTTCACATGGA
GATCATGGGCTCCAAATCACAGCCTGGATTGGCTCATAAGCCGGCTATTGCTCATCGCGA
TATCAAGAGCAAAAATATTCTCGTCAAAAACGACGGCCAGTGTTGTCTCGCCGACTTTGG
CTTGGCTGTGCGACACGATTTGGTGCATGATTCCATTGAGCACATATCGCGCAACTTGCA
GCAGGGAACAAAGCGTTACATGGCACCCGAAGTGCTTGACGGGTCGCTCGCCTATCATCT
CTTTGACTCGTTCAAGCAGTGCGACGTCTACGCGATGGGGCTTGTCTTTTGGGAAATTGC
CAGGAGATGCGAATGTTTAGGGATTCCTGCTGACGATTACCAGTTGCCGTACTACGATCG
CGCTGCTCCTGATCCTCCCATCGACGAAATGAAAAAGGTCGTTTGTGTCGAGGGATACCG
GCCCTTGATTCCTGACGCGTGGGAATTTGATGACAATTTAAAATTGATGGCCAAGATTAT
GAAGGAGTGCTGGTATGCGAATGGTTCGGCGCGACTCACCGCTTTGAGGGTCAAGAAAAG
TGTTGCACTCATGAAGGGAAATCAGAAAATGGGGCTTCCTATGTAACATCTACTCCCTTG
CACCCTTTTTTGAACAAAAAACAGTTGACAGTTCCGCTGAGATCGGAAGAGCGG
>comp21566_c0_seq2 len=100 path=[864:0-69 1134:70-99]
CGAAATGAAAAAGGTCGTTTGTGTCGAGGGATACCGGCCCTTGATTCCTGACGCGTGGGA
ATTTGATGACGTGAGAAGACTAGCAATGAATAAACCCACT
>comp20087_c0_seq1 len=364 path=[0:0-363]
TGCTGCACCGCTCTTCCGATCTTGAGAAGATAAAGATAGTTCGTATACATCGGTTTTCTA
TAAGGCGCCCCCGTCGAAAACGCGATGGCCAATGCAATGTATTGAAAGCACGAAACGGAG
AATAGGACCATGTTTTCGTAGCAAAATATATTATCCGAGTCGGGATCCCTCTTCAAGGGA
GCAAACCACGGCTGAGCGCGAAGGTAGTAATAAGCTAGAACTTGAGTCACAATCTGTATG
GTGACTTGCCCGACGAGAGAAAAGAGGACGGGAAAGCTGACGAGGCTGCCGGGAGGGCGT
CTTTTCACCAAACGGTCGCATGCACCCGTTCGTTCCATGACTAAGGCTACAATTAGAACG
AGAA
>comp20642_c0_seq1 len=248 path=[0:0-247]
GTCAGTCGCAAAACACGTAGAAAGAAGTCTTTCGCGTGCAGCCTTCCCCGATGGTCAGAC
TAGAGCTAAAACAAATAACGTCTCTGTCGCTGAAAATACATCAAAAAAAAGAAAAACAAG
AAAGACGAGCTTTCTGTACAGGCTGGCCAACGTTGCCAGTTCCGTTTCATCTTTGCTCAT
ACGAAAACGATGTGGAACAGCTGCCCTGCGTCGTCCGCGGCGGAGAAAACGCGGCGACGG
CGGCGGCC
>comp20850_c0_seq1 len=246 path=[0:0-245]
CACCCTCACGCTCAACGAAAAGTCTCTAGTAGAAGGCCTGTCCCGCGAACGATGCGAAAA
AACAGGAAAAAGCCGCCGCCTATTCTAACGATCCCACCGCCCAGCCAAGAGCCCCTGCCG
CTCGACCCTCCCCAGCCCGATTCCCGCGCCTCGAACCTCGCCGCCGATCTCGATCGGCTC
GATCTGAACGGCGGCGGGTTTGCTCAGGGCGAAATTCTGGTCCACCGAAGAAAAGACCGA
ACCGAC
>comp20530_c0_seq1 len=324 path=[0:0-323]
GATACCTGTTGACTTGGCAACAGCTGCGCGACACGATGAGAAGATCGAGTCTATTCGACC
GCGATTCACCTAAACTACCATTCATCGACGCGTCGGAAGAGCGAATTTTTCAGCGAAAGC
AAGCACTCGCCAAACAGAAACAAACGATCGAAGAGCTCGAAACAACTGTAAAGCGCCACT
TCGTCGAAAATCAGTACGATTTGGCATACGAAGCTGGAACTCGACTTCTAAAAATTGCCG
GCGATGCAAACGGCACGAACAGCGTCCAACTCGTCTCTCCCTACGTTCTCATCGGAAGCG
CAGCATTAGGCATGGGAAAGATTC
>comp21513_c0_seq1 len=289 path=[0:0-217 218:218-288]
CCGACGTCTTGACTAGTAAGCTTTGTGAAAGCGCTTAGTATTGCCCGCAATGTTTAGAAA
TCTGCGCGCAAACGGCTAAACGGCTCGATTCGCATAAGACCCCGCCTCCAAACTTGACAC
CAATCAGTGGGCTTCGTAGAGAAGCCTGGGCACGTTTCTATTGAAATCGGCGAAGGCGAG
TTTTTCATTGATCAAAAGTTATACCTTTTGGATTTTTGGGTAAAAACGCCCTTTGCTTTC
TTACCAAACAAAGCAAAGGGTATACCCTTTCCTGTTGCTTTACCTTATA
>comp21513_c0_seq2 len=273 path=[0:0-217 289:218-272]
CCGACGTCTTGACTAGTAAGCTTTGTGAAAGCGCTTAGTATTGCCCGCAATGTTTAGAAA
TCTGCGCGCAAACGGCTAAACGGCTCGATTCGCATAAGACCCCGCCTCCAAACTTGACAC
CAATCAGTGGGCTTCGTAGAGAAGCCTGGGCACGTTTCTATTGAAATCGGCGAAGGCGAG
TTTTTCATTGATCAAAAGTTATACCTTTTGGATTTTTGGATTTTTTCTGCACTCACCCCA
ACTCAATTTCCTCCTTCTCCTCCCAGCCCAAAC
>comp21513_c0_seq3 len=126 path=[218:0-70 289:71-125]
GGTAAAAACGCCCTTTGCTTTCTTACCAAACAAAGCAAAGGGTATACCCTTTCCTGTTGC
TTTACCTTATAGATTTTTTCTGCACTCACCCCAACTCAATTTCCTCCTTCTCCTCCCAGC
CCAAAC
>comp21291_c0_seq1 len=356 path=[0:0-355]
CAGCCAGTGCCATGCCGCCGGTTCCGAGAGCAGGAAAAGCGATTGATGACCACTTTTTCT
CGTTTGCTTTTAATAGACATTTTTCAACAATCTCCGCCAATCTTGGAGCAGTGCTAGGAC
AAACCAGGTGAAGGATGTACGACGCTGGAAGATCGAAACCCTTCGTGATTCGGACATCAT
CAACGGCAAGTCGGCCCTTTTTCTTAACCGATTCTGTGCATTCCTTTTGCAATTGATCGC
CAGCCGCTCGTAATATCGCCTTGGACGCCTGGCCGAAATTCAGCTGCAAATCATTGTTAG
AGGAATTTACTATTCCTTCCGCCTTTTCGTTAGTGATGAGATCGGAAGAGCGGTTC
>comp21104_c0_seq1 len=180 path=[0:0-179]
TAGCGAGAACATTTACTGTTTATTTTGCAGAGGAGAAATGATAGAAATTACGAGCAAAGG
GAAAGGAAAGCAGGTTTAGAGAGACTACGGTTCTACGCTACTTCAGAGCTGCTCTCTTCG
TCTTCCCGTTTTTTCATGGACTTCAGCGCTCTTTCCCTCAGCGAGATCGGAAGAGCGGTT
>comp20345_c0_seq1 len=51 path=[0:0-50]
GTTTGCCAATTTTATCGTTTTGACCATGTACGACAGATCGGAAGAGCGGTT
>comp20287_c0_seq1 len=156 path=[0:0-155]
TTCGCAGGTTCCTCGAAGGAGGCCCCCCCTCGTGACAATTGGAACATCAAAAACTGTCGA
AACGGCGCAAGAAAGAAATCGCTCAACAGAAACAGGTGTTTTTGTACGTTCTACGCGATG
AAAAGTTGTACATCCTGCTTTCGCGTTTGTGCCTCG
>comp20719_c0_seq1 len=94 path=[0:0-93]
ACGTCATACACCAAAATAATTCCCTTGAGAGATAAAACCACGATTACGGACTTAATATCA
ATTCTACAGACCATAGCTCCCCGGAAGTAGGCGG
>comp21570_c0_seq1 len=127 path=[0:0-126]
TTATTTCAAAACGGAATGCGTCAGGGCTTTTGGGTATTCATCGAGTGTGTTGTCGCTACT
TCAAAATTTCTGGCAACTCTTCACGCGCATTTTCATAAATCGACTGAAATAAATACCTCC
TTTCGTC
>comp21391_c0_seq1 len=223 path=[0:0-124 417:125-154 155:155-222]
GATGTGACAAGACATCTCCTTCCTGGGTACTTCCTTTTCACACAACTCGCACGAAACAGT
CACATATTGGCAATCTTTCAAATGAGTCTCTGCGTTTCTGTACTCATAACACGACGAGCA
GAAAAGACACTGAATTTGCCTTCTGACGCAAATTTTCAACTGATGCGTCTTCATTTCCTT
CTTTACTACAAAATTTCCGCATTCGCAAAGCTCTTTCTGAAAA
>comp21391_c0_seq2 len=136 path=[155:0-67 223:68-75 231:76-135]
TCAACTGATGCGTCTTCATTTCCTTCTTTACTACAAAATTTCCGCATTCGCAAAGCTCTT
TCTGAAAACCACATATCTTGATGTGATTTTCGTGTTCCTTGAGCTGGCCAGTCCAGGCAC
ATCCGTCATCAGCTTT
>comp21391_c0_seq3 len=96 path=[231:0-59 326:60-95]
CTTGATGTGATTTTCGTGTTCCTTGAGCTGGCCAGTCCAGGCACATCCGTCATCAGCTTT
GGGACAAAGCACTTTCAGCGAGAGAACTTTCCGTTT
>comp21391_c0_seq4 len=95 path=[231:0-59 291:60-94]
CTTGATGTGATTTTCGTGTTCCTTGAGCTGGCCAGTCCAGGCACATCCGTCATCAGCTTT
AGGACAAAGCACTTTCAGCGAGAAGATCGGAAGAG
>comp20561_c0_seq1 len=207 path=[0:0-206]
CGTCCGCAGGCCATAAACATCCCATCACTGTCCCCTACGGAAGTGCCCTGCTGTAGATCG
CTCCATCGAATTCTGACCGAATTGAGACCTGCGTCGCGAAAAGCTCCTATGACAAGATCG
GTCGTGAGCGGAAAATCGCGAAACACGGCTCCTCCAAGATTGAAGAAGGTTGAGCCAGTA
ATGCCATTCAGCATCAGCCAGCCACAG
>comp20134_c0_seq1 len=219 path=[0:0-218]
AACCGCTCTTCCGATCTGTTACGATACCCGGATTGGGGCGACCCGTGAGACGCCCCGAAA
GCGTTTCGGGACCGTCGCGGGGGCCTCTGCCGCCCTTTATGGCACCTTCGCCTGTAAAAT
CGGCGCCGGAGCCGATCAGAGAAGAATAGGACCGACTGCGCATATGGGAAACATTTTCGA
AAACATAAATTCTGGGACTTTTTATATCGGGTTAGCGCA
>comp20817_c0_seq1 len=293 path=[0:0-292]
CACCGATCGATCGTACCAAGGCTGCAGCCGCCGAATTCGAGCATAACGAAGCCGGCTTTC
ATGAAGAAGATGAGAAAGGCGGCGATGAGGACCCAGGCGAAGTCGATCGCGCTTCCCGTG
TCTTGAATTCCGCTGTTTAGGCATTCGACGAGACATAGGGTGTCGTTTAGGGAGCACTGG
GCCGTGCAATTGACTTCGTGGGTCGTCGACGACGAGCCCCCGTGGCCCCCGCTCGCAATC
GCCAAATCGTCGCCGGCCATTTGACTGGAAAACACAACGATTCGACGTTGTCG
>comp21267_c0_seq1 len=153 path=[0:0-152]
CTTCCGATCTCAGACTTTAGTCGATTCGGACGCGAACAAATGGAACGCAGCGCTATCGCC
GAAGTGTCGCACGGCTTCGAAATGGTTCCTCTTCAGATGGACCGCTGCGTCGAAAACGGT
TTCAGCGCGATCGAAGACGGGCCCAACGGGACC
>comp20604_c0_seq1 len=366 path=[0:0-365]
TCATCGCCTGCGAAGTTGCGACTGCGCTCGCGCGCGAACGCTTCGTCGCCGTTCTCCACG
CTTCGTGGGCTTCGATCCACGGCATAGCCGGAGCCATGAGCGACTGAGCGGTCTGCATCG
AGCCGTGACTCGATCCCTGATTGCTCCATTGCGCTGCTACTTTGTAGGGCGCCTGATGAA
TGGGATTGGGGGGATCGGGCGCGCCGGCAGACGACGAAGCGACGCCAGAAGTGGGCCCGA
AAGGATTCGAAAAAGAATCTTTCGGGGGAGCGGACGCCGTGGCGGTCGTCTGCTGGACGA
CCGTTAGTGGGGGCGGCGGAGTAGACGACGCCGCCCACGAATTGTCGATTTTTTCGTCGA
CCGACG
>comp21709_c0_seq1 len=272 path=[0:0-271]
TGACCATCTTGTCGGAACTTTATCCACGATAGACGACGATTTAAGGCAAAATCACTCGTA
TAAATTGGTAGATTCGGCTAATGGTCGTTTCGTTCTACTCGGTAATCAACTTCGAGTTTC
AAAGTCAGCAAAGTTGGATTACGAGACGGCGAAGCAGCACAAAATTTTTGTAAGATCTAC
TGACAGCGGAAATCCTGCTCTTTCAATCAACGAAGGATTTCTCATTCAAGTGTTGGACGT
AAACGAAAGTCCAACTAGCATTACGATAGACA
>comp20403_c0_seq1 len=114 path=[0:0-113]
AATTCTCAGAGTGTAGATATAGACATTTTTTCTTTCCCTTTCTTTTCTAATTCTCATTTC
TCGTATCATATCGACAACAGAGTTAATTTGATAGACAATAAAGAAAAATCATTG
>comp21257_c0_seq1 len=281 path=[0:0-280]
CAATTTTCTATTGGCCTTTGTGGAAGATTTGGGTTCCAACCTATCTTAATTGCTGGTCAG
CAAAATTCGTTCTGGAGAGATTTTTTCGTGATTCCTATCGATGCAGTGGCGACTATCGTG
ACGTATTGAAATCCAAAGTCTTCGTTCTGCTTCTGACCGTTTTCTGCCTCATATTTACAA
GTGCCAGCACTCTTCACCACTTGCAACGCGTCGAGGAGGTAGACCGATCCGAATGGAGCT
ACTTCAACACTTACTGGTTCATCATCGTCACACTGAGCACA
>comp20756_c0_seq1 len=560 path=[0:0-559]
GGGGTGTGTGAATGCGATTTCCACTTAGTTTTATTTGTCTGAGGTGAGGAAGACCTACAA
ATGTGTGGCTATTAATGACTGCTAATCGGTTATTACTCAAATCAATTGATTCTACGGCAA
CCATTGAACGAAAAGTATTGGGCCGAATGTCATTAATTGCGGATCCATATGCTTCCAGAT
ATTTCAAATTGGCCAAGCCTTCGAGAAAATGCTCATTTAGCACCCTGACTCTGGTATAAT
CAAACTTTAAAGTTTCCAATTTGGTCAAATTCGCAAAAACGCCTTCATCGACTTTCATCA
ATCGATTCTTCGACAGATCCAAATAGACGAGATCACTAAACCGATCAAACGTTCCCAATC
TCACAATATCAATGTCATTATCACTCAGATCAAGGTGCGTCGAATTGCGGGGAATGTCGG
CAGGGACTTCGACGAGCTGTTGCAGCGTGCAGTCCACTCGATAGGCGCTCGCGCTTGTTG
AAACGCACACGCACGTGCGCGGGCATGCGACTGTGGCGCGCTGAAGCCCGCCAAGCGCAA
GGAAGATCGGAAGAGCGGTT
>comp21904_c0_seq1 len=219 path=[0:0-218]
GATCTCGCAATCGAAGCCAAATACGGTCTCGTCGACTGGCCGGCCGTTGTTCGTCGCACA
CTGGGCATCGAACTCCGACAGCAGCAGTGCCTATTCGAGAATTTCGAGCTGATTTCCGAC
ATGATGCGCCCGTATACGAATTGCGACGTTTGCCGAAATCTGACGTCGATCGAAATCGTT
CACGACATCTCTCGCGAGGAGTTCGCGACTCGATTCGCC
>comp21736_c0_seq1 len=214 path=[0:0-213]
ACTTGCCGTCGTACCAGACGACGTGATTGGCGCCGAGCGTCTGGCGATAAGCGAGAGAAG
CGAGCACGGCGTAGTCCATTCCACCCGCTTCGATCAGATTTTGGACGAGCATCGTATCGA
ACGACTGGGTCATGTAGGTGAAGTTGATATAGGCCGGATACATGTAATCGACGAGTTGGA
CCATCGTCATCGGCTGCGACGGTTCTCTGTCGCC
>comp20711_c0_seq1 len=157 path=[0:0-123 124:124-156]
TGAAGTCGACACTCACTGGGAGTTTTACTACAGAGAAAAGGCTGGGAAGACAGCTGATAG
AGTCAAAAGAAGATCGAACGATAGAAAACGCATCAGCATGTGGAATGAATCGTGCTTCAT
AAACCTTTCAAGAAAAGACTTATCAGGTGTAGTAGGG
>comp20711_c0_seq2 len=153 path=[0:0-123 157:124-152]
TGAAGTCGACACTCACTGGGAGTTTTACTACAGAGAAAAGGCTGGGAAGACAGCTGATAG
AGTCAAAAGAAGATCGAACGATAGAAAACGCATCAGCATGTGGAATGAATCGTGCTTCAT
AAACGTGGGCTGTTTGTGTAGTTATCTCGGTGG
>comp20777_c0_seq1 len=113 path=[0:0-112]
CGAAGAGGTGAACGTCGTTTTGATTGCGGGCGTTCAAGACGGTGGAAATTACCGCAGACA
AGTCGAACGATTCTTTTCGCTGTCGCTTCATCAGTTAGATCGGAAGAGCGGTT
>comp21116_c0_seq1 len=145 path=[0:0-144]
CGTTCACGGCGATACCCGTCCTTCAAACGTGCTCGTCACTCAAAACATGAAAGCGAAAGT
CGGTGATTTGGGGGCTGCTCATATTGTCGAGTCTTCTCTCACTATCGGCCCAGTCAGTCC
TCCGTATCTCGCTCCGGAGAGAATG
>comp20399_c0_seq1 len=133 path=[0:0-132]
GGCGCAAACGAGGACATCAGCGTAGCTATTAACTATTACGGAGGTTGAAAAGAGAAAGCT
CAAAGAAAACGACAGCAGAAAGAAAATTGTTAGTTATAGTCGTTGTCTATAGCTTAGCAT
TGATCTCTATTTG
>comp20688_c0_seq1 len=421 path=[23:0-105 129:106-135 449:136-138 167:139-420]
CTACGCCATAAAATGTTGCTAACGATCAAAAACGTGTTGACTGTGAACCTACATCAGTTC
CAAAACGAAAAGAATTGTTTATTTCTACTCCAAGTAGAGCCGCCAACTTTGTCTCCTTTT
GGTCCTGTGGTACCACGAATGAGGACCTCGAATGCCTTGAGAACCACGAGCCCCATCCCC
ACCACGTGGTTCCTGTTTTCCATGCGGTCCTGGAGCACCTTGTGCACCCTAAGAAAGAGT
GTAATATAGCAGTTAGTCTGTAACAGTATAAAGATCATGCAGATCTCTTACTTTGCTTCC
TTGCACTTCCGGACTTCCTCGCGAGCCTTTTTCTCCCACTTATCCCGGCAGAACGGTAAC
GTTGATTTGATCGTGATTGTATACTCTTTCTCCCATATTGGGAGGGAGAGACGTTCCATC
C
>comp20688_c0_seq2 len=382 path=[521:0-61 129:62-91 159:92-99 167:100-381]
ATCAGTTCCAAGTAATCCTTGGAGTCCCCATTCACCTTTGTTACCAATCAGACCTTGTTC
ACCTTTGTCTCCTTTTGGTCCTGTGGTACCACAAATGCCCTGAGGACCTCGAATGCCTTG
AGAACCACGAGCCCCATCCCCACCACGTGGTTCCTGTTTTCCATGCGGTCCTGGAGCACC
TTGTGCACCCTAAGAAAGAGTGTAATATAGCAGTTAGTCTGTAACAGTATAAAGATCATG
CAGATCTCTTACTTTGCTTCCTTGCACTTCCGGACTTCCTCGCGAGCCTTTTTCTCCCAC
TTATCCCGGCAGAACGGTAACGTTGATTTGATCGTGATTGTATACTCTTTCTCCCATATT
GGGAGGGAGAGACGTTCCATCC
>comp20688_c0_seq3 len=175 path=[452:0-64 621:65-68 23:69-174]
TTGCAAAGAGAAGCGATTGATCCACTATCGGACTTGTTCTTTTATCTTTTGTAAGGATTA
CTCACTTATCTACGCCATAAAATGTTGCTAACGATCAAAAACGTGTTGACTGTGAACCTA
CATCAGTTCCAAAACGAAAAGAATTGTTTATTTCTACTCCAAGTAGAGCCGCCAA
>comp20688_c0_seq4 len=131 path=[452:0-64 621:65-68 521:69-130]
TTGCAAAGAGAAGCGATTGATCCACTATCGGACTTGTTCTTTTATCTTTTGTAAGGATTA
CTCACTTATATCAGTTCCAAGTAATCCTTGGAGTCCCCATTCACCTTTGTTACCAATCAG
ACCTTGTTCAC
>comp20688_c0_seq5 len=129 path=[0:0-18 621:19-22 23:23-128]
CTATAAAACAAAACTCCTATTATCTACGCCATAAAATGTTGCTAACGATCAAAAACGTGT
TGACTGTGAACCTACATCAGTTCCAAAACGAAAAGAATTGTTTATTTCTACTCCAAGTAG
AGCCGCCAA
>comp20608_c0_seq1 len=276 path=[0:0-275]
ACGCCTGCTACCGTGTAGAAAATAATCAGAGGAAGTTGCTTTAGACCTTCAAAAGTCGCT
TCGCCGAAGAAAGAACACGAGAGACGAAGAAAAACAAGAAATGCATACGGGAACAGTAAA
ATTTGGCGATTCATAGCTGGCATTGTTAGTGCAACAATGCACAAAAGACTAGTCATGATC
ACAAATGCAACCGATCCAAGACTTGATGTACTGTAGTCATTTCCTTGTATAAAGGATGAG
TTTGACAATCCAAAAAAGTAAGCCGTAATCCATAAA
>comp20348_c0_seq1 len=181 path=[61:0-103 1:104-130 34:131-180]
AACCGCTCTTCCGATCTGGAATAGTGCAGGTAAAGCCATTGGGTCACTCAGAAGAGGATT
GAACACCTTGTATATATACAAGTACATGCTATAGCAGTGCTCGCCTTAAGGAATTACTCT
TGTCCTGACAATTTGCAGAATATAGCTGGCTCTGATTGGACATCAGCTGTGATTGTTCGG
A
>comp21080_c0_seq1 len=53 path=[0:0-52]
AATGTACGTAAAAAAGCAATAGAAATGGAAAAATGCAACTAAAAAAGACCAGC
>comp20055_c0_seq1 len=395 path=[0:0-325 326:326-394]
AATTATGCGAAGAAATTAGGGATCAACTTCAGATGAAGGAATTGTATGCCAGAGCTTTGC
TAGTCATCGCCGAGGCCTATCTTTCTTCCGATCAAGCGACCGTCGCCTTTAGTAAAGTTC
AGCTTTGTCTCGATCTATGCGAAAAGCATTTCTTGTGTAAACTGAAGAGACGCGCGAAAC
TTTTACTGGCCGATATTCTGTTGTCTCTTGATCTTCCGACGAGGGCGTTGGACTTGCTCA
AATCGACCGTGATTGACGTCTTAGCGAACGGTTCTATGCTAATGAAAGGCAAAGTGCGAT
TTCTGCTCGGCCAAGCCATGCTTTCGCGAGCTTCAGCTGAACGCGAGTGCAACACGGACA
TCCCAAAGTCCGTTTTGTCTCGTGTCGTTTCGCTG
>comp21619_c0_seq1 len=130 path=[23:0-91 115:92-129]
CTCCAACGTTCTTCACCGGCGTCGAATACGGCGATAGTACAATCGAATAGTTCTTTGCAC
TTTTTGGGCCCACTAAGTGCTAGTTGTAGAGTGGTTTCGAAGGTTCGAACTCCTCGTGGC
TCCAACGTTC
>comp21619_c0_seq2 len=104 path=[0:0-11 23:12-103]
AACTCCTCGTGGCTCCAACGTTCTTCACCGGCGTCGAATACGGCGATAGTACAATCGAAT
AGTTCTTTGCACTTTTTGGGCCCACTAAGTGCTAGTTGTAGAGT
>comp21619_c0_seq3 len=80 path=[130:0-41 115:42-79]
GTAAAATTCGCTGTGGCGACGATCGAGTCGCCCCGTGTCAACGGTTTCGAAGGTTCGAAC
TCCTCGTGGCTCCAACGTTC
>comp20685_c0_seq1 len=188 path=[0:0-149 150:150-164 233:165-187]
GTCTTCAGGTGTTCTCGGTGATTTGGCACGTGGATGGAAGTGACCTGCGATGACGTAATA
ATACCGATGCGGTGCGGAGTCGATAGTCGAGGAACTGATGGGTGTCACGGCCACTGATAC
AAAAAGAGGCTGCATCGTTTTGCAGAGGTAGAGGAGAGGAGAGGGCTTAGAAGGCTCGGG
AAGGGTGG
>comp20685_c0_seq2 len=54 path=[179:0-38 150:39-53]
CACTGATACAAAAAGCGGCTGCATCGTTTTGCAGAGGTCGAGGAGAGGAGAGGG
>comp21763_c0_seq1 len=350 path=[0:0-52 53:53-79 80:80-349]
CGTAGCTTTAGCGGTTTCGACACTCTCTAAGGAATAACACGATGGGTTTTTTGCGAGACC
TTTAATCATCGAAGTGCTCAAAAATGCCTCTTCTGTCTGTGTCCCAGGGCTTCGCTCCCT
CAGAGCTTTCATCACCAATTTCGAGAATTCGTCCAGGAAGTCCTTGCACTCTCGTTCCGA
GTGCTTTTTGCCGCGTGCCACCATGTCGATAGCCCGCCCACTACAACTCAATTCCACGAG
TCCTTCGACGTCAAAACGATGAGTTTTGATGATTTGCATTTTGGTTAATTTAACGCCATC
TTTCCATGACTCGACAAGTTTTTGAATCCGATTGGCGACAGCCTCGAGCT
>comp21787_c0_seq1 len=666 path=[0:0-665]
GCACGGCGCGAGCGGGGGGCGGTGGCGGCGATGCCGCCACGCGAATTGGAATGGGAGCTG
CTCGACCGATGGCGGTAACTAAAGCTGGCGGCAGCGGCGGCGGCGGTAGCGGCGGTTCTG
CTTCGTCGCCGGCTCCGTGGGATGCGGATCTGCGATCGTTTGCGTCTTCGCAAAGCCAAG
ACTCGGAGATCGAGTTTCAGCGCGTTCGTAACAAACTGATTGAGAGTCGAAAACGAAAGG
CGAGCGTTGCCGGCGTCCAACGACCGGGAGCCACTTCGTCTTCAACTTTGACATCGTCGA
TGACGCCCAAGTCCACCGTTGCGAGTTCGCTCTTGACGAGCATTGGAACAACGAACCCGC
CGTCAAGTCGCGTTGAATTGTCAAAGAAAAGGTCCAGTCCGGTTTGGAATGCCGCCGCCG
GTGGCGGAATTATTGAATACTCGTCACGCGAGCTTCAGGAGCAGTCCCTGGAACAGTTAT
TTGCCGACGTCAATAAGCGCATGCAAGCTGAATTTGACGAAGGTGGTACCAGCAGCAGCA
GCAGCAACAAGGGCGGGGGTGCCATACGAACAAGAGCCGGAAGTATGAGCAGCATTCGTT
CAGCCGAAGGACAAGAACCGCCACAACCGCCGCCGGTCCTACCCTCGTCGACACTGCCAA
CGACGG
>comp20704_c0_seq1 len=760 path=[0:0-193 225:194-759]
CGCGACAGCTGATCGGTCCAAAGTTGGCCACGACTCGTCCAAAATTCGGGTGTTTTTCAG
CTCAGGATGAACAGTGCCAAGAGCTTCCCACATTTCCTCTGCTATGTGTGGCGCCATTGG
AGAAAGCATTTTGAACAAGGCAATCAAGCTCGTTTTGAATTCGGCAGAATCGCCCGCAAC
CGGAAAAGCAGCCTTCAAAGCGTTTGATAGTTTCATTAGAGTAGCAATTGCTACGTTGAA
TGACTGACCAGTTGAAAGACAGCCGGTCACCTTTTCAATCGAAGCCCGAGTCACTTCCTT
CAATCGATCGATTTCCTCCTCCTTTTCAGTGCCAGCGACTCGTTCTTCCGCCTGCTTTCG
TCTTTCAACGTAGTTCGAAGTGAGAAGCCAAAGCCTTTTGAGCCAACGAACCATTCCACT
GATTGCTCGCACGTCAAATTTAACGTCCATTTCGGGAGGAGCTTTAAATAAAATAAAAAG
TCGGACGGCATCGGCGCCGTCGCTTTCGGTCATTTCTTGTGGATCTATGCCGTTTCCCTT
GCTTTTCGACATTTTCTCCCACGACACTATGACAGGCGAGTCGGTTCCTTTGTGAAAGAA
CGTACCATTTCTTTCGTAGACATCATTCGGCGTCAGCATCGCTCCCGTTTGGGACGACTG
GAGCGTTCTTCCGCGTACAATTCCCTGGGAAAGTAATTTTTTGAAAGGTTCTTTGCAGGT
GATGAGGCCTTGATTGTGCAGAAATTTTGTAATAAAGCGA
>comp20901_c0_seq1 len=141 path=[0:0-140]
ACCGCTCTTCCGATCTCTCGCGATAAATAAATAGTCCCGTGACTGTAGAGAATCTATTTT
CCTGTTGTAAATGAACACTCTTTGCACGAAAATTTTACTGGTCGTTCCGATTAAAATGTT
CAGAGATCGGAAGAGCGGTTC
>comp21761_c0_seq1 len=635 path=[0:0-634]
GCTTCCATGTGCGTGAGACGATCCTGAAAGGCACCGTCTTTCGAGTCAATTTCCGGACGG
CCACTGTTGACGTTGAAATTCACAGTAACGCTTTTCCCTTCATAGCGGTCAGATATCTCT
TCGTCGGGCTTTTCAACGACAGGCATTGAAAGTACAGCTGCAGCAAGCAGCAAACACAAA
AAGAAGAATAGGAGTACCTCTGCCTGTTCCATTGATTGCAGCTAGAGCTCGCTTCAGGCG
TTTATATGAGTGATGCTGGAATAGGTAGCCCTCCTTTATAGGCACTCTTCACGGCGTGTG
GTTTTCCGTTTCCGTAAATTCCGTATCTTTTGATGTGTGTGGCTTTCTCAAAGAACGCGG
ACGCTGGTCTAGACACGGAAAGCCCGGGAAAGAAACTTGCCGGTATTCGCGAAGGATGGA
GTCCGGTATCGCTCTCGCGAAGCCAGCGTCTCGTCCTCTGTTGCTAATCATCACTCCGGG
GACCTAATTGGCTTCAAGTGAATGAAATGCAATTACAACACGGAGAGCCGGTTAGATTCA
TGAGACCATTGCTTCAAGTTCGCAAAAAGCGATTCGTTCCTACTCTACGATGGTGTTAAC
TATACGCTACATCGACCGCAGTCGACTGTTCCTAC
>comp21224_c0_seq1 len=263 path=[0:0-262]
TTCATGGCTTTCTTCGAAACGTTTCTGGCCAACTGTAATGACTCGCTTCAGCTCATCGAC
TTCTCGCATCCACTCCATCTTCACTCTTTCCAACTCGTCCGACTTCGCAGTCTTCTCCGC
AGTGACAGCATCCAAATCAGCTTTGAGTAAATCGATTTCCTCTGTTAGTAGAGAAGAGCT
CGTCTTGTAATTTTCCACTTCCTTTGACAATTCCTTTGCCTGATCATCCAATTCGCTTTG
AGTGGCATTCAACAACGATCTCA
>comp21987_c0_seq1 len=278 path=[0:0-277]
TCACACTTAGGCCCTTCTCAATTACAAGATAATTCAACAAATCAATTTCTTCCGAGGTGA
AATTGTTCCAGCAGACAATGTGAAGAGCGGTACAGCCATCTAAAGTTTCAGCTTTCACAT
TGGCACCATGGTGGACAAGATACCGGAGTTTGAGCAATACATCATATTTGCTTTCACATG
CAATATGCAATGGCGTGATTTTCGCATTATCTTGACAGTCAATTTTAGCACCACGGTCAA
CAAGCCATTTCAATCCGTAGAAGTTGCCTTTCCCAGCA
>comp21310_c0_seq1 len=104 path=[33:0-103]
GGCGACGACGACGACGGCGACGACGATGGGTCTCACGCTCCCAATATAGAACCATAACAG
TCGCGAAAAAACAAACCTACATTGTTCGTCGTTTGAATATTGGC
>comp21125_c0_seq1 len=228 path=[0:0-227]
ATTCCCATAGTCGCATTATGATAGATCGTATAAGAAATCTCCTTTGCAACGTTCTTGCAA
GTCTTGTTGCAATAAGTTGGCATAGACACATTGCAGCCAACCACTATGCGAGGATTTTCC
GATAGTAGACACAATACCGGTTCCTCTACTCTAATATCAATTAAATTGAAAGTTAAATTC
AAATTGTCCTCTTCTCCACTTCCAAATGCATCCCCCTGGCCCGGATAT
>comp21488_c0_seq1 len=848 path=[0:0-702 703:703-847]
GCCAATAAAAGCCGATCGTGCTCTCTTTCGCTTGCCGACGCCACAGTCGATCTCAAGCCT
CTTTACAAGAAAACCGGCGACTACAAGGTCAATAAGACTGCGGAAGGCAAAGCGACCCAG
TACACGTATCGACTCAACATGTGCGGCCCGATGAAGACTCCCTACACCGGAGACGGAACC
TCTGACCCCATAGCATCGAGAAACCCGGCGGCATGCCAAGTCCTGGGCGACAAGAAGGAA
AAGGCTCTCGGCTCGTCCAACACCATGAAGCTCTTCTACGTCGACGGCAACGTATCGGTT
CACTTCTACGAAGGAACGAAATGCTCGACCGGATTCCGACGCATGACCATCGTCAATTTT
CCCTGCTCGCCCGCAGCCGGGTACGGTCATCCGACGTTTGCCTACGAAGACTACTGCGTC
TACGTATTCACGTGGGCGACGAATCTGACGTGTTTTCACCGTCTCGCCGCTCCCTGCACG
GTCCGACACGACACTCACCTCTTCGACCTGTCTCGTCTCACTCGTCACGCGCCCGCCGAC
ACCAACAACTGGCAGGCAATCGACGTTCGCGAGAAGAACAAGTACGCCTATCTGATCAAC
GTCTGCGACGAAATCGTCTCGGGTCCCGCGTCGCAGAAGTGTCCCGCGCACGTCTACGGG
TGCCAAACGGGCGATCGCGCCGGACGGGCGTTCGGTCTCGGCACGAAAATGACGTTGACG
ATCAACAAGGACTACACGCTCAAGTTGAACTATTCGGGCGGGGACGCGTGCGCGCACAGC
GGCACGAAGCGCAGCGCGATCGTGACGCTCGTCTGCGCGCCCGGTCGGCTCGTCAGCGCG
CCGGGGTT
>comp21488_c0_seq2 len=171 path=[849:0-25 703:26-170]
GTTGAGTGCGATTTTCGTGCCGAGACCGAAAATGACGTTGACGATCAACAAGGACTACAC
GCTCAAGTTGAACTATTCGGGCGGGGACGCGTGCGCGCACAGCGGCACGAAGCGCAGCGC
GATCGTGACGCTCGTCTGCGCGCCCGGTCGGCTCGTCAGCGCGCCGGGGTT
>comp21361_c0_seq1 len=336 path=[0:0-335]
AACCGCTCTTCCGATCTCGTAATTTTGAAGTGATTGAGCCCGGTGCGACCGAGAAAGGAG
AGAACGTAGCTGCCCGGCTTACGTTCGCTTTCGCGAACCAAATAGGAACCGGCGCGACCG
GCTTTGAGAAGGCGTTCCTCGGCCGTGTTGCGATCGAGAGCGCCGTGATACCACTCGTGT
TCCGCTGGCGCTGTGAGGTCCCATATTTCGACGTCTTCTTCTTCTTCGTCGAAATCTTGA
TCCGTGTCGCCCTCCTCTTCGGCGAGCTCGTCCAAATCGAAATATTCACGCTCCGGCATC
GCCGCCATTTTCGTGGAACTCGCCGCAAACGCACGC
>comp20139_c0_seq1 len=162 path=[0:0-161]
GTCTTCGTTCGAACTACTTCCCGCAGCCAAACATGTGTAGCAGGAAAATGCGGACGTCGA
GACAAATGCGAGTGAGGCCAGAACCGAAACGAAGACCGCTTCCAGACGAGAAAACTTGAA
AGAACGGACCTGCTTCATTTCCATTCGGACTCAGAGTTAGCC
>comp21400_c0_seq1 len=109 path=[0:0-108]
CCGATCTCTGATCAAAACCTGTCTAACCTTTCACACTACCCATCGGTTCTACGCTCTACA
CTGAACTACAATTCCGTTTCCGACCTACGCCTATCTGTCGGCGGGCGCC
>comp20790_c0_seq1 len=84 path=[0:0-83]
AGGCGATAGACTATAGCTATTTGTAGTTTGAGTCTACGCAGAATGTGTTTTTTGATTAAA
TATATTTCGCAAGTGCCAAGATCG
>comp20897_c0_seq1 len=91 path=[0:0-90]
TCCCGCTTCCGGTCGCCAAACCACCAACGACAGCCAATTTCATCGGTTCCTTCTTGGAAC
ATTGTTTCTGTTCGATTTTCTCCAATTGTTG
>comp21171_c0_seq1 len=72 path=[0:0-71]
CGAGAACATCTTCAAGGTCCCTCCCATCGCTGACAGCATTCTCGACGCCCGAGCCGACAT
CACGGTCCGAAT
>comp21865_c0_seq1 len=437 path=[0:0-436]
GGACAATCGTCTCGAGTTCGTCGAACTCGTGAAACGGTTTCGCTTCGACGAGCTCGTCAG
CGAGCGACGAGTCGAAGCGATTCGCAGCGGTCTCGCCTGCATCGTGCCCGCGCGATTGCT
CAGCCTTTTGACTCATCGCGACCTCGAACGACGCACCGCCGGATTGCCGCAAATCGATCT
CGCCTATCTCAAGGCTCATACGATGTACCAAGTCGGGCTGATGGAGTCCGATCGACACAT
TCAGCATTTTTGGAAAGTGCTGGAGAGTTTTGCTCAGGATGAACTGAGACGATTCGTCAA
GTTCGCGTGCAATCAAGAACGCATACCGATGGGCCAGCCGTCGCGATCGACCGCCGACAT
TCACGTTCCTCCCTATCCAATGAAAATCGCTCCTCCGGACGGGCAAGGCCCTCCCGACTC
CCGCTTTATTCGCGCGG
>comp20010_c0_seq1 len=598 path=[510:0-128 40:129-597]
GAGATGCAATGCTTCCTGCGGAAACGATCGCTATCGCAAGCGACAGCGTCGCTGCGTGGG
ATCGTGCCACGGCGGCGGCGGCAAGAGATTAGACGTCGAAACGCAACAATGTCTTGCTAC
CCCTTGCCCAGCTCGTTGCTATACGTGGGGCAATTTCCAAGCGCTTACGTTCAGCGGGCG
ACATTACTCATTCAGCGGCACGTGCGGCTACAAGCTCGCTCAGAATTGCCCGAAAGGCGA
CGAGTTCGTAATTCGGCAGGAGTGCAATTTAGAGCGCAAATTGACCGCTGGTCACAACAA
GACCGAACTGCTCGCCTGTCTCAGCAAGACCGTCTTTGTCACACTTAAAAAAGCCGGAAA
GGAGTTTCAAATGGAAGGCGACGAGGTGAAAGATTTGAGACCGGATACGAAACTGGCGTA
CGTCGTCGAACGCGACGGCCTGTTCGTCACGCTTCGCGTCGACGACATCACCATCCGATT
CGACGGCGTCTTTCGCGTCTACATCGAAATCGGCGCAAAATACGCGAACACGACGTGCGG
CCTCTGCGGCAGCATTGCCGGCAGCGGCGCCGAGGAATTGGTGCGCGCGCGCGGTCAT
>comp21493_c0_seq1 len=663 path=[0:0-107 109:108-662]
ATTGTAATGACTGTTGACCGCTGTCGAGAAGGAAAGGGCTGTTACGCAGCCGGTACAGTC
TAGCCGACGGTCTCGTTCAACGATGGAGACGTTCGAAGAGTTGCTCGAAACGATCGCGGC
ACGAATCGACGTCGAGGGCGCTGAAGTCGTCGATAAAATCGTCAAAACGTTCATCGCGTC
GAAAATCGACTCGCTCGTCGCGCAGAATCCCTTCGCCACGCGACCTTCGACCGAAGATCT
TCGAAATAACGTCACAGCAGGCCTCGACGCGATACTGAGCGGCGGAAACCCGGAAGAAAG
CCTCCGACCGCTCGAGAGAGCCCAGTCGCCGCCCGTTTTGTGCGGCAAGGCATTTCGAAC
GGGCGAACCCGTATATCAGTGCTGCGACTGCGGCGCCGACGCGACGTGCGTTATGTGTTC
GACCTGCTTCCAGCAGAGCGTACACCGATCGCATCGCTACAAGTTCCACTCATCGGGCGG
CAACGGCTTCTGCGATTGCGGCGACGTCGAAGCGTGGAAACGCGATCCCTGGTGCGACGC
CCATCGTCCCAAGGAGGAGGACGACGGCAAGGAGTGTCTCGTTTCGCTTCCGCCGACGAT
CGAAAAACGCGCGCGCGCTCTGTTTCGCGTCTGCATGCGCTACGCGGTCAACGTGCTGAC
GTG
>comp21512_c0_seq1 len=1113 path=[0:0-831 847:832-1112]
GTCGAAGCCGAGGTCAAAGTCCTCGCCGGCGCCGGCGGAAGCATTTCTGGACTGATACGT
CACGACTACGACGCCAAACGTGCCGCCCGTGCGAGTAAGAGTCAGCTGCTGCGATCCGGC
ATCTTCGCTCAAATCGATTCGCCTCGATGCGGCATCGAATTCAAGTACGCCGTACGGATA
GTCGTTTTCCAGTATAGTGACGTAGGACGTCGTCGGACTGCCGAGAGAAGGCAGAGTATC
GATCTGAACTCCCTGCACGACGGAAGTATTCGATTCTTGGGAGACGAGCTCGACGGAAAC
GAGTTGAACAAAAAACGATTCCGTCAACTCAGGCAGTGAATCGTCGATGACGTCCACCTC
GACGGAACTAGACTGCCGACCGGGCGTAATATCGATAGAATAAGTATTGAGAGTGTAGTC
ACTTCCATCGACAGCTGATCCGTTCGTCGTATAGTTGACTCGAAGGGTTCCAAACGTTCC
GAAGAGCCTCGTAAGCCCCAGCATCACTTTACCGACTCCTTCCGAAACGTCTCGCGTAAA
AGGCGAACTAAACTGCACGATTCCGTGCGGATTGTCGCTCGCTGCGACGAGCAGCGTTGC
CGCCGTCGCGTCCGGATCGGTATCGAATCTGGCGCCGCCTTGAATCGTCTCGAGGGTGAG
CGTGAACGTCTTTGATAGTTCCGGTGTGTTGTCGGACTTGAGGAACAAATCGATGTCGGC
ATTCTGCTGCTGCGGAACGAAGGTAATCTTTCCCTGGTCCAAAACGAAGGCGTTCGAGTC
GTCTGGGGCGATTTTCCATCCAACTTCTACGGTACCAAAAGAGCCGGCATTGCGAATCAC
CTGGATATGATAGCTTCCTTTCTCCTCGCTGAGAACCAGAAAACGAGACGCGGGACTGAT
TAAAACGATGCCGTTTGCGTCGCCGTTCTGCCGAATAAATATCGTCGCCTTGTTCGCATC
GAAAACGCCGCCTCCCGTGATATTCGATAACGTAACCAAATAACTTTCGTCGCTTTCCGG
AATGTCGTCCAGAACGGCGCGTATGACGATTTCCTGCTCATCGACGCTCGGCGGAAAAAC
GAGTCGACCCGACAGCGAACTCAAGACGTCTTT
>comp21198_c0_seq1 len=52 path=[0:0-51]
AACCGCTCTTCCGATCTGGTTGATCTCATCGAAGATAACTCCTTCGACACCG
>comp21439_c0_seq1 len=136 path=[0:0-66 67:67-135]
TAAACGCTGGTCCTGAACTATTAAATTGGTTGATGAGAGACGTCGATAAATTTTCCCAAG
TTGTCTCATATAAATCACTTTTTTGGCTTGCCCATAATGTTTTGGAATCAAACACGGACT
ATGTAGAGAAGCGGTC
>comp21439_c0_seq2 len=90 path=[0:0-66 139:67-89]
TAAACGCTGGTCCTGAACTATTAAATTGGTTGATGAGAGACGTCGATAAATTTTCCCAAG
TTGTCTCATATAAATCAGATCGGAAGAGCG
>comp21339_c0_seq1 len=145 path=[0:0-144]
CAGAACATTTTTGTTTGTACTAGCTGCTACGAAATTGAAGTTTTGTAGAAAAATTTGGGT
TCTATTTTTTAACGCGAGAAGCTAGAATGCCGTGTCATTTTACAACTAGACATTGTCTCT
TTTGAAATAATCAAAATATCAAAAC
>comp21783_c0_seq1 len=100 path=[25:0-99]
CGTAGTTTCAACTGTAAATGAAGTATACAACTTTATTGTACACCCCGTAACTCAGGTTTA
CTTATTTTTATTTCAGGTTGTTTCGAAGAGTCAGTCTGAG
>comp21798_c0_seq1 len=234 path=[0:0-233]
TGCGTGACAATCGCCGCACGGGCATCTTCTCCCGCACCGAATTCCTTGTGGTGAGCATGT
ACCAGCACCTGCTTGTAGAGCATCTCCGCCGCCTTGTACTTGCCCTGTTTCAAATAGGCC
GAAGCCAAATTGTTCATCGTTTTCGTCACGCTCGGATCGTCGGGTCCAAGTTTTGTGCTG
TATATATCGAGAGCTCGCTTGTAATAGATTTCGACCTCGTCGAATTTCGCCTGA
>comp20336_c0_seq1 len=165 path=[0:0-118 119:119-164]
CAGACAGTGACGCAGGCTTTAGGGGACTCTCAATACGTAGTAAACTTCTAAACCTGGACG
CGTCGCTGTCTGCATCTATGGAGGACGATCGCATTGCACTTCTGCGCGAGAGAGATGGTA
TTTTTCGAGACATTGGTAACGGGGATAGAGTTGAAGGGCAGGGAT
>comp21363_c0_seq1 len=165 path=[0:0-164]
TTAAATTTCGAGGCGGTGGAAGTGTTGGAGAGCGCGCTCGATGGCCGTCTGCCGCCCGGC
GAAGGATTGACGGCGCGCCAATACTTGACGAAGCTCGTCCGGTCGTTGCTCTCTCCCTAC
GAAAACGAGGCGAGCAGAAATCCGAAAGCCGAACGAGTGGCGAGG
>comp20454_c0_seq1 len=318 path=[233:0-86 25:87-317]
TGGCCGCTGTGGTGTGAGAACTGGCGTCTTGGGAGAATAAATCGCGCACTTGATTGTGTT
TCTTTCGGCGAAACGAGAGTAGCATTTGTTTCTAAATGGCTTGGGTCAACAAAGAGGCGA
GCATACGGGCTGATTCGCCACGCCTATTTACATGCAAACACATCCGATCGCCTTGTCCCA
GTCCAATCGCCTTCTAATGACTCGCCCAACGAAAATCATCGCAGAACATCGAAATCGAAC
TCAAATCGTCACTCGACCACGAACTATCTTCAGTTTCTTTGGAGATGCTAGCCCTCTCCT
CCTCCTCTTCCTCCTCCT
>comp21044_c0_seq1 len=1220 path=[1202:0-24 6:25-1219]
GACGTTTTCAATGTGAGATGCCCGACGAACTATTCCCGCCAGTTCCGAGTCGTTGACCAG
TAGCAAATACTCCTTCAAATGGTTCATGAACTCGCGAATGATTCTGACGAAATTGTGAGG
ATCGAGAGTGCTGTCTTTGTGATTTCGAAGAAAGATGTCGATGTTGTGACCCAGCTTCGT
ACTCCGGTTCCCGGCCGCTTTTTCCAGTTGCAATCGTATATGCTGACTGGCCGTTTTCTG
TGCCTTCTGCCTCGACAGAAGAAGCTTGGGCGCCGAATTTAGAACTCGGATTCGTTTCGC
CGGCACATTCGGTGATTCTTCCTGCCTGCTCGAATGTCCATTGGTAGCCGTCTCCTTATG
TTTGACGCCCTGACGCCAACTTGCAATACGATCGCGCGTATTCATCACCTTGATTCTCAT
CCCGGATAGAGTTTCAGTCCTCTGCTGCTGCAGACTCGGCATGTCCGAGAGCGCATCCTC
ACTAAACAAGTCGTCTCCTTCGGTCACATCGACTTCCTCGGCAAAATGATCCTCCCTAAT
CTCCAGCCCAACATTCTCATAGCGCTCCGGTTCTGGCTTCCGCTCCAAATCCCCATTGTC
AACAACAGCAATACCTCCAACAGCATCATCCTCATCATCATGATCCCCAGGCTCAGCAAC
AAAAACCGCACCCCCATTCTCAGCAACTGTAGCATCCCCCTCGTTGGCAGCATCCTTCTC
GCTTCCGGCCTCATTTCCGGCTCCAAACGACCCAGTCCGAAACCACTCCTGCACATTATC
GGACATGTGCCTCACAACCGACTCCAGCAATTCTCCGCGCTCCTCCTCCTCCATCACCTC
CTCTTCGATCCTCAAATCTTCCAAACTGCGACTGCGCTGACGTCGCTCGAGCAGCAAACC
GAACGTTCGGGACCCCGATCGCGAGACGGACGGCGGCAACTCGCTTCCGTCGCTCTCCGC
GCCGAACGAGAACACGGAAAGCGCGTCGTTCACCAAGCTCCCGTTGATCGAGACGTACGT
GTGCGCGCCGACGCTCGAACGGCGTCGATTCGCGAGCAAATCGTAGTCGCGGCGGCCCAG
AAACGCGCTCGCGTCCAGCGATCCCCCGCGCGGTCTCATCAGCGTCAGCGATTCGCCTTC
GGCGATCGCCGTCAGCGCGCGACGGCGTCGCATGATTTCCTCGATCGGCGTGAGGTAGTC
GCTGACTGAATGCCGGCGAC
>comp21423_c0_seq1 len=494 path=[0:0-493]
TGCTCTTTCACCCACTCCAATTTTTCACCAACATCAATATCTTGAACAGTGTCTAGAAAT
CCCTCAAACCCATCAGACGATTTTAATTTAGCCAGTGTGTCTCGAAGCAAAGCAAAGCAT
TCCAAATCTTTATCTTGCTCGGCTTCGACTCCTTTTATTCTACTCGACACCCTTTGAATT
TCTTCATACAAACGCTGCCTTTCCTCTTCCCGCTCCTTCACGTGACCAACAACAACATCC
AAGCCACTTTGACTCCCACCCAACTCCCTCCCATTCGCCAATCCACACAATCGACACAAT
ATATCACAAAACTTCAAAAACCTTTCCCTCTCGTCTTCAATTTCATTTTCGAGCTGCTTC
ACTTCCTCCCGACTTGCCTTCAACTTCTCCTTGCCCTGCTTCGATTCCTTCTCTCGCATT
TCAATCATTTCCCGACCGGAACTGATCTGCTGATGAGCCGCATCCAATTCTCCCTGGAAA
ACGCTAATCTTTCG
>comp21452_c0_seq1 len=544 path=[0:0-543]
AAGTGGCGCGTGTCTCCCTCCCTCACAATGTCAAATTCTTCGGCCAAGTTTCTCTGGTCT
CTCTCGTCCGGAAGACCGTCATCGTATCCGGGGTAGTCAGTGGGTATCAAGCGAAATCTC
ACGTGATATTTCGTACCGTCCACGGCCACCAAGTCCATGGTGATCTGCGAATAGTAACTC
AAGTTCGAATACGAACTCGGAGCCCGTCTCGAACTCTCGATCATCCTATAATAATGAGCA
GAATTCTTTTTCAGCCACTCTCTGAACTCCGTCTTTCCCTTTCTCGCCGTCGAATAGTCC
TTGAACGTGGGCCCGTTCCAAAACGGGCACGAGCGTCCCGTATTCATGGTCAAATCGAAC
GGACCCTCATCCGGGGCGTCGGTGAACTTGATCGACGCCGAGCGCACGTCGAGAGCGCGA
TCTTCGGCGAGCGCGAAGTTCGCGTGACGCAAACATACGGGAAACACGCGACCGGGCTCA
AAAAAGTCGTTCGCCGGAAAATCGGGTATTGCGACGACTTGAGCGATTCCGATCGCGCCG
ACGC
>comp21556_c0_seq1 len=182 path=[75:0-90 7:91-181]
ATCCGCATCCAAAAGTCGGCGACCAGTTTACCGTTGAGTATCTCCGTAGCCGAGCTCGGC
CATATCGCGTAGAATATCTCTTGAGACTTTGGTAGACGTCGCGTATTGTTCGAGAGACGC
TTTAGGCTTCAAAAAGCCGTCTAGAGACCCCAGAAAGCCGATGAGCTCTTTTCTTATCAT
TC
>comp21918_c0_seq1 len=250 path=[0:0-159 160:160-249]
AAAAAACACCCCACTAAACCACATACATCTAGATCCCTTGGTTTCATAGCCACTAGCAAA
CAGACTCTTGACGGTGTGTTCATCAATAGTAGCAGACTCGCCTCCTAGATTTCTCATGCG
ATCACAGAACTCTCTTGTGACTCCCTCGACTCTCGTCTCCAGCGGCGAGACAGCCGTCGC
CGATTCTTTCAGATTCGTCTTGCTTCCCGACTTTTCAGACGATTCCGGTCGCCACTGATA
GCTCGGCTGC
>comp21918_c0_seq2 len=194 path=[0:0-159 401:160-193]
AAAAAACACCCCACTAAACCACATACATCTAGATCCCTTGGTTTCATAGCCACTAGCAAA
CAGACTCTTGACGGTGTGTTCATCAATAGTAGCAGACTCGCCTCCTAGATTTCTCATGCG
ATCACAGAACTCTCTTGTGACTCCCTCGACTCTCGTCTCCTGATAAACACATCATTCAGA
TCGGAAGAGCGGTT
>comp21918_c0_seq3 len=160 path=[160:0-89 266:90-136 457:137-159]
AGCGGCGAGACAGCCGTCGCCGATTCTTTCAGATTCGTCTTGCTTCCCGACTTTTCAGAC
GATTCCGGTCGCCACTGATAGCTCGGCTGCTTCGTTCCCTCCGCCTTGAGCCAGATACTC
GATCGAGACCCGCGCAAACCATCGTCAGTCTTCCGCCTTG
>comp21918_c0_seq4 len=130 path=[266:0-46 313:47-129]
TTCGTTCCCTCCGCCTTGAGCCAGATACTCGATCGAGACCCGCGCAAACCATCGTCAGTC
TTCCGACGAGTCTCGCTCAGAGACGCGTCGGCGAGAACGCGATGAGACGACGACGTCACG
TCGTCGACGG
>comp21918_c0_seq5 len=113 path=[160:0-89 451:90-112]
AGCGGCGAGACAGCCGTCGCCGATTCTTTCAGATTCGTCTTGCTTCCCGACTTTTCAGAC
GATTCCGGTCGCCACTGATAGCTCGGCTGCTTCGTTCAGATCGGAAGAGCGGT
>comp21323_c0_seq1 len=374 path=[0:0-373]
TGTTACTCCAGCACCACGAGTCACAGATCCACCGCCAATGGTGACCGGCTCAAAGGATCC
TATAGTCGGCGGCGGCGACGACGGCAGTTTATCTGGCGGAGCTCTCGCTGGAATCATAAT
AGCATGCGTTCTTACTATTGCTGTTTTGATTCTTGTAGTCATAATCTACTTTTTAAGAAA
GAAACGGTCCGACACAGATGACGTTGCAACAATTGATACACAGGAACCAGCTCTATATGC
AGAGCCTGATTTTAAACGGGACGAACCAGTTCAAATGCGTCCTTCTAGGATTTATGAAAT
GAAACCGGCCAAAGAGCCCGAGATTCCCATGCACTCTTCCAGTGTGTACGGAATTCCACA
AAAAAAGCAAAGCT
>comp21811_c0_seq1 len=88 path=[0:0-87]
ACGAAACAAATACTACAAAAAACACCTTATCTCACACAGATTCGGTCAGTGTTCGCTTCT
CCATTCTGGATCTTCCTGCTCGGCTCTG
>comp21577_c0_seq1 len=565 path=[0:0-564]
CTCCACTGCAGGTTGAGAAGCGCTTTGCTCTCGATTTCAGCTATGAAGATTTTATCACTA
ATTTTGCTTCAAAGAGCATCCCGGTTGTGATTTCTGGTGGTGCCCGGACGATGACGCAAT
CCAAATGGGATCTTGCTCATCTAAAAAAAGTGTGCGGCAATAAAAGGGTCGTTTTGAAAC
GCTCGGTGGAAGATTCAGCGGAGTGGGCCCGACTTGAAAACGGGCGCACAACGACGGTCC
GGGAATTCGTTGAGTCTATTGAATCAGGCGAAAGCACGGTGAAGGAGTACTTATTCGACT
GGAGCCTTCCTCTGCATTGCCCAGCTCTGGCAGGGGAACTCACAATACCGAAGTATTTTG
CAGATGATTTTCTTCAGCAGACTTGCCCTGGGTCACTGTATCAAGACAGCTGGCCAAGCC
TGTTTATAGCACCAGCCGGAATTCACAGTGAATTGCACATTGATGCCTTCGGATCCAACT
TCTGGATGGCAATGTTCCAAGGCAAGAAAAAATGGTCCTTCTATCTTCCCGACGATGCCC
CCTTGCTCTATCCCACCTACGATCA
>comp21771_c0_seq1 len=146 path=[42:0-80 123:81-107 27:108-145]
AGGCAGACAAAATGGCAGCCGATCGTGACAAAAATTTTTACCGTGTACAAACCGCATAAA
ACCTCGCTACCCGTAAATCTACCGAACCTCAAATTTTGCTTCCATTCTGCAAATCTGCCA
AAGCATTGGCAGAAAACGCTCGTTCT
>comp21771_c0_seq2 len=65 path=[0:0-26 27:27-64]
GCAGACAAAATGGCAGCCGATCATTCCGCAAATCTGCCAAAGCATTGGCAGAAAACGCTC
GTTCT
>comp21240_c0_seq1 len=352 path=[0:0-66 67:67-92 93:93-138 166:139-351]
GTGCCATACCATTCTCCAAAAGTCGTTGACTGTATTCTCCAGCGGACCTTGAGTGACAAT
AAACGCATTGCGAACCCGAAATCCATCCACATAACTGGCATTGATGTAATCCAATCCGAC
GACTTTAGAATTGATGTACTCCTCGTTATCGTCCATTTGCAACAGCACCCGCTCAGAGTC
CAGTGGCACGACGTCTCGATATCTGTTCTTATTGCGACTGCTCGCTCGCACGCCCGCCTT
GCACGCGTAACTGCTAAAGCTGGGAGAAGACGTCTCTAGAGTCAAGAACTGCTTTTCAAA
GCCTGATCGACCACTGCCATCCGTCTCGTCCAAGCGAGCGTAAGTCAAGGAC
>comp21240_c0_seq2 len=90 path=[0:0-66 501:67-89]
GTGCCATACCATTCTCCAAAAGTCGTTGACTGTATTCTCCAGCGGACCTTGAGTGACAAT
AAACGCATTGCGAACCCGTATTCATCAAGC
>comp20625_c0_seq1 len=226 path=[0:0-80 81:81-104 105:105-225]
GTAAATAAGTGCCTGATGCACGTGCCTCGAACTATCAACTTCACCTAATAGCAACACGAC
AGAACCCACTGAAGTTGCAAACTGAAAAACGTTACCGTATTCAATCCCTAATTTGGTAAA
AACTTCTGAGCCAACTTCGCACTCTAATACCATAATCTCTTGAATATTTTCGATATTGCT
TAGCTTTTCTCGCAATTTGAATGCACCGTTATCAAAAAACCGCTCC
>comp20625_c0_seq2 len=211 path=[0:0-80 81:81-104 297:105-210]
GTAAATAAGTGCCTGATGCACGTGCCTCGAACTATCAACTTCACCTAATAGCAACACGAC
AGAACCCACTGAAGTTGCAAACTGAAAAACGTTACCGTATTCAATTCCTAATTTGCTGAA
AACTGCTGAGCCAACATCGCACTCAAAAATCATGATCTCTTTAATTTTTTTAGTATTGTT
TAGCTTTTCCCGAAATTTAAACGCATTAGTT
>comp20625_c0_seq3 len=168 path=[105:0-120 226:121-167]
CCCTAATTTGGTAAAAACTTCTGAGCCAACTTCGCACTCTAATACCATAATCTCTTGAAT
ATTTTCGATATTGCTTAGCTTTTCTCGCAATTTGAATGCACCGTTATCAAAAAACCGCTC
CACTTTGCGAGCTAACCATTCTGTAGAAATTTTGAGCTGGTCGAGCAA
>comp20293_c0_seq1 len=57 path=[1:0-56]
CCGAGCTCCCGGGCTTCGAATGGGGTTGTATCCCAGCCTCAAAGAATGGTTTAATCC
>comp20853_c0_seq1 len=248 path=[0:0-247]
TCCTCCTCCTCCTCCTCGTCGTCTTCCTCGTCCAGCGAAGACTTTTAATTAATTATTACA
CCCCCAAACACAATGCCATCGTATGATACATAGAAAAAACCTCTAAGAATTACGATTCTA
TACTATTTGATTCCCTCGAGCCTCTTCTCGACTCCTTTTTTGCTTTTCCGGGAGGTCGAA
GCGACTTGGCCATCGCCGCGGCACCGAATCCGGCGCTGGCTAGCCGCGTGCTTCCCCGTA
CGAGAGCC
>comp20232_c0_seq1 len=117 path=[0:0-70 88:71-116]
TCTTCGACTAAGTCCACTCTCAACCCGGGATTTTTAAAGCTGTGAAAGTAGATGCAGTCG
CCTAGTGCCCCGTCGATTATGGCGGGGGAAAAAAAAGGGAAGGGGTTTTTTTGTGTT
>comp20232_c0_seq2 len=94 path=[0:0-70 128:71-93]
TCTTCGACTAAGTCCACTCTCAACCCGGGATTTTTAAAGCTGTGAAAGTAGATGCAGTCG
CCTAGTGCCCCGTCGATAGATCGGAAGAGCGGTT
>comp20550_c0_seq1 len=141 path=[0:0-140]
GGTCACTAAATCGTGATGAAGATAATAGTCGGTGGGAAGTTCCCACAGATGAGGTCGTCC
TGGTCTCGGTCGAAAGACGCCGAGAAATAAATTGATTCCCATCTGTTTGTCAAAATCGGT
GAATGCATTGCTGTAGTATCG
>comp21745_c0_seq1 len=512 path=[0:0-511]
CGAAGACGCTCTCCACATTTCTCGCGTCGGTTCCGTCGAGATTCCCGTCCCGACGGCGGC
ACCGCCGGAACAGCTCATGGACGACAGTTCGCCGCCGCCGTCGGCGCGGACGGAGGAGGA
GGTCGTCGTCGTCGTCGGAGACGAAGAGCGCGTGATTGTGGAAGATGCGAGTGGAACGGA
AGCTGGGTCCGAGTCACAGGGTGGGGACGATGGCAAGGATCATAATTCTCCCCATGATGG
GGACGAGAGTCAGGGAGGTAATGTGAATCTCGATGCGATGATGATTTCTGCTCCGTTTGA
GTCGTCGACCGGGGCGGAACAGTCGAGTGGTGGACCGGGAAATGAATTGCTTTGAGTCTC
GGAAAGTTCGTCCGTCCGTTCGTTCGTTAGTCAGTCAGTAGTAGTGCCTAAGGTTGTCGA
TCACGCAGCGCACCAGTTTCGTCGCTTTTGTTCTTCTGTCTTACGTGAAATACTGCATTC
TTACTCGTCATCCGTCAGATCGGAAGAGCGGT
>comp20856_c0_seq1 len=56 path=[0:0-55]
ACCGCTCTTCCGATCTGGCGGCGATTACAGCCCCGGAATGCCCAGCACGATGGAAT
>comp21863_c0_seq1 len=163 path=[0:0-162]
CACACGATATTATGGATCGACGACATGTTCATGGGCTTGACCCTGCTGTCGCGGCTCGCC
GCGTACGAATCGAACGCGAGTCGCGCCGAGGAGGTGCTGCGCCAGCAGACGACGTTCTCG
GCTCACCTTCAGGACCCGAACGACGGCCTATTCTACCACGGAT
>comp21218_c0_seq1 len=72 path=[0:0-71]
GTCATCCAGTGACAACCAAAGCTCGTTCTGTCAAGGCAACAATTGACACTGTACGGATTC
AGCACTCGGTAG
>comp21447_c0_seq1 len=481 path=[0:0-480]
TTCTGCCAGCGCTTTTCCTGGATCGTTTGAAGCGAGCGAAGTAGCTGAGATTCTTGGAAT
AGACGAAGTAGAGGCGGAGGAGCGAGTTCGGGATTTGACGTTTTGGCGCGAGGTGGGTCC
CGGTCGCTATGAAATGCACGGCGTTTTCAGAGAGTTCGCCTGTTTTCGATTGGAGAAAGA
AATTCACGTTGGTTGGTATGAGAAGGCGAAGGCAAAAGTGATTGAGCTTGCCGCCAACAA
GCTTATCCAATTGTCCAAAATTTACGCAAAAAACGTCAAACAAGCTAAAAAGGATTTCCT
AGAATACTCGACCACCTTTACTGACCTATTTGATTCAAAAATATCTGCCGACAAAGCAAC
GATTGGGCAATTTTGCCGCGTCGCACTTAATTGTACTTTCGTTCTGGATGCCTTCGTACC
ATCAAATCAGTCCATTGCGTTTTATGAAAAGTGCTTAGATGCCTTCGTACCATCAAATCA
G
>comp20231_c0_seq1 len=323 path=[0:0-193 232:194-322]
CGATAACTATCAGTTGAAATGGGCGCCGGAGTTGGTCAATTGGGACTGGTTATTCGCCGC
CGACTCGAATGCGCGCGTTTCCATCGATTCGACTTGGAGGGTCGTGGCAGAGATAGAACC
GTGCAATGAGACATGTAATTCGACCTACTGCTGGGGTCCCAGTTCAGATGATTGTCAGAA
ACGGAGATCAGGTGCGGGCGATTGCATCAATATGTCGTATTCAAGTTCCGTGTGCTATTC
GGAAGTCGACTGCGAGGGATCCTGTGTGAAAAAGGACGTATGCTTGAAAGACAACTTGAC
TGCTATTTCGGCCGATGGGCTTC
>comp20231_c0_seq2 len=232 path=[0:0-193 194:194-231]
CGATAACTATCAGTTGAAATGGGCGCCGGAGTTGGTCAATTGGGACTGGTTATTCGCCGC
CGACTCGAATGCGCGCGTTTCCATCGATTCGACTTGGAGGGTCGTGGCAGAGATAGAACC
GTGCAATGAGACATGTAATTCGACCTACTGCTGGGGTCCCAGTTCAGATGATTGTCAGAA
ACGGAGATCAGGTGAGAATAGAAATATTTCATTTTCATTCTTTCAATTTTTC
>comp20164_c0_seq1 len=491 path=[0:0-156 445:157-199 157:200-490]
CGATGGGTCGGTCCTGGCAACCGACACACAGTCTATGCCTTGGATTTCGGATTGGCTAGG
CAATACGTTGATTCGTCCGGGAAATTGAGAGAACCACGTGACGTGGCCGGTTTTCGGGGA
ACGGTTCGGTATGCGTCGATTAACGCGCATCGTTCTGAGGTGAGTGTGACGTCATCATAC
GGGAATTACATTTTTTGGGTAGGAGTTGGGTCGGCACGACGACTTGTGGTCGCTTTTTTA
TATGTTGGTCGAATTCGTGGTGGGTCAGTTGCCATGGAGAAGAATAAAGGAGAAAGAGAA
GGTTGGGTGGGCCAAAGCTCGCTATAATCATCATCAGTTTCTCCAGCATCTTCCCAAGGA
ATTCAAATCGTTTTTGAATCACATTCGGAGTCTGACTTACAATGACAAGCCCGACTATTC
GCTTCTCTTGTCTTGCGTCGACAAGGCAATCATATCCCATGGATATAAGGAGTCGGATCC
GTTTGACTGGG
>comp20164_c0_seq2 len=448 path=[0:0-156 157:157-447]
CGATGGGTCGGTCCTGGCAACCGACACACAGTCTATGCCTTGGATTTCGGATTGGCTAGG
CAATACGTTGATTCGTCCGGGAAATTGAGAGAACCACGTGACGTGGCCGGTTTTCGGGGA
ACGGTTCGGTATGCGTCGATTAACGCGCATCGTTCTGAGGAGTTGGGTCGGCACGACGAC
TTGTGGTCGCTTTTTTATATGTTGGTCGAATTCGTGGTGGGTCAGTTGCCATGGAGAAGA
ATAAAGGAGAAAGAGAAGGTTGGGTGGGCCAAAGCTCGCTATAATCATCATCAGTTTCTC
CAGCATCTTCCCAAGGAATTCAAATCGTTTTTGAATCACATTCGGAGTCTGACTTACAAT
GACAAGCCCGACTATTCGCTTCTCTTGTCTTGCGTCGACAAGGCAATCATATCCCATGGA
TATAAGGAGTCGGATCCGTTTGACTGGG
>comp20045_c0_seq1 len=163 path=[0:0-94 95:95-118 162:119-162]
GAAAGCGCTTTAACCTATTTAAGGCGCCCCCAGCCCTTATTCCCATTTCCTAAGGTCATC
TGAAACTAATTCGGCGTCTTCGAAGGCCTATCAGTCGCCGCAATCGCCGCCAAATCGAGG
ACTTCGAGGTCGACGCTCTCCACGTGGCAATGGCGGCCAAAGC
>comp20045_c0_seq2 len=136 path=[183:0-68 95:69-92 119:93-135]
TTCAAGGCGCTCCCAGCCCTCATTCCCATTCCCTTAGCTTAACCAAAACTGATTCAAAGG
CCCAGTAGACGCCGCAATCGCCGCCAAATCGAGAACCTCGAGGAAGACGCTCACCACGTG
GCATGGTAGCCAATTC
>comp20068_c0_seq1 len=59 path=[0:0-58]
CTTGGTCGTTTTTGTCTGTCCAGGTTCCCTTCTCGTTACACTTCCAAGTCGGTGTTCTA
>comp21961_c0_seq1 len=395 path=[0:0-261 300:262-266 305:267-276 315:277-394]
AAAGATCCCGCTGATTGGTCGACCGATGACGTTGCCTCGTTTTTAAAGGCCAACGACGAG
TTTACTCACCTAGTCGTCGTTTTGTCAAATTTCACTGGACGCGAACTATCTCAGCTGTCG
GAGCAGCAGGTCGTCGACTTGTCCCCAGAAAACGAAGCCGCCTTGGACAAGCTTTTCCTG
GCAATTAAAAATCTTCGAGAGGAAGCACAAGCAAAGGAGGGTGAGAAAAACCAGAGTGGC
TTGAGTCTTGGACTGATCATTGGAATCGCTGCGGGAGCTACGATATTTATTGTTGTTGTC
ATCATCTTAGTTACTATAATTGTGCGCAAGAACAACGAATTGAGAAGCACGAATGTCATA
TTGCAAAATATAGAATCGAGAGACGACGCAGTGCA
>comp21961_c0_seq2 len=300 path=[0:0-261 262:262-299]
AAAGATCCCGCTGATTGGTCGACCGATGACGTTGCCTCGTTTTTAAAGGCCAACGACGAG
TTTACTCACCTAGTCGTCGTTTTGTCAAATTTCACTGGACGCGAACTATCTCAGCTGTCG
GAGCAGCAGGTCGTCGACTTGTCCCCAGAAAACGAAGCCGCCTTGGACAAGCTTTTCCTG
GCAATTAAAAATCTTCGAGAGGAAGCACAAGCAAAGGAGGGTGAGAAAAACCAGAGTGGC
TTGAGTCTTGGACTGATCATTGAAATCGCTGCGGGAGCTGCGATATTTATTGTTGTTGTC
>comp21961_c0_seq3 len=156 path=[315:0-117 461:118-155]
CTACGATATTTATTGTTGTTGTCATCATCTTAGTTACTATAATTGTGCGCAAGAACAACG
AATTGAGAAGCACGAATGTCATATTGCAAAATATAGAATCGAGAGACGACGCAGTGCAGC
GTCAGCAGCAATTTTGTAATCCATCGTACGGACTGG
>comp20461_c0_seq1 len=317 path=[0:0-316]
CGGGGTGGGGACTGGCGGCGATGCGGCAAAGTGTCGCGCTTTCGGCGACGGTCTCCAACG
AAGCGTCGCTCTCGAGCCGACGACGTTCTACGTCGATTGCCGCGGGGCCGGGGGCGGTGG
AAAGCTCTATATTCGCATGACGGGTCCTTCGAAGACGGAACTCGTCGAAGTCGAGCGCGG
TTATGCTTTTCAGTACACGACCAAGGCTCCCGGGGAATACGAGCTCGTTTTGCTGTTCAA
CGAAGAGCACGTGCCCGGATCGCCGTTTTCGATTGCCGTCGCGCGAAATCCGAGTCACAA
GGGGCCGTACAGTTTTC
>comp20461_c1_seq1 len=80 path=[342:0-39 322:40-79]
AACCGCTCTTCCGATCTAGGGGCCGTACAGTTTTCTGGAGAAGGTGACCGTGCACGGGGC
CGGAGATCGGAAGAGCGGTT
>comp20204_c0_seq1 len=280 path=[11:0-279]
CCCCATTCCTGCTGAACCGCTCTCCCAATCTCACCGCCTCCGCCCGTCCCCGTGCCGCCC
GGAGCTCGTCCTATACCCCAAGACCTTCTGCTCTCGCTTCGCGCCGCGGCCAAAGCATCC
GCCGAAGCGATTGGTGACGGCGACGACGAGGACGATATCACCGACTCGGAATCGGAGTCG
GCTGAATCGGGAGCGAGCGGCGATGAGAATGCCACGTCGACGGCGGAAGTGCATATGATA
AGTGGAATCGTACCGCCGCCACCGCCGCCGCCCGTGCCCG
>comp20691_c0_seq1 len=1259 path=[0:0-607 608:608-609 1309:610-1258]
CTACCCTGGGGCGTGGCCTCGAAGACCTCACCTCATTCTGGCCTGTTCCTTCTGTCTCCG
TTCGGCGCGGTGACCAATGACGTTAGAAAGCGACACTCCGAGCGCGATTCGCTTTGCTGA
AGCTGACTACGCGATCAATGCGATCAAGGAAGGCAGAGCAGAAGGAAATCTGCTCATACT
CCGCTTTCGTCGCGCTGTCGAGACGGGATTCGATCGTTTGGGCGCGTTCATCGGCGACTA
TTCGCCATTCGTGCTCGGAACCGTTATCCTCGTCTGCGCTCTCTTCTCGATCGGTCTCCT
TCGAGCGCGATTCGAGACGGACGAGGTGGAATTGTGGGCAGAAAAGGGAGGCCGACTCGA
AGACGAACTCAAATACACGGCATCGCAGCTCGGCGCGCATTCGGCAAGCTCGAACGAAGT
ACTTATACAGGAGGCGAAACCGGGCGAGAACGCCATCAGTCGCGAAGCGCTTGACGAACA
CTTGGACGTTATCGATTACGTAGCAAAGGAGGTCGAAATAACAAAGTGGGGCAAAACTTG
GGGCTATCGGGACCTTTGTTTCGCCGTCGATCCGCCGCCGACGGCCGTCGCCGTGTTCGA
CAATGTTGTGTTTGGCCAAATGAACCCGTGTGTCGTCCTCACGGTGATGGATTGTTTCTG
GGAAGGCTCATTTCAGCACAATCCCGATCAACCGCTCGAAATATCCGTCGAAGGTCGCGA
TTATCGGCGTCTCATCAACTGGTCGAACCTAAATCCCCACGAACTCATGGATGAGCTCAG
TAAAGGAAAATATGGCTTGGACGATGGCGTCAAAACGGGCTTGGAATCGGCCGGTTTCGA
TGGATACTTTTTCAAACCGTGTCTGCACTCGGATAACCCGGAATGTCCGTCGACTGCACA
AAAATGGGCGAACGGATTCAATGGGACCATCCCGGAGACGAATATCACTGAAGCTCTCCT
GAAAGGATGCACAGGATATGCATCAGCTGCAATGGTGTGGCCATCTCAGATACTCGTATC
AGGAACGGATTGGGAGAGTAGCGGTTCATCGAAGGCCGTCCAGGCAATATTTCGACTGCA
CAGCGAAGCGGAGATACTGAAAACACTGGAAGCCTACGTCGGCAGCAGCAAAACAGCTTC
TCCAACCGAGTGGAAGCCCACAATTAACGACGCGATCCAACTGCTAAAAGAATGGCGAAA
AGAATTCAGCGAACGTGTTTACGAATTCGAGGAGCGACTGGAGCACACAGTTGTTCACG
>comp20691_c0_seq2 len=670 path=[1356:0-18 608:19-20 1309:21-669]
GCCGTCGTGAGACGTTTGCTGTTTGGCCAAATGAACCCGTGTGTCGTCCTCACGGTGATG
GATTGTTTCTGGGAAGGCTCATTTCAGCACAATCCCGATCAACCGCTCGAAATATCCGTC
GAAGGTCGCGATTATCGGCGTCTCATCAACTGGTCGAACCTAAATCCCCACGAACTCATG
GATGAGCTCAGTAAAGGAAAATATGGCTTGGACGATGGCGTCAAAACGGGCTTGGAATCG
GCCGGTTTCGATGGATACTTTTTCAAACCGTGTCTGCACTCGGATAACCCGGAATGTCCG
TCGACTGCACAAAAATGGGCGAACGGATTCAATGGGACCATCCCGGAGACGAATATCACT
GAAGCTCTCCTGAAAGGATGCACAGGATATGCATCAGCTGCAATGGTGTGGCCATCTCAG
ATACTCGTATCAGGAACGGATTGGGAGAGTAGCGGTTCATCGAAGGCCGTCCAGGCAATA
TTTCGACTGCACAGCGAAGCGGAGATACTGAAAACACTGGAAGCCTACGTCGGCAGCAGC
AAAACAGCTTCTCCAACCGAGTGGAAGCCCACAATTAACGACGCGATCCAACTGCTAAAA
GAATGGCGAAAAGAATTCAGCGAACGTGTTTACGAATTCGAGGAGCGACTGGAGCACACA
GTTGTTCACG
>comp20609_c0_seq1 len=88 path=[0:0-87]
ACCGCTCTTCCGATCTCGCAACTTGAAGCTTAGTACGAAAGTTTGCGACGAGCACAAGCG
GACCTATTCAAGATCGGAAGAGCGGTTC
>comp20483_c0_seq1 len=268 path=[0:0-65 82:66-267]
GCTAACCCGCTCTTCCGATCTGTTCGTTAACGCTGTTCTTGCTGCCGCTCGGACTGCTCC
TGTGCCATGTCTGCAAGTTCTAACCAACGTGAATCCTGTTGACGTTGCCGCACTTCGGGT
TCATTGTCAGAATTTCTCTTCCGTCGTTTTTTTATTATTATTGCTATGATGCCCAGCAAG
CCTATCCCCAAGCCTATCCCCGCGGCTATCTTCAAAAAAATGATTAAAGCAGCGTTCACG
TTTCCTTGAGGTTTATTGGTGGATGGAA
>comp20483_c0_seq2 len=89 path=[0:0-65 321:66-88]
GCTAACCCGCTCTTCCGATCTGTTCGTTAACGCTGTTCTTGCTGCCGCTCGGACTGCTCC
TGTGCCATGTCTGAGATCGGAAGAGCGGT
>comp21333_c0_seq1 len=81 path=[0:0-80]
ACAGAGCGCCCACCTCAAAATTTGCATCTTAAAATAGGTGAAACAGTAACAATGCAGTGC
CGTGAGATCGGAAGAGCGGTT
>comp21159_c0_seq1 len=77 path=[17:0-76]
CCACAAACTCAGTTCTTCGAGATTTAGCAATGTAGAGCACAAGTCTCCAGAAAGACTTTC
CATACTGCCGTTTACGC
>comp21713_c0_seq1 len=494 path=[0:0-211 212:212-493]
CGCAATCCGTTGAGAAGCGGATTCGTTAGCACGCAACCGCCGAGCTCGAATGAAGGAGAT
GAGCGCAGTGGCATTTTTGCCTTGGATTGCGAAATGTGTTACACGGCGGCGGGACTCGAA
CTGACACGGGTCACGGTCATCGACCACGCACTAAAAACTGTTTTTGAGACTCTCGTTCGG
CCTCAATTGCCCATCGTCGACTACAACACTCGATTCAGCGGCATAACCGAATCGATGATG
GAAAATGTCTCGACATCATTGAGCGACGTCCAACGCCGTCTAACGAAGCTCTTCTCGGCA
CACTCGATACTGATCGGTCACAGCTTAAACAGCGACTTGGTAACCCTCAAAATGATTCAT
CGCAAAGTCGTCGATACGAGCGTTCTATTTCCCCACTCGAAAGGACCGCCCTACAAACGT
GCACTGCGCACCCTCGCCGCCGAAATTCTCAACAAAATTATTCAAGACAGTGCGGAAGAG
ATCGGAAGAGCGGT
>comp21713_c0_seq2 len=239 path=[0:0-211 494:212-238]
CGCAATCCGTTGAGAAGCGGATTCGTTAGCACGCAACCGCCGAGCTCGAATGAAGGAGAT
GAGCGCAGTGGCATTTTTGCCTTGGATTGCGAAATGTGTTACACGGCGGCGGGACTCGAA
CTGACACGGGTCACGGTCATCGACCACGCACTAAAAACTGTTTTTGAGACTCTCGTTCGG
CCTCAATTGCCCATCGTCGACTACAACACTCGGTAACAATCGCAGATCGGAAGAGCGGT
>comp20066_c0_seq1 len=129 path=[0:0-75 123:76-128]
CGGAACTCCCCGGACACCATCAAGTGTGTCTGGCGAACAAATGGAGGCGCTTTTAGGCTA
CAAGCGAATGCTGAGAGTCGGAAACCACCGCAGAGTAGCCTGTGTGTGTTATTATCCATC
ACTTTCCAG
>comp20066_c0_seq2 len=118 path=[0:0-75 247:76-77 249:78-83 91:84-117]
CGGAACTCCCCGGACACCATCAAGTGTGTCTGGCGAACAAATGGAGGCGCTTTTAGGCTA
CAAGCGAATGCTGAGAGTAAAAGACGAACGAATTGCGGCGCTGGAGACGGAAAATGCA
>comp20066_c0_seq3 len=95 path=[123:0-52 247:53-54 249:55-60 91:61-94]
GTCGGAAACCACCGCAGAGTAGCCTGTGTGTGTTATTATCCATCACTTTCCAGGTAAAAG
ACGAACGAATTGCGGCGCTGGAGACGGAAAATGCA
>comp20066_c0_seq4 len=84 path=[123:0-52 247:53-54 199:55-83]
GTCGGAAACCACCGCAGAGTAGCCTGTGTGTGTTATTATCCATCACTTTCCAGGTGCTGT
TTTATAGCACCTACCGCACTAGTA
>comp20013_c0_seq1 len=71 path=[1:0-70]
TCGGAGGAACTCAACAATCATCGCTTCGAACCCGTCGACATGACCACCGCAGCCAATCCC
ACGGGACCCGG
>comp20793_c0_seq1 len=718 path=[0:0-180 256:181-190 266:191-220 296:221-717]
GCCGTCCTTCTTTCTAAACAAACACTTTCGATTAGGGAGGACCCCTGTTGATGTTTGAAT
GATGCTTTTGTGTTTTGTGATTAGAATTTAGGTAATTTTTAGTCTCTATTGGCGTCTATT
CGGCGTTCAAGTACTTTGAAAGCAGTACGAGCCTAATTCCAACAATTTTACTCTAAAGTA
GGGACCGAATGGCTTGCGTGATGGTCTCCAAGCAACCGACAACAATTTTGGGCTGCTTGT
TTTTCAAGCCGCCCAGCAATTCCTCCAGAGCAATTTCCCCTTTTTCAATTTCGAAAAACA
TGAGGCATATCTCGATTCCTTTGCTTCGAGTTTTCGCTCTCGCATTCATACATTTCGTCA
CGACCCCGCCCACAACATCAGAACAAATTCGTCCAGCAATCGATGCATTTTTTACAAAGT
CGAATGCGGCTTCCACGCCCTTTTCTTGAGCGAGAGCGTTCGAATCGACGACGAATTTTT
TGATTAGGGAGCCGTAGGGTTGAAAAGCGGGGTTCGTCTCGCTGTCTTGCATTCGAAAAA
GCTTCGACGCTTCGTCATAGCCTTGTATTCGCACTTTGAAGAGCTTGTGAACAACTTTTT
GTTCGGTGGGAAGCTTCGAAAAGTCTTCCTCGTCGCCCATCGTAACGATGGAGGCGACCA
GAACGGAAAGGTAGGAGATAACGGTTTTTCCAGGTGATTCGAATGAAACGCGCACGCT
>comp20793_c0_seq2 len=659 path=[865:0-131 266:132-161 296:162-658]
ACCGCTCTTCCGATCTCCGCCGCCAAAAGTTTTGCATGTTCTCGGACTCCTTTATCACTG
TGTTCAAACTGACTTTCCATTACTTTCAGTACGGGCTTAATTCCAACAACTTTCACTCCA
AATTCCCGAATAGCTTGCGTGATGGTCTCCAAGCAACCGACAACAATTTTGGGCTGCTTG
TTTTTCAAGCCGCCCAGCAATTCCTCCAGAGCAATTTCCCCTTTTTCAATTTCGAAAAAC
ATGAGGCATATCTCGATTCCTTTGCTTCGAGTTTTCGCTCTCGCATTCATACATTTCGTC
ACGACCCCGCCCACAACATCAGAACAAATTCGTCCAGCAATCGATGCATTTTTTACAAAG
TCGAATGCGGCTTCCACGCCCTTTTCTTGAGCGAGAGCGTTCGAATCGACGACGAATTTT
TTGATTAGGGAGCCGTAGGGTTGAAAAGCGGGGTTCGTCTCGCTGTCTTGCATTCGAAAA
AGCTTCGACGCTTCGTCATAGCCTTGTATTCGCACTTTGAAGAGCTTGTGAACAACTTTT
TGTTCGGTGGGAAGCTTCGAAAAGTCTTCCTCGTCGCCCATCGTAACGATGGAGGCGACC
AGAACGGAAAGGTAGGAGATAACGGTTTTTCCAGGTGATTCGAATGAAACGCGCACGCT
>comp20793_c0_seq3 len=292 path=[0:0-180 256:181-190 266:191-220 793:221-291]
GCCGTCCTTCTTTCTAAACAAACACTTTCGATTAGGGAGGACCCCTGTTGATGTTTGAAT
GATGCTTTTGTGTTTTGTGATTAGAATTTAGGTAATTTTTAGTCTCTATTGGCGTCTATT
CGGCGTTCAAGTACTTTGAAAGCAGTACGAGCCTAATTCCAACAATTTTACTCTAAAGTA
GGGACCGAATGGCTTGCGTGATGGTCTCCAAGCAACCGACAGTGACTCTAGGCTGCTTGT
TTTTCAACCCGCCCAGCAATTCTTCTTAAAAAACGAAATGAAAAAATAATTT
>comp21578_c0_seq1 len=666 path=[38:0-665]
CCCCCCCCCCCCCCCGCCGATTCGATGAGACCGACGTAGCGATCTTTGGAGTGCGTTTTC
ATCACGTTTTCGGCGGCGAGATAGCAGACGGCCGAGAAGGCGGCGACCGTTTGATTGTTG
CACGGCATCCACGCTCCGCCCGCTTTGAAGAGACGCACGTTGGTGCGGTTGGCGTGAGCG
AGCTCTTCGGCTGCGTTCGTGATTCCTTTCATCGGGTATACCATGTTCGATTGGCCGCTG
CAGAAATAGACGTCGCCGAAGTAGACATCGTTGAAGGCTGCGTTGTCGATGTAGATGGTA
CCGTTCGCTGTGTATTCTTCGATGGAGAAGTCGTAGGGGCCTGGTTTGGTGGTCGACGCT
TCTTTGAGGGTAAAGTTCCAATTCCAGTTGCCTTCGGCATCGGCGTGGAAGGTTTGTTTC
GGAAAGTCTCCGCCTGTTATTGTGACCACGATCGTCGCTTGGCTGTTTGCTGTGCCGAAG
ACGATGGGTGCGTGGCCGTTTTCGTCCGTCGTTTGGAGGATGGCGCCATTCGAGAAGATG
GGGCCCAATGTAAGGTCGCCGCGACTGGGAGACACGTTTTGTTGCAGGAGAAGGAGAGTA
AGAAAAAGGTTTGTCCAGTGACACATTTTTGTTTCAGCCCCACCCCTTCTGAATGCAAAT
TTTGAC
>comp20876_c0_seq1 len=370 path=[0:0-260 300:261-369]
CGACTCTGGGGTGCAATTATACGCAGTTTTGCGCAAAATCGTGCGGCAGTTGCAAAGCTA
CTTGGGGAGGCTTACATCAGGGAAAGGGAGCAAATTTCTCGGATCCCCAAACACACCGAG
TGACGCCGCATGCAACCGAGTGTCTCTCGTCGGTCAAAGTTCTGTGGACTGCTCTTAGCG
ATGAAGCGTCTCATTATCATTGCCGAGTACGTAAGAAGTTGAAGACAATTGGAAGCAAAG
CCTACACGCTACGAATAAAAATCCAACTTGTTGCTGCCACGGGCAACGTTACGGTCAGAC
GTGGGATGAATTCGAAACTCGCGTGCCCGTCTCGTGACCCCGTTCCGCCACGTCATTTGG
GGGACGCCCG
>comp20876_c0_seq2 len=300 path=[0:0-260 261:261-299]
CGACTCTGGGGTGCAATTATACGCAGTTTTGCGCAAAATCGTGCGGCAGTTGCAAAGCTA
CTTGGGGAGGCTTACATCAGGGAAAGGGAGCAAATTTCTCGGATCCCCAAACACACCGAG
TGACGCCGCATGCAACCGAGTGTCTCTCGTCGGTCAAAGTTCTGTGGACTGCTCTTAGCG
ATGAAGCGTCTCATTATCATTGCCGAGTACGTAAGAAGTTGAAGACAATTGGAAGCAAAG
CCTACACGCTACGAATAAAAAGTGAGACTTGCCGACTGTGAAATGTAGCGTTCATGCACG
>comp20153_c0_seq1 len=148 path=[0:0-147]
CGTGTCAGAGAGATAAGCCAACTGCGAATCCCGTATGTTTTGTACGTTGGCTCTATCACC
ATGGGTTCAATGCTGATTATAAACGACGATGAAAATGGTATTCCACAAAGTATAAAAAAA
CACATACAGAAAAAAATTCCAACTTGAA
>comp21485_c0_seq1 len=331 path=[0:0-330]
ACCGCTCTTCCGATCTGCCCGTGTAGTCGTCAATCAAATCCGGCTCGGGTAAATTTTTCG
GTTTGTCTATTTCCGAGTTGACGCAGAGAACGATAGCGAGGCAAATTGGACGATGCGTAG
CAAGGCAATTTCGAATGTAGAGAAAATCGATGAGTTTATCTGGGCCAGCGAGATAAATAT
TTCTGCCGCAAACTTTGAGAATGTAGTCCTTGATATCACTGTCTTCCCTCAAATTCCATC
TCTGTTTCTTTCGAACGTCCGTCGGAAAAAAATCTCGCAAAATCTGAAAAGGACTGTAAT
GACTTGGTACTTTCATTGCAGTAGATACCTC
>comp21650_c0_seq1 len=652 path=[0:0-651]
GCCGTGTACGTCATTGTGATGTGACTCGAGTTGAATGAGGCTGCCGATTCGGTTGCAGTC
GGCGATCCTCGAAATCCGCATTGGTTTGCGTTTTCGCCGTCCGGTTCGACTTGTTGAGCG
TAGATCCAGTCGATTATGGCCTTTTGTTCCGTTTCGTTGAGTTTTAGAGCGTCTAAGAGG
TCGAGGCCCGATAGAGCGAAGAAACAGATTGTCATTCGATTCGTATCATGCGATTCGGAC
GATTGAGGTAGGATTCCGAGGCAGCGATTGAGATATTTGACGTGCTTTGCTCGCTCGAAC
TCCATGTCGCCTAGCGTACGCTCCCGTCATGGAAAGACGCCATTTCGAGCTGACTCGCTT
CATTTTCGAAGCAGCTCGAATGCTCAAACTATCCAACGTTTGTGCATCGACAGCAACGAC
TCTCTATCATCGTTTTTTCGCCACGCAAAGCGTCGAAGACTACGACGCACACCTCGTAGC
CGCTTCTTGCGTGTATCTCGCATCGAAAATCGACGAAGCACCTCGAAAAGTTCGCGACAT
CGTCAACGTAAGCTACAGATGTTTGCATAAACGAGATTCGGAGTTGGACGTCAGTGACCT
CTATTGGAAATTGAGAGATAGCCTGGTCACGTGCGAATTTATTGTTCCCCGG
>comp21350_c0_seq1 len=217 path=[0:0-216]
GAAACGCCAGGCGATCTCCTGTTGTGCTCAGGCACGCCAGGATCGAATCGGATGTGAGGC
AGACTCAAAGCGCGGAAAACTTGAGTGTGATATAAATTTTATGGTGTGGTAATGCAGTTA
GAGTTAGGAAGATGACGTGCTTTGCTATTTGCGGGCTATATTACTGCGCTTTTCTGTGCT
ATTTCGTTGCACGGTCGATTAATCTCGATTACCGGAC
>comp20738_c0_seq1 len=881 path=[0:0-797 798:798-880]
CCCGACTCGGGATGATCAACGACGAGCCATCGCTCCTTTGTGACTTCGATATCGTCGCCC
TGAAGCGGCTGTCGCAGGCGGACCCGCACTTCAAGTTTTCCGCCAACCGGCTTTCGGTTT
ACGGTCAAATCTACGCACGCATGCACTTCGCACTTCGTTTCGAGCGCTTCGAGTGGAATC
GCGATCTCGCCGAGACTATTATTGCCGCGAAAAACTCCGCGACTGTACCACACTTCGGCG
CGCACGCTCCGCCGTTTCAGCACGCGCGCAAACGATCTCTGCTTACGATCAATAGGGAAT
TTGAGCGACTGTTCGTAGGCAGGACTGACGGTGCCTTTGACGACGTTCGTTTTCGCCGAC
GGCATGTCGTCTTGGGGATACGGGAACTCGACCGAGACGTACGTATCCAAATCTTTCGGT
TCGTATCGCTTGGGAAGTGGCAAATTGAGAGCGCGCACGACGACGACTTCCGCGTCCGAT
TCGCTCAGCTCGGGAAACACGTGCAGCTTCGTAAACGTTCGTTCTTCGTAGTGAAATCGC
GGCACGGGCTTTCGATAGAGCGCCGCGTTCTTTACGGCATCCAAATCGCGCTGAGACGCG
CGCGCCACGTTCCGATAGACCGCCTCTTCTTTCAAGTGTCCCATCTTGCTGTAATAGAGC
CCCATCTTCTGCGCCATCTCGATTTGATTCTTCAACGTCGATTCGAGCCGCGTCAACGTT
TCCTCGTCCGCTTCCGTTCGTTCTACGGTGATTTCCGGCACAGGAAGCGAAGGCACTCGA
CTCATGTTGACTTTGATACCGCCGCGCGCCGCTTCGATCATCTGATCCATGCTCTTCGCA
CTGCGAAGGGCCTCTTTCGCCAAGTCGACGTTTCCCTCTCG
>comp20375_c0_seq1 len=181 path=[15:0-50 301:51-65 81:66-68 84:69-180]
TCGTTTTTGAATACTTGGCTTGAGTGCGTCCAATTTGTCGACGCCAAAAAGAAATTTCGC
GTGATGAATAATGCCGGAGTGATTCCGCTGCGAGTTCTTCTCTGCTCCTACAAGTGCTTC
AATATGGACAGCCACCAATTCTATGGGGTCTCGTCCTTGTGAATAGCAAGGCAAACAAGC
C
>comp20375_c0_seq2 len=98 path=[231:0-46 15:47-97]
TGAGACAGGCGCTCGCGCTCGCGAAAAAGTGTGCCGTCTGCGGCGAATCGTTTTTGAATA
CTTGGCTTGAGTGCGTCCAATTTGTCGACGCCAAAAAG
>comp20375_c0_seq3 len=90 path=[2:0-12 15:13-63 228:64-89]
CGCTCTTCCGATCTCGTTTTTGAATACTTGGCTTGAGTGCGTCCAATTTGTCGACGCCAA
AAAGGTGATCGGTGGGAGATCGGAAGAGCG
>comp20158_c0_seq1 len=147 path=[0:0-146]
TGGCTCGTTTGCCGGCGTAAACGCCTCGCGATTTTGCGTGCGCGTAGCTGCCGATTACGC
TCGGAAAGACGTGCGGCGGAGCTTCGTCGACGTTGAAGCCGACTTTGCAAGAGCCACTGC
CGAGGTCGAGAGATCGGAAGAGCGGTT
>comp20086_c0_seq1 len=230 path=[0:0-117 118:118-229]
CAGATGCAACTGCATATTAAAAACTTCCCAACAATAATTTACCGCTGAATTACCAAACGC
AAACTTCATAGCAATCCATCCGACTCGACATCATCCTTCACAAACGTCGCGAGACTACAA
ACACTCGACTGCAGCTCGGGCAGCTTCATATACCGATCCTTCAGCCAGCTGAGACACCGC
AAAAAAACGTCCTTCGAACAGTCGGGATTCCACTCGTGAAACTCGTCCCA
>comp20638_c0_seq1 len=176 path=[0:0-123 124:124-175]
CTCTTCCGATCTGCCTCAGCACTCAAACAACCCGAACAAGAGCACAGAAAACGGTAGCGA
TCTTGGAGTTCTTCTCGGCGCTTCTCTATGGGCTGAAAAACGGTGATATAGCTTATGGTC
ACCTCTTCGCCCATTTTTATAGAACGAATTGCTCTCACTTGCAACGACGACCCCAT
>comp20638_c0_seq2 len=155 path=[0:0-123 176:124-154]
CTCTTCCGATCTGCCTCAGCACTCAAACAACCCGAACAAGAGCACAGAAAACGGTAGCGA
TCTTGGAGTTCTTCTCGGCGCTTCTCTATGGGCTGAAAAACGGTGATATAGCTTATGGTC
ACCTGATTGGATTAAAATGAGAAAACGGAAGAAAT
>comp20156_c0_seq1 len=216 path=[0:0-215]
GAATTCCGACGCCAATGTGTTATGCGATTCGACAGGAAAATATCTCAAAGCATTGCAAAG
AGCTCGCTTCTGCTCATCTCTTGTGAGATCGGGAGTTCGAACGGGAGCATGAGGAACGCT
GGGATCGCGTTCACGCGGCTCGGGAAGAGGATGAATAGGCAATCCAGCGCAAAGATCCTT
CAAAGACGACATGGATGCGTACACGGTGCGCAGCTG
>comp21737_c0_seq1 len=952 path=[0:0-279 280:280-612 623:613-951]
CTCGTTATCCGTCTCCACTCCCTCTTGCTTCTGCTGCCGCCGCCGGAGCATCGCCACCTC
CTCCTCTTCAAGCTGCTAATACCGACAGATTGACGACCGAAGGAGGAACAGCGCCAGTAG
GGGCAGGAGGAAGCGGCGGCAGCAAAGGGGCGATTCCTTTGGAAGAGAGTTTTCGATGGG
CTCAGCACAACGCCGAGTTTATGAAATCGATTGTCGAACCTTTGGAAGAAGAAATTTCCA
TATTAAAAGCAAAATTGAGAGAACTGCAGGAGCGATGTGACACATACGAAGGCCAGTTGA
GGTCAATAGAATCAAGCGGAGACAGCAGAGCAGCTGGGTTACTGCCCACATTGTCTGCAG
TCCAGGGCAAAAAAGAATTGGATATGAAAGTGAAAGAACTAGAGCATAATTTGCAGCTGG
AAAAATCGTCACGGACCGACTTGGAGACGTTTGTTGCCGTTTTAAACGAACAAAAAGTCG
TGCTTCAAGAGGAAGTAGAAAATTTGAAAGAAGATATATGCACAGTGTGTCGTCGTCTTG
AGTTGGAACAATCAAGTCACGACGAATTAAAGCGCACTTGGCAGATGGCTAACGATCAAT
TTCTCGAGACGCAGCGAATTCACGAGGCCAATCTTCTTCAAATTTGGGCCCTCGTGACGC
CTGAACAATTGCAGAAATTGAGCCCAGATCTAAAGAAGCTCATGCAAACCTTGACTCGAG
ATCCCAATCATCAAAGACAGGCGAAAAGCAAATCAAAAGAGCCGCCGCCCAGCGAAGACG
TCTCTTCGCAACGCTCGACACAGCGATTGCTAGCGACATCAAAACAGGAGGTTATTTCTA
CGGAGTCGGCGGGGGCGACGGCCATTGTTGTCGAAGGCATCCGTCCATCTAGTTCCCAAA
GCGGCGGCGGCGGCAGCGGCGGGGCGGGCCCACCCCCCCGGCTGCCCCCCTC
>comp20811_c0_seq1 len=377 path=[0:0-376]
TCTCCTCTAGTATTGACTGTATGATCAGCCCAAATGAAAAAATTACCAGCATAGCCATAC
CAAAAACTATTCGATTTCGCTTCTTGTGTTTTGCGTCGACATTGTAAAGTCCAGTTTGAG
CGTTGAGTTTTTCGTGCCAGCCCAACATTTTGCAAGAAAAAATCAACATGAGTTGACAGA
GGACGTTCAGTGACGCGCACCCATTGGAAAGCCAAATAAGTGCAAGCGCCGTAGTATCCT
TCATATTTCGGATATATACTATTGACGAAGCAAAAAGATAAGCAAAAGCGCCAAGAGCAA
AAATGAAAAGAGCAACAGCTTCGGCATTCGAACCAAGTTTTCGAACCCATTTTCGGTAAC
GAACGTTTTGCTTCAAC
>comp21892_c0_seq1 len=385 path=[0:0-266 267:267-384]
CTCGTTGATAAGCGCATTGATATGGTGCCGGAATTGCTGAGCTCGAATCTTTGTTCTTTG
AGAGCGAAAGAGGAGAGACTTGCCATGTCGTGCGTTTGGGAAATTAGCAAACGAGGCGAT
ATTGTCAACACAAAATTTCACAAGACGATCATTAAGTCAAAAGCTGCATTGACTTATGAA
GAAGCTCAACTTAGAATTGATGACAAATCAAAGACAGACGATGTAACAAAAGCCTTGCGA
CGTTTAAATAGACTCGCAAAAATTTTGAGGCAAAGGAGATTGGACAACGGGGCTTTGGTT
TTGGCATCTCCGGAAGTCAAGTTCAATTTTGGAGATGAGTCTCATGACCCTATTGATTTG
GATTCAAAGGAATTGCGGGAGACGA
>comp20382_c0_seq1 len=127 path=[0:0-88 89:89-126]
GCCGTAACCTTCGTCGTACGAAAAACCGCCGAATCGCCCCCAAATCGCCCCCATTTGCGA
TAAACGACTTATACCACAGTCGAGCGCCAATGGCGGCTTCACTGCCCCCGCAACAAGGTT
TTGAGCA
>comp20382_c0_seq2 len=76 path=[128:0-37 89:38-75]
CGTTAATAGCTAACAAGCATGCAGTTTGGGTGTTTTAGATGGCGGCTTCACTGCCCCCGC
AACAAGGTTTTGAGCA
>comp21500_c0_seq1 len=53 path=[21:0-52]
GGAATACAGAACACGTCCGAGCATTGGCGCGATGCGTTATGTTTGAATCGACC
>comp20198_c0_seq1 len=403 path=[0:0-402]
TCTTTCTGAGCAATTAAATGAAATTAAATCGGCCAAAAAATCAATTCAGGTCGACCTAAA
GTTAGCCCAAGATTACAATTAACTGCACTGGACGCAAGTCAACGCACGGTAAGGTACGAG
GAGAACCAACTGCGGCAAATTTTTACAAAAGCGCAGTCTCCATACCTGGGGGATGCATTG
AGAGAATAATTGCGAGACTGTACCTGCGTGCGTACGTCGTTCCGTGCTTGTGTCGAAAAA
ATGTGCTCGAAATACAAACGCTCAGTCCCCAGTAGAAGTGCTGTCTTCAATGGAAGCTCA
GGGCAGAAAGGAATTTAAAAACATTGAAGCTCAAAGCTTACAATGGAGTATGTACAGTAT
GCAAAGCTTTGAAAGTTAGCTAAAAGCAGATCTGGCGTGTGCA
>comp21553_c0_seq1 len=518 path=[310:0-223 9:224-459 245:460-517]
CGACCAATCCCCGCAGTCGTTGTCTCGGTCGCAAACGTAGCTCGCCGGAATGCAGCGATG
CGTTCGGCAAAGAAACTGATTCGCCGAGCAATTTTTCACGGGGGGGCAATTTCTTTCGTC
AGCCCCGTTTCCGCAGTCGATGTCGCCGTCGCATTTCCAGTTCTTCGCAATGCATTCGGA
CGTTCCTTCGCATTGGTATTCGGAAGGAGAGCATGTAACGCCCGTGCAATTTTTCTCGTC
CGACGAATCGCCGCAGTCGTTGTCGCCGTCGCACTTCCAGCTCGCTCGTATACACTTGCC
TCGATCGCACTGGAACTCGAATTTCGTACAATTTTGAGGCGGACAATCATCTTCGTCGCT
CCCGTCGCCGCAGTCGTTGTCCTGATCGCACTTCCATGAATCGCGGATGCAGTGGCCGTT
AGCGCAGCGAAATTCGCCCGCGCTGCAGTTGCGATTTCCTGGGCACTTGTGCTCGTCGAC
CCCGTCGCGACAGTCGATGTCGCCGTCGCATCCCCACC
>comp21553_c0_seq2 len=490 path=[310:0-223 9:224-459 303:460-489]
CGACCAATCCCCGCAGTCGTTGTCTCGGTCGCAAACGTAGCTCGCCGGAATGCAGCGATG
CGTTCGGCAAAGAAACTGATTCGCCGAGCAATTTTTCACGGGGGGGCAATTTCTTTCGTC
AGCCCCGTTTCCGCAGTCGATGTCGCCGTCGCATTTCCAGTTCTTCGCAATGCATTCGGA
CGTTCCTTCGCATTGGTATTCGGAAGGAGAGCATGTAACGCCCGTGCAATTTTTCTCGTC
CGACGAATCGCCGCAGTCGTTGTCGCCGTCGCACTTCCAGCTCGCTCGTATACACTTGCC
TCGATCGCACTGGAACTCGAATTTCGTACAATTTTGAGGCGGACAATCATCTTCGTCGCT
CCCGTCGCCGCAGTCGTTGTCCTGATCGCACTTCCATGAATCGCGGATGCAGTGGCCGTT
AGCGCAGCGAAATTCGCCCGCGCTGCAGTTGCGATTTCCTTTACGCGAAGGCGATGCTTC
GAAATTCCGG
>comp20341_c0_seq1 len=705 path=[0:0-704]
AAAAGCCGAGAGATCGGCAGGCAATGGATCTCTAATGCGTCTAGCTGCTGTGCCGCTTGT
CTTTCACAAAAATCCGGAGGTCGCAATAGAAGTCAGCGGTGACAGCTCGCGCGTGACGCA
CAACGTCAAACCGGCAATCGATGCGTGCAGATATTTCGCTGGTCTGCTCGTCGGCTGTCT
TCGCGGCGAGGACAAGGCCAAGCTCATGTCGTCCTACTATTCTCCATTTCCCGAAGGCTC
CGAGTACTGGAGAAAGCCCGGAAACGAATTGGTTGACGTGATTTCCGACGTGGCCGAGGG
TTCGTTTTCTAAGTCCACTCAAATTGCTGGGACAGGATACGTCGTAAAGACGCTGGAAGC
CGTTCTTTGGGCATTCAACACCACCAACAATTTCAAGGACGGCTGTCTCGAAGTTGCAAA
CCTTGGCGACGACGCCGATACGACGGCGGCGATTTACGGCCAACTAGCCGGCGCCTTCTA
TGGTCTTCGCGGTATTCCAGAGACGTGGAGAGCAAAGGTGACCTTTGGCTCTCTCATCGA
ACTGATGGCTCGCGAATTGGTGTCGCTGTCCAAAGCGATTGGGAGTCCGGATCTGGACGT
TCGAAAGGAGCCGTACACTGAACACAAGGTTGAGCCTTCGAAGGCTTGTCGGAACGCTCT
AAAAGGACTCAAGTACCTGGAGGACTCCACAAAGAAGATCACGAG
>comp21923_c0_seq1 len=870 path=[0:0-553 933:554-572 554:573-869]
AGACGTTTCTCGGAGATGAGCCAAATATAGATTTGGCCGGTGAGCTTGGCTCCTACATCA
AGACACGCTACGGCGAAAGCGATGAAGATCGAGAAGCCAAGCGAAAGAAGAGCATGCGTT
TGGCTCGCTCGGCTCACCATCGTCGTCTCGTCGACATGCTCTTCGACACGTGGGATCGTG
ATCGCTCCGGTTTTATTAGCCTGAACGAGCTCAGAGGAGCTCTGAAGAAGTGGAAGACCA
TTGAGGCAATAGCAGCCAAATTGGAAGCTCATCACTTGCTTGACGAGACCACCGACTCCG
ACTCTGCCCAAACGACTCTGAGTCGCAAGGAGCTTCAAGCCTACATCGAATTGCTGGCCG
CCGAATTTCCCGAGGAGGAAGACGCCTTTGACGACATCGTTCAGTACCTACTGACGAGCG
TCGAACTGTCGCACGAGGAGCGAAGGAGAGCTGAGCAGAGGGGAAAGTGGCTCGAGGCGA
TACGATGGACGGGAAGGACGAGCGGAGTCAATTTCGAGCCTCTATTTCGGGGAGTATTCA
ACACTCTGCAGACTAGATATGGTTTCTGTTTAGGATGGCGATGTGAATGGGGACGGGAAG
TTTGTGAACGCTTCCGTTGGGATTTTGGAAGTGGTGGACTTGCAGTTGAAGAAGGACGAG
CAGATCGTTCGTTTTATTGCTTCGACGCCCGATAATCGGGACGTGATGGTCGGAAAGAAG
CTGTCTCGAGAAATGAAGAACGTCAGTTTCGCTGCTATCGATTCTGGCAAACCGTTGCAC
GTGAGACGAGTGGCGACATACGGAAGTGTACACCTATTCGGAAGCTCCAAGTCGTCTCTG
GACGAAGAAAGAGACGGCTCCCTTGTCATT
>comp21923_c0_seq2 len=851 path=[0:0-553 554:554-850]
AGACGTTTCTCGGAGATGAGCCAAATATAGATTTGGCCGGTGAGCTTGGCTCCTACATCA
AGACACGCTACGGCGAAAGCGATGAAGATCGAGAAGCCAAGCGAAAGAAGAGCATGCGTT
TGGCTCGCTCGGCTCACCATCGTCGTCTCGTCGACATGCTCTTCGACACGTGGGATCGTG
ATCGCTCCGGTTTTATTAGCCTGAACGAGCTCAGAGGAGCTCTGAAGAAGTGGAAGACCA
TTGAGGCAATAGCAGCCAAATTGGAAGCTCATCACTTGCTTGACGAGACCACCGACTCCG
ACTCTGCCCAAACGACTCTGAGTCGCAAGGAGCTTCAAGCCTACATCGAATTGCTGGCCG
CCGAATTTCCCGAGGAGGAAGACGCCTTTGACGACATCGTTCAGTACCTACTGACGAGCG
TCGAACTGTCGCACGAGGAGCGAAGGAGAGCTGAGCAGAGGGGAAAGTGGCTCGAGGCGA
TACGATGGACGGGAAGGACGAGCGGAGTCAATTTCGAGCCTCTATTTCGGGGAGTATTCA
ACACTCTGCAGACTGATGGCGATGTGAATGGGGACGGGAAGTTTGTGAACGCTTCCGTTG
GGATTTTGGAAGTGGTGGACTTGCAGTTGAAGAAGGACGAGCAGATCGTTCGTTTTATTG
CTTCGACGCCCGATAATCGGGACGTGATGGTCGGAAAGAAGCTGTCTCGAGAAATGAAGA
ACGTCAGTTTCGCTGCTATCGATTCTGGCAAACCGTTGCACGTGAGACGAGTGGCGACAT
ACGGAAGTGTACACCTATTCGGAAGCTCCAAGTCGTCTCTGGACGAAGAAAGAGACGGCT
CCCTTGTCATT
>comp21769_c0_seq1 len=758 path=[0:0-757]
GTCGCAGCACCGGTGATAAGCAGACTATCTCCTCAAGAGTACACCGACTTCATCTACACG
GGCAAAGAGATCCAACTCCACACAGACTTGCCCACCTATCAGAACGTTCCGCCAATCCTC
GTTATGCATTTGATAGAGGGAGCCGACTCCGGAGGCGAAAGTCTCGCTTTCGACGGTTTC
GCAGCAGCGGAAGAATTGCGGCAAGCCGACTCGTTCGCTTTCAATCTGCTCTGCGAGGTT
CCCGTCAACTTTCGCGGATCGGGCGAAGAGTATTTAGATTTTGATTTGGAATCGTGGCAT
CCCATACTCAGGACGGATCGTCGGGATCGACTGGTTCAGCTCTGCTTCAATGCTTCGCGG
GGATCTCGTTTCGCTTCGACGTATCAAAATCGGCTGGGAGATTGGTACGAAGCGTTTTGG
GAGCTTGCCAGACGAATTCCCATGGCGGCGAGTCCGCTGATGTTCGAGCGCTTTCTGACG
CCCGGAAGTGCTCTGATCATGGATAACCATCGGATTTTGCACGGGAGAAGAGCGCTGACA
GTGAAAAGCCCGAATCGACGATTCTTGAACACAATCTATGTGGGATGGGACGAAACAAGA
GCCAAAAAACGATTCTTGAAAGAAATTTCGAAAAGTAAAATCACCGGTCGCCATCGTGAA
GACTCCCGTCTTCAATTTTAATTCGGCGAGAATAGTTTCGCGTATTTTTAAAGACTGCAA
ATCTCCAATTAAATACCCAGTGGCGTGGCGTACAGATA
>comp20982_c0_seq1 len=154 path=[0:0-153]
GCCCGTCTTTGCCCGTTTTGTAGATTAGATAGTTCGTTTTTGCTATTTTCGAAAAAGCGA
ACTGATCGAAGACGATCTGGTCGTCGCTGTCGACGATTGGCTTCTTTTGGATGTTGTACT
GGCGCAGCAAAGATAAAGCATCGGCCATCTTGAT
>comp20419_c0_seq1 len=452 path=[0:0-243 259:244-451]
TCCTTCTCAACGCGCATTTTTTCCTCAAGAACTTTCTCGAGCTGCGACGCGAGCGACTCC
TTCTCGAGAAACGTAGCCTCTTCTAAGTCGCGCAGTCTCGCCAACTTGTCGCAATAGTCC
GCTTCTACCTGCTTTGACTCCTCCACTTGCAGAGAAAAGTCGGTAATTCTTTCCTGCAGG
CGCAGATTTTCCTCGGTAACGGAGTCCTTAATTTGATTGGCCGAGACGAACCCAGCGTGA
GCTCGATCGGCATTCAGTTCGGCTTCTTTTACTTTCTGCTCGTACATCACCGCTGATTCG
GCCGCGTCTTCCTTTAGTCGCTCAATCTGGCACGTCAAAGTTGCGTTGCGATGTTCTAAT
TCCCCCCGTTTGCTGCGCAAATCCTGCATCTCGTTCAATTGAGCCTGTAGAGAGCGCATT
GCCTCGTTTCTTTCCACGCGAATCTTTTCCAA
>comp21322_c0_seq1 len=85 path=[0:0-84]
CGTTTATTTCAGGCGGTCTGGATAGCTTGAGTTCATTCAGAAGTCTCCGAAGCACTCGTA
ATCTCGTGGAAAGCATCCCAATCCG
>comp20788_c0_seq1 len=381 path=[0:0-356 376:357-380]
TACCCGACTAACACGATAAATAGAAAAATTAAACGAGTTAATTCTTTACAGTGTTTATCA
ACTTCGTCAGTGCAGTCTGAAATTTGCAATAATAGAACTCATTTCCTCTTGTGAATACTG
ATTAGCAATGATGTGCTCTTGAAGCTTCTTATCGTTCTTCCGCGCACACGACTCGCAATA
AACGTAATTGGTCCCCTTCTTATTGCACACAAAAAGCAGATTAAACACTTCAATCTCGCA
AGACGTGCAATAATAGTCGCGCTCATCGTCCGCCTTTCCGCGCCACGCAATCTCGTACCC
CTCCTGCTTCAGCCGATGCATATGATACTCGGCTTCGCGAGCCGATCTCTCAACAAAACT
CTTCAACAGATCGGAAGAGCG
>comp21298_c0_seq1 len=136 path=[0:0-135]
ACCGCTCTTCCGATCTGTCATCGTCGCCGTCGTTTTCAGGGCCAATCGTGCTGCCAAAAT
TCTGACTAACTTGCGGCTGCGGCGGCGGCGGCGGCAAGTTTCTTGTTGAAGAGTCAACAA
GTGCGCCGTTTTTCTC
>comp21521_c0_seq1 len=439 path=[0:0-39 40:40-438]
GAAGGGCTTCACGTTTTTGATAAAGGAACTCAAGGAATCCGTTGACGTGGTCTTTGATAT
TACCATCGTCTGTCGCGGTCCCATTCCCACCATTGCAGACATCATAAAAGGAAACAAATT
CAAAGCCGATTATTATTTGAGGAAAATTCCCGTTAAGGATATTCCACTTGGATCCGACGA
GGAGACCGCTAAGTGGCTCATAGACGTTTATAAGACTAAAGATGACCTTCTTGAACATCA
TTCCCAATTCGGCGCCTTTCCGGGACCCGAACGCTACCTTCCTCGTCGAATTTATCCGAG
GCTGATAGTGTTCTGCTGGAGTCTTCTACTCTTCGTTCCTTTTGCGCTCTACACCACCTA
TCTGGCTGCAACAAAAGCCTACACTGCACTAATCCTCATGGCCGCTTTCTTAGTAGCAGC
CTACACTGCACTAATCCTC
>comp21389_c0_seq1 len=164 path=[0:0-86 87:87-163]
TTCCATAGCGATGGCAGGACGGGTCTGTGTATTAATATTGGGTGGCTGCTGATGATGGAT
CGTTTTTCGTGTTCGCGTCTTGCCGAGTCGGATGGATGATGATGATGATGATGACTCTTC
TGATGTCGCAGACAATGAGGATTCCATAGCGATGGCAGGACGGG
>comp21389_c0_seq2 len=158 path=[141:0-80 87:81-157]
TCTTTGACGAGCGTAGACGATTGCAAAGGCGGCGAACGGTAGTAGGAAGAGGAGAGTGGC
GACGACGGCGAAACCCATTCCTCGGATGGATGATGATGATGATGATGACTCTTCTGATGT
CGCAGACAATGAGGATTCCATAGCGATGGCAGGACGGG
>comp20687_c0_seq1 len=172 path=[0:0-171]
GAGGGCGTTACAGAGTCGATAAGCAACGAAATCTTTCTTTCCTATCAATGCAAAACGGCA
TTGAAAGGAGCGCTTCGACATCCGGGGAACATTGTGGAGGCAACCTCGTTGGCGGCTGTA
TCGCTTCCTCTTCAAACCTACGATCTGAGATCATCGATACCGAAAAACGTCA
>comp20809_c0_seq1 len=394 path=[0:0-393]
CCGTTGTCGCCGAACGAGCAGCCCAACACTTCGCACTTGTCCCCGTCCTTCTGATGAATG
CCGGTCGAAAACCAATCCATATGCTGGTCGGCGTTCCAGTCGCCGATAGCGTGACCCATG
GCATCGACGCGTCGAGTGATTCCGCACGGCTCCGTGCATCTCGTGAACGTCCCATCGCCG
TTGTTCCAGAAGACCTGCGAATCGCCGTAGTCGGCCGTCACCGCCAAATCCGGCCATCCG
TCCTCGTCGAAATCCGTGAAAGAACTGCAGAACGTGAATATTCCACCGGCTTGGGTATTT
CCCTTCTTGAGCCAATCCATTTCAACCCCGGAAGAGACTGTCACGTCTTCAAAGTATCCC
GGCTTTTCGCTTCCCAAATTGCGAAACAACCGCG
>comp20574_c0_seq1 len=98 path=[0:0-97]
AACCGCTCTTCCGATCTGCTCCCCTCTCTACACAAAACACCCGTAACACCTCCTAAGGCT
GCTACATCACTCACTTGGCTTATCCTCGGTATTGGCCC
>comp20921_c0_seq1 len=716 path=[0:0-715]
GCTGTTCTATAATTTTCATTCTAACCAACTCCGATCGCAATTGCAAAGCAATTTCATGAA
CAAAAAATTACTCAAACGTCCCGGAAGCCCCAAAATGCAGCATTCGCACACAATAGCAAA
ATTAACTGTCTATAACGTCTTCTACAATTCGAACAGCTCGTCGTCCTTCTTCTCCAAGGC
CTTCCTCCCTTTCTGCACCGCCTTCCCGGACGTCAACTTCTTAGAAGTCCCGGAACGGAA
GCTCGGAGAACTGTCAACCTCGTCTATCATCCGGGACTCTTCATCTTCGAATAGTCCGAT
TCGTTCGTTGGTTCGTCTAACGGCTTCGGTCGTCTCTTCGATCGACTTATCGATCGCTTT
CAAGTAGGCGGCGGGGTCGAGACGGGCGTCGGACGTCGATTCGTCGCCGATTCGTCGTCG
GGACGACGATTTCGGCGTCGAAAACGTCGCCGCGACGTCGTTCGATTTGGGAATGAGTAG
AACGGATCGGCTGTGTATGCTTTCGTTCGTGAAAATGCGATTTAGTCGTTTGATTACTTC
GACCTTGACTCCGTACTTCAGCGCGAGGCCTTGGAGAGTGTCTCCCGGTGTCAAATCGTG
CGTGAACTCCTGGGCGAGTGTGCTTATATAAGGTGTCCGCGAAGTGCCGTATGATGGACG
CGGCGGCGTGTGTCGGCCGAATATTGAGTCGTTCTCCGACATACGATTGTAGGGTG
>comp20565_c0_seq1 len=567 path=[39:0-228 305:229-566]
TGCTGCTGCTGCTGCTGCTGCGGTTGGTGGTGGGGCTGCTGCTGCGACGGAGTCGTCGGG
GTCGCGAGTCCTGTTCCCGTGCACCAAGGGGACATTTGATAGGGCGATGCGACAGTCGGG
GACGGGGATCGCATCGATTGTGGCACTGCCGAAGCCGGTCCGTCGAGCCAGGGTTTGTAG
ATCTGCGGCTGGGGTTTGAATACTGGCGCCGGTGGGTCGGAGTAGGTTGGAAAGGCGGGC
ATTGTCGGCGGTGCGGGGGGCGCCGGGTATGCCGAATAGGCGGAGGTCGGAGCGGTGAAT
GGAGACGGGGCCGCCGCGCTTATAGCGAGAGAGCATGACGAGGGGGGCAGCGGCGACCAG
TTGGATCGTTCGACGTCGTACTGGGGCTGGTGGATTGCTCCGATCGGTTTGCAATCTTCG
TAAACCGCTTCGCGTTGCTGCTGCTGGTGTTGGTGCTGCTGGTGTTGCTGTTGCTGCACG
TACTGGCAGCAGCTTCGCATAACGCCACTCGAGTCAGTCGCAAACGCCGGGTGCATCCAG
GCTCTGTTTGCGGCCGGTTCCATGTTA
>comp20442_c0_seq1 len=196 path=[0:0-195]
GTGCAAAAAGCGTTGGAACGATCGGTTTTGCTTGCACTGCAAATACTCGAGATTGTTCTC
TCTAAGGAAGCGCTCTTTTTCGACTTTCTTCGTAACAACAATTCGTCCGAGCTCGCCACG
CCTCTCGAACGGCTTCTCTTCTCCATCAACGCGTCGACCAATCAACCGGACATGTATCTC
AACATAGCAAGGTTCG
>comp20678_c0_seq1 len=179 path=[0:0-178]
GTGAGCGTAGACGACTTCGGCATCGTCGCCGACTGCGAAAACGACGTCGGTCGTGTCGTG
GTCGGTCAGCAGGTTGTTCATGTCAATTGCGAGCGATTCTGAAGCCGATGCCGATACAGC
CTTTCCGGCCATTCGATGCTGGTAGATTATACGGGATCTCTGAAGTTCTAAACGTCCGG
>comp20344_c0_seq1 len=220 path=[0:0-120 136:121-219]
GAGGACAAGGAACTGCTGTACTTGCAGTTTGTTGCCGACGTAACGAATGACGTTTTGACG
AGGGGAATATACAGCGACAGGGCGCTACAGCTTGTCTTTGAGTCGCACGTGCAAAAAAGA
AGGAATGAGCTCGACGAGAAAATATTACGAGAGAAAGTAGAACAGCTAAAGCAGGACTTA
GGAATCAGCTGAATTTATGTAAGGATTAGATGAACATGTG
>comp20344_c0_seq2 len=144 path=[0:0-120 227:121-143]
GAGGACAAGGAACTGCTGTACTTGCAGTTTGTTGCCGACGTAACGAATGACGTTTTGACG
AGGGGAATATACAGCGACAGGGCGCTACAGCTTGTCTTTGAGTCGCACGTGCAAAAAAGA
AGGAATGAGAGATCGGAAGAGCGG
>comp21266_c0_seq1 len=202 path=[99:0-29 193:30-92 13:93-201]
TGAAGCTGAAAAGGGGCCAACGCGTAGCTTCCCTTCTCCGCTCGGCGACTCATTCGACTG
CATTTTTGACATCGGGGGTGTTTCCCTCTCTTTTCTCCCCTCTCAATAGACGACTCGTCA
AGTCGTCTGCGTCTGCGACACAGTCTCAGTCCCTCGAGCCATTCTCCGCCGCCGACGCCG
ACGACGACGACAACGACAACGA
>comp21109_c0_seq1 len=72 path=[0:0-71]
AAGTGGAGCCATTTTGATTAGTTTTATTGACATCCAATCCTATTTCAGCCAACCTTTTAC
CGATATTTAAGT
>comp21281_c0_seq1 len=77 path=[0:0-76]
AGATTCTTTCTGCCCAGCACGTAATGAAAGTGACAGACCAGCACAATGTGTCCCAGCCTC
TCTTTCTCTACTACGCA
>comp20715_c0_seq1 len=253 path=[0:0-252]
GTCGAACAGTTACGAAAAAATTATGGGCAAACTTGCCACTTTCTTTCCGACCTTGTCTAA
AGCGGATATCGCCGAGTGCGTGAAAATTGTGAGAGCCGAAAATAATAATTCCCTGTCCGG
TTTGCAGCTGGAATATATCGTCAGTCAAGTCACTGACACCGTCTTGAGTCGATTTCAAGA
CAAACTTTCACCGATGATTGTCTCGACTCTTCGGCAACAGCAGCAAAAAAAGACTCAGCA
AGACCCTTTCGAC
>comp21020_c0_seq1 len=570 path=[0:0-383 666:384-400 587:401-425 426:426-569]
GTGTGGGGGGAGGAAAAAAATTTGGGAAAACGAACAGACCCCCCCCCCCCAGCCACACCC
TTGATCTTGATGTCACGCTCCGCACGGACAGCTAGATACATTGAAACAGAGTCCAAGCGA
AGAACCTCTTTGACGACCTGATTCGTGTAAGTCATTTGATTGATGATGTCGACAGTGATG
GGATCGTCAAGTTTGGGTCGAAGTCGGAACTGCTCCTCACGTACTTTTTCTAACACATCC
GGATTCGCGCTGAGACGAGCAAACATAAAGGATGTCGTCGCCGCCGTCGTGTCTTGGCTG
GCGAATAAAAAGGCAACTAAGTTGTCTTCAACGACTCGCTGAATTTCGGCGTCTTCCAGT
CTCGCCTTCTTTGAGTTGATCAGCGTTTTCACCCAATGATCAATCACTGAAGCGAGCTCC
TCTCCGTCATCCGCTCGTTTTATTGCCCTCTCGACGATTGGTTTCATATCTTGTGTCAGA
GACTGGCGCGCTCTACTAGCCCGCCAGTACACCGTTCCAGGAAAGTATATCGGCGTCGAG
AAGAATCCGATAGACTTCCCAAGAACGATT
>comp20601_c0_seq1 len=376 path=[0:0-375]
TCTCGTCTTAAGTGAAAAAAGAGCATTCCTCCGCCAAGAAACGGAAAGACGTAAAAGAGG
TGCTCGCTGGTTTGAAAAGTAAATCTGAGAGAGACGCAGAAAGGATGATCAATCTTTCTG
AGAATTTGAGCTTCGGCTAGTATTCTAGCCTCTTCTCGTTTCGTTTTGACGGTGGATTTG
TGTATGGTTTTGATGGCAACGACAGTTTTTGACTCAAGGTGACGCGCTTGAAACACCTTT
CCAAAACTTCCTTTCCCGACCGTTTTTGTGAGTTGAAAGTCTTTCCACTTGGGAACAGCG
AGCTTTTCTTTGGGGGGCGTGTAATCTCCCGAATCAAACGTCGCGTTCCCAATCAGATGC
TGAGCGTGTTCTTCGT
>comp21639_c0_seq1 len=199 path=[0:0-110 111:111-198]
GTCGCGTGCAACTAGACGCGAGGCTCTCCTATAAAAAGAACGCCTTTCGATCGTTATTCC
ATTCACCAGCGACGACCAGGACTCCTCGATGGACGCCGTAGCGACTCTCGAAGCCATTCC
GTCGCCGTGGAAGACGGTGGGACCCCCCAACAGCTCGTCGGCGGCGGCCCCCAACTGTTC
TCTGGGCGCCCTAATGGAC
>comp20222_c0_seq1 len=97 path=[0:0-96]
GGGTTCTTCTAGCAAACAGCATACCAATCATTGCAGTCATCACTCGACTTAAACTTCTGA
CCATGTGAATACTTTTGTCCACCGTAGTCAATTGTCG
>comp20930_c0_seq1 len=235 path=[0:0-234]
TCAGACTGCCTTGGAATTGATGGTTGTGTTGGAAAATTCGTCTCTGGATGTTAACTGCTC
TCTTCCGTTATCGGAAAAGACTCTTTTGCTTGGCTGCGGCTGCGGGCTGTTTGCGCTCCA
CTTGAGTTCGCTTCCCAAGACGAAAAGATTGCCTACGAATGGCAATACTTTACATGAAGT
GCCCGAACAGGGTTTCATTCAAGGAATGGAACAAATTCCCGACACGGACGTCGTC
>comp21995_c0_seq1 len=357 path=[0:0-356]
TGGAAAACCGTGACGTATTTTCTGCCTTTCGGTCGGCACATCGAACTCGCTTCCAATCGC
CTCGGTGAGCTGAGCGTATGTGACGTCGTGGGAAAACGTCATCAGGCCCATGCGACCGTC
CGATAAGCTGATACGAACTTTTTTCTCCCAAGATTTTCTTTGCGTAGCGGGTTCCCTTTT
CGTTTCCGTGGGTTCCCTCTGCTTGGCCGGCTTCTTGGCGAGAGGACCCGTTTTTTTGCT
CTGCTGAATTCCGGCATGTTCTTCAATGCGACGTTTCACCTCTTTCTCTTTCGCACTCTT
AGTCAGCTCTTCTTTGTGAATCGTCTTCTTCTTTTCGCCTGTCAGAATGAAGAGCTG
>comp20172_c0_seq1 len=119 path=[0:0-118]
ATTGACTCCTCTGACGGTTGCGAAGCGGATGCATTCCCCTCCTGTCTACGTTTCGACTTG
AAACGACCGCTTTCCTTCCTCGTATTCTCGCCTGCCCGAGACTCTGCCAGAAACACGAC
>comp21878_c0_seq1 len=813 path=[0:0-812]
GATAGATTGTGAATGTTTTTTCAGAGGAAATATCTTCGATGGAAGAGGAATCGGATGACG
ATGACTGAATGACTATTGCCGGTTTGGATTCGCCTTTGAAGAGACCGTCTTGAACCAAAA
CGGTGACGGCACCCGCATCGTGACCTGTCAAACTCGAACTGGATTCGCTCTCACGAGTCA
TCCGCCTTTCCAGACCCGGAAGCATGCTTCCCGGAACTACGGAGCTTTGGGATCGGCCTC
GATTCGATCGAGAAATCAGTTCGTCATCGGTTAAAGACGGATGTGGAGCTGCTGAAGCTG
TCGGTTCTTCCGCTATTACTTCTGGAAGATTTTGAATGGTATAATGACGCTGATGAGATG
GACTGCGCTCCCTATACTTATCCGGCGCAGAAATGACGCTCAGACGGTCGTTACTTCTTT
CCCGGGGTGCTTCTGGTTCATTGAATTGGATTGTGAGACCTGGCTGACCTTCCAAGCTCC
CATGGACGTCGGCGTGGCCTTCTTTTTGAGCCGAACACCGCCATCTTCCGTTGGGCAACT
GACCGAATATATTGAGCTTCGTTCCGGGTTTGAGAGCGGAGTCGGTGTGGCTGGGAACGA
GGAAATATTCTTTGGTGACCGTCGCGACGAAGTGGCATCGTTTAAATATTTCTGGGCCCG
TGGAGGAAGTTTTGGTATCAAGAAAGGCTTTCTCTTGCTCTTCGAGTTGGCGTAGGAGCG
CAAAGCGTTGTTTGAGCTGTTCCTGAAGACATCCAATCCTCGGATCTTGGGGAAGATCGT
AATCGAGCAAGTCGTCATCGCTATCAAATGTTG
>comp20269_c0_seq1 len=105 path=[60:0-44 117:45-104]
TTGAACAAGAAGTGCAGGCAGTTCGCCAACGTCTGGAGGAGTCTAAGCAAGAGAGATATC
AACTGATTACTTCTTCTGCAGTTCAGAAAGCAGAGAATGAAGTTG
>comp20269_c0_seq2 len=102 path=[3:0-20 24:21-56 60:57-101]
CTGAACCGCTCTTCCGGATCTATCCTACTGAGATTGCAAATTCACATCAAGATCGGCTTG
AACAAGAAGTGCAGGCAGTTCGCCAACGTCTGGAGGAGTCTA
>comp20269_c0_seq3 len=65 path=[185:0-28 24:29-64]
AATCGACTTATTGAAACAGCAGACCAATCATCCTACTGAGATTGCAAATTCACATCAAGA
TCGGC
>comp20269_c0_seq4 len=59 path=[24:0-35 222:36-58]
ATCCTACTGAGATTGCAAATTCACATCAAGATCGGCTTGAACAAGAAGTGCTGGCAGTC
>comp21590_c0_seq1 len=163 path=[0:0-162]
GCTCTATTTCCTTTTCGTATATTCTTCATATATTTTATTCTCTCTCTTTTAACCGTCCGA
AAGACAATATTATAAGTGTTGCGACGAGTCCTTGCACACTTAGCATTACTCCGAACATTA
TATAAAGGTTATCAAGCAGTGCTCCGCCCCACAGGGGTCCAAT
>comp21791_c0_seq1 len=345 path=[33:0-222 549:223-233 303:234-344]
TCCTCTCTTTTCTCCCTTTCGGCTCTCTTTCGAGCTCCGCCTTTGACTGGCTCTGATTTA
CATGACTGTTTGCTTTGGTTTCACAACTAAGGACTTGGACGAAGGCGTACATAGTCGTCT
CTACGACAGGACCTTGGAGCCATAGAAATATTTAAATGTTAAAACAAAGGCGGAGCTCAG
AAGGGGCCGAGGGGGAGGAAAGGAAGGATTCTGTCTTTGTGGTAGCGCGTGTTAGAATAA
AGCAATAACGAAGAAGAAAATTGGGAAAACGGAAGAAAGGGTAGGGCTCAAAATGTTGAC
GATGGAAAGGTGAGGCTACGCAGCCGGATATCGCGGCTGAACACC
>comp20050_c0_seq1 len=63 path=[0:0-62]
TAAACTCTCAAACCGTTCTGCCACTTTGCTCTGTACGTTTCCCTCAGGTAAACTCTGACA
AAC
>comp20798_c0_seq1 len=115 path=[0:0-114]
CGACGACGACGACGACGACGAGGAGAACTTTCGAACGATTTCGAGTCAAATTCCGAATGT
TCTCACGCCTCTTTCCGTCATACGTCACATGACGTCAGAAATGGAGAATCCCCCG
>comp21213_c0_seq1 len=70 path=[0:0-69]
AACCGCTCTTCCGATCTGGGGTCTCGATCTGCTCAAGATCGAGCAATTCGAAATAGATCG
GAAGAGCGGT
>comp20542_c0_seq1 len=136 path=[0:0-135]
CTCCACGAGGACTTCTTCAAGCTGGCATATTCTAGCATCCCTTTCCTGCAGCACTTCCAA
CACCCGCTTATCCTTCTGCTCGTTTTTTTCCTTTTCTCTTGTCATTATGAGAGACACAGC
GGAGGTTAGATCAGGA
>comp21204_c0_seq1 len=264 path=[0:0-263]
CGCCAACGATAATCGATTCGCCTTCCACTGTCTCTTTTCATCAGGCCCTGGTATCTTCAA
CTGCTCACACCTTGTCTGCACCTCATTGAATAATTCTTTAAAATTTCTCTTTCGTACGCA
ACGACTGAAGAGCTCGCTGCGTGGCCGTTACACAATCCACAGCCGTAACAAAGTCTATGT
CTTCCCTTTGGAAATAACGACTGGCGTGAAGGGTGTGAGTGAGTAGGACCCGGAGGACAG
TCACCGCTAGAATAAATTCAAACG
>comp21381_c0_seq1 len=79 path=[0:0-78]
CTTCCGATCTGGAGCTACGGTGCTTTGAAATCGTTTTTGACAACGCCCACTACGTCATAA
GGAGTCACAAGGAGTGCAG
>comp20100_c0_seq1 len=214 path=[0:0-213]
CACGATGGAAACACAGTGGCGAGCGGTTCGCACGATCGCTCATTGCGACTTTGGACGCGA
ACGCAAGAGCCGTTGTTTATTGAAGAAGAGCGAGAACTTGAAAGAGAAAATGAAATGGAG
GAAGAAATGGCAAAAGGCCCCGAGACAGTGATTCCTGGCGAAACGAAGGGCGAAGTCGGT
ATGGCAGGCAAAAAGACGATCGAGACAATAAAAG
>comp20312_c0_seq1 len=132 path=[0:0-131]
CGCTAATCAGTCTGCGCTGGCTTCTTCACCAACACCGCCAGAAAAGCTCTCACTGGCAGG
GGATTTCGAGCGATGGACGGCCGCGGATCCCTGCTTCACATCCACCCCTCGTCGGCAGAT
CGGAAGAGCGGT
>comp20373_c0_seq1 len=498 path=[0:0-497]
GTCTTCATTGCCGACTTGAGAAAATCGCTGGGGAAAATGTTATTGCCGATGACATTTGCG
CTTTGAATTGAAGTCTTTCGAATAGCACTGTAGAAGTATTTCTCTTGGGGCCCCACATAA
GCTCGAACATCAAAAATGTAGCTTGCTATCTGAATATATCCGTTGATCGCAAACGAAGTG
ATCTCTGCGGTTTTCTTTGGTCCGTCCAGGTTTACAGTCACGCCTACCATCGCTGTCGCG
TTCAATATGGTAATGATGTTTCGGGGAAGAAGCGATAGAGTCGAAAGTGGATGAGTTCCT
ATCAGTATTTCTCCCGTTAATGGGTTGATGGTGAAGTTGCTGAGAGGAAACACCAGAGGA
TTGTTGGGGTTTGTCGCATTGATTTCGCTGTTGAAACCGGGCAGAATGGTTGCAAAGAGC
TGTGAGAAAGGCATATTGTATTCTGTGTCAATGTAAAAACTGATTTCGTCTTCTTCTGCG
ACAACTGTGATGTTATCG
>comp21404_c0_seq1 len=96 path=[65:0-35 28:36-95]
CTTTATTCGCTATCCTTTCCTCCTAAATTCGATTACCATTTTTACAACATTGACTGTTGT
AACCTGATCTGTTTTCACGTCTCCGGATGACCTGTT
>comp21404_c0_seq2 len=88 path=[0:0-27 28:28-87]
ATCGGTGCGAAAGAAGAGATAACAACAACATTTTTACAACATTGACTGTTGTAACCTGAT
CTGTTTTCACGTCTCCGGATGACCTGTT
>comp20095_c0_seq1 len=302 path=[0:0-85 86:86-301]
GGAAGCGACAAGCGGGGCCCCTTCCGGGGGAACCGTGCAAGTGATCGACACTTCGACGGC
GCAAGCGATCCTTAGAAGCGGCGCAGGCAAAATGATATTTACGTTCGCCGAATCGGGAAC
GATAGCCCAACAGCCTTTTTATACGGCGGCGACCCAGCAAGCGAGAAATCTTCCCACCGT
ATTCGTCGCAGCAGCGAGCGGTGCCACACCCTCGATCGCCGCGGCTGCAGGAGCTCCGCC
GCCGGGATCTCTACAGGCTGCAGCCGCTGCCAGCTTTTTGGCGCCCACTGCCCTACCTGG
TT
>comp21696_c0_seq1 len=116 path=[1:0-115]
ACCGCTCTTCCGATCTCGATCGACGGCAAAAATTTTTCGCATTGAAATGTTTATTTTGGG
ACACATAGTCACAGACACACTAGTTTGAGTCGAAATCACGTATAGCACGCTTGAGA
>comp20244_c0_seq1 len=343 path=[0:0-342]
GTTCTTCATCCTGATGTTATGTATGAAACTAAAGTGGGTTGTCATGGTCGTGGTGGGTCG
TATCCATCGACTGGAGCCCTGATTCTGTTCGCTTCAATGCATCTTTGTGATGAAGTTCAT
GTGTATGGATTTGGTCTCGGTCCTCACGGTGAATTTGGGCATTATTTCGATAAAAATTCC
GGCATTACAAGAACGTCTCACGATGGGAAGATGGAAACACAACTTAGAGAGCGTCTCGAG
AAAGAAAACATTATTAAAGTATACAAAGGGCACTATCCTACATAAATATTGTCAGAATAT
GACCGCACGTTTTGTTTTTATGAAAGAAATGAATGAATGAATG
>comp20998_c0_seq1 len=75 path=[4:0-74]
ATTTATTGTCTCAACTCAGTAGGCTCTTTCTTGCCTTGGTACAGAATTGGGCCCAGCACA
AGGAAGACTGCTGCC
>comp20812_c0_seq1 len=565 path=[0:0-266 267:267-267 268:268-324 325:325-564]
CTGGGAGTGGATTCGAAATGTGGGAATGGAGTCAATCGAGCGACATGAACGGAGGCACCT
GAATGGAATCCCGGATTCGTTGGGGGTCGGACGCGCAAACGATTTCGCTCAGAACGGTGA
GGCATCCCGCGCAGACGCGCGACGACACGGCGACGTTGGCCGCGACTTTGGTTGTCGCTC
CGCTTGACGTCAACAGGGCGGGCAAGACGAGCCGACAGAGAACCTCCGGTGCAATGTAGT
GACCGAGAAGCCGACTGCACGTCATCGCCTTGGAGACGGAAGCAATTGCTTTGCGAGGGG
AACGGACAATCGTTCTTCTTTCCTACTTTGTCTCTCACTTGACCGTCTTCGTCTTGGCAT
GCCTTGTAGAGAGCTTGGAGAAGGATTTCGGCGTGCTGCGTCGCGTTGTCTTCGGCGTGA
ACGAGAAGGATTTCGACGAGGGAGATCGCCTTCAATCGCGTCGCTCCGTTCCAGTCTCCC
ATGTCTCGCAGCGCCGCCGGAAGAATTTTGGAGAGACAACGATAGAGAAGAACTCTCGAT
CCCAAACCAGGAGATCGGAAGAGCG
>comp20812_c0_seq2 len=507 path=[0:0-266 325:267-506]
CTGGGAGTGGATTCGAAATGTGGGAATGGAGTCAATCGAGCGACATGAACGGAGGCACCT
GAATGGAATCCCGGATTCGTTGGGGGTCGGACGCGCAAACGATTTCGCTCAGAACGGTGA
GGCATCCCGCGCAGACGCGCGACGACACGGCGACGTTGGCCGCGACTTTGGTTGTCGCTC
CGCTTGACGTCAACAGGGCGGGCAAGACGAGCCGACAGAGAACCTCCGGTGCAATGTAGT
GACCGAGAAGCCGACTGCACGTCATCGCTTTGTCTCTCACTTGACCGTCTTCGTCTTGGC
ATGCCTTGTAGAGAGCTTGGAGAAGGATTTCGGCGTGCTGCGTCGCGTTGTCTTCGGCGT
GAACGAGAAGGATTTCGACGAGGGAGATCGCCTTCAATCGCGTCGCTCCGTTCCAGTCTC
CCATGTCTCGCAGCGCCGCCGGAAGAATTTTGGAGAGACAACGATAGAGAAGAACTCTCG
ATCCCAAACCAGGAGATCGGAAGAGCG
>comp21275_c0_seq1 len=199 path=[0:0-198]
GGCGTTCGTAGCATTCAAACCTTCAATGCAATTGTCATCTGCCAGATCATCATCCAAATG
AACAACTGCTTTTGATTTGTTCTCAAATAATACAACGTTCATTTTTGTATTTTCGATTGC
TCCATCTAAATGAAGTTCTAAGTTTTTAACCGGCGTTCCAAGCGGGAAGCCTTCAACAAA
AAATCGATCTTCTTCAAAT
>comp21225_c0_seq1 len=172 path=[0:0-47 172:48-68 69:69-171]
TGTTGACTCGCTACGCATGGAAGGAGGAATCACCGAAGAATTCACCGACAAATACGTTTC
ACCGACGTCCACCCAAGTGCAGGTGTACAATTGGTCACGGAAAATCAAAGGCGACGATGT
TGAAGGCTGGCTCGTCATCGACACGGTATGTAACGGGCTCGCCGGCGGCGGC
>comp21111_c0_seq1 len=1680 path=[0:0-1679]
CCAACCCACACGTGGACGGACGCATCGGCGACGACCCTCAAAGCGGGATCGATGCAGGGT
CGCGTCTACATCCTCCCCAACGGCGCGCTCCACCTCACCGACGTCGACGTCGCCGACAGC
TCAGCCAAGTTCACCCTCGAGCTCCAAAACACGCGAGGTTTGCATCGATTTAACGCCGTT
TCCGCGACGGTGACTCAGCGGCGGCGACGGCGGCAAGGCGATCGCTTCTGCGCGCCGACA
ATCGCCGATTTTCCCGCGCAAGTCGTCGTGTCGGTCGGCGACACGGCCGTCGTCGAAGTC
GTCATCAAAGACTTGGGTTGCCACGTGCAACCGTCCGCTGGCTGGTCGAATAATTCGCAG
AAAATGGACTTCAGCGATCCGAAGAGTCGGCATAAGTTGATCCTTTATAGTTTGGTCTTG
GAGAACGTTGGGTACAACGACGCCGGGATGTACGCAGTCAACTTGGTTTTCAATAACACA
TTCTCACTATCGAACAGAACGGAATTGATAATCAAAGGCCCGCCCGTCGTCGAGACCGTC
TTTGCGTCCGTTCAAGACGTGCCCAATCGCGGCGTGGCGCGACTGAATTGCGCTGTGTCC
GGTTGGACGCCGCCGACGATCCGGTGGCTGTACAACAGCAGGCCTTTGAGTCGTTCGAAC
GTTGATTTATCGTCTGACGGAAGGAGTCTGGAGATGAGGGACTTCGTGGACGCGGACAGG
GGAGTGTATCAGTGCGTCGCACAGAACAGCGAAGGGCTGGACGTCGCTACTACGTATCTG
ACGGCTGATGCAGATGGGCCTCCTGGGCCGGTTAGCAATGTATCTCTTTACCTCTCGTCT
GAGCAGCAAGCACTCGTTGTTAGCTGGATCAAACCGTCTTTTCCCAACGGAGTCATTCTT
GACTTCGTCATCTATTACAACTTCGGAGTTGCCGCCGCCTTGTTGGAAATCAAGACGACT
GGAAGCGACTCTTTTGTGCATCAGGCTCCGGCAAATTTGACGTCAACGCAAGAAATCTCG
GCGCACTTGCCCGTCGGTTCAATTCAATACGAAACGACGTACGGAGTGGTAATCGTCGCG
AGAACGTCCGGCGGCGCCGGCGAAGCAAGCAGCGCGGTAACTTTTTACGTCGAAGCGATG
GCTCCGAGTGGGCCTCCGCTTGGCGTGAGCGCCCGGTTGACGGAGTCGCGTCGCCTCGTT
GTGTCGTGGAACCCCCCGGAGGCGTCGCTTCGGCGCGGTGTCGTGCGCTTCTATCGGATT
CGATATATTGAGGACGCGGGCGCGGAAAGACGCACGGTCGTCGCGGCGAGCACGAGATCG
GTGCAACTGCTCGTCGCCGAGGGCGTCACCGAAGTCAACAACGTGAGCGTCGCAGCGGCG
ACGAATGGCTCAACGGGCTTGTTGTGGGGACCTTATAGTGAAGGGATGAAGATAGAAGTC
AAAGATGTTACTTCCGTGCCGCCGACTGTCACCGAAAAAATGTCGAATTTTGTTACGACG
ATGGCCGCATCAAATGGAACTCAACCTTCCGTTGTTACATCCGATCTTTTCGAAACTCTT
CTTTACGTCATTCCCGCCGCGGCAGCCGTCCTCCTCTTTCTTTTCATCATCCCAATTTGC
TGCTGTTGCTGTCGCGAAGAGAAAACGAAGAAGCGAAAAATGAGCATTTCCACGTTGGAT
>comp21764_c0_seq1 len=268 path=[0:0-267]
CAACAGGGAGCTAAATCAACTGTCAAGAAGCATGTGTGCTAAATGGAAATGTGTAGCTCG
GTGCCTCGGTGTTTCCGAAGGCACGATTGATGAGATTTCTGAACGGTACAAAGGCGATCC
TCGAGAACAGGCGTACAAAATTCTGATTGTGTGGAAGGAAAAGAATGCCGGGCAAGCTAC
TATTGCCGCTCTTTTTCTTGCACTTTTAAAAGAAGGAATGCGAGACAGTCTTATGAAAAC
ATTTAATCTTTGTGAGTCGGACTTAAAA
>comp21651_c0_seq1 len=647 path=[0:0-518 536:519-646]
CCGATCTGTTCATTTCGATGGATCAACACCTGCATATCAACTACCTAGGACTTCGGTCCG
ATGATGGATAGTCAGCTTCACTGTTTGGACGGTTTTCGGTTTTCTGATGAAAACCCGAAG
CACAACAAACAGATGACAATGTTCGGCCCCAAAAGACGGAGCCGACATGATGTGCAGAGG
TTCGAACGTCAAGGATAAGCTGGTAACAGCTTTTCAACTTGAGAGTTTGATCCTGGCTCA
GAACGAACGCTGGCGGCAGGCCTAACACATGCAAGTCGAGCGCACCTTCGGGTGAGCGGC
GGACGGGTTAGTAACGCGTGGGAACGTACCCTTCTCTAGGGAATAGCCACTGGAAACGGT
GAGTAATACCTTATACGCCCTTCGGGGGAAAGATTTATCGGAGAGGGATCGGCCCGCGTT
AGATTAGGTAGTTGGCGGGGTAACGGCCCGCCAAGCCTACGATCTATAGCTGGTTTTAGA
GGATGATCAGCAACACTGGGACTGAGACACGGCCCAGACTCCTATGGGAGGCAGCAGTGG
GGAATCTTGGACAATGGGCGCAAGCCTGATCCAGCCATGCCGCGTGAGTGATGAAGGCCC
TAGGGTCGTAAAGCTCTTTCGCCAGGGATGATAATGAGAAAGATCGG
>comp21607_c0_seq1 len=222 path=[0:0-221]
ACTTTCGGCACTCTGTTCAAGTTCTTCATAAGTGCGCACGAGGAATAATTAACAACGTTT
CGGACAAAGTCAAAAGACGCCTCAATCCAGGATCTAAAGATTTCAAAGCTTTTCTTTGGG
ACGTATCGTCTGGAAAGAATCTAATTAAATATCTCGGCTTTGAACTAGTACAAGCTGACG
GACGACTGCATTTTAACAATCAACCTCAGAACATGGAAAAGC
>comp21733_c0_seq1 len=275 path=[0:0-166 167:167-274]
CAAATGTACGGGCATCACGGCGCTCACATCCCTCGTCGCAGTCGATCCCAAAGTTGCAAT
CGAACACCAAATGATCGTCATCGAATGCCTCGACGACCCGGATGACACGCTCAAACGAAA
AACGCTGGATTTATTATATAAAATGACGAATCCGCACAACGTCGAAGTTATTTGCGATCG
CCTGATTAATTATTTGCGATCGAGTGTGGATCAATACTTGAGAACCGATTTGGTGTCCCG
TATCACTCAACTCGCCGAAAGATCGGAAGAGCGGT
>comp21733_c0_seq2 len=133 path=[276:0-24 167:25-132]
CTACGCTGTCAATTCTTATGTGGAATTATTTGCGATCGCCTGATTAATTATTTGCGATCG
AGTGTGGATCAATACTTGAGAACCGATTTGGTGTCCCGTATCACTCAACTCGCCGAAAGA
TCGGAAGAGCGGT
>comp21440_c0_seq1 len=138 path=[0:0-137]
CGCGAGGAAAAGGAAGAAATGCAAATGGTCCTCGACGAGTCTCTTCACTTCCCCACTGGC
CAAGAGCCGATGCTACGTCTTTCCAAAACGAAGTCGAACCGGCTTCCAGTGCAGTACAGT
GCAGAGCGTCGAGGACCA
>comp20021_c0_seq1 len=304 path=[201:0-80 1:81-303]
TGAAACGAAGCGACGTCCTTCACTTTCTTGCTATAACCCTTCGATCGAGCGTCCTTTTCG
GCTCGATGAACGGCGGGAGATGGAGTTTTAACCTGTGGTGCTGCCGCCGCAGCTACCGGC
CTTTTTCCCGGAGCCCCGACGCCTCCCGGTTGCGTTTTCTGTCGTTTTTGCTCTTCGTAG
GCGCGCCGACGCCGCTCTATCGCTTCCTTGCGCTCCTCCTCTTCTTGTTCGGCCTTCGCT
TTTAGCAAATACATTGCTGTTTCACTTGTTTGCTTCCGAGTGGGTGGCGGGGAGTGACCC
GATT
>comp20313_c0_seq1 len=855 path=[0:0-250 251:251-626 627:627-854]
CCGGCAACGAATTGTCCAAGGCACTTTTGAGTGCCACTCGGAAGCAGCGAGCCTCCCAAG
ACCATTTGCACTTGTCGATCAATTCTTGCATTCGTTCGAGCCCGCCTTGCGAGCAAATCT
GATTGGCCGTCGCCGAATCGGCTGCACACCCGGACAAAGCTCTCGCACCTCCCTTTCTGA
CGTCGGAATTTTTCGAATAAAGCAAGGAAAGCAGAGGCCCGAGACCAGAATGAAGCTGAA
ACTGACGTCTGGCCCGCGAATCGGCGAAGAGGGAAGCGAGAGCAGACGCAGTCTGACGCT
GAACACTCGTATCGCTCGATTGTAACAGCGTCACCAGGCTCGGTAGGATCGTTTCCTCTT
CGATCATATACGATCTCAGATATTCTTCTCGAGCGACGTTGGCGAGGCACGTGGCGACGT
CGGCGAGAACGGACGAGCTGGACGTCTTCTCGTTCAGAAACGTCGTCACGATCGGCTGCA
ATCCTCCGTTATCGACGATGAGTCTCGATACGAACGAGCTCGACGCGGAATCGGGCCGAC
TCAGCGCGGCTAGACTCGTCAAGGCCGCTTCCTTCACTTCCGCTTCCTCTCTCGCCAAAA
GTTGAATCAAACAACCGACGGCACCTTGCTCTGCCAGAGCGTGCTTCGCCGCCGCGTTCT
TCGCCATCGCAGCCGATGCCTGCAAACTGGCCTTGGCCACTCCAGCGTGGTTATTCGTCA
TGAGACCGATCAGAAGCTCCTCTACGTTCGTCTCGTGGAGATTCTTTCGCACGCTTTCGC
TCTCGGCCGCACGCGACAAAGCGCAGACCGCGTATTGTTGGCACTCGGCTGACATCGAAT
TTTTCGCGAATTCGA
>comp20313_c0_seq2 len=659 path=[0:0-250 251:251-626 855:627-658]
CCGGCAACGAATTGTCCAAGGCACTTTTGAGTGCCACTCGGAAGCAGCGAGCCTCCCAAG
ACCATTTGCACTTGTCGATCAATTCTTGCATTCGTTCGAGCCCGCCTTGCGAGCAAATCT
GATTGGCCGTCGCCGAATCGGCTGCACACCCGGACAAAGCTCTCGCACCTCCCTTTCTGA
CGTCGGAATTTTTCGAATAAAGCAAGGAAAGCAGAGGCCCGAGACCAGAATGAAGCTGAA
ACTGACGTCTGGCCCGCGAATCGGCGAAGAGGGAAGCGAGAGCAGACGCAGTCTGACGCT
GAACACTCGTATCGCTCGATTGTAACAGCGTCACCAGGCTCGGTAGGATCGTTTCCTCTT
CGATCATATACGATCTCAGATATTCTTCTCGAGCGACGTTGGCGAGGCACGTGGCGACGT
CGGCGAGAACGGACGAGCTGGACGTCTTCTCGTTCAGAAACGTCGTCACGATCGGCTGCA
ATCCTCCGTTATCGACGATGAGTCTCGATACGAACGAGCTCGACGCGGAATCGGGCCGAC
TCAGCGCGGCTAGACTCGTCAAGGCCGCTTCCTTCACTTCCGCTTCCTCTCTCGCCAAAA
GTTGAATCAAACAACCGACGGCACCTTTACAAACACGCTCAGTCCCCTCGCTGATCCGC
>comp20630_c0_seq1 len=238 path=[0:0-237]
AAGCTAATCAACAACAAAACCCAAGACGAATTCAACCGGCTGTCCAACCGGATGGATAAA
ATTCAACAACGATTGCTATCTTTTCAAGCCCAACGCGAACGTGACGTTTGACGTCGCCCA
AAAGAAGTGCCAGACGTCGAAAGCTCATCTCGTCCGCATCGACACTTTTCGAGAGAACGC
CTTTGTCATTGCTCAAATGAGTCAACATGCCGACTTTCAAACTAATAACTATGCCGCT
>comp20733_c0_seq1 len=115 path=[0:0-114]
CTCAATGATGGGCGTAGGCATTTTTTGGGAGGTCCATCAACAATTATTTGAAGTTCGGGC
GATTTAGTTGAGCCATATGAATTAGTTGCATTGCAGGTGTACACTCCATTGTCAG
>comp21942_c0_seq1 len=61 path=[0:0-60]
CTGGAACACTCTGACCCATTGAATCTGATGTACCACCGTCCACAGCAAGTTTTTCCAGGA
C
>comp20242_c0_seq1 len=244 path=[0:0-97 98:98-98 99:99-146 147:147-243]
CTACTTTAGCGCGATGCTCGGAGGCAGCTGGGCTGAAAGCCGGTCTGAAGAAATAACATT
GAAAGGCGTCGCGCCCGGGTGCGTCGAATCCGCTTTGCGTTTCATATACGGTTGTCACGT
GAATTGGCCTTCAGATGGGAAAATCACCGATTCTCTCCTTGTCGCCGACATGTACGGACT
TGTCGGTTTGAGAGACGGTCTTTCGATTCACGTGGCTCAAAAGTACTGTTGCAAGTTCCA
TCGA
>comp20242_c0_seq2 len=207 path=[147:0-96 268:97-206]
CGATTCTCTCCTTGTCGCCGACATGTACGGACTTGTCGGTTTGAGAGACGGTCTTTCGAT
TCACGTGGCTCAAAAGTACTGTTGCAAGTTCCATCGAGTTCCCCAGTGTCTTCGCCTCGC
TTCCGACTTTCAGATGAGCGAATTGAAGCAAGACTGCGCGGATTGGCTCTGTCGCTATTT
TGATCGCGTTTGGTGCACGAGGGCATT
>comp20242_c0_seq3 len=134 path=[244:0-23 268:24-133]
CCATGTAAAATCTGCACGGAAAAGGTTCCCCAGTGTCTTCGCCTCGCTTCCGACTTTCAG
ATGAGCGAATTGAAGCAAGACTGCGCGGATTGGCTCTGTCGCTATTTTGATCGCGTTTGG
TGCACGAGGGCATT
>comp20242_c0_seq4 len=127 path=[401:0-29 147:30-126]
TTCGTTTTTAAGTCGTCGAAGAAGGCTTAGCGATTCTCTCCTTGTCGCCGACATGTACGG
ACTTGTCGGTTTGAGAGACGGTCTTTCGATTCACGTGGCTCAAAAGTACTGTTGCAAGTT
CCATCGA
>comp20242_c0_seq5 len=121 path=[147:0-96 244:97-120]
CGATTCTCTCCTTGTCGCCGACATGTACGGACTTGTCGGTTTGAGAGACGGTCTTTCGAT
TCACGTGGCTCAAAAGTACTGTTGCAAGTTCCATCGACCATGTAAAATCTGCACGGAAAA
G
>comp20368_c0_seq1 len=220 path=[0:0-219]
ATTACCACGATCATAGCAGTTAATGAGATGCATCTTGACGATGATTGTTTCAGCATTGCG
TTTGACGAAAGTGATCAGAGACGCGTCTTTCTTGCCCCCGAAACAGATATCGCACAGCTT
TTAAAATTTTGGAGCGAGACAGATCAAGAAGAAATAGAAAACTTTGCCTTCAGATACTCT
GTAAATGAGGAAATTTTTAAAGTAACTGTGAGTTTCTCCT
>comp20128_c0_seq1 len=259 path=[0:0-258]
CGATTCAAATAATTCCAGAATGTTTTCCGGAGACAACGCGCTCATTTCAACTTTTAGCAA
AGAAGAAAGTTGATTTTGGGCAGAAGCATCACTGTTTTCTGCACGTGTTACTTTCGTTCC
AAACATGAAAGCAAAAAAGCTAAATTTGTTCTTTTTCTTTCTTGAATCGATTCTAGATTA
GTGGGAGTTTTGGGCAATTGCCTCCTTCGCCGAGAAACTCTTGCAAAATTAGACATTGAA
GACAACAGGCAAGATCGGA
>comp21630_c0_seq1 len=658 path=[0:0-657]
CTCTACGATATCTATATGCCCGAGGAATGCGAGGGAGACGACGATATGCGTGCGCTCGTC
GTCAAGGAACACGCTTTCGTGCGCCATCTCGCGCCCAGCGAAGCGCTCGACGAGTTTCTG
TTTTTCGTTTCCGATTTGGGCGACTACGGCGCCGAAATTCATCCAATTAAGTGTATGACG
AGCGACGACGATGATCGAATCGATGAAATACGCATCGGAATGCATGATATCTATGCCTAC
CGATCCAAATCTCGTCGAAAAGAAATACTATTCTCTCTCCGGGATATCGTTTACGCCGAC
TGTAGAAACGGCGGGAAAAGCTTTAGCGCGCTCTGTTGCCGCGACAGCGGTTCCACGCAC
AAGCACGTATTCCAGCTACCAAGCCGATGGGCAGCGCGCAGACTCAACCGAGCCGTAACC
GAACGTCACATATTTTACACTCGCTCCACGATCGATTACGACGAAAAGCCGCACTATGCG
ACCCTGTGGGACGCACTGCGATCGAAATTCGACCGCAAGTGGGCCGGACGCATGCGATTG
TACGACTACGACGTCTTTCGAACGCGACAGGAAGTCGTAGGAGCCGCGTGGACGCGATTA
CACGAATCGGCGTTGAAAACGAGCCCCGCCTCACCTTCGACGGCGAGTCGCGACTCCG
>comp20458_c0_seq1 len=1297 path=[1008:0-269 4:270-1296]
GAGGCGGTTGAAAGAACCGAGGTAGGCTCGGCGACGGAGGCTCATCCGGGGTATTGGAAT
TCCGACTGGGACGTCGAACGGGAGTGATTTCGCCGAATCCGGAAATCATAGTCGGTTGCG
TGGGCGGGGGAGCAATTGCGGCAGCTATTTCCGTTTCGGTTTCGTCGAATCCGGGACCGA
CGCCCCCGGTGTTGTACTTGTCCTTCATTTTGTCGCCGGGACGATTTCGCGCCCAGAATT
TGCTTGTATGATCGTTGGAGCCCGAGCAGAGGAGGTGGCCGAGCGGATGCCAGGCGAGGC
TCCACACCATGCCGTCGTGGGCGTTCTCCATGCAACCCACTTCCTTGTCACAGCCTGCTA
TCCAAAATAGGATCGATCCGTCGGAGCCGCCGCTGGCGAATAGGGTTTCGTGTACGGGAT
GCCAGGCGGCCGTCGTCGCTTCTCGCTTGTGGCCGCGGAATGTTTGGATTTCTCTCATCA
TTCGAATGTCGAACAGCTTGAGAAGATGGTCTCGCGCTCCGGTCAGAAGCCAGTTTCCAT
TCATGTTCCACTTGCAAGTCATGACGGTGCTCTTGTGACCGTGCAGTGTTGCAAGGCTTT
CGCCCGTCTTTGGATCCCATAGCTTGACCGGTTGCTGTGTATCCTTACTCCCGGATGCGA
TCAGACCCTTGTGAGGATGCCAATCGACGCATTTCACGTCGGCTCCGTGACCTCGAAGGA
CCCTCTCCTCCTGATACTGAAAAAAATCCCAAATCCGAACCGTTCCATCGTCGGAACACG
TGGTAAATTTAGCATCGGTCGGACAGAAACTGGCTTCTCGAATGGCTTCCTTATGTCCCT
GCAGCATATGAACATTATTCATATTCGTTTGCCAATACTTGATGTATCCACTGTGATCGG
CAGTAATCAGCCACAAATCGTTGTGACTCCACGTCATCGTTCTCACAGCCGAATCGTGAG
CCTGCAAAATCGTCTCGAAATTGAAAGTGAGTCCATTCCACAGTGTGAATTCTCCGCTCG
ATGCGCCCGTCATCAGTCGCCTTCCCTCGGGAGTCCATCGAACGCAAAAAACGGGACAGC
GAAATTTATTCGTCGAAGTGCGGACAAATTTCGTCGTGACGGCGTTCACCGGATTATCCA
AATAACTCATCGGAGCAAATAATTCCCCATAGTAACAAATGTCCGGCTGCAAAGCTCTTC
GGTCACACGGTCCTCTTTGCCACACTCGACTTTCGATGTGACGCAGCACCGAAGAGTTGT
AATCGATTGTCTTGCGATTGACCGCCTTTCGAACGCG
>comp21912_c0_seq1 len=508 path=[0:0-507]
GACGTGTTTAGAACGTGCAAGTCGATGCTCCCCACGCCCGCCATCTATCGCATTCTTGCC
CTCATCGGCGTCTCAAGTCTCTTTTGTTTCGTCTGCGCATCGTCCAGTGCATGTGAGCGA
CAGCCAGGTCCTCCGACAGTAAATGTACATGAGACGGCACCCAATCAGAATCCGTTCGCG
ATCGTTGATTGGCAATGCCCGTGCCTCTCAAACGGCTCCTGCGCCGAAGACATTCGCAAC
TACGTCAACTACACGGTCATAGTACGAACAGGGAACCGCATCGAGAAGGACGGCCCACAC
ATACACGCAGAAGGTGGCGCCGTGCTCTCATTGGAGCGTTTTCAAGCTGGCAAGATATCG
ATCGTCATGGAATTCTCGAACGGTTCCGTCTACGAGACGCCGAAATCGAGTTATAGAACA
GGAATCGTCGAGCGACCGCCGACTCTCACGGTGACACCCGGTCTTCAGTCACTCCGAGTC
CAGTGGTCTCGACCCCCGGACGTCGGCG
>comp20967_c0_seq1 len=127 path=[0:0-126]
GCCGGGAAAAAAAACATCGAACGAAGTGAGTGGGCTGTAGAAGAAAAGGAACACAAGCAG
AGGAGGCATTTTCCCGAGAAAAACACTTCGCACTTCGTCTGACTATATGCATCAGAAGTC
ACACCGC
>comp20628_c0_seq1 len=408 path=[0:0-318 319:319-340 362:341-407]
TTATCTGCATGCGACGCTCGACCAGCCTTTGCGTAAATTCGATCCCGATTCCGATCTCGA
CGAGAGATTCAGAAACTACTGGACTCGCCAGGAATCGTTCGGTTTTCAGAATTACACCGA
GCAGGCCGGTCTTCAACCTTACACGAGCGACGTCGAGACTCCGTATTTCGACGAACTCGA
CGTCGACTTGCAAGCCTTGCTTTGCATGGCCGACAAGTTGGGCGGCTTGACTCAGTATCG
AGTCGAAGGCTTCATGCCCAATCTCCGGCAGCAACTGTCTGCCGGATTCGCTATAATCGA
GCTAGCCCAGCACCTCGAAAATTTGTGGAAAGTTAAAAGTCGGCCCCCGAAGCCTCTTTC
GGAAACGTTTAGTGTGCGAGAACTTTACGATAGATCGGAAGAGCGGTT
>comp21345_c0_seq1 len=127 path=[0:0-126]
AAATACGTTTAGCAATTACTTAACCGACTGTACAGCGAACAGACCAAACGAGAATTGGCC
GCACACACGCATACTTGCAAGCAAATGTATTTTTTTATAAGTATAGCTTAAAGACAGAAG
AGCAGAA
>comp21857_c0_seq1 len=975 path=[0:0-974]
CGACGGCGACGACAACACGACGACAACCGCACCAGCTACTAACCGTGTCGCCGCCGACTC
CGCCGGCGTCGGCGACGCCTCGGAGATCGTCGACGACGCCTCGTAATCCCGGAGAAAACG
GCGGTAATTTATTTCTAAGCCCCCCACCTCCTCCTCTTCATACTCCCTACTTGGAACGAT
GTTCGTCGGCGATATCGCGCGGGCAAGACTTCTCGCACATGTTCAGTCCTCCGACAGTAA
TCAATGTTGATGTCGATCCCGACGACGACAACGACAATCCCGAGGCGAGCAAACGTCGTG
TGGAGATCTACATGGACGGTCCGTATGGGACTCCGTCGGGGCATATCTTCCAAGCCGAAC
ATGCTGTTTTGATTGGAGCCGGAATCGGGGTCACTCCCTTTGCTTCCATACTCCAAAGCA
TCGTTACTCGCTATCGACTAGCCAAACAACGTTGTCCCAAGTGTAATTATGCATTCAGCG
GCGATATTCCGGCGTCGGTGATGAGGCTAAAGAAAGTCGACTTTTATTGGATCAATCGTG
ATCAACACTCGTTTGAATGGTTTGTCAGTCTGCTCAGTCAGCTGGAAATCGAACAGATGG
AGGAAGACGGCACTTTCGATCGTTTTCTCGAAATGCACATGCACATGACTTCGGCTCTCA
AAAAGACCGACATGAAAGCCATCGGTCTTCAGATGGCTCTCGATTTGATTCACAAAAAAG
AGAAACGCGATCTTATTACCGGCCTCAAAACGAGAACCGAAGCGGGACGACCCGATTGGA
ATAAAGTTTTTGAAAATATTGATCGAGACAAGAAAGGAAAAGTGACCGTTTTTTTCTGTG
GATCGCCGGCGCTGAGTCAAATTCTCAAGAGCAAATGTGATCAGTTTGGATTTGAATTTA
GAAAAGAAAACTTTTAGGACAACCGAGGAGTCTGTATATTATTCATGTATATACGAAATG
ATTTATCGTACCGGG
>comp21118_c0_seq1 len=360 path=[0:0-359]
GCCAAGGCAGCAACAGAGTCGAAGAAAAGCGATAGAGAATCTGAGAGGAAGCTCCCTGGA
AGAGCTCTTGGCTGATCTTCGTGATCGCGAGCGAGACAATTTCAACTTGCAAGGTTACGC
GAATCTGCTCCTTCAACGCATCATGGAGAACCAACCGTCGATATTGGAATCAGTGCCTGG
AGCCATTCAAACGTAGCGAGCAACGCCCCAAGACGTGATTAGCAGGGTTTCCCTTACCCT
ACGGATACGCGCCGTTACACGCTCGTGATTGACGGAATGTCAATGCGTCATTTTTCTTTT
CTAGCGACGCGTCGCGTTTGTAGGGAATCTACTTTCCAATGGAAAATCGAAAAAAAAAAC
>comp20451_c0_seq1 len=345 path=[301:0-77 16:78-117 72:118-344]
CCTTTTCGTAGTCTTCCAGCGGATCGAAGTCGTCTATGATGTCCGAATCGAATTTTAGTT
CTTCGAATTGTTCCGTGAGCTGTTTTGAAACTTTGCGACTCTTAGTCGCAGAAAAGAGAA
TTCTCGATTCTCGTTTTCTGGGCCTTTTCTCCTTGAGAGGAGTGGGCGTAGAGGGAGAGC
AGTCGAGTAGACTGGGATCTCCGCTGGGCGAGAATTTCCTTCGCTTGGGCGGGGCCGAGG
GCGTGGTCTTTCGCGATTTTATCGTCGAAACGGGCGTGGAAGTGAAGGAGGGCCCGCGAC
CGGAGTCGTCCGTGTCGAGCAATTGGGATTGAGATAGGGATCGCA
>comp21353_c0_seq1 len=202 path=[0:0-201]
GTTGGAGTTCGTCTTGCGAGCAGCCGAGAAGACTCGCCGCTCGTTGGGCCGCCGCCGGAT
TGGCGAATCGTCCTCGATCGTGAAGCCCGGCACCTCGCACTGCTCCAACAAAGCCCAAGT
GATAAATCGCGGCCAGTATCGCCCACACGGCTGCCGCCTCGTCTTCGGTTATTTTGAGTT
GATCCATCGCTGCGGCTGGTGT
>comp20048_c0_seq1 len=371 path=[0:0-370]
GCCGAGGAAACTGGTGTCGGTATTGAAGCGGTGGGAGAAGAAGAATTTTCTATTTATGCT
CCCACTCCGTCAATGATGCTCGACGCAAAGCAGAGGATAGAAAAGCTTTTGTCCGAAGCA
GAAGGTCCGGAAATGGAATTCGGCGCTGTTTATACGGGAACAATAGTCGACATCAGAGAC
TTTGGCGTCATGGTTGAACTGTTCAAGGGAGTACCGTCGGCTTTGCTTCATAACAGCCAA
TTGGATCATCGAAAAGTCTATCATCCCTCCGCTCTCAACCTGAAAATCGGACAGGAAGTG
ACCGTCAAGTATCTCGGAAGAGATCCGTCGACCGGACGAATTCGCCTTTCGAGGAAAGCC
TTGCTTCCGCC
>comp21746_c0_seq1 len=613 path=[0:0-440 441:441-461 636:462-463 462:464-487 514:488-612]
TTGGGGTTGCTCAGCAGGGATTCTCGTTTCTGAGTGAAACCGTTGGGCGATGGACTGGAA
CGCAGAGTCCCACGGGGGAAGCCGATAAACAGTCTGGCTCGACGCCGGATCAAATGCCTG
GCATTGTGTCTGTCGTCGATATTTTAAAGATCAAGGATAAGATTGCTGTTGAAAAACAAG
AAACGGGCGATTCTATAGTAGCTCACTTTGAAGCTCACGTCGGGCAGCCCGTCATTGCAA
TGGCATTCGATCCCAGCGGCCAACTTTTGGTGACCGCCTGCAATCTCGGTCACCGTTTTC
ACGTCTTTCGTCTTCTGCCGCACCCCTGCCATCCCTCCTTTGGAGCCGTTCATCATTTGT
ACACTCTTTTTCGAGGCGACACCCAGGCAATCGTTCAAGGCATAAGTTTTAGCCGAGACA
GTCGGTGGGTCGGAGTGACGACCCAAAGAGGAACGACGCACGTTTTTGCCATAACTCCTT
ACGGAGGTCCTATCGACAAGAGAACTCATACTGGATCACTGGTAGTCAATCGATTGAGTC
GCTTTTACACGAGCGCCGGTTTGGGAGAGAGCAGAAAGACGGCGACGGTGGCGGCGGAAG
CCGGTTTGACTGG
>comp21746_c0_seq2 len=52 path=[462:0-23 486:24-51]
TTTGCCATAACTCCTTACGGAGGTAGTTAGTCTCGGCGATCGAGTAGAGCAG
>comp20147_c0_seq1 len=398 path=[0:0-397]
GCATTGAGGTCGTGTCGATCTTTGACTGCACAATACAACGCTGCGATGCACTCATCGTAA
GTCTGCTGTAAGATTTTCATAAAAGGGGCGTCAAACAGCCAAGTGTTCAAAGATGAAAGA
TTCTTCTCCATGTACGTCATTAATTCTCTTAGAGCGTCAAAAACATCCTTGTGAACGACG
ATGGCTAAAAAATGAGCAGTAGATTTTTTGATATCGTCGTTCATCTTTTCTGTAACTTTG
CTTATTACCGAATTTTCGATGTCTTCGCCCGTGGAATCGAACAGTTCGCGCAAGGCGATT
TGCTCAATTGCCTCGCTCTCTCGAAATGTCTTGTTCCAATTCAGCTTTTCAGGCAACGAG
GTCAAGAGATTTCGCACGTAGACGATGTCATTTAGAAC
>comp21508_c0_seq1 len=228 path=[113:0-111 20:112-227]
TGTCCTATCGAGCGTCTAGCAAAAAATCTATATGCTCCTTCTGCAGACAAAAAAAGAACG
TCTGCATTCTAAAAACGTCCATCGTCTGTGTCTGCAAAACGAGTCTGCTCTGCAGCACCA
ATATACTAGCATTGGCATCATATCGTGGCTATAGATCACCAGTTGAACCCTGCGCAGGCA
ATGCTGTCCGGTTCATGAACCCAGTGCGTATTTGCCGTACGATAGAGG
>comp20745_c0_seq1 len=496 path=[0:0-495]
GCAAAGTTTACAGACAACGTGACGCGAGCGCCGTCTCTCTGGCTCAACGACTCGGTGAAG
GGAAAAGTCAGACGAGTCTTTTGGTCTGTGGCCTTTTTTGAACACCAAATAGGAAAATCT
TTCAAGTCTATATCCGTAAGATTTGTAATGTGAATCAGCTTCGACTAAGGAGAGCTCAGC
TCTTTGCCCAAAGTGACAGGGCAATTTTGTTCTAAGCAAAGCATGAGGGCACGCAAGCTC
GTGAGTACAGGGAGCAAATAGAAATCCCAATGGAGTATCTCCCAATTCTTCTTGACTACA
AATTTTTTTTTGTATTGTTTCTCTAGCTAGTAGAATATTCTTAAATCCTTCTAAATTTCC
TCTTTCTACCAAAACCAAAAATTGCCCCGTCTGCTTCCACAGTTCTCGAATTGCAGCTCG
TTTTTGTCGAAGATCAGTCAAATCTCCCAAAGTATAAGACGAAATTACAATATCGTAGGT
ATTCTCTGACTTCGTG
>comp21420_c0_seq1 len=307 path=[0:0-306]
CGGAGACGACGGCGGATCGACGGCGTCGCACTTCCGCACCGAGGCCACCCTGGGCGGCGA
ACTTGCGAATCGCGACAACTTGACGCTGTAGAATCGTTTCTCGCCACCACTGCTGCTGGC
CATCGGTAGGACTTTTCGAAAGCCACCCGGCTGTTTTGACTGACGCATCTTTTCGAAATT
CAGAAACGGTCGCACGGAGCTCTTGCGCTTCTTTCGTGGACTATCGCTGACGCCGTGCCG
AGAGAGTCGCAGCGCGTTCTTCATCTTGCGCTCGCTGAATGAGGAGGCGTCGGCAAGCCA
TCCGCAC
>comp21766_c0_seq1 len=570 path=[0:0-569]
CGATGATCGGCATATATGTTGGGATTTTTTAAGGTCGCCTTTTTCGATTGCGGCTAGTAG
TTGGCGCTCGATTTGGAGAGCGTCTGCGTATCGTATTAAATCTTCCCTTGTTTGAAATAT
TGGGGTCGGTTTGCTGATGGGATAAGCCGGATAAACGATTTGGCCGATTTTAACTTGCAG
CAAGGTGAATAGCTCGGTTTTTCCTATGGCCGAGTCCTCCTCGTCATCCAAAATCGTGGG
AAGAGAAAAGAGGAGAAGTGCTCGTTCAAAGACCGACGTCTTGATTGGATCGATTCGCAG
AGAAGGACCCAGAATCGATTTGACTTTTTTCAATAGAATCAATTGCATTCGGTTTTCTCG
TGCCCCAGCTCCGGTGGCGTAACTCAGAATCGATTTCTGTTGGGTGCCGAGTCGGAGAAA
GGCTCGGATGCAGTCGCTTTTGGAGGAGCCGCTTCGAACGCCGAGATTCATTGACTTGGC
GAGCTGCTTCACCTCGGGACCGGACAGAAGATCGAGAACGACGTCCAAGTCATTCAAAAT
CACCTCTAACGAAATATTCGAAATATTCGA
>comp21501_c0_seq1 len=143 path=[0:0-142]
GAGCCATCTAACACATTTTTCACTTGGCTCTTTGTCTGCTTCAAGTTCTTTTCCGACTGC
ATCAAGTTCTCACGAGTCAACGGTCCACTTCTCCTGAGCCAGATCGCTAGCTAACCTAAT
GCGACCATAGGCATATAGTCTCG
>comp20540_c0_seq1 len=391 path=[0:0-390]
GTCTGAACTGGACTACACTACCTCAGTACTTCAAGAATCACGGCTACTTCTCATCCGGAG
TTGGAAAGCTGTACCATCCCAAATTGCCGCCAAACTTCGACCCTCCCTCTTGGTCCGATC
TCGATCGCTTTCCCTACTTCAGTCCATCACCACACGGTTGCACAAACGACACCTTTTCGT
GCTCCCTACCGCGAAACGGAACATACTTTGCCGACGTAAATTTAACAGAAAGCATACGAG
AACGTCTCGCGTACGCAGCTCAGGTAAAACAGCCCTTCTTCTTAGGAATAGGCTTTCACA
AGCCCCATCTCCCGTGGCGATTCCCAGAAGAGTTCCTGAGGCTGGGTTTTCCTGGCGGCG
GATTCACTACTGCAAAAAAACATCCTTCGCG
>comp21288_c0_seq1 len=159 path=[0:0-68 69:69-158]
ATCGAGGAGTGGGATGCGAGGAGACCCGAAAAAAGGTGCAATTTCGCCATCTCGATCCCC
ATTGTTGGCGACTGGCCCTCTGCCAAGCCAACCAGGGGGCGTGCTGTATGACGTCACGCG
ATTCGATGGGGTTTTAGGCGGTGCTGGGGGAAAGGGAAC
>comp21288_c0_seq2 len=114 path=[136:0-23 69:24-113]
GGAGAGCCGAAAAAAGGTGCAATTGACTGGCCCTCTGCCAAGCCAACCAGGGGGCGTGCT
GTATGACGTCACGCGATTCGATGGGGTTTTAGGCGGTGCTGGGGGAAAGGGAAC
>comp20318_c0_seq1 len=65 path=[0:0-64]
AACCGCTCTTCCGATCTCTTTGGACTAGTAAAGCACTCGCTTACTTCGCGATAACGCCGT
TCGGA
>comp20981_c0_seq1 len=394 path=[0:0-161 162:162-393]
CGTCGTAGCATAGAACGATGGGGGCTAGGAGTAGTTGGGCGTTGAAGGCGAACAGATAGG
TGTAGGTCGTTGCGCGGGTTGTCGTCGAGTTGGAGAACGAGGTGGGATTGTCTTCGGCTG
AGAAGTTGGGGAGTTGGCCGTTGAGCATCCATAGGCGAAATGTGAGGAGGCATAGGACCT
GTTTTGGGGGAGAGTGTCTGCTTGGATGGGATTGTGGAAGGAGTCTCACTGTGATGAATA
CTAGTGTTAGCCTGATTGTGAACGATCTTGCTTTGGTTGGTAGCAAATTTAAATCGAGTG
TTTTGAGTAATTCTGCGGTTCCGTGTTGGGACGCTATTAGGGCGTCGTATAATACGTAAA
TTCCGAAAACTGTGATGCCCTGCTCTTTGCAGAG
>comp20352_c0_seq1 len=84 path=[7:0-83]
CTCTTCCGATCTCAAAAAAATAAACATTCCAGTACGGGAAAATGAAAAGTATAAGCCTAT
AAAAAGCAGATCGGAAGAGCGGTT
>comp21565_c0_seq1 len=251 path=[0:0-250]
CAACGATGACGAGAGGGTCTCGGCTCGATCTCTCTTTGAATTTCTTGACGTTCACAATCA
CGGTCATTTGCTCGCCGAAGACATCGAAAAGATGGATCTCGAACGCTTGAAGGCGTTAGC
GCGATCTCTAGACCCGCTCTCCTACGATACCGAAGACGACGAGCCCGAGACACGCGACGA
ATTATAGAGAGATTTTCGTAATGAGATCAGTATGGGGATGACCAGTGCGACGTCATGGTT
TGATATCCCGA
>comp21894_c0_seq1 len=702 path=[0:0-471 472:472-701]
GTCAAAACGAGCAAGAGAAATGTCGAGCGTGATTATCATTTCTCCATTTGCCTTTCGACC
GCACAAACCGTCCTTCCTCCGACAGTCGGTGAAATCCAAGGGGCACGAAACCGTATCACA
CTCGGGCGTGCAATTTGCGAGCAGCATCGACTGGCGACAATTCGAACAATCCCTCACGTC
CTCGTTCTCGATGCGCTGACAATCGCCGCCGTCGTACCCGCATTCCTCGCCCGTGCACTC
CCCCGATCGGTCGCATACACCGTTTCCCAATTCGCTCTTATCCGGACACGGGCAATTTTC
AAACAATTCAACGTAGGACTGCCTGTCTTTCCATTTCTCACAAGTGCCGCCGGAGAAATT
TCCCAAACACTCGCACTGATACTCGTTTTCAAGCGCAACGCAGCGTCCTCCGTTCTGGCA
GGTCTCGTCGTCGCACTTATCCAAATACTCGCACCTGCCACCGTGCCATTCCTCGGAGCA
CTTGCATTTCGGTCCACCATTGCCGTCGACGCACACTCCTCCGTTCTGACACGAAAACGA
CGCGCAGTCGTCGAGATTCGCGTCGCACGTCAACCCAGCGAAACCGGCGGGGCAGCGACA
CTCGAATTCGGCGACACGATCGAGACACGTCGCGCCGTTTCCACACGGCGACGACGAACA
CTCGTCCACGTCCGTCTCGCAATTCGTCCAAGAATAGCCGGC
>comp21925_c0_seq1 len=798 path=[369:0-185 555:186-425 20:426-797]
ATCCCCCATATAAGGAAATTTTCCGGCCATTTTCGCCAGCACGTGACCGTTGGCCGATGA
AATTGCCGCGCGAAGAATCGCTTCCGAATCGCCTTCCTCCAACATGAGTTGTTTGTAATC
AAGACCTTGAACGGACGTTCTGAGTTTTTTCAGAAGTCGAACGTGCGTCTCGGGAGAGTG
AAGCTTAAGTTTGATTTTGGCTCCTCGTTCTTCGCACGACTGCAAGAGCGTGTAATAATA
ACACAGTCGGCCCAGATCGCAGCCGGGAAGGCGAGGATAGACGGACTCTTGAAGATTACG
GCTTAGCTCGGAAGGGTTTTCGAGTAAATGAGAGGGTGTGCCCCGTTTATCCAGTTTGGT
TGGGAAGACTGACGACGAGGAAGTTGATTCAGTAAGAATCCACGCCAGATAAACAAAATA
GAGTTGGCGCTTCGGTACGGCATAGTGAGTCGCAAGAGAAAGAGCCGTATCATAGTTCTC
GTCCGACTCGCTCCTGACTAGCTCAAATATCGTTTCCTTCCTGTAATCTTCATCAGATAC
AAATTGACTCGTATCGATACTTGAGTCCAACTGCTTCAATTTACGAGCGTAGGTAAAATT
GGCCAACTGCTTTAGAGTTGAGTCAATTTGCTCGGTGAATTCGGCCACTGAGTTGCCTTC
GCCCTGAAATTCTTTCCCGGATCTTTTCATTTGTAGAACGCATTGGATAAGAGACGCCGG
CGGAAGCTGATAGAAACAACGAGAGACGCACGAGCCTGCAAGCAGCTGAACGGAATAATA
ATACAAAGCAAAATGAAG
>comp21661_c0_seq1 len=193 path=[212:0-44 39:45-192]
GACGCTTCATCCAAATGAGACGATCACAGTCTGGACAATGATTCACGGAAGGAATTCTAG
TCGGTTTAGTGTTCAGTGGATCGTAGGGTGTATCGACAGGAAGTGTTACGTTGGCAAGGA
CCAGGGCTGTAAGAGACTGTGGTCCTATCGGTCTCAGCTTGACCCGTCTACGATTTTGGC
GGGGTTTTAAAAT
>comp20893_c0_seq1 len=91 path=[0:0-55 78:56-90]
TGCCGCAGAAACACGATTTTATTTCTTAAACTATTCATTTGCTCATTCGTTCATTTTTAA
AAAATCGTTTATTTAAAAAAATTCACTCAGG
>comp20309_c0_seq1 len=266 path=[0:0-265]
CAGTTCGACATCATCAACAACGCGATCGTCTTCGTCCACCCCGAATACAAACTTTCCGGC
GTTTTCAAACATTTCGGGCAGATAAAAAAGCTCTGGAATCAACTCTTTTACGTCGGACGT
ATCGTTTAAACAATTTTGCCACGATCTGGAAATCGACGAGAACGTTCTTCCAGGCTGATC
AAATTTTCCGCTCTGAAGTTGCAGAAATTGGGTCGCAAACGGCTCGAGTCGAATGAGCCA
CGACAGAGTGAAAGCCAAGTTGGAAT
>comp21762_c0_seq1 len=60 path=[0:0-59]
CAAAACCAAGCGTACTTGACGACTTCTCTCAATACATTGTAACCGCCACTATCTCCTACC
>comp20122_c0_seq1 len=283 path=[0:0-195 214:196-282]
GTCTCGAATACGGTCGTTAAAATCTGTGCAGACTAACCGCTCTAAATCATTTAGAGGAGC
CGCCAGTACAGCTTTTCGAAGGCTTGCTTTTAAATCGTTCGTTGAACCGGAACATAATTT
CTCCACTTCGCTTTTGAATCTGACTTCTACCGAGCAGCAGAAGTCGGAATTTGTCAGCTC
GTACATGGATTTACGAATGAGTGAGCGCAAAGAGGCGAGTATAGCCTGAAAAGTAAAACT
CTTCCCCGCAGCGCTCTCCTCATCAGCATACTTGATCTCATCT
>comp20005_c0_seq1 len=337 path=[0:0-336]
ATTAATCAACCCCGTCCCTCCCGTCCCCTCATCTAAATAGTCGTCTCCTTCCCCTTCTTC
TTCTCCTCCCCCTCCTTATTCGCTTCCGCTCTGCCCACCCTCCGAACTCTCGTCTCCGCC
GAAGCCCGTCGTTTCAGAATCAACTTCACAAACCTCTTCTCCCACATATTCGAATGCAAG
TGCCGATAGTAAACAATCATAAAAATCATTCCCAAGACGAAGCCGCCCCACACAAGAAAC
GCGGCCAGCACGCCAAACCACTTCCCATTCACCGACCCGCCGCTGAACCAGAATATAAAC
AGAAGCGTGTTCTCCAGAAACCCACACCTACTCCTCG
>comp20181_c0_seq1 len=58 path=[0:0-57]
CTGACCGACATCTTCAGCGATCCGTCCGTCACACCGGCCGCTTTATTCTCCTGGGATC
>comp20267_c0_seq1 len=649 path=[0:0-373 374:374-648]
GGCGGGCGGCGAAGATTTGTGCGTCAACATGTGGAGCGTTGATACGGATGCTCTCGATGC
CCTCGCTCGGCTCGGCGGCGACGGCTTGGTGCCGTTCTATAGTCTCCTCGAGGGCGGCAG
AGACGGCGAACTGTTTGCTGAACTGGAGGATTATTTTTACTACGCTCAACTCAAGCATCA
AGGAATCAATACCACGAATCGAAGAGAAGTTTCCACTAAGGTCCCGCTTGTTGAAGTGCC
GGGAATCGTACGAGCCTTGGGATTTTTTCCGTCTGAACAAGAGATTGAAAATTTACTCAA
CGAGGCGAAATACTCCGAGTACGTCGACACCGGAAAATATGTGACTGAAATCGATTTGGG
AGAGTTGATCAAACTGTACGTGAATCATCGTCCTGCGTTCGGGTTGGATGCGAATCAAAT
TGAAAGCGCTTTTCGAGTGCTCGCCGAAGCAAGCGGAAGGCGGACAAAAGACGGGCAGCC
GGCAATTGACAGAGCTCAGCTTCTAGAACTGCTGCAAAGTCAAGGGGAACATATTACTGA
GAGCGACTTGGCTGATCATCTTGGTGCTCTTTTTGGCTACACTGCCGATGGAGTCGACGT
CGAGGCACCCAAAGCGGCTGAACAACTGGAAGACCAGCTGCCGGAGAAG
>comp20267_c0_seq2 len=307 path=[626:0-31 374:32-306]
CGTCATGTGAATTTATTTATAAAATCTTTTAGTGTACGTGAATCATCGTCCTGCGTTCGG
GTTGGATGCGAATCAAATTGAAAGCGCTTTTCGAGTGCTCGCCGAAGCAAGCGGAAGGCG
GACAAAAGACGGGCAGCCGGCAATTGACAGAGCTCAGCTTCTAGAACTGCTGCAAAGTCA
AGGGGAACATATTACTGAGAGCGACTTGGCTGATCATCTTGGTGCTCTTTTTGGCTACAC
TGCCGATGGAGTCGACGTCGAGGCACCCAAAGCGGCTGAACAACTGGAAGACCAGCTGCC
GGAGAAG
>comp20235_c0_seq1 len=787 path=[643:0-159 17:160-445 582:446-506 303:507-786]
ATGCCTGGCCCCGGCCCCATCGGAGGAAAAGGAGCGCCCATGGGAACCGGGGGACCCGCT
CCGCCCGGAGGAGGACCGGCCGACGGAGGAAAGGACGGCGCCGGAGGTCGCGACCTGTCC
TCCTGCTGCTTTGCTGGAGCACGCGGCCGACCAGTATAGCTCGACTTGGTCACCTCTTCC
AATACAGCAGATTGACCTTTCTTCATCAACTGCTCGAATTGTGTCAGGCCGATTTTCGAC
GTCACCGCTGCCGTGGGATGCTGACCCAAAATCAAATGCAGTGGCAACTTGTTGGCAACG
ATGTGACAAGACACCTCGGAACCGAATTCCACCAAAGCGTAGCCTTTCGACTGGCCATTC
AACCGATTCTCGTAAAATCGTATGCCCTTTAAATCTTTGGCACCGAGATTAACGCAGGCG
TGAGCCAGCTGCAAATCAGTGCACCACTACGACAGAACTCAAAGTATAGTCTACGCCGAC
TAAGCCAAATCTCGTTGAGACGTCTACCCAGGGCAAGTTTCCAACGTAAACCGATTTCTT
AGTCGCTTCGGGCGTATTATTATACTTCAACAAAAATCCCTTCGGAGCAACCAAATTCGC
TTCTGGACTCTTCGGCGGTGGCGCATTGGAATCCGGCGTCGATTCGGCCGCCGCAGAAGC
GCTTTCCGCGGCGAGTGGTGCCGGCACTTCGCTCTCGCCAGAAATGGGAGTCGGAGTCGA
GCTTCCCGCCTGCGGCGGCGGGGGCCGCGGCCCCCGGGGGGGGTGTTTTTTGTGTGGGGG
GAGCACA
>comp20235_c0_seq2 len=726 path=[643:0-159 17:160-445 303:446-725]
ATGCCTGGCCCCGGCCCCATCGGAGGAAAAGGAGCGCCCATGGGAACCGGGGGACCCGCT
CCGCCCGGAGGAGGACCGGCCGACGGAGGAAAGGACGGCGCCGGAGGTCGCGACCTGTCC
TCCTGCTGCTTTGCTGGAGCACGCGGCCGACCAGTATAGCTCGACTTGGTCACCTCTTCC
AATACAGCAGATTGACCTTTCTTCATCAACTGCTCGAATTGTGTCAGGCCGATTTTCGAC
GTCACCGCTGCCGTGGGATGCTGACCCAAAATCAAATGCAGTGGCAACTTGTTGGCAACG
ATGTGACAAGACACCTCGGAACCGAATTCCACCAAAGCGTAGCCTTTCGACTGGCCATTC
AACCGATTCTCGTAAAATCGTATGCCCTTTAAATCTTTGGCACCGAGATTAACGCAGGCG
TGAGCCAGCTGCAAATCAGTGCACCACCAGGGCAAGTTTCCAACGTAAACCGATTTCTTA
GTCGCTTCGGGCGTATTATTATACTTCAACAAAAATCCCTTCGGAGCAACCAAATTCGCT
TCTGGACTCTTCGGCGGTGGCGCATTGGAATCCGGCGTCGATTCGGCCGCCGCAGAAGCG
CTTTCCGCGGCGAGTGGTGCCGGCACTTCGCTCTCGCCAGAAATGGGAGTCGGAGTCGAG
CTTCCCGCCTGCGGCGGCGGGGGCCGCGGCCCCCGGGGGGGGTGTTTTTTGTGTGGGGGG
AGCACA
>comp21647_c0_seq1 len=125 path=[0:0-124]
ACCGCTCTTCCGATCTGCAAAACTGAGGCCAGAGAAAGCCAAGCGTGTGCAGTAAAAACT
CAGCTATGCTTGCGCTAATAGCGTAGAGATATAGAAAAGTAGAAGTTCGTCTTCCGTAAA
TTCGG
>comp21045_c0_seq1 len=140 path=[0:0-139]
GATCTCGCAGAAATGATTTCGACGTTGAGTTTCTTTCGTCGATTGCCGCCGACCTGCCTT
CCAAAATTATTCCCACCTTCGTTTCTGCCTACCGCGTCGTTCCATGCATCATTTCGCCTC
GAACAGAAGCTTACGGTGGG
>comp21283_c0_seq1 len=299 path=[0:0-298]
ACGGTCGCTCCTAATCTTCCATTCTTAATTATGTCGTCTTCTATTGAAGTCCCGTACGCC
CATTACTACAGATTGCCAAAGTTCGAACCCGTTTAGACGCGCTCAAATCGGTTAAGGGAG
TGTATGAAGACTTAAGGTTTTAAGGCAAAGCAAAGCGTTCAAAACGTAGAGATAGAGCAG
ATTAGATCGAAAGTTTGGATGGGCGTTGTCACGAGATGTCGGTGACGTAATCAGGTACGT
CATTGCCACCTTAATTGGCGCTGACGTTTTTCTGTAACTTATTTTTGAAAAGCACGATC
>comp20953_c0_seq1 len=467 path=[0:0-420 437:421-466]
TGACTGGCGCCAGGATGTCTGGCCGTCTGGCGGACGCCCCGTTTATATTTCGCCACGTTC
TCAGTTCGAGTAAAATTACGCGACGGCGCCGCGAACGGCTAAAAGTCGCTAATGATCCAG
CTGCACAATCCCAAAACGAAAATAGCACTCTCTCGATCCGTCTTTCCTATTCTAATGCCA
TTCCAATGGAGCGCGTCCTCGATTTCGTCCCAGGTGGTTGTTTTCTTGCCATGTGGACTC
AGCGGTTCCCGGTCCCTTTGAGTTGGACTTCTGCAGAATCGCAACGCCCTTCTCGATGCA
CCTGTTTACGTAGAAAGGCCCAAAACAAAACTTTCTCACGCCTCGTCCGCTCCGTGGGGT
AGACGCATCAAATGCGGAGTCGGACCACCTTGATTCGAACCGAGAGATGGCTCGTTGCTA
TCGTAGAGCTCGATCGAAACTGGGCGTGCAAGCAGCACAGTGTTCAT
>comp21976_c0_seq1 len=90 path=[0:0-43 44:44-89]
CGCGAAGATCCCCCGTGTGGCGCAGCGTTCTTGCTTTTCCTTTTTCTCTCCCTCTTTTCT
CATAATAGAACGGTCCCAGTTCAGACGCAA
>comp20106_c0_seq1 len=70 path=[0:0-69]
ATTTCCAGCAATTTTTGCGTTCTTCAGAAAATGTCGTCTCTACATCCTCTGCCAGATCGG
AAGAGCGGTT
>comp21843_c0_seq1 len=538 path=[0:0-312 537:313-313 313:314-537]
CGGATGTCAGATCGATCCTGGTTGAGAAGAGCGAGCGTTGCCGCCTGGCCGGCGCGCGCT
AGACGGCATGGCGATCGATTTCGGTGAACGCTCCCGATTGTGATTGGACTGAACGTGCCG
TTGTCGTGGGGACCGATTTGACCCTTGTCGCCGAGCCGAACAGCTCCACGAACTACTTTT
CCACCGACTACTGTTCCAGTTCCGGATACAAAAAAGGTTTCGTCGATTTGGAACTCCAAT
GGTTCCTGTTCTAATTTCTCCTGCTCGACAGCACTACTCACAGCCGGCACCAAATTGAGA
AACGAGTAGAGCAGATCGAGATTGTGCCCCGTCACACTGGACACCACAAATATCGGAGTA
ACACTTTCCTGTTTGAATGTGCTCGCCGTCCGTATAACTTCCGTTTCCGTTTCGATCAAA
ATTGGATTCTTATTGCATCCGGGCGTCTGCAGCACGTGTTTCACCTGATCGACGGCCTTC
TGGACGATCGTCGTCGTGCACACGTCCACTTTCGTCATGACAACGCAAATGGGTATAC
>comp21707_c0_seq1 len=73 path=[0:0-72]
CTTTTGGCTATATTTTTTTTTCCGGTCCAATTTTTCCAAACTAAAATTCCACCGCCGAGT
TCAAGTCCTGGAA
>comp20873_c0_seq1 len=95 path=[0:0-94]
TAATGGAAAATGAAGGGGAAGAGGTGGAGAATTTTTATCGATACTCCGATGCTTTATGGA
GTTGGATTCTCTAGGAGAACGTCGGCGGCGCTACT
>comp20317_c0_seq1 len=91 path=[0:0-90]
AACCGCTCTTCCGATCTCGGAATCTGGCTACGTAGGGATGCTTCAGCGCCTCCTCGGCCG
TCAATCTCTTATTGAGATCGGAAGAGCGGTT
>comp21209_c0_seq1 len=90 path=[0:0-89]
CTCGAAGCAGGTACAATTTTCTATTTCTCCGACTATTTCTTTGCTTTTGGCCATTAGACT
CATGCCAGGACATACAGACGAGGCAGATGA
>comp21273_c0_seq1 len=211 path=[0:0-49 130:50-210]
GATCTGGAAATTATTCCTTAGACGAGAAGGCTCCTTCTACTCCAAGCGACTTCAAATGCT
TTGAAACGAACTGGGCACAATACGTTACCATCAGACGGGAAGGATGGAACGATAGCGACG
GAAAGCAGCGTTTTTCCGTCTGTGAAATAGAAGTTTACTACGAGGATCCATGCTTATTTA
ATCTTTCCAAAGCGAGATCGGAAGAGCGGTT
>comp21079_c0_seq1 len=320 path=[0:0-319]
CGGTGGAATTATTAGCAACAGCTATATGCATTGCCGTTGAACCGCCGTCGTTGGCTGCAT
TGATCAGAGCGCCGTTTTGATTGAAAATTTTTATTAAGTCAATATTATTCTTTTCGGCTG
CAATATGAAGAGGAGTCATCCCACTCTTTCCATCTTTTGAATTTATATTGGCTCCCATTC
GTAATAATTGATCCACTATTTGTTGATTGGACGACTGGGCGGCCAAGTGAAGAGCAGTCA
ACCCATCGAAATTTTTAATTTCTAAATCTGGAGCGGGATTCTTAGCACGCGCGACGGCCT
GCAGCGAAGCGAGATTGGCC
>comp21467_c0_seq1 len=301 path=[0:0-34 35:35-300]
ACCGCTCTTCCGATCTGGAGTATTCACTGTAGCTTTTTCAGCCATTCTTCAGAGTCGTGC
AGCAGCGACCTCTCTTATCGAGCGATGAGAGAAGACTAATAATCCGAGGGTACGAACGCT
GCGTTAGATAAAGCCCGGTGTTGACATAGATGATGTGCCTAGATCCGCCGGTATGAGGCC
TCAGGCGAGTAACAACGAAGCAGATAAAGAATAAAGGCTCTAATAACGACAGCTGAAATG
GATTCGAAATTTGTCTGGTCCTCCAACTGAGGAGCTCAAAGAAACCGTCTGCCTCTTTGG
C
>comp21467_c0_seq2 len=301 path=[278:0-34 35:35-300]
ACTGTAGCAAGACGTAGGAGTATTCACTGTAGCTCTTTCAGCCATTCTTCAGAGTCGTGC
AGCAGCGACCTCTCTTATCGAGCGATGAGAGAAGACTAATAATCCGAGGGTACGAACGCT
GCGTTAGATAAAGCCCGGTGTTGACATAGATGATGTGCCTAGATCCGCCGGTATGAGGCC
TCAGGCGAGTAACAACGAAGCAGATAAAGAATAAAGGCTCTAATAACGACAGCTGAAATG
GATTCGAAATTTGTCTGGTCCTCCAACTGAGGAGCTCAAAGAAACCGTCTGCCTCTTTGG
C
>comp20650_c0_seq1 len=268 path=[0:0-98 99:99-267]
CGAGACGATCCAGACAGACGGGCAATGTGTAATCGTTTATCGTGAGATAAACGGCATTTC
TTTTATTCAGGAAAAAGAAGAAAGCCATATCCGTGATGTTTGAAGGCTGTGTCTCTTTCA
AAACGCATTGAGCCGCAGTTACTCCGCCGGCTCTTTCCTTTGGACCTACTGATGTCAAAG
TCGCGTTGTACTGCGTGCATAAGTTTTGCAAAGAGTCTAGCAAAAAGGAATATTTCTTTC
GTCCTCCTTTCAAAAACGCCATTTTTAC
>comp20650_c0_seq2 len=224 path=[245:0-54 99:55-223]
CTGCCGGTAATAGTGGTCGCCTAACAAATTTTCAAGGAACCCAATAGAAACTTACTTGAA
GGCTGTGTCTCTTTCAAAACGCATTGAGCCGCAGTTACTCCGCCGGCTCTTTCCTTTGGA
CCTACTGATGTCAAAGTCGCGTTGTACTGCGTGCATAAGTTTTGCAAAGAGTCTAGCAAA
AAGGAATATTTCTTTCGTCCTCCTTTCAAAAACGCCATTTTTAC
>comp21475_c0_seq1 len=679 path=[0:0-678]
CGGCGCAAAGGGGTCCCGCTCAGGGGACAGACGTCGGAAAATCTTCGCATCCTTCGCCCC
GACACCGGAAAGTATACGTGCGACGTCGTGACGGAGCAGTACGGCGTTCTGACGTCAAAA
GAGGCACTCATTGAGGATCCTCCTTACATTGGGTCTATGCCCGGACAAATCGAGAAGTGT
TTGAGTGACAAATTAGTGATAAAATGTCCTGCCCACGGAGATGACCTTTCCTATCAGTGG
GAACGCGTCACGCAGAGCGGCGACAAGCTTGTTCCAACTCGGCTGCCCAATCAAACCGGT
TCTGAGTTGATAATCGAGAGATGCGAACGCGACGATTTCGGCCAGTATCGCTGCATCGTA
TCGAGTGAAGCCGGGAAAGCAACGTCAGGAACGGTTTCGGTTGTAGAAAAGCAAGCGGTG
GCTCAGTCGCTTCACGAACCCGGCCAACATTCCGCCCACACTCTTCCGTGGTCTGACTTT
CATTCTTCAGGACACTTAGTCAGTATGCCAACCGATAGTACTGCTAGCGAAAGCGTTGCT
GGGCGCGGACCGTCTGCTCGTGTCCCGAAAGTTGCCTCCCTCGCAGATCTACCATCAATT
GAGGGACCGCGTATAACTGAAAATCCCGTTTCGAAGCGCGTCTCTGAAGGGGACCGAGTG
GAGCTGCACTGCAAGGCCA
>comp21914_c0_seq1 len=62 path=[0:0-61]
CATGCTCTCAACTGCCTGCTCAGATTTTCTTGGACTTTCTTATTTTTTCAGACTGTGGAG
AA
>comp20949_c0_seq1 len=173 path=[0:0-172]
GTTCAATTCAAATGGACATGCCAACACTGTTTCCTTCTCTGAATCCGGCTCTAGTCGATG
TACCGTGGCTCGTACGGTCTTTCGAAAGCGACAAGGGGTCTGAAATGATTCTGCAGCAGG
AAGAGGCGGCCTATAAACGATCGCTGGAAGCAATTCGAAAGGATTGCTCTGAT
>comp21384_c0_seq1 len=556 path=[0:0-555]
AGGAAAACGGCCAATGAAAAGCAAGACTCACTTTGGCCCGCTCACCGGTGACGTCAGCTC
CATTTCTCAAAATCTTCGCATGGACAAACGTCTGACCGGTGCAAAAATAATTGACCAGCC
TTTACAAGAAATTATTGATCTGGCTTTTCGAGACTGTATCGAATGGTGGTACTATTCTCT
GATCGGTCGAAATTTGGTCTTTCTGCACGAACTGCGTCAGGTGACCCAGAAAGTCATCAT
AGCATTCGGAAACAGGTCGAAAGCCGTCGATTGGGTTCCGTTCTTCACTCATCGTCTCGT
CGAGGACTTCGCCGCTCATCTGCGAATCTATCGTTCGGCTGAGGCGAAGTGTCGGGGCAA
GCCGTCGTCAGGGGCGATCGAGGACGCTTTTTTCGACATCGAGAGCGAGATGGAGAACAC
TCTGTCGTTCCGGGACATCTGTACGTCATCGGAAATGGAACGAGAGTATCTTCGGGATTT
GTCTGAAGTGTTTTTGTATCTGTTGCTTCCTCCTGACGACTTTCACTGCAAGCCCGTTCG
GCTGGTGGCCAGGGAA
>comp20801_c0_seq1 len=288 path=[0:0-224 225:225-287]
CTGGAAAAAAGAAGCTGAGGCGACAGACGCCGGAGAAATCGCCTTCTCCGACAAGCACAC
AGAAGGAAACGTGGCACAATCCTTCGGCTCCAGCACTCCGCACCCCCACTCGGCCCCTTC
CCGATTGCTCGTTCTACGTCAAAACGGGAGCGTGCAGATACGGCGAAAGATGCTCCAGGA
ATCATCCGTTTCCCGCGCGAAGTCGGACTCTCCTCATTCCCAACATGTTCAGCAGCGTCG
AGTTGGATCAGCAGGTGCTCGACGAAGCCGATCAGGACGTCGAGCTCG
>comp20801_c0_seq2 len=278 path=[329:0-126 456:127-150 503:151-277]
AGTACGACGAAAGCGAAGCGTACGAAAAATTCGTCGAATTTTACAAAGACGTTCGGCCTG
CTTTCGAAGAGTCGGGCGATGTCGTCAATCTGCTGGTCTGCTGTAATTGCGATCCGCATC
TAAGAGGGAACGTTTACGTTCAATACGCGAGTGAAGAGGAGGCCAGTCGCGCTTTTGCTT
CCTTCAACGGGCGCTGGTACGCGCAGAAGCAACTCTCCGTTCAGTTCAGTCCCGTAACTG
ACTGGAAATCGGCCATATGCGGTGCCGGAACTTTCGCG
>comp20801_c0_seq3 len=190 path=[225:0-62 329:63-189]
TGTTCAGCAGCGTCGAGTTGGATCAGCAGGTGCTCGACGAAGCCGATCAGGACGTCGAGC
TCGAGTACGACGAAAGCGAAGCGTACGAAAAATTCGTCGAATTTTACAAAGACGTTCGGC
CTGCTTTCGAAGAGTCGGGCGATGTCGTCAATCTGCTGGTCTGCTGTAATTGCGATCCGC
ATCTAAGAGG
>comp20801_c0_seq4 len=174 path=[329:0-126 456:127-150 774:151-173]
AGTACGACGAAAGCGAAGCGTACGAAAAATTCGTCGAATTTTACAAAGACGTTCGGCCTG
CTTTCGAAGAGTCGGGCGATGTCGTCAATCTGCTGGTCTGCTGTAATTGCGATCCGCATC
TAAGAGGGAACGTTTACGTTCAATACGCGAGGCCTGTTTGAGCGGCGAAAGTGT
>comp20801_c0_seq5 len=168 path=[288:0-40 329:41-167]
AGGTAGAGCCCTCTTTTCCCCTTTGTTTCACGCTTTCCTTCAGTACGACGAAAGCGAAGC
GTACGAAAAATTCGTCGAATTTTACAAAGACGTTCGGCCTGCTTTCGAAGAGTCGGGCGA
TGTCGTCAATCTGCTGGTCTGCTGTAATTGCGATCCGCATCTAAGAGG
>comp20801_c0_seq6 len=104 path=[225:0-62 288:63-103]
TGTTCAGCAGCGTCGAGTTGGATCAGCAGGTGCTCGACGAAGCCGATCAGGACGTCGAGC
TCGAGGTAGAGCCCTCTTTTCCCCTTTGTTTCACGCTTTCCTTC
>comp20801_c0_seq7 len=97 path=[652:0-33 225:34-96]
AGCGAAGCGTACGAAAAATTCGAGCTCGACGTCCTGTTCAGCAGCGTCGAGTTGGATCAG
CAGGTGCTCGACGAAGCCGATCAGGACGTCGAGCTCG
>comp20371_c0_seq1 len=126 path=[0:0-125]
AAGGTACTGGTGACGACATCGAAACAAATAGGAAGTCGAGTCGAAAGCCCCCTAAATCGA
ACGGTAAAACAACTCGAACGAAGCATGTCGAAACCGAACCAAAAAAGCGATCTAAATACG
GCATTC
>comp20958_c0_seq1 len=248 path=[0:0-247]
AATGCAAGGAATAGGACGAACCGTCTGCAATCGCTAGACCTCTCTCGGTCCGCTCAGTTG
CAGTCTTAAAACTCTCTCCAAGAATGATAGTTATCGATTGTCCGGTCTTGTTTTCGATCA
CATACGGCGGAGGTAAGCTTTTCACGTTGGCAAGCTGATTCGGATTCTTCTCGTCCTCGA
CCCACAGCTCGACAGTTGTCTGTATGACATCGAGGCCCGCCTTCGTCAGAGTCACCTCCA
AAGGATCT
>comp20118_c0_seq1 len=301 path=[0:0-300]
GTTTTGTGGCAAAGTTCAGCTTCCCGATATCAAGGCTCTGCCGCGTCGCATAGGAATGAT
CGCCGCAGCCGCCAAGCTGACTCAAGCGCTCCCGACACTTCTTCAACTCCTCGCTGAGAG
AAGCTTTCGACGATCGAAGTTCGTCAACTTCGCACAGCAAAGTTGAACAATCGTTTTCGT
ACTCCTTACAAATCAACTCCAGTCTCGTGCGCCTCAAATCGTTGCGCACCGACCGGTCAC
GATCCTCCTCCTTTACGTCGTCCCCGCCCCCTTAAATAATTCCCGAGATCGGAAGAGCGG
T
>comp20880_c0_seq1 len=150 path=[0:0-149]
CTCCAATGGAGGAACGCCCAAAAGTCAAGGCACTGCGGCATCGCATTCAGAGCACCCTTT
TTAAAGTCGGCGACGACTTTCAGAACGTCCCTGAAAGCGCCGTACTCGAATCGCGCTCGG
AAGAGCAGGAAAGCGCCGACGACGTTCCAG
>comp21997_c0_seq1 len=527 path=[0:0-209 210:210-432 433:433-526]
CGATCCTAACGCAGTTTCTCAGGCAGGGAAAATCAATCGGCGGGGAACTGAAGTATTCTT
TGATCTCGTGAAGGCCCCCATCCAACTGATCAGAATAAGCACTTTTTCGTGCAACGGGGC
TTCTCGCCCGACATGTATTCTCCGTTGACTCTTCTTAGGCGGCAATTTCGGAAACCGATG
CATAGCAACTGATTATTTTCTACAAAACTAGTAACTATTTATATATGCGTTGTCTAACGA
TACCATTTCGCATCGAAGCCGTATCGAACTCCCTCGCAATTTCGAGTTTAGGTTTAAAAA
TGCGAAGGTAAAGCTTCAAGCCTTGACTGTGTTGTTGGGCGACTCCTTGATAGTTAGTTT
GGAGTCCTCGCCAAATCTACACTGCACGCATCGTGCGAGCGATCTCAACTCCATCTTTGC
TGTGTCTTAACAGGTTGGAATTGCACAAGCACTTCCGTGCAAGAGCTTGGCGAGTGTCGA
AAACTTACTCGAAAGCGTCCAACGGTAAAAAAAGCGAAGCGATTTGG
>comp21997_c0_seq2 len=304 path=[0:0-209 433:210-303]
CGATCCTAACGCAGTTTCTCAGGCAGGGAAAATCAATCGGCGGGGAACTGAAGTATTCTT
TGATCTCGTGAAGGCCCCCATCCAACTGATCAGAATAAGCACTTTTTCGTGCAACGGGGC
TTCTCGCCCGACATGTATTCTCCGTTGACTCTTCTTAGGCGGCAATTTCGGAAACCGATG
CATAGCAACTGATTATTTTCTACAAAACTAGTTGGAATTGCACAAGCACTTCCGTGCAAG
AGCTTGGCGAGTGTCGAAAACTTACTCGAAAGCGTCCAACGGTAAAAAAAGCGAAGCGAT
TTGG
>comp21263_c0_seq1 len=55 path=[0:0-54]
TGAACCGCTCTTCCGATCTTTGGACAGCATCTTTAGTCAAGTATACGTCGCCTGG
>comp21137_c0_seq1 len=368 path=[0:0-367]
AACCGCTCTTCCGATCTCTGGCTACAGCGTACATTGTGACAATATCAGACAAAAATTCTA
AAGATAGCCACAAGGAAAGACACTCCAATTCTACGGCCGAAAGAGAAACACTGAGAATTG
TTTGCTTGGCAGCTGTTGCCCAAATCTGGTCCATAATCGCCTTAGTGTTTCTTTTATGTC
TGCTAGAAGATAAAAGGAGATGCAAGAATAAAGCGTCCCACGATGATCAAGGAACAGAAA
TAGATAATTATATCACTACTAGTGCTGCAGTAAGCACCATTGCGCTTTCTACAGCATCCG
CTGTAGCAGATGCAATGTGTCTGTACAAGAAGAGTAACAAAACTTCCTGCAGTTATCATA
ACTTGTAC
>comp21944_c0_seq1 len=761 path=[0:0-168 169:169-760]
TCGAGTAATGCTTGCGGACGAAGACCGACAGTCGTATCTCGGTCTTCTCCGTCGTCCGAA
TATGGTTGGAATGGCGCGCCGAGGCGTGAGAAAGAAGATTCACGAAAAGGCGAAGAAATT
CGTCATCTGCCCGCACTGTGACGCTCGGAATGGAACGGTGAAAAAGTGCGGAATGCTGAA
GATACTCCACGAGAGGTACAAACCGACAGCCGGAAGCAAGAAGGAAATGCCAAGAGAAAT
TGCCGAATTCCATCAATCGTTTTCGACGGCGTTGGAGCACAATCGCGATTTGGGACCGCT
CTTGGGACGAGCGCACGAGATACTTAATCCGCTTAAAGTGACGGAAATTTTCAAGGCGAT
TCCGGAAGAGGATATTCCTCTTTTGGGAATGAATTTGGAGGACGGCAATCGGCCTACTGA
TTTGATTTTGACGCGGATTCTTGTGCCTCCGGCTTGCATCCGGCCTTCAGTGATGACGGT
AGGGGGAGGAACAAATGAAGATGATCTGACGGTGAAGTTGACGGAGGTTTTATTTCTCAA
TGACGTCATTCGAAAGCACCGTGCGAGTGGAGCCAAAATGCAGATGATCATGGAAGATTG
GGATTATCTTCAGCTTCAAGTTGCTCTTTACTTCAACAGTGAATTGTCCGGAATACCTTT
GACTATGCAGCCCAAAAAATCGACGCGAGGCGTCGTTCAACGTCTGAAGGGCAAGCAGGG
ACGATTTCGCGGTAATTTGTCCGGAAAACGAGTCGACTTTT
>comp21541_c0_seq1 len=471 path=[0:0-470]
CCCCCGCCGAGCGCGGCGACGGCACCGCTTCGATCGGGCGTCGAAGCCCGTCTCTTTGCG
CTGCTCTTCGCCGTCGTCGTCGGCGTCGATTCGCGACTCCCGGACGAGTCGCCGCCGACT
CTCAACTGCAACCGATTCACCTCGCTCTGCAGCTCGCCGTTCTCCTTCAACAGCTCGGCG
ACGTGCGCCTCCAAGTTGACGCACTCCGCCTTGAGATTCTCCGCCTGTTCAGAGCGTCGC
GTCGCCACCTCCTCCGCCCTCTTGAACGTCTTAACCCTCTCCACCAGCTCGTCGATCCTT
CGCCGATCCTTCTCGCGTCGACTCTGCAACTTATTGTTCTCCTCCTCGAGTTCGAGCACC
AAATCGTTGAGATGAACGAGATCCTTTGATTCCTCCTTCATTTTTCGCTGCGTCGCGCTG
TACTCGTCAAGCCGCTTCTGAAGCTGCTGATTGTCCTTCTCCAGCTCGGCG
>comp20509_c0_seq1 len=338 path=[0:0-337]
CGCCGAATCGTGGTGCGTGACCAAAGTGAAGGTGATTCGATTCAGCTACCTGTGGACGGT
GAACAACTTCAGCTGCGTTCGCGGCGAAATCGGCGAAACGCTGAAATCGTCGACTTTTTC
GGCGCCCAATAGCGACATGAAATGGTGTTTGAGGGTGAATCCGAGGGGGTTGGACGACGA
GAGCAAGGATTATTTATCTTTGTATTTGCTGCTCGTTTCGTGTAATAAGAGCGAGTGCCG
GGCCAAGTTTCGCTTTTCCATTCTCAATAATAAAGGAGAAGAGAGAAAAGCAATGGAGAG
TCAACGGGCTTATCGGTTTGTTCAAGGCAAAGATTGGG
>comp21890_c0_seq1 len=84 path=[0:0-83]
CCTAGCATCATAAACGCAAATTCTGTAGAAAAAAACCCTTGATTGTTCAATAAAAAAATC
GTTTGCGTTAGATCGGAAGAGCGG
>comp20279_c0_seq1 len=291 path=[1:0-290]
GCCTAAACTGGTCTTGAGAATACGGGTCGGCGGCCTGATTAGCAGCGAATTGACAGGTCT
CGACTAATACGGTCAAATTGTGCGCAATCTGCGCAGATATCTGCAATATCTGCTGCTCGG
TGAGTATCCCGTACGAGGGCGCAAACTTAGCGCACGCACCGGCAATCCGATGCTTAGCGC
GCGTAAACCGATACCGATCGACGAGTCCCGGATGCGCGGGAGTACTTCCCGGATCGGCCA
CACCGATCGTGTAGGCGGCGTGGATCGCCGGCTCGGTCAGAGGGACCACCG
>comp21451_c0_seq1 len=205 path=[0:0-204]
ATACCGGACTGCGTACGCAAGCTGTACAGAGAAGAAGGCCTAAGGCGTTTCTTTCGGGGA
TTGACTCCCTGTCTGATGCGCTCGCTACCGGCAAATGCCGTCATGTTTGTAACGGTCGAA
AAAGCGCGCATTTTACTTCAAAACTACATTTGATTTTTGCGTATTTGTTTTTATTTTTAT
TTTGTTTGTGACACGTTACAGGCCG
>comp21748_c0_seq1 len=106 path=[0:0-105]
CGCGAACGACATTACGGGTGTGACACTATGCCGGACGTGAAGCTTTTTGTTGGTTTTCTC
ATCTTCCTCTCCTCCGTTCTCGCATCCGATTCTACTTACACAAACG
>comp21653_c0_seq1 len=231 path=[0:0-193 218:194-230]
CGTGTGCGCACCGATTAATTCACAAAATAGTTACCAGCCAAACATGTACTCCATCACTTT
CGATACAAATCCCGTACTTTTCTGCGGCACATTTGCTTCCTGAGGCACGACCTCATGTAG
ACTGGCATTCGCTTTATAGGCCGCAGTCAAAGGTCTCATCCCACTCTTGAATTCAGCAGA
ACTCAATGCATTAGCAGCCCCAGTCTCCATTACAGAGATCGGAAGAGCGGT
>comp21095_c0_seq1 len=134 path=[0:0-133]
TTCCTCTGTGCTTGCAGTAAATTCCAAGCGAGATTACAAATAAAACAGCAGCAAACATCA
ACGGAGTGAATGTTGATAATTTAATTCCTAACATTTACAATTAAGTATTCTTTGCCTGAA
AGTAAGTAATTCTG
>comp20729_c0_seq1 len=187 path=[0:0-186]
TTCTAACGAAGCATAAGTACGGCGATTGGTGCAATACGTACCCACGAAAGACGAGAGAAG
TTCCCGTCACAGGACCCATATCTGTCAGCTTTTTCCAGATTATAGATTACGAAATTTTTG
CACAATTCGCTCGTCTTCTTGGCCACGCAGATGACGAGCAAAAATACGTACAAATGGTTA
AAAATTT
>comp20674_c0_seq1 len=406 path=[0:0-405]
AACCGCTCTTCCGATCTGATGACTGCACGGCCTCTCTAATTTTTTTGGCCTCCATCTCTG
ACATAGAGATGCTGCATATTTCGGTGGCGATGCAAGCGCCGTGGTTAGTGTAGAGACGCT
GATCAACGATTCGGCACTCCTCTTCAAACGGAGAGAGCGCTCTCGTGACGCCGTACACAT
CGGCAACCGTTTGACTAGTCAAGTTGGCGAGACATGTGGACAGTCGGAAAGCCCAGCTCT
TAAACAAGGAGCTGAGTTCGACTTTTTGCATGCTGCAGATTCCCGCGAAAAAGTTATCTA
CGTAGTCGAAGGCTTCACAAGGAAAGATGCGCTTGATACAATCAGCAAAATCGACGCAAT
CGTCCAGCAAGGACGAACAGCGCGCTTCAGCAAACTGACAACGTCT
>comp21429_c0_seq1 len=782 path=[0:0-781]
AGACAAAGTGGGGGCCGCGATCGATCTTGGAACGAGCGACGGCCATGGTCAACGAATTAG
CTCTTTTCAGCGATAACGAAGATATTTCGGAGATCAGCACGGCTTCTCTGCGGTATCTGC
TGCTTCCCTGCCTGCTCGGAATGCTGGAATCGAAACGTGTGGGCGTGGAAAATCGAGTGG
ATGTATTGGGCAAAGAACGAGCATATCTTATGGATTTTTTGCGTCGTTGTGATAATTACG
GAATTCGGTTATCGGATGGAAGCGTGCTGGATGCGGACGAGAAGTCTGGGAATCTGGCGA
GTGGGGGAATGCCGGATCTGGGTCGATTAGCATTGGATAGGCAGACGAAGATAGAGAGGT
ATAGGAAGGCGAAGGAGAGAAAGGAACTGTTGGAAAGAATGAAGGAGGAAAGGGTGTCTG
GTGACGAGGATGCGGAACGACCGTATTATCTGCTGAGAATCGAAGACGAAATCGAGTGGG
CGATTGATGAGATTAGAAGTATTGGGCAGGAAATGGTTCTATTAGAACATCGAAAAAGAA
TGCCCGATGAAAAGTGTGGAAGTGAAACGGGAAGTGGAGAGAAAAGGAATTCGAGAGGCC
CCGTCTTGATTCTATCTCGAAAGGAGGCGCAGAGCAAAGTGTTTGGAGCTGGATATCCCA
GTTTGCCGACGATGACGGTCGAGGAATTCTATGAGAAGGAGTACGAAGGGAAATTGGCAT
CATCGTCTAGTACGGCTTCGAATAATGATGGGCGACAGAAGGTGAAGTCGGTAGGAAGTG
GA
>comp21202_c0_seq1 len=65 path=[0:0-64]
TGAAAATGATTTTATCGCTGTTGTCTAGAAATTTTATGATAGAAATTTCCTTTTCGTTTT
TTGCA
>comp20229_c0_seq1 len=492 path=[0:0-323 324:324-337 351:338-491]
GGAGTCGTGACGTAGTAGTTGTAGGCGTCGTCGGACAGAAGACGATATATCATAGACGTT
CCTGGATCAACGCGAACGTCCGGGTAGAGATCGACGTATTTGGTGCGTCGATCCGACGAA
GGTATCGACGGAGAAGACCTCTTGAATCGGAAGTCAGACTTTCCGTCCGGCAAGTGGCTT
GGAATCTTCGGAGCGTTTGGACCGAGCCCGTAGTCGGGCGTTACTCTTCCGTATGGGCAG
CGAGATTCATCCCAGCCGGAGCAAGACGAAGATATGTTTTTCATGTAGCAGTTGCCGATA
TCGCTGCAGTGCTGGCACGTTTCGTTATTGCTCGTTGCAACAGACCAGTCACACGGACCG
GAGCATCCGATGTTCTTTATTCGGCCAGAACACTGGCCTCCGGGAGGACTGTAGCAGCTG
TAGTAAAACCACGAGCGGCACTGCTGTTTATCAGGACGCACACCGAGACCAGGTATGCAG
GCTTGCTGGCTG
>comp20229_c0_seq2 len=361 path=[0:0-323 324:324-337 632:338-360]
GGAGTCGTGACGTAGTAGTTGTAGGCGTCGTCGGACAGAAGACGATATATCATAGACGTT
CCTGGATCAACGCGAACGTCCGGGTAGAGATCGACGTATTTGGTGCGTCGATCCGACGAA
GGTATCGACGGAGAAGACCTCTTGAATCGGAAGTCAGACTTTCCGTCCGGCAAGTGGCTT
GGAATCTTCGGAGCGTTTGGACCGAGCCCGTAGTCGGGCGTTACTCTTCCGTATGGGCAG
CGAGATTCATCCCAGCCGGAGCAAGACGAAGATATGTTTTTCATGTAGCAGTTGCCGATA
TCGCTGCAGTGCTGGCACGTTTCGTTATTGCTCGTTGCAACAGACCAGAGATCGGAAGAG
C
>comp20229_c0_seq3 len=187 path=[351:0-153 505:154-186]
AACAGACCAGTCACACGGACCGGAGCATCCGATGTTCTTTATTCGGCCAGAACACTGGCC
TCCGGGAGGACTGTAGCAGCTGTAGTAAAACCACGAGCGGCACTGCTGTTTATCAGGACG
CACACCGAGACCAGGTATGCAGGCTTGCTGGCTGGCACACCAGCCACAGCCTGGCTGTCG
GCTGGCA
>comp20508_c0_seq1 len=419 path=[0:0-364 365:365-418]
GCCAAAACGTGCGACGAGTTCTACGCTTCGTTTCCCTACGAAACGGATCCACCGGACTCG
CCGGATTCCTATGCGGTGATTCGGTCGCGCATTTTCGAAGCTCTGAGCCAATTCGAAAGC
GCCCCATTCACGCTCCAACGCTTATGCGAGCTAATCATCGAACCGAACCGGTACTATCGT
CGCTGTGATAAATTTCTACGGGGCGTGGAAAAGAACGTCAACGTCATCTCGACCGACGAT
TCGTTCTGCAACGGATTCAGCGATGACGACGAGGGGCTGGCTCGACCGGCGAAAGTGCGC
CGTCGTTCGTCGGATTTGGATAGCAGCAGCAGTAGCAGCAGCAGTAGCGGAGCGAGCAGC
GGCTGCCCGTCGCCGAGACCGCCCGAGACGTTTCTCAAGCTTCCGCTTCAGGCTGTTGT
>comp20508_c0_seq2 len=395 path=[0:0-364 494:365-394]
GCCAAAACGTGCGACGAGTTCTACGCTTCGTTTCCCTACGAAACGGATCCACCGGACTCG
CCGGATTCCTATGCGGTGATTCGGTCGCGCATTTTCGAAGCTCTGAGCCAATTCGAAAGC
GCCCCATTCACGCTCCAACGCTTATGCGAGCTAATCATCGAACCGAACCGGTACTATCGT
CGCTGTGATAAATTTCTACGGGGCGTGGAAAAGAACGTCAACGTCATCTCGACCGACGAT
TCGTTCTGCAACGGATTCAGCGATGACGACGAGGGGCTGGCTCGACCGGCGAAAGTGCGC
CGTCGTTCGTCGGATTTGGATAGCAGCAGCAGTAGCAGCAGCAGTAGCGGAGCGAGCAGC
GGCTGGCCGTCGCCGCGGACGCCCCCAGTGGTTTT
>comp20508_c0_seq3 len=100 path=[365:0-53 448:54-99]
CCCGTCGCCGAGACCGCCCGAGACGTTTCTCAAGCTTCCGCTTCAGGCTGTTGTCAATCC
GGGACTGAATGTTTATTCGACGTCGTCTTTGTCGTCCTCG
>comp21675_c0_seq1 len=509 path=[0:0-508]
AGTGTTGACAAAAGCTTTCAACGACTTCGAAAAACTTCTCAAAGCGCAATTAAACTCAAC
GTCAAGACCTGCCGTGGCGTATTCCGTTACGTATCGTGGAAAATTAATACTCGACGGTGG
AATGGGAGTTCTGAATAAAGAGACGACAAATTCTCCCTCCAGCTTCACCATCTTTCGCCT
GGGAAGTGTTACGAAAGTCTTCGTGGCTATCATGGCTTATCAAATGCTAGAACGAGGATT
TATTAAATCTCTGGATGATCCCTTTCAGAACTATGCACCAGATTTTGAAATTAAAAATCC
ATTTGGAAGCAGCAAAATAACAATACGCCAAATGCTGTCTCAGCTCTCCGGTTTACCAAG
AGAAGCCCCGTGTATCTACGGATCAATAAGCACATGCAAATCGACAACAACAGCTGAAAT
ATACAGCAGCTTGAAAAACCAATCTCTCATATTTCCTCCTTATGTTGTTCCGTCGTACAG
CAACTTGGGTTTTGCACTACTTGGCAACG
>comp20668_c0_seq1 len=91 path=[0:0-90]
ATCTCTTTACACTTTATTACTTCCAGACAAGGAAACTCAGTCGTTTGTCTAAGAAAAATT
CTAGGCTGATGTTCTAATCACCGCCTATTCA
>comp21937_c0_seq1 len=389 path=[0:0-388]
AACGCATCTAAAACAGTGGGCCCCTTTCTCTGATGACACGCCTTATTAAACACGTCCCAA
AACCTGAGAGTCTCGTCCCCAGCTCCAGTCACGATCGACTGCCCGTCCGGCGACACGCCC
AAATAGAGAACCCTCATGCTGTGCCCGGTCAACTTGGCCAGCTGTCCCATCGACGGATAC
TTCCACAGAATCACCAAGTTCTGCGAATAGCCGTGCGTCGATACCAACTCGTTGGCATTC
TTCGACCAAGCCACGTTGCACACCTGCGAGTTGGTATCGATGCACTGAAGCGCCTGCCTC
CCACCCATCAAAGTATTCCAAAACCGAATCGACCTATCCGTCGTCCCCCCGCCCGAAGCC
AAGAGCCCGTGCTGATGAGGCGAGATCGG
>comp20797_c0_seq1 len=231 path=[0:0-230]
TCGCCTACGACGACAGTCCGGCGTGTGCGATTGCGATCAGAAATCCGATTGGCCGGGATT
GGCGGCGGCGACGAAAGACATCGTCGTGACGCCGAGCTCGACTCCGTCGTACTATCCCAA
AACGTGGGTCTATTTTCTCGTCGCCTACGACGACAGTCCGGCGTCGTTTTCGTTTTTCGG
CGAAAAACTCGAAGCCTACTGGCGCCAGGGCGACAGAGAACCGTCGCAGCC
>comp21230_c0_seq1 len=184 path=[0:0-183]
CCGAGGAGTTGTGCGATCGATGGTTCCATTGTGTCGTCCGGCGAAACATACGGTAAATTC
ACCGTTGGAATTCCCGGCAAGGCGATCGTCTCGCGAGGCATGGCCGACATCGTGTTCGTA
ATCGACGAATCGCGTTCGATGGAACCGGAACACAAGTGGCTTGAGGGAGATCGGAAGAGC
GGTT
>comp21496_c0_seq1 len=154 path=[0:0-19 196:20-66 110:67-153]
CACAGATCGGGGCAGCCCTCGCCAAAGTACACGTTATCAATCGCCCAATCGTATGAATAC
TTAGAACTTGTTGGAGCAAACCAACGAAATTGCACAGCTTGCGAAGACACCAGTTGGGTG
TCATTGAACGGAAGAGTCACCCGACTCCACTTAC
>comp21496_c0_seq2 len=88 path=[196:0-46 67:47-87]
GCCAAAGTACACGTTATCAATCGCCCAATCGTATGAATACTTAGAACCTGAAAACGAAAA
ACGTCAAATTCGGATGGAGCGTTGGCTT
>comp21141_c0_seq1 len=280 path=[24:0-279]
TGGACTTGAGAAACAAATGTTTTTGAAATGATTCTTCGTCTTGATAGAAAGGTAGATTCT
GCTCTTTTTCCATTTCCCATTTGTATTTTGTAAATGAAAGTTTTTTTTGCCTGATGTAGT
TTGACACAAGATCAACAACCTGCGGCACGCCTCCAACTTCTACTGCAATCTTTTGAATTG
CTTCCAGCTCCGTTATGTCTAAGTCGGAGCTTTCAATTTCACCATCTTCTGTTTTCGCTT
TGAACATACTAACAACGTCGTCCTCCTGCAGTTTTCCAAG
>comp21134_c0_seq1 len=92 path=[0:0-91]
TCCGATCTGTCGTCTTTTGTTCGTTTTCGTCAGCCAAATTCGAGAGACTATGCCCGATTG
TGTCTGTGTAAAAGGAGGTGCCTGCAAGTGCG
>comp21009_c0_seq1 len=494 path=[0:0-324 325:325-493]
CGGCCGCTCTCCACAGCAAATCGGTCCGATTCGGATCGGGAACAAATTGAAAGTCCATTC
CCACATATGAGCGGAATTCCAGAAGCGTATCGGAGTCCTTATTCATGCTCCAAGCTTGCA
TTTGTCGCGCAACGCTCAAAACCGAACTTTGACAGCAAAATTTTCGCGTCTGCGCAGAAA
CAGTTCGTGACGTCAGTAATCGAAACGCTGATTAACCCGATCAACGTAAAGTCGGCTACC
GAGCCTTTTCCGTGCTGAATCCGGTAAGAAAGCAGCAATTGAACCAAGCTGACCTTCGCA
AAAAATGCCAGGATGTAGAATACTCTTCCGTTGTGTTAGTATCTATTTAGCAGCATAGAA
CAGCGTCTAGTTGAGTGTGGACGGTACGTAACATAGTCAAAGACGAGCGCTTCCGCAGAC
CAAGACACATCGTCATCTGCGATTCCGCACTGTCACGCCCCCATATAATCGGTATAGATT
TTCGCGACTTAGTC
>comp20042_c0_seq1 len=280 path=[0:0-279]
CCGAGACCCAAGTCAAGACGTGGTTTCAAAATCGGCGAACGAAGTGGAAGAAGCAGAAGG
CGATGAAAGAGGACGCCGTCGTTACGGACGACGGCAAGGAAAAAGCCGACGAAAGCGGAA
ACGATACGTCTCTCTAAAGGTACACGCTCGCGTTTTTTCTTCCCTGTAAATAGGCGCTTC
TCCCTTTATTTTAATCAACATAACCCGATAGGAAAAAACTTGTAAACTTAGAGTAGAGGG
TTGCGTAGCGGCAGGGCCGGTAGGACCGATTTGACGCGAT
>comp20722_c0_seq1 len=659 path=[0:0-117 163:118-183 274:184-305 396:306-658]
CTCGCTCCGCGGCTACGAAGAGCCCGCAGCCAGCCACAATGAGAAGTCCCACTTTGATCC
AACGCCTCGTCGGGACGTGCGGAAACAAAAGTTTCGACGGTGGCAATACAATATCATATT
TTTCGTGACAAATTTTACAATAAGGACTCCCACCGTGCGAAACGAACGAACCCTTATTGC
TCTCTTGGACTATCCACTTCTTGAGGCACTCGTGGTGAACTGTACTTAAGTCTCCACTGC
AATTACACGGAGACACGAAGGAGTCCTTGGACTCCCCATCATAGCATATCCAGCACGGAG
ATCCAGATTTGATTGACGAATAAGAAGAGTGCATCGAAGCAGCAAAGAAAGCCGTACGTT
CTTCTCCGGTTATCTCCTCCCTCAAATTAAGCAAACGCCTTGGATTTAAAATCCAGAGAT
TTTCTGGCCGCGAACAATTCCAGAGCGCGCATGTAAACCAGACGGTGATGCCGAGCTCAA
AAATTCGAAGGGAAACGAGACCGACATTGATGCCGAGCAGAGACCATTTTTTATCGCCAC
GAGAGCCGACCAGATTAAATACGAGAAGAATTACGACGAGAAATTGGAATGTCGCCTGGC
TTACGATTCCCAGTCGAGACATCCGCAATTGGCGAATATCAAAGTGGGCGTGGTCGGCG
>comp20722_c0_seq2 len=163 path=[0:0-117 118:118-162]
CTCGCTCCGCGGCTACGAAGAGCCCGCAGCCAGCCACAATGAGAAGTCCCACTTTGATCC
AACGCCTCGTCGGGACGTGCGGAAACAAAAGTTTCGACGGTGGCAATACAATATCATACT
AAAGCATTTTTCAAAAATGAAAATTTTGACGTCATAAGTATAC
>comp20722_c0_seq3 len=154 path=[274:0-121 749:122-153]
TTGGACTATCCACTTCTTGAGGCACTCGTGGTGAACTGTACTTAAGTCTCCACTGCAATT
ACACGGAGACACGAAGGAGTCCTTGGACTCCCCATCATAGCATATCCAGCACGGAGATCC
AGCTGACGAATGCCCGTATAATAACTACACTCCC
>comp20722_c0_seq4 len=111 path=[118:0-44 163:45-110]
CTAAAGCATTTTTCAAAAATGAAAATTTTGACGTCATAAGTATACTTTTTCGTGACAAAT
TTTACAATAAGGACTCCCACCGTGCGAAACGAACGAACCCTTATTGCTCTC
>comp20722_c0_seq5 len=111 path=[163:0-65 229:66-110]
TTTTTCGTGACAAATTTTACAATAAGGACTCCCACCGTGCGAAACGAACGAACCCTTATT
GCTCTCCTTCACACACACTCATCACGTGGATAATATAAATATTAAATTGAT
>comp21191_c0_seq1 len=86 path=[0:0-85]
TCCCTCTCTATCTCTAACAAAGACATTGCATCCTAACTTGAACATCCAGGCAATTAAACC
TAGATTGCCACTTTTTACAGCACACA
>comp21949_c0_seq1 len=373 path=[0:0-81 321:82-132 82:133-372]
CAATCTCAATCTGCACGTCATCATTCGGCTCATCCGGTATCCGGCCATTGAGCTGACCAA
CTCGATCTTTGACGTCACCAATGGTAGGTCGCAATAGCGGATCAACATTCAATATCCACC
GAATCATTTCCAAGAAACCGTCGGAGTAGGAAAACGCAATTGCGTCGGCCCCACTTCCGC
CATCTACATTATCAGGAAATCGAAGGCGTCCACTACCCGCCGACGTCGCCGTCCCGTCGA
AGGGACTCGCTCCGTAGGCGAGCGCATACATCGTACAGCCCACCGACCAGACGTCCGTTT
TTTCGGTCACCTCGCATTCGCTTGCAACTTCAAATAATTCCGGAGCTCGATACTGAGCGG
TGCAAGTCTGAGC
>comp21949_c0_seq2 len=322 path=[0:0-81 82:82-321]
CAATCTCAATCTGCACGTCATCATTCGGCTCATCCGGTATCCGGCCATTGAGCTGACCAA
CTCGATCTTTGACGTCACCAATGAAACCGTCGGAGTAGGAAAACGCAATTGCGTCGGCCC
CACTTCCGCCATCTACATTATCAGGAAATCGAAGGCGTCCACTACCCGCCGACGTCGCCG
TCCCGTCGAAGGGACTCGCTCCGTAGGCGAGCGCATACATCGTACAGCCCACCGACCAGA
CGTCCGTTTTTTCGGTCACCTCGCATTCGCTTGCAACTTCAAATAATTCCGGAGCTCGAT
ACTGAGCGGTGCAAGTCTGAGC
>comp21654_c0_seq1 len=78 path=[0:0-77]
AACAGAAAACCCACACCTACCCCTCGAGGTGCACCTATCAGAGGTTCGTTGTGCAAACCG
CCTACTGCTCAACGCCGC
>comp20890_c0_seq1 len=126 path=[0:0-125]
CGAGCTGTGACGTCAATACCGACGCTCACAATGGCATTCTGCCTGGGAATCGATTTGGGA
ACGACGTCTGTCAAAGCAGCGCTCCTCGACCTCAAGAACAAAGCCATCGTTGATTTTTGC
AGCGAA
>comp20051_c0_seq1 len=284 path=[0:0-283]
GATCTGGTCGAGAAGGGCGTCGACGAGGGTCGGTGGGGTCGAGTCGTGAATGGGAAGTCG
TACGCGCTTTTTCCGTCCAAATTTGTCGGGAGTGCGGTGAGCGTGAGCGGAGCTGGCGAC
AGTTTTACGGGCGGAATGATTGTGGGCACGTTGAGGGGGTATTCGCTGGGAAATTGCGTG
CGAGCGGGACTGAGAGCGGCGTATGAGTCGTTGCTTTCGAAGGATACCGTGTCTGATGGG
CTTGATGCTGCGAATTTTAGCGAGAAAGATCGGAAGAGCGGTTC
>comp20380_c0_seq1 len=386 path=[0:0-385]
CATTTCTTGAAACGATGTTGGTGATTTTCCTGACCAGCCCAGTAGAGCGTCAACAGCGCT
TTCGCCTTGTAATTCGGTGAGAGTCATTTGATTGAAGTCGGCGTCGCGATACAATTCTTC
GCTTCTCGTCGTAATGAGAACGTGACACGGTATTCTTGGGTCGGGTAGGCAGTCTTCTAA
TAGCTGACTATCGTCGATGTTGTCAAATAGCAGCAGCGATCGTGGATTCCTTCTCAAAAA
GTTCATGAATGCGACGGTGTTTTCGGTAAGAGTAGAATACAACTTCGTCTCAGCAATACT
AGACTTCGCTTGAACAGCAAGTAGGTTTCGCCTTGTGGATGCAAGAAGAGAAGCGTAAGA
CTCGGCATTAAATTTGAATATTCCAC
>comp20532_c0_seq1 len=284 path=[0:0-283]
GCCGTCATCGCCGCCGCCTACCGCACGGCAATCCCCCGCGCCGTGTCGACCGTCGAAATC
CTCTGCTGGGGGGTCGGCCAAACCGCGGCGATCCTGCTTACGTCAATATTCCACTTTTAT
CCGACGCTATAAGCCGGAAAACGCGCGCGCAGCACACAACTACGATACAGTTCAGTCTAA
ATTTTTATTGCGAGAAAATTTTTCCGGGGTTCATGAGTCCTTTCGGATCGAGAGCATTCT
TGAGCGCGCGCATCACGTCCAGCGCTCCTTCACCCACTTCTTCC
>comp21815_c0_seq1 len=61 path=[0:0-60]
GTATGTGTCAAATGTGTCTTTTTTGAATCGATTTTTTAGTTTGATGTCCTTGCATGTCTG
T
>comp21424_c0_seq1 len=538 path=[0:0-537]
CTACTTTATTACGCAGCGATTCTACGTTGCGACGTCGCGCCAGCTCGTGCGAATCGAAGC
CGTGACGAGATCGCCTATTCATTCGAATTTTCAGGTGAGTGAGAGAGAATTTTTTTGTCT
TAGACTTTATTTGGCTGCATGGACCATGCCAAGCACGTGGACTTCGAAGTGAAAGCTCAG
ACGACTCTCAACATATGGCGACATTATGTAGACGGTCAGTACTACATCGTATAGCAGCTA
TATATGAGGATGCTCACTGATGGTTTCTCTAACATTGCCCAACGCACACCCAGAAGAAAA
GTATAACAAAGAATGCATGCAGCTAAAAATGCATGAATCATTATTGCACGTTGAAGACAC
TTACAATTTCAGAACTTTAATCATAATTGACGCATCCGGTTCAACGTTTTGCGCAACGTA
CATTCCTTTAGCAGTCCCTACATTTTCGTGTTTCCACAAATCACGCACAGTCACCGTGTG
ATTTGGGTTGATTGCTGTCTTCGACCAGCAGGTAGCATCGCAATTAACATCAACGGCT
>comp20820_c0_seq1 len=506 path=[0:0-505]
CCTGGTGTCAAGTGCGAGGGTTGGCAGCAGTATTTCTAACGACTCCGCTTGGAAACCTGA
CTTGGCCACACCCAGAGTTAGAGACTTTACTTGCGGTTCATGCCTTTTGACGCTGTCTGC
CGTTACTGGCGCACTACGAGATCTCGACCGTCGTTCAACCCGTAACAACTCTCTGAGTTG
CCTGAGCTTGTTTCTGTCAAGCTGCAAATCTTCCGCCAAGGTGCCCAGACAGTCTTTTTT
GCGCAGTATTTGTAGATAATCGCCACGCTTTCTTTTCTCTTTCAAAAAGCCCTTTACTAC
TACTAATCTTACAACAGATGAAGCCTTGCTCAAATCAGGAACGGTTTCTGCCAGATGACA
GCACACCTCTCCGTAGTTGCCTTCGACAGGCAAGCGCAAACTGTCACTTGTAAGCAGCAC
CTCAATCACAGCCAGGTAAGCCGTACATTCCATTTTCAATGCTGAGCAATCAAATTTTTC
GTAAAGTGTTCTTTCGAAAAGTTGAA
>comp20328_c0_seq1 len=143 path=[0:0-44 45:45-52 53:53-142]
CGATTCGCTTTCGACTGTGTCGAGCATTGTGGAGTAGCACGATCGGAGAGCGAAGAGTTT
CGCTACTTCTGCCATTCGTATGACTACAACTTTCCCGGATAGAGGAAAAACAAAACAAAT
CCTGTTCAAGAGATCGGAAGAGC
>comp21040_c0_seq1 len=378 path=[0:0-377]
CGCTCATGTTTATCTCAGCTCCATCTTCTTCTTAGGGAAACGAACTCCCGGAATTGTTTC
GGAATCCTCATCGGACATTAACAACCTATCATTTCCCCTCGTATCCCATTAATCGATAAA
TGAGTAAGAAGAGCGGAGATTTATGTGCATTTCATGATTAAATGGCCATGACTGCACTCC
CCCATACGTCACTCAATCTCTCCAACAAGGGATGCCGCCGTGATGACACTGCACCGACCA
CCGTCAATGCCACACTATAAACACTCGCACGAGATTTTCTCAGACGCTAGGAAGTTTGTG
GGGGCGGCAGGAGGTTACAACCCTATATATATGCAGAGTCCCGCTTTGGTATCCATCACA
TCACAACCGAAGTTCACA
>comp20538_c0_seq1 len=112 path=[0:0-111]
GGCTTGAGGAAACGACGCAAGTTCTGTCGAAGGTAGAAAAGGCAGCTAGTGATGTTCTCA
GAAGATTCGTCTACAGATTGCGGCAAGCCAGAATAGATCGGAAGAGCGGTTC
>comp20911_c0_seq1 len=60 path=[0:0-59]
CAGCGCAAGAAGTGCGCTGCTTTCCCCGACCGAGACCCCTCTCTCCAGCCAATCTGATTC
>comp21274_c0_seq1 len=132 path=[0:0-43 44:44-64 85:65-131]
AACCGCTCTTCCGATCTGCTTCGCTTTTCTATGCTGCCTATTGTTTATTTTGCTAAAACT
GCTATTTCTAGAGACATTTGCGTTCAATCCAATTTCTCGTCAGAGAGCCGTATGAAGCCG
CACAGAACTTGC
>comp21274_c0_seq2 len=115 path=[129:0-26 44:27-47 85:48-114]
ACCGCTCTTCCGATCTGCTGCCTATTGTTATTTTGCTAAAACTGCTATTTCTAGAGACAT
TTGCGTTCAATCCAATTTCTCGTCAGAGAGCCGTATGAAGCCGCACAGAACTTGC
>comp21274_c0_seq3 len=88 path=[0:0-43 44:44-64 176:65-87]
AACCGCTCTTCCGATCTGCTTCGCTTTTCTATGCTGCCTATTGTTTATTTTGCTAAAACT
GCTATTTCAGATCGGACGAGCGGTTCAG
>comp21881_c0_seq1 len=324 path=[286:0-39 1:40-323]
TCCTCTTCCGATGACGTTTAGAAGGTGACAGGTGCAAATGACGTCATAGGGTCTAGTTAG
TACACGCGAAAGTTCTGCCGTTGCAGCACTTTCCTGATATAGTCTATACACGTTTCTAAA
ATCCATATTTTGCCTGGGTCTGCCTTCGAGTCGCCCTCTGCGCGGACCATTGTTCTTCGA
GGAGATGTTCCCGCTCGTGGGCCTGATAAACAAGCCACGTCATCTGATGCTTTCGTTTCA
TATCCGTCGTTGGAATACGACACAGAAATTTCATGTCGGCCGAGTCATACGACTCCTGAC
TCAATTTCGGTCGTTTGGGCTTCT
>comp20428_c0_seq1 len=274 path=[1:0-273]
CCCATCGCTAATTGCAAGACTCACCTCCTCCTCGCGGCCTGTCTCTACCGCCAGCACTTG
ACAATTTGTGACGACTTCGACGTTCTGCAAACACTTCCGCAGTACGCTGAGGATCACGTG
ATTTTCTACGATGCAGCCCATGTACGGGAGATCAGCAGTGGATTTGCAATCGAATTCGAT
CCGCGCTTCACTGCAACTGTCCCAAACGTGCATGGTAGTAAACGGTTTCACTCTCGTGCT
CCTTATCGTCTCCCAAGCGCCAGATCGGAAGAGC
>comp21849_c0_seq1 len=555 path=[0:0-38 39:39-554]
TCCCAATAGATAAAGAAGAATTGTTGCCCCTTGTGGCCTCTTCTTTTAGGCAATTGTCTG
TTTGTTTTTGAATTTCCGCAAAGGAACCGACTCCATACTGATTCCGAGGTCGCGACAGGA
TGCGATAAGTGCTTTGCGATTCCAGATCATCAATCAACACGGGATTTTCTTTAGGGGGTA
AATTCACGACCACCCCCTCGACCGGAGATGTTTTTTGATAAACAACGTCGTAACTTTTTA
CGGGAACTCCCCCCGTATTTTTATCCGATACGATCATCTCAATTTCAAGCAGATTACAAT
CCGTATTCAAAGTCTTCATAGATTCGATCATTCCTGGACGAGAGTGAGTTCGAAATGACT
CCTTTCTCGACGGCCCGTATCCAAAACGATTTTTAGCGGACACTACGATGTCATAGGAAG
TATTTGGCAAGAGGAATCCCAACCGCAACAACCCCGAATCCGTATCAGTCATATTATAAA
CTACAGACCCAGTTAGACTTCTAACAAGAATCTGATAGCCCGTAACTAGGCTATTTCCGG
TTAATTTAGGACCGG
>comp21276_c0_seq1 len=91 path=[0:0-10 11:11-42 120:43-90]
TGGAATTTGGGGTTGTTTAAAAACGATGCTCTAGCAGGCAACTTGCAAGTGCTGCCGAAT
GGCCAACTGCAAATAGACTCTCCTAGCTACC
>comp21276_c0_seq2 len=86 path=[43:0-53 168:54-85]
CCAAATCGTCGGCGACCCCAAACCCGTTTATGACTGGGTTATCGACGATTTGGAGTTGTT
TAAAAACGATGCTCTAGCAGGCAACT
>comp21276_c0_seq3 len=86 path=[11:0-31 43:32-85]
GTTGTTTAAAAACGATGCTCTAGCAGGCAACTCCAAATCGTCGGCGACCCCAAACCCGTT
TATGACTGGGTTATCGACGATTTGGA
>comp21617_c0_seq1 len=243 path=[0:0-242]
CTCTACACTAGAAAACGCAGTTTGTAAAATTCTGTTTAAATAAAAAATGTCCTCATTTCA
TCAGTAGGTTAGCCCGCTTCTCCAACGCACAAACGCGATGCGAAGTAGATTTCTTTCGCG
TTTCGCTTGAAACTGACCAACAGGTGTTGCCAGGGCCGGGGCGGCAAAGGGGGCACAAGC
CCTTTGTCTTTTCCACGCATTTAAAATTTTGCGTAAGACGTTTTCCTTTTCATAATTATC
GAC
>comp21774_c0_seq1 len=108 path=[0:0-107]
TTCGCTGCAGAACAAAGACCGGCTGTAATTACAGATTATACCGCATGCTGAGCTATTGTA
CTCTAGGTATTTTTGACTCTGTAGTGATTTCATATAAAAAAAGTGGAC
>comp20096_c0_seq1 len=504 path=[0:0-36 37:37-503]
CGCCGCTGTTGTTTTCCACGCGTTATTGGCGAACGCCTGGTTGCAGCTCACCGTCGTCAC
GACGGGCGACGGAGCGTACGGACTCGTTAGACATCGGACCATTGCGACGGGAACGTCGCG
AGTGATGGCAAGTCGAGCGACGATTGTCAGACCGGACGACGCCCACGGACTAACGGCAGA
CTTATCCGGTTCAAGATTTAGTCGTCTGGGATGAGGCTGAGTTAACAGTTGGGCTGGCGT
CTGTCCGAAATTTCTGATCTGGTCTTCTACAGCCTTTCTTGTGATTGGATCTTCAATAGC
ATCCAAGTCGACGCTTCCCTCGTAGGTCAGGTAATAAAAGACGTTTTTAGCTTGAACGGC
GGCTTCTCCTCTCTGTTTGTATCCGAATATCAAGTCAATCCATTCATGAAGATGAGAAGA
AACGTAGTCAGATTCGAGAGCGTCTCGGTGAATGCGAATAAACTCCTCGGACGACGACGC
CCACGGCGGCAGTTCGACATCATC
>comp20590_c0_seq1 len=66 path=[3:0-65]
GCTCTTCCGATCTGACGAATCGAATTTTGTCGATTTTTGAATTTGCCTTTGCTTGAAATT
GCCAAC
>comp21845_c0_seq1 len=53 path=[45:0-52]
GAGTAGTTTGCTTGGTAAAGACTTTGGCCCCCATATGTATTGCCGAGACGAAG
>comp21669_c0_seq1 len=689 path=[0:0-688]
CGGCCCGCCTCGCCCCCTTACCCGGCTCCCCCAAACACGAGCACCGTCTGCGCAAAACGA
AGCCCCTACCGAACGCTCTTCTCAACGAACATCCGCTCAAGCCCGCGACAGAACAAGTAT
AAACCCAATTCGATATCGTTTCTATATTTTTTATATACATACATACATACGTATATCTAC
GCTTGAATTACTACGGAGCCGGCCATGACGTCATACGCCGCGCGGCCCGGTTTCGTTATG
AAGACAGTGAGATACATGGGAAAGAGCATTGTCTGCGACATGTTCTTCAGCAGAGCGCGT
AACGCCGAGCGACTCCAACCCAACTCCGTTCCCGGATACACGATCATTCTCTGATTCGTT
CTCATGCGAACGACGTCACAGCGAATCACTCGGATGCCGACGATTCGTTTTCCCACGGTT
GCGCCCCAGGCGAACGTCAGAATCGTTTCGTAGACGATCACGAGCACGATGTAGGCGAGA
AGAGTCATTGTTATGGCTTCGAAATTTTCGAGAAGCATTTCGTCGTCGATTGCGACGAGA
CCGTCGTCGGTGAATTCGAACCAGAAGAGAAACGGCAAATTTGTCGGAATGTCGAATAGG
GGTCCGATGACGTAGCGATGCATCGCAGCAAGAAGCAAAAAATCGAAAAATTCGGCGAAG
ATTCTTTGACCGATCGAAGCCTTCCCGGC
>comp21422_c0_seq1 len=110 path=[0:0-109]
AACCGCTCTTCCGATCTGCGAGTACGGCACTTGTATAATATATTGAACCACACAAACAAC
TTTCTTACTAAAAGGATGGGTTAAAACAGCGTGAAATGAATACAAAACTC
>comp21954_c0_seq1 len=118 path=[0:0-57 76:58-117]
CATTTTATTACCTGAACTACTTCACAACAGCACAACTGTTGACTTTGAACAAGGAGCTCG
GTCGCGTCGTTCACAAAGAGGACCGATTGTTGGATTTTTTGCCAAATTACGTCTACGG
>comp21954_c0_seq2 len=81 path=[0:0-57 131:58-80]
CATTTTATTACCTGAACTACTTCACAACAGCACAACTGTTGACTTTGAACAAGGAGCTCG
GTCAGATCGGAAGAGCGGTTC
>comp21928_c0_seq1 len=121 path=[0:0-120]
TTCCGATCTCGATTTTGGATGAGGAAGCTCCTGTCAGTTACGTAAAAGTCTTTGTGTACG
ATGGTCCTGATCCCCAACCCGTGCCTGAGGTTCCACCAGATGTGATAGAAGCCGAAACTG
G
>comp21062_c0_seq1 len=505 path=[0:0-440 441:441-504]
GCCAACGCCAAGCGGTTTGTGACAAGTCGTTGCGAACGCTTCCTTTTCGAGCCAAAAAGG
CGCCAAACGTCGCAAAGGAAATTCCTTACGAATCTCGACGCTCGAATGGCCGTCTATTTC
GATCACAAGATCGACTCCCCTCCAACGGCCGGTACTGCCGTCGATATTGCGTGGCACGAC
AACCACGCGGTTCTTGCCGTTGCTTCGCGACACGAACGATCGAGTCGCGATGTCGAGGGC
TCCGTGAATCTCTATCTTGACGAAGGCGAACACGTGGAGGGATCGTCACTGCAGCGCGCT
CATCCGGTCACTTCGCTCGCCTGGCATCCCAAACATCGCGTTCTCGCTTCCGGGTGGGAG
AACGGCGAGATTACGGTGTGGAATGAGCACGAGCGCGAGCTCTTCGAAATCGTCGCCGTT
CATCGGGCAGCCGTGCTTCGCATCAATTGGCATCTCAACGGGCACAAGTTCGTCTCGCTC
GACGAGGATGGTACATGCTGTGTTT
>comp21062_c0_seq2 len=464 path=[0:0-440 734:441-463]
GCCAACGCCAAGCGGTTTGTGACAAGTCGTTGCGAACGCTTCCTTTTCGAGCCAAAAAGG
CGCCAAACGTCGCAAAGGAAATTCCTTACGAATCTCGACGCTCGAATGGCCGTCTATTTC
GATCACAAGATCGACTCCCCTCCAACGGCCGGTACTGCCGTCGATATTGCGTGGCACGAC
AACCACGCGGTTCTTGCCGTTGCTTCGCGACACGAACGATCGAGTCGCGATGTCGAGGGC
TCCGTGAATCTCTATCTTGACGAAGGCGAACACGTGGAGGGATCGTCACTGCAGCGCGCT
CATCCGGTCACTTCGCTCGCCTGGCATCCCAAACATCGCGTTCTCGCTTCCGGGTGGGAG
AACGGCGAGATTACGGTGTGGAATGAGCACGAGCGCGAGCTCTTCGAAATCGTCGCCGTT
CATCGGGCAGCCGTGCTTCGCATCAATTGGCATCTCAACGGGCG
>comp21062_c0_seq3 len=212 path=[441:0-63 505:64-77 532:78-211]
ATCAATTGGCATCTCAACGGGCACAAGTTCGTCTCGCTCGACGAGGATGGTACATGCTGT
GTTTGGAGAGTCGATCAGAAGTGCCGGCCCCAGTCTGTTCCTATGCAGCAGTATGCCAAC
AAGGGAGCGATGACGCATTGCGTTATACGAGCAATAAAAACGCCTCCAGCTGCATCAGCG
TCTGAAATGGATTTTTTGGCGTTTGGGGGTCG
>comp20531_c0_seq1 len=217 path=[112:0-65 204:66-94 233:95-216]
TTTGCTTCAAAATAGACCCACTGCACCATCCGGATGGCATCCTTTATCCTCATCGTTTTC
GTCTGCTACTGACATTCTTATCCTTCTGATCGCCCACGCCCTTTGAAAATAATTGCTGAT
CATCCATCGCATCTCTGGCCTTTACTTATAGAAGAAAATATACCCCAAGCAAAAGACCAA
CAGAAGATAGATAAAAAGACTTATCTGATTGACGCCG
>comp20531_c0_seq2 len=194 path=[233:0-121 355:122-167 785:168-193]
ACGCCCTTTGAAAATAATTGCTGATCATCCATCGCATCTCTGGCCTTTACTTATAGAAGA
AAATATACCCCAAGCAAAAGACCAACAGAAGATAGATAAAAAGACTTATCTGATTGACGC
CGCCAGAACCGCCATGCACCGCTGGAACCTTCTTGAGCTACTCATGCAATCTGCTTCCTT
CTTTCGATTGTTTG
>comp20531_c0_seq3 len=157 path=[785:0-25 449:26-156]
ATCTGCTTCCTTCTTTCGATTGTTTGAGGCGGTACTGTAGAAAAAGTCAACAATTATTTC
GAATCAATGTTTACCTCCTCCACACCATATCACAACATATACTAGAGGGTAAAAAGAGAG
TAAAATAGTTTACATGTTTTTGAAAGCGATTCCGTGC
>comp20531_c0_seq4 len=147 path=[0:0-45 46:46-80 112:81-146]
AAAAAATAAACGAATCGCAGATGTTTTATCCTAAATGCTTATTGTCTTTTTGGAATGGTT
TCAACTCCTCCACGGAAAACATTTGCTTCAAAATAGACCCACTGCACCATCCGGATGGCA
TCCTTTATCCTCATCGTTTTCGTCTGC
>comp20531_c0_seq5 len=112 path=[0:0-45 46:46-80 81:81-111]
AAAAAATAAACGAATCGCAGATGTTTTATCCTAAATGCTTATTGTCTTTTTGGAATGGTT
TCAACTCCTCCACGGAAAACACTTGCTTCAAAATGGACCCACTGCACCATCC
>comp20531_c0_seq6 len=104 path=[204:0-28 628:29-34 355:35-80 784:81-103]
TACTGACATTCTTATCCTTCTGATCGCCCTCGCCACCAGAACCGCCATGCACCGCTGGAA
CCTTCTTGAGCTACTCATGCAATCTACTTCCTTCTTTCGATTGT
>comp20531_c0_seq7 len=89 path=[112:0-65 714:66-88]
TTTGCTTCAAAATAGACCCACTGCACCATCCGGATGGCATCCTTTATCCTCATCGTTTTC
GTCTGCTACTGACATTCTTATCCTTCTCA
>comp20218_c0_seq1 len=421 path=[0:0-188 228:189-420]
CCTCCGTCATTCGCGTCAAAATAAAAAGCGTCGACAGTCCAAGAGGACTGTCCTGCGGCG
AGCGCAGTCGAAGATGACGATATCCCTGTCGGAGATGTCGGAGGGGAACGATTCGCTGCG
CAATCAGCGCCTGGGAGCTCGAGTCCCAAACAGTGAACCGAACAAAAGCAAGTTCTCGAA
ATGCAACCTTGTAAGTGAAACTTTCGTCCCAGACGGGGTTAAGTGCGTTTCGATTCGACG
CCTTCGTCTTCTGCTTGCTATAATCGCTCGGCGCGCCCGTCAGTTCGACTTCGACGGCGA
CCGACGCGCTCAAGTTGGAACCCACTCGATATCCGGATACAACCTTGATAGAAAGAGTCA
TCGAAGGAACGTTTGACTGCTCCATTTCAAAGGCATTGAACGTCGTAAACGGAGCCGATT
G
>comp20218_c0_seq2 len=228 path=[0:0-188 189:189-227]
CCTCCGTCATTCGCGTCAAAATAAAAAGCGTCGACAGTCCAAGAGGACTGTCCTGCGGCG
AGCGCAGTCGAAGATGACGATATCCCTGTCGGAGATGTCGGAGGGGAACGATTCGCTGCG
CAATCAGCGCCTGGGAGCTCGAGTCCCAAACAGTGAACCGAACAAAAGCAAGTTCTCGAA
ATGCAACCTGGATCGAAGTCGCGAGTCAGCGCGGTGCACATACGTTTC
>comp21455_c0_seq1 len=839 path=[0:0-838]
CCTGCTGTTGAAATATTCGTCGAGGCTCCGGCTAATGTGAGCGTGAATCCGGAGAGTGTC
GTCGTTCTGGAGGGAACGAGTGTCACGTTGGGCTGCTCGGGATCGGGATCGCCGCCGCCG
GACTTGTCTTGGAGTTACGACGGTTTCGATATACGGGATCAGCTGGAACAGCAAGAATCG
AGAAATGAGACAAACTATTTTGGGAATTCGAGTCGGAGTGGGAACGAAAGTTCGTCGATG
GGCGGCAACGAGACAGTGCCGAGCTCTTCGGACGATTTTCCTTTCGTTCTTCGTCAAGAC
GGTCCATATCGGCTTTGGCTCGAAATTCAGAACATAAGTCTACAGTTTGCCGGCCAATAC
ACCTGCACAAGTCAAAATAATATCACAAGCAGTCAACGCGGACTCGTGACCGCTCGAGAA
GTAGCGACAGTCGAAATAGAAGTTCCCGCCGACTTCGTATCTCATCCGTCGAGCACGAGC
ATTCTCCTCGGCGGCTCGCTCAGCATAACCTGCGCGGCGTTCGGAAATCCCGACCCGTTC
ATCGATTGGCTGTTCAACGGCATTCGACTCGACTCGAACTCGAGCAATGTCCGGGTTGAA
TCGAACTCGACGGCGAGCACGCTCACAATTACGAACGGAGACACGGAAAACGAGGGCAAC
TACACGTGCCGAATTTCCAACAACGTGACGACGACGACGCCGACGACGAAAATCAGCGAA
ACGGCCCAGATCAAATTGGAAGATCCCGCTTCGTTTACGACTCGTCCTCCCGCCGCGGAG
ACGGTCCTGCTCGACGAGTCGCTCAGTCTTTCGTGTCGTGCTTCCGGCATACCGACCCC
>comp21455_c1_seq1 len=98 path=[816:0-97]
CTTTCGTGTCGTGCTTCCGGCATTCCGACCCCTTTCGTGACGTGGATCAACGCGAGCGGC
GAGCCGCTCGCGATCGGTTCCACAGTCGTTCTCGCGCG
>comp21804_c0_seq1 len=99 path=[0:0-29 30:30-98]
CCCATTGCTAAACATGCGGACGGCGACGGCAACGAGCTTCATTTTAGGCCTTGCTCTCCG
CTTTTCTGTCGGCTTACAGGCGCGCGCGACCGGCGGGTG
>comp21369_c0_seq1 len=126 path=[0:0-125]
GCACTACGTATTACCGTATATCCGCAAAAGATCATCAAAAATTTCTACCCACTCCCCTCC
TAATCAGTTCTTCTTCTCGTCCTTCTTAAAATACTGCGAAAACTGCCATATCTGCGACAG
CCGCCC
>comp20760_c0_seq1 len=237 path=[0:0-188 214:189-236]
TTGGTCTAACACAACGAATTATATTCCTACTCTCTCATTAGAAATTTCATCACTCGTACC
TCCACGCTTTCTAATTTCTACAGTGTGTGTGTGCACGCAAATGAACGTGAGAAAACAAAA
AGAAAATGATCCCTAATTGAATTATACGCTGCTTGCCGGTTGGTCTTCCAAAAATCCCGG
AACGCTTTGGTCCTGGACTTTTCCGGCTCCACTTAATTAGAAAAAATTCAGAGATCG
>comp21643_c0_seq1 len=137 path=[0:0-136]
ATACGTTCGATCAAAACGGCATAATTGGGCGGCACCCTGTGATCGAAAATTTCGTTTTTG
CAAACGGCTTCAGTGGGCATGGAATACAGCAGGGAGCGGCCGTGGGACGGGCCGTCAGCG
AAATCGTTTTACACAGG
>comp20860_c0_seq1 len=190 path=[0:0-189]
TGCTTCGTGACTTTCGACTGCTACCTGCACATTCGTCATGGCCTGCCTCTTGACATCGTC
TACGTCGAAATCCTCGTCCTTTTCCAGAGTGACGACGGCTCCGCTGCCGAGACGCCGCTG
CAGCGGCGCCTCTTCTAAATTTTTTAGAATTTTTTCCGACGACAATTCTTTGTCTCCCGT
CAATTTTTTG
>comp20065_c0_seq1 len=254 path=[0:0-128 129:129-253]
CAAGTGCTTCACAACTATGCATTGAGCATAGAAAGCAAGGCTCGCGCACTAGAGTCCAAA
AATTCATTGGATCGAGTTGTTCACGTGCTGTTCCGTTGCGTGGTGGAATTAGATAAACTT
CTTCATACTGTTTGTGGATGTCCATTTGATCTTTTTTTCGGGTACAGTGACTGTACAGGA
ACTCTCTTGGTAAAGAAGCTTCTAATCGTACTCGTCCGAGTTGCTGAAAGCAGGTGTAGA
GTAAGCGCAGTAGG
>comp21957_c0_seq1 len=485 path=[0:0-371 378:372-484]
TTTCTGCGGCCGGCGCCGGAGATATTCTTTTGACGGCACTCTGCAGGACGGATAACATGG
CGTTCTTCGCTTGTTTGATATCAACGACGTAATCCACGGATTCCGCCTCCAATTCCGGAT
TCCTGGATCCAGCCAGGGAGTGAAGCCCAGATACTGGAGGAATGTCCGATTGGATATCGT
CGTTTTCGTCCGTGGTCTTCTTATCGCTGCGTCGGTCGCGATACGGGATCGTCTTCGTGT
GGATTCGTGACCGCTGCCACGCCCATTCGGGAGACAAGGGCAGTTCGATGTTTGCGATCA
GTTTCTCCGTTAGTTCTCGGCTCGTTTTGACTGCGGGGTGGTCCGCGAGACGATCTTGAA
GTGAGCAGGAGAGCTCGGGCAATCTAAAGGCGCTTTCTATTGCTTTCGAACAATCCATAA
TGTCAAAGAGCTCCATTCAGAGTAGCTTCTGCCATGATGTCAGATGAGGACGGAGTTTGA
CCGCA
>comp21301_c0_seq1 len=205 path=[0:0-204]
GCTCTTCCGATCTCAGGGATTACAAGCACAAGCCGAACGAAGGTCTCTAGGACGCGTGTT
CCTTCGAAGTCTAGATTCCATCGGAGTGAGAAAAAACGAAAACGGGCAAGATCCTTTGTT
ACTAATACTAAAATAAAAGCTTTCGTGAAAAATCCGAACTAGGAAAGAGTACAGCATTTT
TCTTTGAATCCTAACGAATTTTCGT
>comp21985_c0_seq1 len=76 path=[2:0-75]
GTCGGTCTCGGAATATCGGCGAAGTCCCAGGGGCACTCCTCGGTGTAGGGGAACTCTATT
CAAGAGGGGCGCGCGT
>comp20631_c0_seq1 len=140 path=[0:0-139]
ATCGAGAAGGCGGAAAGCAAACTACAATTAGCGAAAATTCGGCTAAAACAAATTTTATTA
TTATGACTATTTATTGTCATCGCGAAATCCCAGTTTTGCTAAGTCTTCGGCAGCCATCAA
ATTTCTAAACAAAGAGGAGA
>comp20971_c0_seq1 len=322 path=[0:0-321]
GACTGCGACCCAATTTCCTTCCGTCCCCCGCCCCCCCCCCCCGCCCCCCCCCCACCCGCC
GATTCTCCTTCTCCAAGAAAACGATCCGATCGTTCGTGCCGCCCACTTCCGCCTGCAGCT
TGGCAATGCGACCTTCCTGCGAGTGACACAGCGCCTGAAGCCGACCCAGCTCGCCCGCTC
TCTGCCTCAGCTCAGCCACCTGCTGCTTCCACTTCTCCTCTCGCGTAATCAGCTCCCCTT
CGACTTCGTTCAACTTTCCCTTCAACCGTTCCGCCTCCTTGCGCGCCTCCAGCAACTGAT
CCCAAAAACTTGACGAATCGCG
>comp20902_c0_seq1 len=674 path=[0:0-25 26:26-673]
CGGCGGGTTTGTCGGGGATCGATGCGAAGTCAATGTCGACGAGTGCGCCAGTTCGCCGTG
TTTAAACAATGGGACGTGCCGAGATGGTGTGGCCAGCTACGCGTGCGATTGCCCGCCGGG
ATATACGGGGGAACGGTGCGGTACGGAGGTGGACGAGTGCATCTCGAATCCGTGCATGAA
CGGAGGCTCTTGCTGGGATCGGACGTCTCATTTCGAATGCACCTGTTCGATTGGATTCAC
AGGTACGCGCTGCGAGACGAACGTAGATGATTGCGCCGGTCTTTTGTGCCAGCAAGGTGC
TTGCATTGACGGAATCGACTCCTACGTTTGTCACTGCGATCGGGGCTGGAACGGCACTCT
TTGCGAGACAAACATCGACGACTGCAATCCCAATCCGTGCAAGAACGGCGGAGTCTGCGT
TGACTTGGTCGATGCTTTCACGTGTTCGTGCACATCGGGATACGCTCCACCCAACTGCAG
CGAAATCGACGAGTGCCTCTCGAATCCGTGCACCAACGGGGGAACGTGTCGCGACGAAGT
CGACGGCTTTCGTTGCGACTGTCCGGGCGGCTATACGGGCGAGACTTGCGCTGTGGACGT
CGACGAGTGCATTTCGAAGCCGTGCATGTTCAACGGGACGTGCGTCGATCAAACGAACGG
CTACGTTTGCAACT
>comp20869_c0_seq1 len=238 path=[0:0-111 238:112-119 120:120-237]
GCCAAATTGTACTGGTACAATTTCGGCAGCGCAATAGGCGACAGAAACGAGCTCAGAGTT
GCTCCCACGAACGCGGATCACGTGGGCTCGCGTGCGGCTTGAAGTAGACAACTCCTCGGT
GGCCGAAAGTCGTCTTAAGAGCGAAATCAGATCGTAGAATCTGAAAAAGGAACGAGTGAG
CTTCTTTCCACGACACCAGAGTAAAAGAAATGGTCGCAGTCATCACTTTTTTCCTTGT
>comp20869_c0_seq2 len=120 path=[0:0-111 112:112-119]
GCCAAATTGTACTGGTACAATTTCGGCAGCGCAATAGGCGACAGAAACGAGCTCAGAGTT
GCTCCCACGAACGCGGATCACGTGGGCTCGCGTGCGGCTTGAAGTAGACAACCCCTCGGG
>comp21034_c0_seq1 len=472 path=[332:0-137 21:138-471]
TTACAAATAAAAAACTAAATCGGCCATCACACCAACCAATCACGAGAGAGAAAATCCCCT
CCCCTCCCCTCCCCTAATTCTGCACGACCACGCCGACCATGGGCGACTCGTTCCCACCCC
CGTCTTCCTCCGACTCACGTGACCGCTTCGCCACCTTATCGACTCCCGTATTCGTAGCCT
CGTCGGCAGTCTTTTTGAAGAAAGAATGTTTCAATGCGTCGGTGGGGCCGATTCGTCGCT
TGGGATCAAACTCGAGCATGCGCATTATCAGATCTTTAAATTTTAGATAGTCTGCTAGGG
AGTGGCCCGGCTCGCCCTGACGACGACCTCCTGGACCGCCCGATTCACAGCCCAGGATGT
CGTGGAGACGACGCTTCCCCGGAGATTTGTATTCTTTTCGACTGTCACGTGACTGCTTTA
GGGAATAGGACCCGTCTGAATTTTTTTCGAAGTATTTCCGGGTTTTGGAACC
>comp21932_c0_seq1 len=215 path=[0:0-214]
TACGATTTGCATTCAGGAAAAAAGTTGGAATTTAAAACACAACTTCCTTACCATTCCCAC
AGCCGATTTTCCCTCTTCAACATTCTCCACGTCAAAATAAGAGGCAGACTTCGTTTTCAT
CTCGGCTTCGAGGTCTCGTTTCGCTTTGGCCATTTTCGGCAAAAAATCTTTGACGTCATC
CAAAACTGAAGGCTTGGAAACACGAAACGTTCGTT
>comp21425_c0_seq1 len=135 path=[1:0-134]
CCGCCCTCGTTTTGCTCGATTTCGCGTCGTTTGCGATCGAATCGGTCGTAGCGTCGCGCT
ATCTCGTCGGCGTGCAGTCGCAGGTAGCCGTCGCGTTGGAGAAGATCTTCGAAACGTGGA
GGATTCATAGTCGCG
>comp20903_c0_seq1 len=551 path=[0:0-550]
CTGTCTTCTCTTCTGGGCAAATTTCGTTTCACGTTTCCCAAGCCGAACGCCTTTAGATTT
TCTCTTATCTTCATACGAACGGGCCCCCTGTCTTCTAGTTTATCCCCCTTCTCTTTAATC
TTCTCTGGGACGTGATTGCCTTCTGCACGCTTTAGCGTCGTTTTTACTACATCAACCTTG
ATTTTCGGCTCTCGATGTTGTTCTGGCTTCTTTTCGTCATCTTCCTTTCCAGCAGTCTCG
ACGTCTTCTGCTTTTGCATTCTTTACAGCTTCTTCGGAGTCGCCGTCTTCTTTCTGCTTC
TCGCCCTTCTCCTTTTCGGTCTTATCAACCGAAACGACTCTCTTCCCAAGTTCTCCTCGC
GTTTCGGTCACTCTCAACGCTCGGCCCTCCTTCTTCGTCTCTCCTATCTCTTTCACTTCC
TTCGCATCAGCTTCAACCCCACCCTTCGCCTCGTCGACTTTCACTCTCGTTTCCCCCAGC
ACTTTCTTCACGTCCGCCTCTTCTCTAGGATCCGGTGCCAGAGGCACAGGCGGCTCCTTT
CTCTCTCCAGC
>comp21448_c0_seq1 len=322 path=[268:0-82 52:83-321]
GAAGCAATCGAACTCTGATTCGAACCAATGGCGTTGATAGTAGCAGATGATCCGGCATGG
TCTGCTTACAGGCGACCAGAAAACCGCCGATGACGCCAACATAGCCGTGAAACGAGGCGA
AAAGTAGATGATCGCTGCGCGTGAAAACGTAGACGACGACGAGGAGCAGAGCAGCGAGAA
GCGACGACCCGACGCTGGCAATCGCAACGAATTTTAAGAATTCTCTCGACGTCCAGAGAG
GCTCGAGAGTTTGGGCAGCCATAATCGTCGCGATGATGTCAATGAGTACGTTCCACCAGT
GCGTCTCGAGGAAACCTGCCGT
>comp21448_c0_seq2 len=291 path=[0:0-51 52:52-290]
GTTTACGAGCGGGGCGGACTCGCTGTGGCGAGAAAAAGACGACAAAAACCCCCCGCCGAT
GACGCCAACATAGCCGTGAAACGAGGCGAAAAGTAGATGATCGCTGCGCGTGAAAACGTA
GACGACGACGAGGAGCAGAGCAGCGAGAAGCGACGACCCGACGCTGGCAATCGCAACGAA
TTTTAAGAATTCTCTCGACGTCCAGAGAGGCTCGAGAGTTTGGGCAGCCATAATCGTCGC
GATGATGTCAATGAGTACGTTCCACCAGTGCGTCTCGAGGAAACCTGCCGT
>comp21075_c0_seq1 len=292 path=[0:0-291]
ACCGCTCTTCCGATCTGCCGGTGAAAATCCGCCGAATTCACTCGAATTCGACAACTGCCT
CTGGCGAACGAACGACGATAGCGTGTTGGCGCCGACGAGACGCTTACTTTCCGCTCGATT
TGCCAACGTTTGACCGCTTTGAAGCCTCACGTAGTCGTAGAGTTGGCTTTCCTCCAGTCG
ACTCCTATCCGCTCTTTTCGGCGTCGGCACATTTTCTTTGGTCGTCGTAGAAGAGTCTTT
TCTCTTTCTACAGCACGATTCGCGCGGGCTCGGCTCGACTCCCATCTCCCCG
>comp20916_c0_seq1 len=761 path=[0:0-760]
TACCCCGCGTCGACCGAGAATCTTCGGTGATTTCGTACAGACCGGACCCATCCGACGTCC
ACAAGCATCCCGGACTGTCCGGCCGATACAATCGACTGTAGACTTTTACGTCGTCGGCGA
CCATGAAAGTGGAATAGAAGCCGACGCCGAATTGACCGATCAGCGCATTCGACGACGACG
ACGAGTCTCGCTCTTTCAGTTCCGATAAAAACGCCTTCGTTCCCGAACGAGCTATCGTTC
CCAGATTTTCGATCATATCCTCCTTCGTCATTCCGGTCCCGAAGTCCTGTATTGTCAGTG
TGCCGGCCTCGTTGTCCGTCTCGATGCGAATTTCGAGCGGAGTCCCGTCGTCGACGGCCT
CTCCGTTCACTTGAAGATGACGCAGCTTTTCGAGAGCGTCCGAAGCGTTCGAAATCACCT
CGCGAATGAACACCTCCTTTTCGGAATACAAAGACTTGGCAACAATGTCCAGGAGCTGTC
GAGTCTCTGCCTTGAACTCGCGCCTGTCGGCCTCCTGAGTGGGCTCATTTTGACTGTTTG
CGTGCACTGCAGTCGTCCCGATGGAGCGGAGAGAGCGTGGAGTTGAGTATTTTTTGCTCG
AGCGAATGGGGAGAGAGCGAAAAGAAGTGCTCTGGGAACGTTTCGTTGCCAATTTCAAGG
CAAAGGCCGTGCCAGCTATCAGGCGACGACTCATGACCGTCGAAATGAACTTCGCTTCCG
AGTAGAATCGAGAACAAGTGCAACACGAGGTTTGCATAGCG
>comp20919_c0_seq1 len=1074 path=[479:0-600 5:601-794 199:795-1073]
CATTGTCTATTTAGTGCCGGGAAGGGCCGACGGCCTGGTCCTGTCGTCCTGCTCGCTGAG
CAGCCGTCCAATCAGCACAAAGTCATGATTGGCTTTCATTCGGGTCTTCTCGTCCTGTGG
GACGTGCAGAACAAACGAGCCGACATGCACTTTCAATATAAATCGAAATTCTATTGTTTG
TCGTGGCTGAACGACGGCAGCAAATTCGCCTGCGGTCATTCGTCCGGAGAACTCACGTTC
TGGTCTCCCAAGTCAGCCAATCCGGAGAGTGTTACAATTCCACACGGCAAGCTAGGTCAA
AGCCTCGTTCACATTGGTCGAATCGAATATTTGAGCTGTTCGAGGGGCGACCCTGTTATT
ATCTCTTCCGGGGGAGTTCCCAAGGAAGAGTACCAGGGGGCGGTGACCGTTTTTACGAAT
AAGAGTCTTCATACTCTCGCATTTGACGGTCTTCTCGTCGATTTTGCCGTCCTGTGCGAG
CAACCCTATCCAGACGAATGTAGAGATCCTCACACTTTGATTGTTCTCTTAGAGAATACG
ATTTTGTTTTATGATCTGAAGTCGCCGGGGTGTCCTTCACGTGATTGTCCCTATGGAATC
GATCTCAGTCTTTCTCCCGTGACGTCGACTGCCTATTATACTGGCGTTTCCAATGGTTTT
ATGACCGAGCTGATGTCGGCTGAAACAAAAGAGGGCGGGAAACGATCAAAAACTTTCCCT
TTGACGGGAGGAATACCAGGAAACCGGGGATCATCTGTTTCAAGCGATTTAATTCTAACC
GGGTTTGTTTCTGACCGAATTCGAATTCCGCAAATATTTCCGGCACTTTTTCTTTCCAGT
CACGTCGACGGGTCCATTCGCATGTGGGATTCCTCGTCAGTAAATTTTCAACCGCTCTAC
AAGTTCAGCATGTCGGACGTCTTCGCTCGAGCTTCGAGCGCCGCCTCCGATTGCCTCGCC
GTCCAGCAAATCCATCTGTGCACTCTCTCTCACATGCTCTGCGTCACGACGAGCTCAAGC
AACCTCGTCTGTTGCCCCTTCAGCCGAATCGACTTGACCGTCGACAGAAAAGAG
>comp20444_c0_seq1 len=477 path=[0:0-106 107:107-476]
ACAGTATTCCAAAACTGTATAGGTCTGCCTTTGTTCGCATTTCTACTGTTGGCCTATAGT
CTCCAGAATATCTTTCTGGAGCAATGTATATGGGCGTTCCGGTCGGCATAAACCCCCTGC
CGCTACCCCTCGCGCTAGAACTGTGCGTAGTCATTCCTTTCATTTTTGACAGTCCAAAAT
CAGTTATCTGCTAAGCGTGTCAACAGAATATTTTGTGGTTTCAAGTCCAAGTGAATCACC
GGAGGATCCTGAGAGTGAAGATGTGTCATTCCGTCTGCAATTTGAGAAGCGATGTCGACG
CGGCTAGGCCATTGCTCTATGCTATCGTCGGACGACAAAAAAAGTAGGCTGTCCAAACTG
CCGTGTTCCATGTACTCCAGCAGTAGGGTGTAGTGCGTGGGCTCCTCACAAACTCCAATC
AATTGGATGATGTTGGGATGATTTTGCACTTGCAAAAGAATCGCCGCTTCTTTTCTC
>comp21269_c0_seq1 len=66 path=[0:0-65]
CCTCTTTTCCTTTCCCCCCCCCTTTTTTCGCCCCCAACCCCCCCACCGCCTCCGCCGCTC
TTCTCG
>comp20720_c0_seq1 len=294 path=[0:0-293]
TACAAGAGCTTCGTCCACGCCGTCGCCGCGCCCACCTCCACGCCGCACACGACGGCCGCC
GATCGTCATCTCTTTCGCGGCGTCTCGCTCAATCGCGATCTCTCGCCGGCGAGCCCCTTC
GTCGATCTCACCAAGGCGGCAACCTGTCGCCCGTGGCGCGACGCGCGTCGTCGCGTCGCC
TGATGCGACTACTACCTTCCACCTGCGAACGTCACGTGCTCTCTTATCGGCTGTGGGCGC
TGGGTAAGTTCGCACCATCGATCCTGTATCGGATCGAGAGATCGGAAGAGCGGT
>comp20026_c0_seq1 len=454 path=[0:0-453]
CAAATAAAAAACTTCTACTGAATTGCGTCGCCGCCTCGTTGCTGCAATCGCCGGACTTTC
GCAATTCGTCCGACGCGACGCGCGCGGACTTGCTCCAAACTTGCGCCCACATCGCTCTTT
TTGATCCCGAGTTCATACTGAAGGCAGCTTTGTATTGTCGCCAAGAATTGAACATTCGCA
CCACGGCAAATTTTTTATTAGCAGTTGCCGCCAATAATCACACGTGCCGGCCATTCATCA
AAAAGTATTTTTCGGTTTCCATTCGGCTTCCTTCAGATTGGATTGACGTCGCCGAAATGT
ATCAAGCGTTTCACGACCAGACTTTGATGTCCGGATCGCTTCCGGTTGCATTACGAAAAG
CAATGGTTGTGAAATTTCCTGATTTTGATGCTTATCAGCTCGCGAAGTACAACAAACAGA
AGAAGAAAAAGCCAAGCAAAAAACAGCAAAAAAA
>comp21759_c0_seq1 len=252 path=[0:0-251]
TTCCTTTCAGCTAGAGTTCGTGTTAGAATCTTTCTCATTTTCTGCTCTTCAAAGCACCGA
AATAGACCGCTTTTCCGCATTTAGGGCAATTCGGCATGGTGGCTGTTTCACTTGTGGTTA
GCGTGCGTCGCACTTTTGATTTGTGTACTGTAAATCTATCTCGATCCGCTTTCAAATGAT
ATCAAAGTGATCTACGGTTTACTAGTTACTAAGCGAGTTGAATATAGATCCGCTAGAGCC
GCTAAAAAGGAC
>comp21035_c0_seq1 len=251 path=[0:0-250]
GTGACTCAATCCAAATGGAGTACCTCTCTCATCTCTTCAGACTCGTTCTGACGTCGATTC
TATGCATCGCGTTCATTCTCGTCGTTCTCTACATCTTCTTCCCGAACGCTTTTCTCAAAA
TTTGCGTCCAAACCCTCACGTTCGCGACGCGACTGACCCGAAAATCGCTCCGCGTCGACG
ATTTCGTCTTCTACTACCTCGAACGATCGGGATCGAGCGCGACGACGACGACGGTCGTTC
TTCTGCACGGA
>comp20514_c0_seq1 len=119 path=[0:0-118]
CCCCGCCAACACTCACAATCAAATGAGGAAACTTTCCTATTCCTTCCAATTTGATGATCT
TTGAGTTTTCCCCATCAAAAAAGCAAACGCCCACCCCCTCATAAACACTTGCTCCTTCA
>comp21648_c0_seq1 len=109 path=[0:0-108]
GAATGGGACGATCGTTGTTGGAGAGGGTAGTACGATCAATTATTTGGAAAATGATGAATG
GAATCATCAGAATTATCATTGTTTTATTACGAGTGTATTCAATTGTGAT
>comp21503_c0_seq1 len=120 path=[0:0-119]
AAGCTGAAGAAGTGAAGAGTGCAGAAGATCGACAACAGCAGCAGAAGCTTCATTGTTTGT
TTGCTCGTTGTTTGTTCGTCTTTTGATGTCTAAGGCAAGTTGATTGGAGAACTGGCTGCA
>comp20681_c0_seq1 len=131 path=[0:0-89 97:90-130]
TCTTCCGATCTGGCGAACAGTAGCAAGATATATATGAGGATTATTTTATACGTTACGGTT
ATATAGCGAACATTTGTTACAAGCTCGTTCTTTAGTCGCTTTCGCAGGTTGCATACGAAT
TCCCAGAACGC
>comp21067_c0_seq1 len=355 path=[0:0-145 146:146-354]
CCGGCGACAACGACGACCATCGTTTCGTTTTCCGAAATTATTCTCGTTGCGTTGATTCCG
GCGAGAAGCACGAACGACACGCTTCCTCCGTTTAGCAAGCCGACTCCCTTTAGGGTAACA
GTCGCACCTCCGTAGTCGCTCGACGGACGAATCGACGTAATTCCTCCACCTCCAGCAGCG
TAGCGAAACAGGCGCGTCAAATTGGAGTACGAAGCTCCGGTGCTGAGAACAACGGTCACA
CCGATCGTCCCAGGTGACGTCGGAAGGGGGCCGAGACGGACTCGCAGAGACGTCTGCGTT
GCCGCTGAAACCGAAATAGATCGAGCGCCGTTGACGAAGACTTCTTTCGCGGTCG
>comp21632_c0_seq1 len=707 path=[0:0-706]
TGCTTCAAATCGGACCAGAGCTGCTCGGGAACGGCGGCGCAGTGAGTTAAATAGGTGACG
GGAGAATCGTGCAGACTATACAAGTAGGGTTTCGGTACCTCGGGAATCCCCGGTGTAGTC
AAATCAAAAGCTACAATTTCTTCTTCGGTTAAAACGATCAACGATGTGAGATTTCCGGAA
TCTCCGTGTACACAGGTAAAATCAACTACTTTCGCCGAAAAATCGAGCGCCACGTGACTG
GCACCTTGCATCACGGTGACGCAGTGCTTGTCTCCGTAATTGCTACGAGGCATTGCGCCC
GAAAATATTACGAGAGGATCGCTGTCACTTCCTCTCCACAAAATTTTCTCCATTCTTTTG
CAAGACGAAGGACCGTAGGGAAACGATCTTTCCGGTTTGCCCGGACGATCGGCTTCGTAG
ACGGCAAAGCTGCCGTCGCAGTGCGATGTGATGAACTGCTTTCCTTCGGGATGCCAGCAA
AACGATTCCAAATATTGAAGAGGACTGAACGATTGCTCCGGTTGATTCGTGGTGAAATTC
CACAAAACGACCGCGCCCTTCTCGAATCCGATTAAAATTTCGTCTGGGTGAGACGGATGC
AGTTCTAAGGCTTCGATTGCTCCCGGGTGAAGCTTCGTTTGAGACTGCAATCCAGCCGTT
GCATGATTCCAATAGACGACGGACTCTTTCAGTCTGAAGCCTTCCAG
>comp20577_c0_seq1 len=1269 path=[0:0-1268]
GTCGACAGGACAGCATCCGAAATAAGAACGGTGTTCTGAAGGTCGAAAATTCGCTGGCAT
TCGTCCTTATAGCGCTCCTGATGCTCGGCTATAGAAAATCGATTTCCACGAGCAAATCGA
CTCGTGTCTCCTTCGCCCTGCTTTGCCGCCTGCGTCGACATGGCTCGAACGACGTCCACG
ACTTCCCAACGAGAAAGTTTCTGAATCTCGTCTTCCGGCACGTTGAATCTTCGCAGGACG
TCCCGCGCGTCTTTCAGCAAAAGCTTTCTCAAATCGGCGTCCGTTCCCGTGACCGTTTTC
TGCTTCTTCTTCTCGGTCGTCTCCTCCTTTCCCGCGATCGGCTTATTCGGTATGCGAATG
TAGGAGAACCCCTCGCCGCAGCCCGTCGGATCGGCCGAGCTGTTCACGTCAAGAAGGCAC
TTGCCCTGGGCGGCATTGATGAAATGCCGTGTCGTGTTCCAAGGTGCCGTACGAACTTCG
TCGTCAATCTTTTGCGAATCCTCTTCTGTATCGTCGTCCGGCGTGAAGAGAGACTTTCCA
CCGTAGCCGGCGTCCTCGAGTCTCTGCTTCGCTGCCAGCATGGAATAGAAGGCGCAGCAC
TGCTCGGGCGACACCATTGCGCGCAGCTCTTCTTCGGAGGGCAAGCGGAAGTTGTCCTTC
AGACGCCACCAGCCCGAGTCGCTTCCCGTCCTGTTGAAATCAGCGCAGCCTTTCAAGCGC
TTTCGAATGCTGCTCTCCGATAGATGAGGAAAGGCCTTGCGAATGTCTTCCATGCGAATT
CGTCTCGGATCATCTTCGCTCGCCAAGAACAAACGATAGATGAAACCCTGTAGAAAGTCC
TTCACGTGATTGCTTGTTTTCTTTGACTTTGGCCCGGGAACTTCAAACTTGGGACACTGC
TGCCCGACGGCGAACAAGGCCGACACACTTCGGATGTAGAACCTGTTTCCAAGCATGACA
ACGAGAAAATCCGTTTCGGGAACGACGTGACGATAGGTGGGAGCTCGGAAGAGATTACAT
TCCAAGCTAGATAGAAGTTTCCCGGGAGCAATCTGACCTAAGAACGGCGACTTCTGAACG
TACGTCGTCTCGCCGAACTCCGCCTTCGGAGCACCCGAATCGTTTTTGGGTTTTCTCTTA
TAATAATTGACGACTTTCGTTGCCATGCCGATCGCCATGATGTGAGGCGGATGCTCTTCG
CAGTATTCCATCAACAGAAGGTCGCCGTCCATGGCGCTCAGATCGTAGGGTCGTCGCATG
AAAAAGACG
>comp21963_c0_seq1 len=178 path=[0:0-177]
GGTCTTGTGACTTTTTGTCCATCTCCTCTGACGTCACGACAGCGTGCGCGTCGGAGAGTC
TCGGGTATCCTAAAAGTAGCTTGGGATCGCTTTGGAGCTGGTTTGTCGACTGGCTGGTCT
CTGATTCCACCGAAATGAGAGAGTGTGATAGGGCGACGATCACGGGACGTCTGGCTAC
>comp20660_c0_seq1 len=95 path=[0:0-94]
CACCGTTCTTATACCACTCAAATGAAATAGAAGACGGCAATTCACTGTACTGCAATGCAC
GACATTCTAAAGTGGCTCGGTTACCTTCTCTGACA
>comp20721_c0_seq1 len=208 path=[0:0-207]
TACGGAAGAGAGCTTACCGCTGATGGCTACGGAAGAGAGCTTACCGCTGATATCGGAAGA
GTTACTGCTCTGTAGCAACGAAACATTGCTACGAGGAGGAATAATAATAAACGGAATTTC
TGTTGCAACTTCGGGTGATGTTTTAAATTGTAGGTTCTCTGCAATCTGAACAGTAACTCC
AATAATAACGACTGCCATCAACAAAGAA
>comp20370_c0_seq1 len=764 path=[0:0-354 355:355-763]
GGAATGCTCGACTCTACCGAGGCCTACGGTGTCGCAGTCGGCGCCGGCGAAAGTAGTGAC
TTCGTAGTGGTGTTGTGTGCGGGGGTGTGGTGTGCGCGTACGCTTACTTTTATTGTGGGG
AAAAGAATAAGCCGGAAAAGGCGTCTTCTAGCGCGCGTTGGCATTTGATGTCTTTGCTGA
ATCCGCAGGCCAGTTGTCTCGTATCCGGGTCGGCGACGTGTCGAAGGAATCCTTTTTCCT
TGATTTCAGTCAGTTGAAGGAAGTCTGGACCAAACGTGACGTCATTGTCGTGAGCAGACT
GATACGCGTACGGCTCGTCTTTTACAATAGGAAGCATGACCACAGCAGTTCTATTCACTG
CCTTCTGGCTCTTTATTTTCATTTGGGAAGTACTGCTATTGACCGCATGACTAGCCAAAA
CCTCTTTCGCTGATTTGTTCGTCTTTTCCAGTTCGTCTAGTAGTTTCAGTTTTGCATCTT
TCTTAGATTTCAATTCCTCAAATTTTTCTAGGACGACCTGCTGCCTTCGACTCTCTTCCT
CCCTGTTTTCCTCCTCAATAGCGGCCAACAGAGCCGCCTCCTCGCGCGCATTTTCTAATC
TCGTTTTCAAAATCAGCTCCTTATTCTTCTTCCTATAAGCCTCTACTTTCGCCTGAGTCT
CATCGACATCAATACCATTCGTTAAATTAAAAACAATCGTCTCGATTTCCTCTAAATAAT
CATTATAATCGTCGAGAGACTCGAACTGATCTTCTCTCTTGTTA
>comp21177_c0_seq1 len=89 path=[0:0-88]
AACCGCTCTTCCGATCTGGTGAATGGGACTTCGGTTAGAACGGCGCGAAGACTCGGTCTC
GTTTCGAATTCCAGATCGGAAGAGCGGTT
>comp20273_c0_seq1 len=162 path=[0:0-161]
AAGGACAATCCCAATTGATTTCGCCGCTGGGAAATATGATTCCCGGCGAAACTTTGGCGG
CCTCCGTCTTCTCGGGGTTTTCGTGATCTTTTTTAGTCATGAAAACTAGCGTATCTTTCC
CTTCTACGATGGAGAACGACATGACAAGCTCGAGCTGTGATC
>comp21222_c0_seq1 len=270 path=[0:0-269]
AAACGAGCAAGCAGCGAACGATGGCCGGTCTACCGCCGCCAACTCCCGCCGGACTCGAAG
CAATCCATTTGGCGTGCAAGAAAGTCTATCCCGATCAACCAAATCCCCTCCAAGTGACGG
CCCTCGTCAAGTTTTGGCTAGGTGGACCCGATCCTCTCGACTATATCAGCATGTACGCAA
ACGGAGGATGTGGGGAACAAGGCGTCCCTCCTCACTGGCACTATGTCAGTTTTGGGCTCT
CTGATTTACACGGAGACGGTCGCGTGCACG
>comp20326_c0_seq1 len=667 path=[246:0-448 51:449-666]
ATTCAATTGATTGCATTTGTTGTAGTGCATGCTAATTTACTGAGGTTACCATCATCTCTT
GTTTGTCTGGCGACTTTGCTCTTCCCTGACGCATCCACGATTGAATGACCGGCACTAGAA
GACTGCCTAGAAGTATCTGAGTCGGATGATAGACGAGCAACGGGATCGATATGAGTGACA
GGTATTCGTGACCGCTATAAACGATTTTCAGCATCGGTATCCCCAATGTGAGTGATTTAT
GAGTCGAGCAAAAGATGATAGCAACAACGTCCGAACGACTATACCATGGTAACAGCCTGG
AAGAAAGAAAGAATGTCAGGCTTAGAAATCCCAGCTGGGAGAAAACCACAAGTATCACAA
TAGATGCAAAGTCCCTCGCTTCCACAGCACCAGAATCAGTTGAAAAAGTGTCACAAAAGG
TAGTGAATATAATTAAGAGAAGTATTACACGTCCAATTGCTCCAAAAGGTGGATTCAATT
TAGTCAAAAAGTCTTTTATGTATAGTCTCAGTATTTGGCCTATGACAACGGGAGCTAGTA
CAGTGGCACTCAAACTAATCAGCACTGACTGAAAGGGTATGTCTGCTGATGTACCAACCT
GCAGACTCAATTTGAGTCAGTCCGTGAATTTTTTACATACCACTAACAAGATCGGAAGAG
CGGTTCA
>comp20576_c0_seq1 len=53 path=[0:0-52]
TGCGGGTGGAAATGTTTACGTGTACGCTAGACAGTCACTCGCTTCTCCAGTCT
>comp21105_c0_seq1 len=411 path=[0:0-410]
GAACCGCTCTTCCGATCTCTATTGGCAGTTTAAATGGTCTCTAGATCCGGGATCTAAAGG
ACACGGGCCCTATTCGACGCAACGAATGAGGGAGTGGTGGGAGGCGGGTTTCTTCTCGAA
GGGGGCGGGGTCATGCTGGGTGCGACAGTACAGCGAGGCCGAGTTGGATCGGTTGGCCAA
GCTGCCCGATGTCCCGGAGGAGGATTTGAATGCGAAGCCGGGGCGGGTGAGCCAGATGGA
GGAGATTGCGGTGAAGTACAATACGAATTTGGCGGCGCTGAGTGCATACGAGGAGGAGGG
TGAGAGTAGCGACGAGGACGAAGAGCGGCTGGAGACCGTGCAGAGCGAGTTTGTGCCCGT
TGGAGATATTGATTTTGCCATGTTTCCCTAGTTGGGTGTAGTAAATAAATG
>comp20924_c0_seq1 len=248 path=[0:0-120 121:121-247]
TCAACCGGTCAGGTCTGCTGTACAAACAACGTCGCCGTCTGCACATTTACCGTTTTCTAC
GCCCAATGAATTGACGACGTCCTCATTTCAGCAAAGCTGATCCGAAGGTCTTTCCCTGGG
TAAATAAAACATCTACTATTACAACAACTGTACTACTCCTGTCGAGTATACGGGACCTGC
AGTCTACTGGATTAAACTGAAAAAATTGCTTTGCAACAATTTGTGTCTAGAGAAAGAGCC
ATTAAATT
>comp21235_c0_seq1 len=76 path=[0:0-75]
TTGACTTCCTCCACTTCTCCCTTTTCCTCTCCCCCTCCCTCTCCCCCCCCGCCCGCCATA
TCGGTCAGCTTACCGG
>comp21699_c0_seq1 len=159 path=[0:0-158]
GACAAATTTAAATTAAACGATCAATCGGATATACAGAAAGAGCATTGTCAAGAGTAAGAT
ATCATATATTGATATGTGTTAGTGTCTATATGTACGAAGTTTCGAAGTTTACGGAGATGA
CATCAAAAAGACTTGGAAAGCGGTGTTTAAACAGCACGA
>comp21542_c0_seq1 len=328 path=[0:0-327]
TTGTCGTGGTGACGAATTGGTGGCCGATGCGGTCATTATCGCGGTTCCGGTTTCCGTTCT
TCGCGACGGTGACGTCACGTTTGTTCCGCCGCTTCCGGAAGCCAAAATGTCGGCAATACA
AATGATCAATATGGAATCGAGCGTCAAAATATGCTGTCGCTTTCGTAAGCCGTTTTGGCC
CGAGTTGGGGATTGTTCTCTGCTCGTCCGGATTCTTTGGTCAAATTCACGAGGAGCGACG
CGAGAGTTGCGATTCGAATGCGACAAAAGCTCCTCTGACAGACAAAGGGTCGATATCAGA
TGTCGGCGACGATTGTGGATGGTTTTTT
>comp20689_c0_seq1 len=62 path=[0:0-61]
ACGCTTTTTCCATCAATTGCCCTCTCTCCCTCTCTCCCTCTCTCCCCTCCTCTGTCGAAT
AG
>comp20431_c0_seq1 len=439 path=[0:0-147 148:148-197 198:198-438]
GTCGAAATTGAACGCTCGTCTTGCTGAGAATCTCGAAATCGCGTGGAAACTTTTCGCGCA
AGTGGGCGACGACGGCGAACCCATCGCTATACCAACCGGCTCCCGCCCGCGAGCCCGACA
GTTGTTCGACGCAGTGAAAGAAGATAAACTTAAGAGACAATCAAAGAGCGGAACGAGTGC
GATTAAGCGACTGTCTACTCCGGGAGTGTAGGCCAATTGGGGAAGATCGATGTGGAGCTC
AAGACCTATAGGAGTGTCGGCAATGTTGGAATAATTTTCTTTTGATTTTATTGTGACGAT
GTGCCCGTATATCGTCGATTTTATCCAGCCGACTCGTTTGGCTAATTTTAGAAGCTGGCC
GCTCTGGGGTGGAGCGCCGTCAATGCATACGAGCCCGTGCGTGTCGAGCGATTTGAAAAA
ATTAATTAGTGTGACGTCA
>comp20431_c0_seq2 len=389 path=[0:0-147 198:148-388]
GTCGAAATTGAACGCTCGTCTTGCTGAGAATCTCGAAATCGCGTGGAAACTTTTCGCGCA
AGTGGGCGACGACGGCGAACCCATCGCTATACCAACCGGCTCCCGCCCGCGAGCCCGACA
GTTGTTCGACGCAGTGAAAGAAGATAAATCCGGGAGTGTAGGCCAATTGGGGAAGATCGA
TGTGGAGCTCAAGACCTATAGGAGTGTCGGCAATGTTGGAATAATTTTCTTTTGATTTTA
TTGTGACGATGTGCCCGTATATCGTCGATTTTATCCAGCCGACTCGTTTGGCTAATTTTA
GAAGCTGGCCGCTCTGGGGTGGAGCGCCGTCAATGCATACGAGCCCGTGCGTGTCGAGCG
ATTTGAAAAAATTAATTAGTGTGACGTCA
>comp21470_c0_seq1 len=251 path=[0:0-68 69:69-250]
GGAAGTCAGGCAAAGGTTCACTGCCAAAGGCCCGTGTGTTGGAATTCACCTGAGAAACGG
GCAGGACTGGGTGAACGCTTGCGATCACGTGGGCCAATCCAATCAATTTTTTGCATCACC
CCAATGCCTCGACTCATCTGAAATTGTCACAAAGGATCTCTGCCTGCCTTCGGTTGAGAA
CATAGTGAGTCAAACTAGAGAAGCTCTGATTCGTCTGGGAGCGAAGACCATTTACATTGC
ATCTGATAACG
>comp21470_c0_seq2 len=210 path=[252:0-27 69:28-209]
CAATAATCTAATTATTAGGCTTCATTGAGGTGAACGCTTGCGATCACGTGGGCCAATCCA
ATCAATTTTTTGCATCACCCCAATGCCTCGACTCATCTGAAATTGTCACAAAGGATCTCT
GCCTGCCTTCGGTTGAGAACATAGTGAGTCAAACTAGAGAAGCTCTGATTCGTCTGGGAG
CGAAGACCATTTACATTGCATCTGATAACG
>comp21880_c0_seq1 len=309 path=[0:0-308]
GCCTGAATATCAAAATTCGCCAATCTATTTATCTCCAATTGAAACGCCAAGGCGGGCTCG
AGATGCCGATAAATTGGATCCTCGGCGTAATTCGAGTGAGCACGAAAAGTAAAATATTTC
GGAGCGTGGCCCTTTTTAAAAAGTAAAAAAGTTATGCGGCGAATTCCAACAGATTTCATT
TTTGAAGCAGAATCGGCCACAAAATTCAGAATCGGCTTGGGTACTCGGGCTTCTTCGGTG
AACTCCGCCTGAAGAGCTAAGCTCAAGATGTGGCGCGGTTCGTCCTCGTCCGAACTCGGA
TCGCCCGAG
>comp20702_c0_seq1 len=102 path=[0:0-101]
ACGCCTACTTTACGTCACAGGAAGCTATTTCGAGCAAGTGTGAACTACTAAAGCGTTGTT
GCTGGGAGAAACCTACTGTTATACAGATCGGAAGAGCGGTTC
>comp20061_c0_seq1 len=568 path=[0:0-567]
CTCGGAAATCGACTACGCTCCCTTTGAGAAGAGTTTCTACGAGGAGCATAAGGAGATCAA
GGCTTTGTCTTGGGACCAGGTCTTTGCACTGAGAAAGAAGCTGGGAATCAAGGTGGGCGG
AGCTTCTGTTCCCAAGCCTTGCATCAGTTTCGCTCATTTCGGTTTCGACGAAAATTTGAT
GAAGACGATTAGAAAATCGGAGTTCTCCCAACCAACTGCCATCCAATCACAAGCGATTCC
GGCTGGTTTGAATGGGCGCGACATTATTGGAATTGCCAAAACGGGATCCGGAAAGACTGT
GGCCTATCTGTGGCCAATGCTTGTCCACATCATGGATCAGCCGGAACTGAAGGAAGGAGA
CGGTCCCATTGGATTGATCTGCGCTCCCACTCGAGAACTCTGCCAACAGATTTATGTCGA
GTCTAGGAAGTATGGGAAAGCATATGGACTCAAGGTTTGTGCTGTGTATGGAGGCGGAAG
CAAGTGGGAACAGACGAAGGCGCTGAAGGAGTGGCCGGAAATTGTTGTGGCGACTCCTGG
TCGTCTTATTGATCATATCAAGGGGAAG
>comp20537_c0_seq1 len=270 path=[0:0-269]
AGGCACCCCAGGATAAGGCATGATTCCCATGCTGAAGATTTCCCACGCTGTCACCGCAAA
CGACCACACGTCCGATTTTGTCGTAAAAACACCATCGGTCAGACTCTCTAAAGCCATCCA
TTTGATAGGAACCGCTCTCGCTTTTTGGTCCATGCGATAGTAATCGGTTGTGTAAATATC
CCGAGCTAAACCGAAATCGGCAACTCGCACTTGCATTTCGGAGTCGACCATGCAATTTCT
TGCAGCCAAGTCTCGATGGACGAAATGTCG
>comp20747_c0_seq1 len=129 path=[147:0-35 45:36-65 75:66-128]
AAAGTGTTCTATCGCGCTGACACGGATCGTCAAAAGAGATCAGTGAAAAATGAAACTGTC
GTGGTGCTGGGATCAGACAGGACGGCAATTTTGAATGAGCTTGAGCCATACACAGAGTAT
CTCATTCAA
>comp20747_c0_seq2 len=107 path=[0:0-44 45:45-74 138:75-106]
GACAATTACAAAGTGTTCTATCGCTCTGACACGGATCGTCAAAAAAGATCAGTGAAAAAT
GAAACTGTCGTGGTGTTGGGATCAGACAGGATAGCAATTCTGAAGGA
>comp21321_c0_seq1 len=512 path=[0:0-511]
TTATTCTTACTCGATATTATTGCGTAGTCTTGGATTGGCTGAATTTTTGTTTCACTTTGT
TTAGCATATTAATTAGGGCGCCTGTATACAAATTGAACATTTTAAGTGTTCAAAAAATGT
CGACTTTTTGCTCGAAATCCAGTCAGCTACTAACTTTGCAAAATTCTCCCGTGTCGAGAT
TTTTTGCCATTAGCAAATCTGGAGCAGCGTTGGGAATCTTGTGATGAATCCACGGTCGTT
TCACGCAACAATCCTCTAAGTATCTTACTGCTGCAGGAGTGATTCGAGCGCAGCCAGCCA
TGTACATTTCCTCCAGTCTGGAACAACAGTGCGAAGCGAGAGAAAAAATCACCTTATCCG
TCAACGAATGAATGCCAGAAATGACGAGCGCACGAAGAGGGCAATACTGAGCGAGGCTGC
AAACCCCGTCATCGGTTACTTGAGCGCATCCTTTGATGCCGACGAATGTCAACTGCTTGC
ACTGGCGAGCTATTCTATTCAGCACTCCGTCG
>comp20319_c0_seq1 len=165 path=[0:0-164]
ATTTCAGCCAAGAGTTCGCCTTCTCGTTCCGGATCGGCGTTTGAACCCAAATGCAGTAGC
TTCACTTGACTTTTGTAGTCGCCTCGCCCGCCAAAAATCCCGAATCCACAAATCAGAACG
TCTTGATCGCATGAAAAGCGAATCGCTTCAACGGAATGTCCCGAA
>comp20926_c0_seq1 len=737 path=[0:0-146 147:147-591 614:592-736]
CATCGTTTCCAGGAAGAAGTGCTGCTTGTACATAAGTTTGATGTCGGCGACTTTGTAGTT
CGACATTACGTCTTCTGAGTCGGCTAAAATAACTTGGAATCCTTCGGCTGCCGACGACGA
CAGGTCGCTCTCAGACAACGCAATCAACTTTTCAATCAGTGTCTGGTTTAGCGGATGAGA
TCGAATCACCAACGCCTTGCATAGCCACAAGAAGACGGTCAACGCCCGTTTTCTCGTCTC
TGCATCAATAGTTTGACTTTCCATCATCGCGCACAAGCGATCGCTTGTCGTGCGGAGAAA
CGCGGTCAGAGTTTCGCCTGTAGGAGCTCTATTGACGAGCCCCGCGAAACATTTTGCTGC
TTCCATGCGCGCGAACTCGTGTCTGCTGCTCAACGCCAACTGCAGCAGTTTCTCAACGAG
CGTCAAGTAGTCCGTGACTGCAATCTGTCTTTGTGTGTGACAGACAATCGAAGTCAAAAG
GCAGACCAACTGCGCTTGTTTCCATGACGACGAAGGCTTAAACGGTTCAAATTTTTTTTG
CGTCGCGAAGGAAGACTGTTGTTGAAGAAACAGAGAACTAATAGCCTCAGCAAGCTCTTC
TTGAGACCCTTTGTCGAGGAAAGAAACAATGAGTTGGATGCAACAGCAAATAGCTCTCAA
AATGGGTACCAAGCAGAAAAGACTGCTTTCTTCATTATCGTCTGTAGCCGCCTCGACGAC
CGTTCCAACTAAGCGAG
>comp20926_c0_seq2 len=174 path=[0:0-146 759:147-173]
CATCGTTTCCAGGAAGAAGTGCTGCTTGTACATAAGTTTGATGTCGGCGACTTTGTAGTT
CGACATTACGTCTTCTGAGTCGGCTAAAATAACTTGGAATCCTTCGGCTGCCGACGACGA
CAGGTCGCTCTCAGACAACGCAATCAAGAGCTTCTAAGAAAACTGTTTGATGCA
>comp20353_c0_seq1 len=432 path=[4:0-431]
CCGCTCTTCCGATCTCGAATATTTATTTATGTATAGTACAATTTTTGAGGACACTTCCGG
GGTCTGCCCATTTTGTAATCGGAATTCGTGAGAATATCAAACAGTTTTTGTACGGGAATA
CTGGGATGGGGCGTGGCTCCTAACGTAGCTACTTCCCACATGACGATTCCAAAAGACCAT
ACATCACTGGCTTCCGTGTAAATTTTATAAAGGAGAGCCTCGGGAGCAGTCCATCTCACC
GGAAGAATTCCTCGTCCCGGTTTCGTTTTGTAATATTCAAAATAATGTATATCCTTCGCC
ATGCCGAAATCGGAAATTTTCAAAATTTCATTTTCGCAAACGAGCACATTCCTCGCAGCC
AAATCGCGATGAACGCATTGGTTTGAGTGTAAATATTCCATTCCATTGGCTATCTGGTGT
CCGTACCAGAAC
>comp20491_c0_seq1 len=427 path=[0:0-426]
AGTGACGGAGGTGAAAGAAAGCGTAGGCGACCGCTTCGCTGTCTCCCCGCTTGAGAATGT
GCTCAGGCGGCAACACGAGACTCTTTTGCTCGAGAAGATACTTGGGAACGTGAGGGTTGA
ATTCGACCGCTCTGTGTATGATGTCGACCGCGCTCATTTCGGCGCTACTGAGTCCGCGTC
GAGTCACAATTTCCGGGCTGAATTTGTCGGCGACGCTTCGAGCCTTCATCAGAGCGGCCG
TATAACAAATAGTAGCCGACTTCGGCAGACTGATATCATCATATTTCGCCAAAATTTGCT
GAACCTCTCCATAAGCGCGCATTTCCAGACACGCCTCGATTAGATTCTCGTGAACATTCA
GAACGTTCATCGTGGGAAACTCCTTGAGAAGGTCTTTCATCATCTTGGCTGCCTCCTTAT
TTCGGCC
>comp20895_c0_seq1 len=314 path=[0:0-313]
CTGCTATTACGAGAATTGAAAATTTGCCCATTTTAGGCTTGAGTCGCTTTCTGCTGTTAG
ACTGAAGCCTTTTTAGCAATGGAAAAAATATCAGCATATAACGAAGAAGAGTCAGCTTGA
GAGCAAGTAGAGCGAAATTGAAATAAGAAAGAAAATCCGAAAATGTGTCGATCAGAAACC
ACGCGCCAGCAAGTACTATTACTATCTCCACTACAACGTGCAAATACTTGTGTTGGTCTT
CAAAGATTGTCAGCACTTCGTGCGGCCCGAGACACGAAGTTTTTGCAAAAATCATTAGAG
GCTCTTGCTTTGTG
>comp20252_c0_seq1 len=353 path=[0:0-352]
GTCTAGTTCTTCGTTGTTGAGCGAGCCGTCCGCCTCCTGAATTTTGATGGTCATCTGAAA
GGAGAAGAGAAGCTTGTGCCGCTCAAAGAGACCCGTGCACGCGTAATTGTAGACGTTCTG
CGTCAGCGTGTCGACGATGTTGCGCAGGCGCTTCTGCAGGAGACCGTCCGGAAGGCTCTT
TCGCAGCGAATGATTGAAGACGTTCAAGTAGGCGCTCAGCGAGTACTGGTACATCGAATT
GATCGCCGCCATGTCGGCGAGAACGAAAAAGAGAACGGCGCCGCGTCTCGCCGCCGGTCT
ATAGCCGTCGCGAATCAGATCGATTTCCGTCGCCGTCAGGGCCGACTGGCGCA
>comp20024_c0_seq1 len=263 path=[0:0-262]
CGATTTGATTCCCCTTTTCGCTGCAGCATTTGTTGCACTTCGGCTGCATGGGACAACGGG
CTTGACGACGTGTGAGGAGGAAGCATGTTCCACGTTCCCAAAAAGGAGAAGTGTTCGGTT
ATCCCGTCCGACAGCCAGGCAAAGGAGAAATTGGCTCTCTATGTCTACGAATATCTGTGT
CACATCGGAGCGACGAAAACGGCGCAAACATTTCTCGGCGAAATCCGCTGGGAAAAGAAC
ATAGCGCTGGGCGACCCTCCGGG
>comp21510_c0_seq1 len=387 path=[0:0-216 217:217-229 230:230-386]
GATATTGAGCTCAAAGACAATGTACACAAGGCATTTTCTATTTGTAGTCTTGCAAGTTTT
ACTTTAGCAGGTACATACAGCGTTTTTAGCCGTACGAACACAACGCAAAGCGAGCTATTG
TTACATTGGCGCCAATTTGCTTGTATATGGCTTTGATAACGCTTTAATGCTTTTCGATAC
CTAAATGTTTGACATGTCTCGTTGTGCGTACTTATTCATTTTTGCCTTAGTAGGTAATCT
CTGGTACATGTCTTCTAGGAATTTTGCTTAAATTGAGTAGTTAACAGCGATAAGATTTTG
GGTATGAGTGAACTAAATAGGACAGTTGTTCACTGCTACAGTACTTGTTAGGTGCAAAGT
TTCCGTTGATGACATAAATATGCTTAA
>comp21510_c0_seq2 len=195 path=[230:0-156 387:157-194]
TAGGTAATCTCTGGTACATGTCTTCTAGGAATTTTGCTTAAATTGAGTAGTTAACAGCGA
TAAGATTTTGGGTATGAGTGAACTAAATAGGACAGTTGTTCACTGCTACAGTACTTGTTA
GGTGCAAAGTTTCCGTTGATGACATAAATATGCTTAAATACTTAGCCCCAGATTGTTTCT
ATTTGCAGAAAGGCT
>comp21510_c0_seq3 len=69 path=[462:0-30 387:31-68]
ACCGCTCTTCCGATCTCATATATATGCTTAGATACTTAGCCCCAGATTGTTTCTATTTGC
AGAAAGGCT
>comp21012_c0_seq1 len=421 path=[0:0-420]
AGTTCTTTGGCCGGAGCTCTTAATTAACTGTCAGAATCCGAAAGGTTCCGTTGGACTATG
TCCTTCTACTTTAGTTCTGCTTAGTGTGCAGTGTATTGTTATCCCTCCACTCGCAAAACG
ACCTTTCGTGTATGCCTGAGGCACAACGTTGTACCGTGAGACTTATAAACCAGTTTGTTC
AGTAAATAAAAGTAGCATAGTGTGGACTCGATACACAAGACGCCTGCCCTCGAAGAGAAA
CGACGTGAGCCCGAGCAAGTACAAGTCTTAAAAATGAAGTAGCGATCTTTGGCCGCCGAC
AATTCTTTCAATCCTATTTTCGGAATATAATTTCAATTTCAATGCCCCACTGTCAAATTT
CTGATACTCGCTTCCCACTCACTTCAGTTCAATGGCTCTAACTGCCTATCTCTGAGAGTC
G
>comp21796_c0_seq1 len=160 path=[0:0-159]
TCAAGTTTGGGAAATCGCGCGAACTAGAGTTCGTCATCCTGCTTCCGACACTTGTCTGGG
AGTTTCCAGCAACGGCCGTCTTCTCTTGCTGAGTCCCTGCGTAGAGGAAAACAAGCAACA
GATATTTACTTGGATCGATTTTATAAATTAGAGACTAGGG
>comp21626_c0_seq1 len=169 path=[0:0-168]
ATATCTTCTAAACTTTTCAGTTAATTCAATTCAATGTTTGGATGCAAGTAGGGTTACACC
TAATTGACAAAATCATTTTGACAATTTGATTTTGTCATGTTCTGTTGTTGAGTTATTCTC
GTTTTTATGGCTTTTTATTGCGTTTCTGGTGGAAATGTGAAACTCTGTA
>comp20475_c0_seq1 len=332 path=[0:0-331]
CAACAGCGAGTCTTGTTTTTCGCTCCACCAGCATCGTAGCAAACGATTGAGCCACTCGCA
ACTCTCCCCTTCCGATCGGAGCGCACCTCCGCCTTCGTTGAAGCGATGGACTTGATTGCG
ACGAGATTGACTCAGATAGGAGACGCCGAGGAGTAGAAAGACGAGCACGAGCAACCAATG
CGATGGTAGCGAGTCATAATAGGCTACGAACGAGCCCAAAAAGACGCCGAAAATGGCGAG
AAACCATCGCAATGCATCAACGCGACCGTTCGCCATAACATTTGCCGTCCGCTCGTCGTT
GCACTGCCGCCGTTCGGAGTGCCGGTACCGTG
>comp21688_c0_seq1 len=520 path=[0:0-92 93:93-519]
AATCCGGCTACAGTAATGTGGAAATCCTTGTTTTCCGCTGCCTGCGCCTGCCTTATCGCC
GTGCTATACTACAGCTCGCAAACAGCACACAAAAGCCCAGAACCTATTTCGAAGCTCGAA
TGGCGAGATGACGCCGATTTCGTATCCTCCGTAGGTTCAAAACGGAAACTTTCTTCACGC
TTTTCTCTCCGCAGATAGCTTCCCAAGCGCAACCAGTCGTCCTAGTACGAACTCCATTCG
ATTCGTGGCCCTCTCGAAAATGGACGCCGGAATATTTCCGTTCTAAAGTCCAATATATTC
TAACAAAGCAAAGCAAAAAGTCTTCAAATACTTCGCAATAGATCAGGTAGAGAAGATCGA
CGAGAACCAATAAGATAGACAGACTCTTCCTCAGCCTCTGACTTCAGTAGAAGGCATAGC
CATAGAAAACAGAACGTACACAGAAGTGATCCTGACCGGCAATCAGTTCATAGAAAAAGC
CTTCGGTATCGATGACGAAAATTTCTATTACGCATCCGGT
>comp21688_c0_seq2 len=494 path=[497:0-66 93:67-493]
CAAACAGCACACAAAAGGTGCTGGTCACCCAATCGGTGCATCGATCCACCGTCGAAACAA
GCAATTTAGCCCAGAACCTATTTCGAAGCTCGAATGGCGAGATGACGCCGATTTCGTATC
CTCCGTAGGTTCAAAACGGAAACTTTCTTCACGCTTTTCTCTCCGCAGATAGCTTCCCAA
GCGCAACCAGTCGTCCTAGTACGAACTCCATTCGATTCGTGGCCCTCTCGAAAATGGACG
CCGGAATATTTCCGTTCTAAAGTCCAATATATTCTAACAAAGCAAAGCAAAAAGTCTTCA
AATACTTCGCAATAGATCAGGTAGAGAAGATCGACGAGAACCAATAAGATAGACAGACTC
TTCCTCAGCCTCTGACTTCAGTAGAAGGCATAGCCATAGAAAACAGAACGTACACAGAAG
TGATCCTGACCGGCAATCAGTTCATAGAAAAAGCCTTCGGTATCGATGACGAAAATTTCT
ATTACGCATCCGGT
>comp21453_c0_seq1 len=397 path=[0:0-396]
CAATATAGTGTCGCATGATGGGATAGTTCTCGGGCGGATAGCGCCAAATGTCGCGAAAAT
TCGACGGATCTTTGGTGCAGTGGGTCCGGAACATGGGCGAAAAGACGCCCCATTGGATCC
ACCGGGTGTAGAGCTCGGGAGGCGAAGGACGAAGGTGACCGCCGATGTCGTGGCTCCAGT
AGCCGAAGAGAACGTTCGAAGCGGTGAGGGTGAAGTAAACTTGGAAGGAGAGGGCATCCC
ACGTGGGAATGACATCGCCTGAGAAGCCGACCTGGTAGCGATGACTGCCGAGGCCGCCGA
AACGGTGGAGAATCATGGGACGACGATTCGAGGTCCAGTGATAGGGATTGGTGAAAAAGA
TGTAGTTGAGCCAAAAGGTGGGATTGACTCCCGGTCG
>comp21671_c0_seq1 len=111 path=[0:0-110]
CACAAAAGTCTCGTCTAACTGCTCTTGGTCAAACGTTGAATAGAATTGTTTGCGTTCCGC
GAATAGATGCAAACCCAAAAGAGTTCTAATAAATAAATTTTGTTATGGTGA
>comp21842_c0_seq1 len=108 path=[0:0-107]
CACAATTTCTCCTTATCTGGCAATGTCTCGTGTTTAAGTTCCGTTAACTTATCTGAGCAC
GCGCGCATCTTGTCATGAATGCGAGAAAACCCTTTCTGAATGGTGTCA
>comp20385_c0_seq1 len=345 path=[0:0-344]
CGACGTCGGACGGTCGTAAATTTCAATTTGCATGCCATGCAATTTTTTGCTTCATCGTCC
GGGACCCACGATCGTACAACGGTCACGGCCACGTGATTTTCGCCGCACGAAACGCCTCGC
ACGTGCTTGTCCGCCATACTTTCGATTTCAGTCGGCATTAGTCTATTTTTGGTGTCCCCG
TGACCTAGAACCCCAGAAGCTCCGTTTCCCCACGTAAATACGCGCCCGTTGTCTGAGACG
GCCGCATTGGAGTTTGCACCGGATGCGACTTGAATTATTTTGCATCCGGTCGGCGTGCTG
ACCGGCTGCGGTTTGGAGAATTCCGAGCGCTGGGCTGTCGTTCCC
>comp20339_c0_seq1 len=823 path=[0:0-645 646:646-822]
TTGATAAAAAGGATCGAGCCGGTTTTTTGACGGAATCGCTGAAAGATTATTATATGCCCG
AAGTATTTTCTCCGGCATACAGCCCGAGTTTAAAAATTGGTAATTTGCAAGTCGATAACT
GCAAGTTTATGGATTCGAAAAAAATGCCTCTTTGGCTGGAATTTACGAACATGGATCCGA
CGGCGACTGAGAGCGAAAAAATCGAACTCATATTCAAATACGGCGACGATCTCCGACAGG
ACATGCTCACACTGCAAATGCTCAAACTCATGGACAAACTATGGAAAGAGGAAGGACTGA
ACTTGTACATTTTCCCCTACGGATGCATGTCGACGGGATTCGAATTGGGCATGATCGAAG
TCGTGCCCAATTCGTCGACAGTAGCGAGAATTCAGCGGACTTTCGGCGGCTCTTTTGGAG
CGTTCAAAGACGATTGTCTGTGCAATTGGCTAAAGAAACACAATCCTAGAGCGGCAGATT
TTCAGGCTGCAGTCAAACGATTTACTTTATCTTGCGCCGGATATTGCGTCGCAACTTTTA
TTTTGGGAATCGGAGATCGCCACAACGACAATATCTTACTTACCAAGTCCGGAAATCTCG
TACACATCGATTTCGGGCATTTTTTAGGCAATACGAAGACTTTCATGGGAATTAAACGCG
AAAGAGCTCCTTTTGTTCTCACTCCCGACTTCGTTCACATTATGGGCAAAAAAAACGGAG
ACATGTTTCGCACGTTTCAAGACACTTGCGCACAGGCTTTCAACGTCATCCGACGAAGAG
CTCACCTATTTATCAATCTCTTCGCTATGATGAAGCACACAGG
>comp20339_c0_seq2 len=690 path=[0:0-645 821:646-689]
TTGATAAAAAGGATCGAGCCGGTTTTTTGACGGAATCGCTGAAAGATTATTATATGCCCG
AAGTATTTTCTCCGGCATACAGCCCGAGTTTAAAAATTGGTAATTTGCAAGTCGATAACT
GCAAGTTTATGGATTCGAAAAAAATGCCTCTTTGGCTGGAATTTACGAACATGGATCCGA
CGGCGACTGAGAGCGAAAAAATCGAACTCATATTCAAATACGGCGACGATCTCCGACAGG
ACATGCTCACACTGCAAATGCTCAAACTCATGGACAAACTATGGAAAGAGGAAGGACTGA
ACTTGTACATTTTCCCCTACGGATGCATGTCGACGGGATTCGAATTGGGCATGATCGAAG
TCGTGCCCAATTCGTCGACAGTAGCGAGAATTCAGCGGACTTTCGGCGGCTCTTTTGGAG
CGTTCAAAGACGATTGTCTGTGCAATTGGCTAAAGAAACACAATCCTAGAGCGGCAGATT
TTCAGGCTGCAGTCAAACGATTTACTTTATCTTGCGCCGGATATTGCGTCGCAACTTTTA
TTTTGGGAATCGGAGATCGCCACAACGACAATATCTTACTTACCAAGTCCGGAAATCTCG
TACACATCGATTTCGGGCATTTTTTAGGCAATACGAAGACTTTCATGGTAAGACCGTCGC
CCCCGACTCGATTCGAATACACATTCGCAA
>comp20339_c0_seq3 len=221 path=[821:0-43 646:44-220]
GGTAAGACCGTCGCCCCCGACTCGATTCGAATACACATTCGCAAGGGAATTAAACGCGAA
AGAGCTCCTTTTGTTCTCACTCCCGACTTCGTTCACATTATGGGCAAAAAAAACGGAGAC
ATGTTTCGCACGTTTCAAGACACTTGCGCACAGGCTTTCAACGTCATCCGACGAAGAGCT
CACCTATTTATCAATCTCTTCGCTATGATGAAGCACACAGG
>comp20520_c0_seq1 len=129 path=[0:0-82 113:83-128]
GGAAGATTGTCCGTTTGACTCCGAAGCATCTGAGCGTCAGCGTTCCAACTGTGGGCATGT
GGGACGAAAAGCACGTCCTTGCTGTCATTTTTCCAGTGGGAGCTAATTATTCTGATGGCT
TGACGCCAG
>comp20520_c0_seq2 len=113 path=[0:0-82 83:83-112]
GGAAGATTGTCCGTTTGACTCCGAAGCATCTGAGCGTCAGCGTTCCAACTGTGGGCATGT
GGGACGAAAAGCACGTCCTTGCTATAACTTTTCCAGTGGGGAGATCGGAAGAG
>comp20989_c0_seq1 len=342 path=[0:0-71 548:72-276 277:277-341]
CGGGTTTTGGCCTGCGCACACACAAATCCTAGCTAGGGCGTAGAGACAGTGCGCATCGGT
TGAAAAGAAAAAAGCCATGCAAACGGTCTTTTCGTCTCCCTCTTCTTCCACCCACCTGTG
TCCTCGCGTCCGCGTTAGCTTTACCCAGGCTGCACCGCGGAGAGGACCGGACGCGTTGGC
AGCCCATTCAAGTGCATGGATTGGACTTTGAGCTTTGGTTGTCACAGAGGATTCGGTCCC
TGGCCAGGAAGAACGCGCCTCAGTGTGATATTCCGCATCAGGTCGGACCGCTTCCGTACC
CAGATCATTTTAGTCCTTATCGAAAATCGGGGATAAGTGTTT
>comp20989_c0_seq2 len=121 path=[469:0-55 277:56-120]
AACATGTTCTCTCTACTTTTTGTTCGCTGTCCTACACTAGCGCAAGCCAAGTACCGTCAG
GTCGGACCGCTTCCGTACCCAGATCATTTTAGTCCTTATCGAAAATCGGGGATAAGTGTT
T
>comp20989_c0_seq3 len=114 path=[0:0-71 450:72-113]
CGGGTTTTGGCCTGCGCACACACAAATCCTAGCTAGGGCGTAGAGACAGTGCGCATCGGT
TGAAAAGAAAAATGCCATGCACTACAAAAAAGCCATACAAACGGTCTTTTCGTC
>comp20989_c1_seq1 len=53 path=[349:0-52]
GGGGGGGGGGGGGGGGAGGGGTGTAAGAGAGAGAGGGGGGGGTTGCTGGTGGG
>comp21568_c0_seq1 len=323 path=[0:0-322]
CCCCCCCACGAAAAAAACAACAAAAAACAAAACCAACCGCCTCCAAAGCTCCGAGTACAA
ATGCGACATGTCCTTGGATGACCAGAGCATCGCCTCGTCCTCCGTTTTTCCTTACTTCCA
TCAATTTACTGCGCGTTTACGCAAGCGATAGAGCTAAGCTGACGTCACGCGAGTTACGTC
AATGGCTCGTGTATCAACGCTACATGGGCGTCGAACACGTTTATCTCTACGATGCCTATG
TGTACCCGACCGAATCGCAGCGAGCAAACATAAGCAAATTCATTGACGACGGATTCGTGA
CGTACTTGACAGATCGGAAGAGC
>comp21251_c0_seq1 len=156 path=[0:0-155]
TGAACCGCTCTTCCGATCTATGGTCTCTTATATTTTGTTTTCACGGACAGTTTTTAATCG
CGGGGTCTTGCCTGGGATCCCGGAGAGAGCAGTTTTATTTTATTTGGATCGTGCTCAGGA
TCCCGTGACGCAAGGCAGAGCAAAATGTCAAAAAGA
>comp21964_c0_seq1 len=180 path=[0:0-179]
GCCTTTTAATTACCTAAATAATCAATTCAGTATATTTCATACACGAGTCCAGTATTGCGT
CGACGGTTTCGGATTGCTCACGACATTGCAGCTGTGCACACGAGGATCACATGACACGGA
GCCATGCGCCGTGTTGCACCAGAATGGCTCCATCCATCCATTGACAGTTGGCGGGGTCTT
>comp20765_c0_seq1 len=653 path=[0:0-652]
GGATTAGCCGTTGGATTCGAATCTTTCGACACTGTTCCCCGAGACATCGATCTGGTTCTT
TTACGGCAAAACGCGCCGACAACTTGCCGCGATCGCGCCCTACTTTGCGTCACACTCCAC
CGCCTAGGAGTGCCCCTTCCTATCGTCCCAACCGACAACTCTTTAGAAACAGTACACGAC
ATTCGCGATGAGCTGACAGAAGAGACCCAATCAAACATGCTGAAAGACTTCCAAGCGTTA
CACCAAGACGATAACCCCGTCGACGTCATCAAAGAATCGCAAGTCCTTCTCCAACATCTG
GGCTACTTGAGCCTTCTCGTTCCGATCGACGGTATCTATTCGGACGTAATGCTTGCGGCC
GTGCGCTCCTTTCAAATCGAGTGGAATGCGAACAATTCGCCCGAACTGCGATCCGACGGT
CGACTGTGTCCCGAAACGCGGCGAAAAATTGCCGAAAAGTTTACCGCCGTTTGGGAAAAA
ATGAAAAAACTTGGTCTAATTTTTGGAACGGATCCCTTCTCCACGTCCCAATTGGACTTG
AAAGCGTTCCGCCACTTCATCGCCGAATGCCAAAAATCGTGGGGGCTCGTCGTTCACGCG
GCGGGCGTGCTGGGACCCAAGACGATTCGAGAAATCGATCGGAAACTGACCGC
>comp21891_c0_seq1 len=268 path=[0:0-267]
GTTCCGTTTGAATTTCCTCATCCACGTCGTCTTCGTTTGTTTGGACGAAGACTTGTCTTG
TATTGGCTCGGCCGTATCGTTTGATATAAAGTTCGTATTCGGATTGAGGAGCGAAATCGA
AGATCTCAACCGCATGGAAATCGAGTTCAATTAATTTGACCAATTCTTGGCCTCGTTTTT
GAGATTTTTTCGCGGCGATTTCAACTGTCTGCCTATCTAAAGCCGATCGAAAATCGAAAC
CGAAGCCTATGCTGAGAGGGCGTGGCGG
>comp20772_c0_seq1 len=210 path=[0:0-209]
AAATCCCTCTTCAGAAGGACGAATTGAGCTTTCCACATAACTATCTTCGTGCTCTTCTTT
TTCACTCTCTCTGGCCTCATTCGCCTTCTGCTTTGAGACGGCATTTCCATTGGGAGGGCG
AGGATGCCGGTGAAACAGTCTTGCCAGTAGCCGTCGCTTCTTAGTCTTTGTCGGAGGCAT
ATTGAATAACAGAGCTCTACATAGATCCCG
>comp20595_c0_seq1 len=121 path=[0:0-120]
GTCAGAGCAGCTCCGGCGCACTCCATGCAGCTCGCCCGTTTCAAACGCCTCGTGGATGCA
GAATTTTACAAACGGCGCTTGTAGGTGTTCATAGCCAAGCTCGCCAAGACTTTTCAGTAT
G
>comp21364_c0_seq1 len=314 path=[0:0-313]
CGATCTCCGCGTCCTACCAGCAGAAGAATCGTTATCGTGTGTATTTCCAGATTCCTCGAT
GTTGAAATGACGTCCGTCCGAAGGTCCAAAGCATCCACTATCCTTGTGCTGGAGTCGAAG
CGTAAAATTGAGCCAATCGACGCTCAAAACGTCGCCGAAACCAAGCAAAGCGCAAACCAT
TCCCTGTTCCATGAAGAGATCCTCGCCTCGGCCCGGTTCGATCCACGTGGGAAACGACTC
TTCCATTTCGAGATAGACATTCGAGCAGAGAGTCGTCTCGAGACTTTCCACGCCCCCTCT
CGCTTTGGCCCTCG
>comp20743_c0_seq1 len=311 path=[0:0-103 104:104-310]
CGCTTTGGATGGGTGCCTTACCGTTCCTCGGCTCGGGCCTATTTGGCGCAGTGCTGGATT
GGATGTACCGGATTTGGAGGTTTTGAAAGAGGATTTGGTTTTGGGATTGGTTCGTATGCA
GCTGCTGCCTCGGTTGAGGTATCTTGTTGAAGTGGGTTACTTGCAGCCGCCGGCTGTTAT
TGTCGTTTTGGAGATTCTGATTCGCGTGGCGAGGCATTCTACACAGGCAGCATCACAAGT
GCTCAACTGTGCCAGACTGATTGACACCGTTGTGACTCTTTTTATGCCTCAGACTTGGGC
TAATCCTGGAC
>comp20743_c0_seq2 len=140 path=[0:0-103 311:104-139]
CGCTTTGGATGGGTGCCTTACCGTTCCTCGGCTCGGGCCTATTTGGCGCAGTGCTGGATT
GGATGTACCGGATTTGGAGGTTTTGAAAGAGGATTTGGTTTTGGTGAGACGTTCTTATGC
GTACTTTATTTATTATTTTT
>comp20985_c0_seq1 len=232 path=[0:0-231]
GAGTTTCCTCCTTCCACTCGAGTCAACGAATCTCTTCGATGTCCGCTCCAGCAGAAAGAA
TAGAAACATAAATCATCTCCTGTAAACCGTTTCATCGTCTGCGAACGCTTTTCCGATGCC
CGTTGTCACGATGACAGAAATTGTATCGCTATATTCGTGCTTGAGATGGTCGCATAGTGC
ATTCCGCGCCTTCGAACAACATAGTTGAATGATTCCGACGTTGGAATTCTCG
>comp21950_c0_seq1 len=546 path=[0:0-121 122:122-545]
GGCGGTATCTTCCGCTCCTGAACGCCGCGCAGGCGCGCGAACATCGTCAAAAGCTCGCGT
CCCGTCAGCAAGCCGATGATGGCATCGTACTGCGGACAGTACCCGATTCGCTGCCGAACC
TGGGGCATTGAACTTTGAATATCGAATGAATCCAAATAGGCCGTTCCGCGCGTCGCCATC
AAATCGCCCGTCAATATATTGAACGTCGTCGACTTGCCGGCGCCGTTCACTCCGAGCAAG
CCGAAGCACTCTCCCGTCTGGACGCCGAGACTGACGCCGGCGACGGCCGTCACCGACGTT
CCGCCGCAGCCGCGACCGTACACCTTCCACAGGTCGTCGACGACGAGCAGATCGGCGTCG
TTTCGCGGCTCGTACGCGAGCGCTCGAATTCGTTTCTGCTCGGCGACGACGTCGCCGTCC
GTCGCCGTGCTCTCGTTCGCAATTCGACGGCGCAGGCGATTGGCGAGACCAGTTATTCGG
TACCAGAGTTTCTCGGCGACGCCCGCGTCGACGAGGACGACGAGGAGGATGAAGACGAGT
CCTTCG
>comp21950_c0_seq2 len=187 path=[0:0-121 584:122-186]
GGCGGTATCTTCCGCTCCTGAACGCCGCGCAGGCGCGCGAACATCGTCAAAAGCTCGCGT
CCCGTCAGCAAGCCGATGATGGCATCGTACTGCGGACAGTACCCGATTCGCTGCCGAACC
TGAAAAAAAGACGAAAAAGAATTTCCAACGTTGTCCGCGTCATCGTCACCTGGGGCATTG
AACTTTG
>comp20567_c0_seq1 len=495 path=[231:0-242 2:243-494]
TCGATACGTTGACCAGATCTATGACTGGCGATGTCAGTTCGACTTTATCGAATTTCTTTG
TTAGTTCTAGCAAGGCAAGATCGCCTCTCTTTTTGACGTCATCGATTATGACGTGAACTG
AATCGAACACGGAAGTGGCCGAGGATTGGGCGGGACGCCGACACAAGGCGACGCGCTCCT
CCTCCGACAAATCAGCGAACGAAAAACAGCGCAAAGAAATATCAGGAATTCCTTCTTGTT
TGAGGGAGTACGTCGTGTGACGGGGAACGTGTTTTTCGGGAGGAGAAGCGACAATAGGAC
GAACGGGTATTGGATTTTGAGGCTTTGCATCTCCCTTTCTTCTCTTCACCTTCAAAGCCC
TCTGATCCAAGATTTTTTCCACGTCGGCCAATGAGACGCCGGCTTTGGCGCACTTAACCA
ACGTAAAATATATGACGTCAGCTGCTTCCCAGGCGACGTCTTCCGGGTCGGCGGCGTCGT
TCAATTCCCCGGCTT
>comp21409_c0_seq1 len=502 path=[0:0-327 328:328-340 341:341-501]
GCCCGAATCTAAATCAAAAACGCTAAATTCAACAAGGGACGGACGGATGCCGTCGGGAAT
GTATTTAGTAGACTTGAAACCGCATCCTCCAAAATTGGTGGCAATCGAATTTCCTACCAT
GTCCTCGAGAACAACCTCGCCAAAAGTTAGATAGCAGTCAGTTCCGTTGAGACTGTCAGT
GCATATTGACAGTCGTTTGATTTCGTTTAAATCTTTAGTGGCAAGAGTGCACGTAAATTT
CGTTTTGTCGTCGCCAGAGCAGACTCCGCTTCCCTCGATGCCGTAGGACAAGACATCGTT
TCCTGATCCTGATCCCGACCCGGATGGCAAACCGCTAGAATCGTCTCCGCACTCCTGCAA
GGAAAACTGCGACAAAGACAATGTTGACACGTTGACCGCCTCGTCAAATGTTAGAAGAAT
GTTTCCACTGTTCATGTCCATAACAAATTGCTTCAAAGTAGGACGAGTACTGTCATTAAC
AAATTTTCCAACAGGCATGTTC
>comp20959_c0_seq1 len=190 path=[0:0-189]
TTTTTACACAGTTTTGTTGCTTTATTGAAGAAAAAGTCCAAAAGAAATCGTTTATATGAT
ATGTTCTACAGTTCTGTACACAGAACTTAATTTTTTAGGCCACTTCAGTCTCCTGATTTC
ACAATCAGAAAGCCGTAGCGTATAGGATAGTCGCATTAATCGCGCGTGCTTTCTTATCTC
TTTGCGCGTC
>comp20994_c0_seq1 len=335 path=[0:0-334]
CAGAGAGGAAGAAACTCGCTCCCTCTCCTGCAATCCAAGCCCAATTTTGCTTGACAACAT
CAAGTCTTTGAACTCTTTGACATCCAAATAGCCGTTTTGGTCCACGTCCGCCTGCTGCCA
CACGTCGCGAATCGTCTCCCGGAACAACACATCTGCCCACAGTCCATTTTCATCTTTGAG
TTGCTCTCCCGGAAGTGCGACGTCAGTAACGATGACTCCATCCAAAGCGAGCTGGCCTTC
GGCAGCCTGGAGCTTCACCTGCCGACTAATCATGTTCACCGCCTGACGTTCCGCCATATG
GCCTGGCCCCCCGAAAAGGTTTCGACCACGTCAAC
>comp20113_c0_seq1 len=510 path=[0:0-509]
GATTGTTCCACAATTCCAAGACGGCACTGTGAGTCGGATTCGTTACAAAGAGAGTCTGGG
TCATCACGTGACGAGCCGAGACAAACGAGCGATTCCACGGCTTCGGAACGACGGCAAGCT
CCTTTCTATGACCCGGAAGTTTGTCGAACGAGTCATCCTTCTTCTCTCGAGGATCCTTCA
AGACGAAATCGACAATTGCTTTCTTCACACTCAATATATAATCCTCCCTCATTTCATCCG
ACAGCTGTTCAATGCTCTCCTCGTGACCTCGCTTCAGATGACTCGGCACATTCGCCAGAA
CGTTATCCAGCCACGAATCTTCCATCGGTGCCACGTGCTCCGTATCGATTCCATTATGAA
TGTAATAATAGTATCGCAAAATATCTTTTTCGGCCGGACTCGGCGATTCGGTTCTAAGCG
GCGGCAACTCGCCGCCCGCGGACGACGGACGACTATCCGGATCTTCCTTATGCGTGATAA
TATTGACAAGAGCGTTTCGAAAGAGTTCTC
>comp21599_c0_seq1 len=319 path=[0:0-318]
ATATATTCCCCAATCATTTCGGTCGTCGCCAAGGGAACAACACCGGGTAAAACTTCCTTG
ACTCCTTCGATCAAAATCTCCTCACATAAAATCTCGGCACTTAATATTAACGGATCCTCG
GGATCGAGCCCCCCGTGAATTTTTCTCTCGGTCAAAATTTCCACCAACAAATCGGGTATA
ACTTCTCGAGACAAAAATGAATCAATCATTTCGTCGACTACGTCGTAGGCGGCTCGTTTC
TTCGCCAAAAATACAAAATATTTAATATTACGCCTGACTTTAAATCCTCGATAATATTTT
TGAATTATTAAAGCGGCCT
>comp20129_c0_seq1 len=404 path=[31:0-179 211:180-196 244:197-403]
AAGCTGAATCTCACCCTATCTATGCCCTCGCGTTTGTTTCGTTCCTTCTTTTATGCGGGT
TTTTTGGTCAGCCCGTCTTCTACCTTCCCGTTCTACCTCTCCTAGTCCTGAGCACCTCGC
TCCACGATCGATACGTCGATTTCTGGATAGCTACGTGGTTCCAGTCAGTAGCGGGATTTC
TAGAATGGATTTACGGCATGAAAGTAAGAGTTACAGGCGACACATTTCCAAGAGACGATA
GCTGCATCATAATCCTCAACCATCGCACCCAAATGGACTGGATCACCCTGTGGAGCTTCC
TCGCCCGACACGGCCGACTATCGGCTAACAAAATCTCCCTCAAAAACGTTCTCAAATTCC
TCCCAGGCGCAGGTTGGGCTATGCAGCAGGCTCTCTTTCTCTTT
>comp20129_c0_seq2 len=211 path=[0:0-30 31:31-210]
AACCGCTCTTCCGATCTCAAAATGCCTCTCAAAGCTGAATCTCACCCTATCTATGCCCTC
GCGTTTGTTTCGTTCCTTCTTTTATGCGGGTTTTTTGGTCAGCCCGTCTTCTACCTTCCC
GTTCTACCTCTCCTAGTCCTGAGCACCTCGCTCCACGATCGATACGTCGATTTCTGGATA
GCTACGTGGTTCCAGTCAGTAGCGGGATTTC
>comp20129_c0_seq3 len=208 path=[428:0-27 31:28-207]
CGAACGCCAAGTCACAAAATGCCTCTCGAAGCTGAATCTCACCCTATCTATGCCCTCGCG
TTTGTTTCGTTCCTTCTTTTATGCGGGTTTTTTGGTCAGCCCGTCTTCTACCTTCCCGTT
CTACCTCTCCTAGTCCTGAGCACCTCGCTCCACGATCGATACGTCGATTTCTGGATAGCT
ACGTGGTTCCAGTCAGTAGCGGGATTTC
>comp20606_c0_seq1 len=634 path=[0:0-633]
CGAGCGCCAAGTCTCTCTGTCGCAACTCTGTCGCTCCATGGCTCGCTACGTCGATCATCT
CGTCGACATCGGCGTTCGCCTCGTCGCACTTGACTTTGACGCGACGATTGTCGATGTCCA
CACGGGCGGAGTGTGGACGGAGAGCGTGAAAAGCCTCGCGAAGCACGTTCGACCGTCGCT
GCTCGCTCTAATGGAAGCCGTTCTACAGCGCAAGGACGTCTATCTCGCCGTCGTAACCCA
GTCGCCGCAAACCGATCTCATCCGCAAAGTCCTCAAGGAGAAATTGCCCAGAAACCACAA
GGAAATAGTCATCAAGGGCAATGATAAGACGTGGCCGAAGGTCGACGACATTCCGAAGGG
GGGAAAGCAGCAGCACATCAACGCCGTCATGACGGATTTGAAACAGAAATGTGGCGTCAG
TTTTGCTCCGAACGAAATCGTTCTCATCGACGACGATTTCATCAATGTGGGCATCGCTCT
CAGCTACAACATGAAGGGGATCACTTACGAGAAGGAAGAGAGCATCGAAAAAGTATTTAA
GCTTACTCGCGAACCGCGTCCTGTGGGAAAAACGTGAATGTAATGTTATACTGTACTGTA
GTGAGATGAATCGATAAATTGTTTTGTACGAAAA
>comp21926_c0_seq1 len=296 path=[0:0-295]
TGACTTACGAAAAATAGTCATGGGAGATGACATTCCTCCGAGCTTGCGCTTGGCTTCCAC
CTCAACGGAGTCGCTGGGAAACGCCTCGTCTCCGTCGATGTCGCTCTCGCCGACAGTGAC
ATCGACCGATTCGGGTCACATCGTGTCCGAACGCGAACCGAACGGCAATTCGCGCTTTCG
CTTCGAGAATCGGTCCGGTCTCGTCTCCGATCTCGCTTTCCTCGCAAACATGCCGGAAGT
TGCTGACGTCACGTTTCTCGTCGGCGACGACAAACAACCGGTCTGCGGCGTACGGG
>comp20302_c0_seq1 len=68 path=[1:0-67]
ACCGCTCTTCCGATCTGGTGGATTGCGAATTCCTGGCAGAAAGCCAAAGCCAGTAGAATA
TGAAGGAT
>comp21403_c0_seq1 len=263 path=[0:0-181 182:182-190 191:191-262]
TGCGATTTTTCTTGGAAAGTCGAGCTCTTGCTTTTAAAGACCAAGGACTGTTTGACGACG
CTGCTGAAAATTATCGTTGCTTGTTGTCAATTAAAAAAAGTCCTTTCTACCAGAGCAATC
TTTTGAGAATGCTAGCTGCTAGTGAAGCAGCGAAACAAGTTGTTGATTTGGCTGGACAGA
GCAGCAAAAATAGCAAAAGCCTAAATGCTTCAAGCGAGTTTAGAGAAGAATTGCAACAAT
CAAAGAAACAAATTTTATCAAAA
>comp21403_c0_seq2 len=148 path=[191:0-71 339:72-91 283:92-147]
AGCAAAAGCCTAAATGCTTCAAGCGAGTTTAGAGAAGAATTGCAACAATCAAAGAAACAA
ATTTTATCAAAAGATGAACAGAACAAGAAAAAAAAACGAAAGAAAAAGAAGAAAAAGTCT
CAAGTAAAATCTGCCAAAAAAACAAAAC
>comp21319_c0_seq1 len=403 path=[0:0-402]
GCCTGCCTCAGCCGCTCACCGCCGTCACCGTCGATCCGGCAGAAACGCGAATTTTTGCCG
GATCGTCGGGAGGCAACATATACCAAATCAATCTCCACGAACGAACGGGAAATTCCGATC
CGACGACGCTTCCTACGTTCCCAAAGCACAATCGCTACGTAACGAGCCTCGCCGTCGCGC
ACGACGTCTCCGCTCTCTACTCGGCCTCCATCGACGGCACGATCGTCGTCTGGGACGTGC
CCAGTCGGCAGTGCTTGAAAGAATTCAAGCAAAGGGGTGCACCCGTAGATTTTACCCGTC
TCTCGCGTAGACATTCGTTGTGCACTAGGCCCCGTCGCGAATCTCCTTCTGACGCGAAGA
CCGCCGACGATCGACGGCCGCACTTCGCTTCCCGCCGTTCCCA
>comp20434_c0_seq1 len=69 path=[0:0-68]
CAGATCTCTTTACTAAAACTTTATGTTTAGTTATTAATTACTGACGAGAGAAGATCGGAA
GAGCGGTTC
>comp20741_c0_seq1 len=230 path=[0:0-74 75:75-229]
GCATGTTGGAAGGGAAATCTGGAACTGGTCGAAGAGTTGGTTGAAGCAGAATTTGATGTT
AATGAAGCTCAACAAGTGATGAAGATAATCTATTTATTAATTAATTATTGGATTGCTTTT
CGTTTTTGAAATTACTGTATCTAATGTGTAGTGGGGCAGGAATGCCTTTGTAGCCAGTGC
GCGTGAACAAATCAAAATAGCGGAGAAACTTGTTGGAACGGGATTGAATG
>comp20741_c0_seq2 len=226 path=[75:0-154 230:155-225]
GTGATGAAGATAATCTATTTATTAATTAATTATTGGATTGCTTTTCGTTTTTGAAATTAC
TGTATCTAATGTGTAGTGGGGCAGGAATGCCTTTGTAGCCAGTGCGCGTGAACAAATCAA
AATAGCGGAGAAACTTGTTGGAACGGGATTGAATGTGAACGACATAGACTTTTTCGCCCG
AGCATCACTGCATTCGGCTGTCAAATACGGAGAGGTAAAAATGGCG
>comp20741_c0_seq3 len=178 path=[75:0-154 373:155-177]
GTGATGAAGATAATCTATTTATTAATTAATTATTGGATTGCTTTTCGTTTTTGAAATTAC
TGTATCTAATGTGTAGTGGGGCAGGAATGCCTTTGTAGCCAGTGCGCGTGAACAAATCAA
AATAGCGGAGAAACTTGTTGGAACGGGATTGAATGTGAACGAGATCGGAAGAGCGGTT
>comp20741_c0_seq4 len=115 path=[0:0-74 317:75-114]
GCATGTTGGAAGGGAAATCTGGAACTGGTCGAAGAGTTGGTTGAAGCAGAATTTGATGTT
AATGAAGCTCAACAATGGGGCAGGGATGCCTTTGTAGCCAGTGCGAGTGAACAAA
>comp21773_c0_seq1 len=570 path=[0:0-211 212:212-511 592:512-569]
ACCGCTCTTCCGATCTCCGGACTTACGACAAGGCAGGAGAGGGTAAACGCTCCCAATCGG
CGCAGGACGGGGTGGATGCCGTAGAGAAGAGCAATGAACGGTTGCATACAGAGCCACAGG
TAACTTCCGGATTCGTTCTTCACAATGCTTTCCGGGTCTGTCGTGATAAGCCAATCCGAG
ATTTCTCTGAAAGCCGACAACAGTTCCCCTTCCGTGACGATGACGTCGCTCTTCGATGTC
TCTTCGCCGCGGCTGCCAACCATTTTTTGCATCCACGCTTTTCGCGTCGCGTGGAGGCAC
AATGAACCGGCGGCGTTGTAACCAAAAAACTTCGTCATGCTGATTAGACGCTCAACGTTG
AGTCCGGCTGGAACGACGTCAAATACGTGGTCATATGCGATACAGGATGAAGCTTGAAGC
AATTCTTTCAAATACCCTAGAAACTTATCGTAACAGAGAACGTTGGCGCAAAATCCGTGA
AGAGCTCCAATGGCCAACCAACGCAGGTAGACTACGGCAGGACCATAGCCTACGGCTTCT
GTCTTTAGCTGGGCGGTAAGTGGTGGCAAA
>comp21773_c1_seq1 len=63 path=[265:0-62]
TTTGCATCCACGCTTTTCGCGTCACGTGGAGGCACTATGTACCGGCGGTGTTGTGACCAA
AAA
>comp21851_c0_seq1 len=165 path=[0:0-164]
TTCACCCAAATCCAACGATCGAGCTGGCAGCAGGCAGTTGATTCCTGTACCTTTTCCCAA
AAAATACTTAACTCGAGATCTCCTTACTCTGACATAAGATATTCTTCGAATTCCTTTGAC
ACAGGATTCAAGAGCTAATTTACACCTTTTGCTATCTGCACGCCA
>comp20912_c0_seq1 len=224 path=[0:0-93 94:94-223]
CGCCGACTGCCTCCAAATTGTCGTTCAATTGGCGCACGCTATCGATCCGGCTGATCGTTC
CCAATTGATCTCCCATATTGACTTTGTTCACGTGGACGCACGACAGCATCTCCTCGCACA
GCACTTCGCCCAGATCGGCGCCGGCGTTGCCGACGATGGACGAAAAGACGAACGGACCCG
GAACGAGAATGTCGGTCGGCCGAAATTTCAAAGTGTCGTGGTGG
>comp20107_c0_seq1 len=74 path=[0:0-73]
GTGTATGCTCAAATTGAAGTAGGTACCATATGGAAGATCTTCAGCTATGGCTGATGTTCC
CGGTGAAGAAACGT
>comp20301_c0_seq1 len=205 path=[0:0-204]
CTTTGTCGATCTCTTTCGTCGGCTCGAGGATCGATCGTAAGGAGCTGCGGCGACGCGTTG
GGAGACGCTGCGATGCTACTTCTGGTCCCTTTTCTGTGATGGAAGCGATGGGCTCCGTTT
GAAAGGAGATGCGGGGCTTGGAGCGAGTAGCCTCCATTGCATATTTTGCAGTTGTGAGCG
TCTACTTTACAATCTTGGGATCGCT
>comp20246_c0_seq1 len=139 path=[0:0-138]
TTCCGATCTTGACGGGACATTCCTTGTATTAGATTAACATGTCATGTGATCGTTCTGTTC
GGTAAATAGATCAACGAATTGTTAGCTATCGCGACTCGTTCGCTTCGGCGTCGCCGATTT
TCGACCCGCGAAACATTCG
>comp20288_c0_seq1 len=81 path=[0:0-80]
ACCGCTCTTCCGATCTCGCGCGCAGAAAAACATCTATTTCCCATCCAAACTATGGTCAAT
TTCCCAGATCGGAAGAGCGGT
>comp21967_c0_seq1 len=101 path=[0:0-56 57:57-100]
ACCGCTCTTCCGATCTGGAAGGGTGTGCAGACCCTATATCATTGTTGCAAACGAAGAACC
CAAAGTATCTAGTCAGCACATCAAGGAACTTCTTCAGATCG
>comp21967_c0_seq2 len=80 path=[0:0-56 114:57-79]
ACCGCTCTTCCGATCTGGAAGGGTGTGCAGACCCTATATCATTGTTGCAAACGAAGAACC
CATAGATCGGAAGAGCGGTT
>comp20049_c0_seq1 len=121 path=[0:0-120]
CTCTTCCGATCTCGACATGTTGCGTGTTTTCTGGGCTCGTTTCGGCGCTCCAAAACGTCG
TCTGGCAAGAAAACCGAGCTCTACGAAGTGGCTTCGACGACAGAAAAAGGTTTCGAGTCG
A
>comp20614_c0_seq1 len=413 path=[0:0-412]
GTGTTCATGTCTTTTGTTCCGTCCTTTCTACTCTTTCGACTTTTGAATTTGTGGAAAACC
CGTTTTTCTGAAGTTTGTTCTAAACAATGTCTTTTGCGTCAGTCGCAACGGCAAGAAGCA
GGTAAGATAGACTATGAAATTCATCAGTGTTTTGAAGAGGTACTTGATGAGAAGCCACAT
GTACATCAGTCGGGAGACAGCGCTGACGAGTCGGACTTTTTGTCCCTATTCTATCAATTT
GAGGATTTAGCAAGAAGCTGTGAATCAATGAGCAGCGCAGTGAAAATTATCACATCATTG
TATCAGTTGGCAGAAGAAGGTCAAAAAGAAGCGGAGAAATTACTCGACTTTTCGTTAGCC
GAGAAGCGCTTGCGACATGAGTTTCGTGAAAGCGAAGACAAGCTGCGTTGGTT
>comp21801_c0_seq1 len=209 path=[0:0-208]
CGGACGGTAAATGTTTCTATATCGTCATGTATGATTGTGCTGCGGACGTTTTGCTCATAT
CGTCTAAAGCTGAGTTAGTGAACGTTGAGCTTGGGGGTCCACTGTCAGCAGATGTTTCCG
GCATCGCTTTGCTATGGATGGTTCTGCATCATCAGGCCATTTTGAGAGAGAAAAAGGAAT
ACAAAGATCGCCTAAAACGCGTGCAGGAA
>comp20144_c0_seq1 len=153 path=[0:0-49 193:50-55 199:56-69 153:70-71 72:72-152]
AACCGCTCTTCCGATCTCCGTATTTCTTCGATGTTGCTGCGATAGTGGTGGCTTACGCTT
CGACTTCGCTGGTGTCTGCTCGGTCTGCGTTGCCTCGTTTCCTCCATAGAGGCAGGCCCT
TCAATTTTAGATCAGAAAACGTCTCTGAGAAAT
>comp20641_c0_seq1 len=199 path=[0:0-99 100:100-198]
CAGTCTCGGCAGACGGAATTACACCTAAGATATTAGGATACTCTATTTTCAGTTTGTCTA
AATCACAGTCGTACATTCTTCCAACAAAATAGTCAACACAATTTTCTTTTCGTCGTTTGC
TTGGCTCGTATTGGAAGATTTCCCAAGATAAACTGCGTTGCTTGCAAACATCTTTCGCAA
TATCTTTTTCTAAGTTGAA
>comp20641_c0_seq2 len=198 path=[0:0-99 286:100-197]
CAGTCTCGGCAGACGGAATTACACCTAAGATATTAGGATACTCTATTTTCAGTTTGTCTA
AATCACAGTCGTACATTCTTCCAACAAAATAGTCAACACACTTTTTTTTCGTCGCTCGCT
TGGTGTGTATTGGGAGATCTTCCAAGGTAAACTGCATTTCTTGCAAACGGCTTCGGCAAA
CTTTATTTTTAAGTTGAT
>comp20641_c0_seq3 len=186 path=[100:0-98 199:99-185]
ATTTTCTTTTCGTCGTTTGCTTGGCTCGTATTGGAAGATTTCCCAAGATAAACTGCGTTG
CTTGCAAACATCTTTCGCAATATCTTTTTCTAAGTTGAAATCTCCTCCTAAAATTAGTCT
GAAGGAGAAACAGCTTGTAGGATGGTTGGTTTTATACGTTTGAATAACCTCTTTTTCAAC
CTCAGC
>comp20641_c0_seq4 len=185 path=[286:0-97 199:98-184]
CTTTTTTTTCGTCGCTCGCTTGGTGTGTATTGGGAGATCTTCCAAGGTAAACTGCATTTC
TTGCAAACGGCTTCGGCAAACTTTATTTTTAAGTTGATATCTCCTCCTAAAATTAGTCTG
AAGGAGAAACAGCTTGTAGGATGGTTGGTTTTATACGTTTGAATAACCTCTTTTTCAACC
TCAGC
>comp20951_c0_seq1 len=402 path=[0:0-401]
ACCGAGTCGATCCGGAATAATTTTTCGAATCGATGAGTCGTCCCACGACGAGCCATTCCG
GTCGAATTCCGCAATTGAAGAGCGTCGCCTCCAGCGAATCTCCCTTGACGACGTTGTCCG
GGTCTTCAGGAGGCGGCGGCTCCGTCATGTCGTTTCGGCGCATGAAGTTGCGATAGATGA
CGCTCTCGTATACTTCCAATTGAGTGTCGGTCACCCACTCACACTTCAGGTATGACTGGT
GAACGTATTTGACAAAAAAGAGCCGAGCTTCATTTTCAATTTTTACCGGCGACTTGAGAG
GCGACGAGGTCGGCGGCGGTTCATCCGGGGTCTCAATGTTCCATTTCCACGTGAGAATTT
TTTCCACTTTGTGAGGCAACGATTTGGCCTTGCATCGTGGAC
>comp20563_c0_seq1 len=422 path=[0:0-421]
GCCTTGAGAAGTAGTTGGAGAACCAAGTTTAATAAACTTAAAACGTTCAGAGCCTCTTAC
AAATCGATACATCAAGAAAGATATTCTATGTTATCATAAGCACGTCTCACATTTTCAGCA
GGAGCAGCAGTAGCAGGTCTATAGGGAGCTCTAAAACCATATCTAACTTTAGTCAGATAT
CTAGCAGCTGTGTTATAGGAATGAAGAGTAAATCTACGAGACAACATTCTCAAATTATCT
ATACGTTCACCAATGCATGTTAATGAATTATCAATTTGACTTTCATTAAGAGTCATCATA
GGTTTATAATCAGATCTATCGAGATTAGAAAATGTCATTTCAGTATCATTACCACCTTGA
GCAACTAAGGAACTAGAAGATTCCATAGAAAATGGAACAAATCTACGGTTAGTAGGACAG
GC
>comp20907_c0_seq1 len=372 path=[0:0-371]
TTCCATAGACGGAATTCTTAACTTTTGCTTAAACTAGCAGTCAAAACGTCTTCATTTCGT
GCTTCCTCAATATATCTATGGTGCGCGTTAGAGTTGTTACACGCAGTAGCGGATCTAGAA
ACTTACAAAAGGGGAAGGGTTGACTACAAATATTGGAGGTGTGAGCAAAGCCCCCAGCAG
CTTTTGAAATATGGGCTTAATCATCCAAAATTTTCCGTTTCCAAATTAACACTTCTAATG
AAAAGCAAGACATTTTGCGCTAGCATAAGTGCAGGTCACGCTAAATTCTTTGCCCGAAAG
GTGTGGATGAAACCCCTCCAACCTCTCCCATTCCACCACCCTTCCCCTCCCTAGGTGCGT
ACTCGCTCCCCC
>comp20413_c0_seq1 len=609 path=[0:0-413 414:414-608]
CTCCCCTCCCCCGACAGCGACATCGATATCGTCGTTTTCGGCTACTGGCCCGTATTGCCG
CTCAAATCGCTCGAACGGCTTCTCGTCGACAACGGCATCGCCGAACGCGATACGGTTAAA
GTATTGGATAAAGCGAAGGTTCCTATTGTGAAGCTCGTCGATCGCGAGAGTCTCGTTAAA
GTCGATATTAGTTTCAATGCCGAGACGGGCCTTTCGAGTGTCACTCTGACGGAGGACTTT
ATGCGAGTCTACAGTCCAATTTTGGAGATACTAGTCGTCGTTTTGAAGCAGTTTTTGCTG
CTACGCAATCTGAATGAAGTTTTTACGGGGGGCATCAGTTCGTACAGTCTCATCCTGATG
GCAGTCAGCTTTCTGCAGCTTCACCCGAGACCCAACGCGACGGGAAAGGACGCCAATCTC
GGTGTATTGCTGATCGAATTTTTTGAATTATACGGAAGAAACTTCAACTACAGTAACGTG
GGAATAAGCGTTCTCAGCGGAGGACGCTACTTTGACAAGAACAAATTCTATGAACAAATG
GGTGAAGGTTTTATGCCATCATTATTGTGCATTCAAGATCCTTTTGATCCCCAAAAGGAC
GTGAGTCGC
>comp20885_c0_seq1 len=225 path=[0:0-224]
TTTGTTTGTGACTTCCCCCTTTGTGAGCTTTTCTTCCCATGTCTTCCAGCCGCGAAGACG
GAGTGAGGAGGCAAATAGATCGCCGCCTCAAACCATTTCGATCTGGCCTACTCGTTTTCC
CCGCTCTGCACGGAGTTCTGCTCGGAAAACGCCCATACGTTTTCCTTCTTCTCCTTCTTT
CCGCGTCTGCCTTCTACTGGTGGCGTTCGTCGTCCGTCTCGCAAA
>comp21270_c0_seq1 len=187 path=[0:0-186]
TCAATCGCCCCAACATGTCATAAACGACGACTCCTGTCCCGATCGAGTGCGAGGAGTCGA
CGAAAGGCGACGAACCGTAACCGTGAACGGCGCTAATTGTCCCCCGCTGAAAGAGAATCG
CACTGGAGATTGTCTCAACAGCACAACTGCCACGGCTGTGAACGCGATTCGACTCTTTGC
AGCACTT
>comp21818_c0_seq1 len=278 path=[0:0-277]
TACGGCAAAGGAGCGGATTACAATGCGATGGTTGGCAAAGACCCGAGCCACGCCATCGGC
AAATGGTCCCTGAGCCCAGAAGACATTCATGATAACATCGACGGACTCACTCCCGGAGAA
AAGGCCGAATTGGACAAAATTTACCGGGACGTTTACGTGGCAAAGTATCCTATTATAGGA
CGAACGGAGAAGTACGGGTATTTTCGCGAGCGGGATGCAGCTGCTCCCCAACACCGCGAG
CTATGACAAATTCGCCCGTCTTTTAGTCCCACCCCGCG
>comp21122_c0_seq1 len=64 path=[39:0-24 23:25-63]
GTCGCCGCTCAAATTCAGCGGAAGGCGAAGAAGCTGAGATCGGAGAGCCACCTCCGTGGG
CGAA
>comp20991_c0_seq1 len=113 path=[0:0-112]
ACGGTTCCCCGATGGATTGCGAGGCAACGATCCCGACACCCTCGCCCGGTTCTGCCAAGC
TTCTCATATACTTCAGCAGCATCATCGACTCGAACTTTCCGCTCAAAAGTTTT
>comp20991_c1_seq1 len=424 path=[120:0-172 293:173-423]
CGTCGTCGTCGTCGTCATCGTTGTCGTCGTCGTCGTCAAGACTGGAGATCGTCTCCAGGA
TCGTTCTTGACAAATTGGAACGACCCAAGGGAGTCTCGTGGTCAAAGTCGCCGTCGTTGG
GTTGCATCATTATGGTTGGGAAAGTTGGGCAGGAGACGGCGACGGCGGCTATTGGGCTGG
CGGCATCGTCTGCCGAATACGACCTTCATTTGTCTCGCGTTGTGGTTGGAGAGGACAAGT
CGGAATTGAACCGCAAGCGTTTGTACGCTCCTGGGGGTCCAAACGAGAGGCAGCCGCCAA
ACCCGCAAGACAACGAGAACGATAATGACGGTGATGAAATCTGCAGGCTGAGTAAAGATG
CTCTCGAGATCAAGGAAATGCTTCGGGTTCAATCGCGTCAAATTGAAAGGCTGCTCAATC
AGCT
>comp21629_c0_seq1 len=265 path=[0:0-198 224:199-264]
GTTTGGCGAGAAATGTCGAAAGCTCTTGAATCATCACTTCTTGCTTTTCTGGTGCATGTT
CGAAATCTTCGTTTCCGTCTAAAACGAGTACGGGAAACTGTCTGAAGATTTGCGGTACTG
ATTTGTCGCTCTGGCTCACAAGCCAGTCGTCGTGTTTCTCGTGAAGCTTTTGCAAGTAAC
TCAGCTCAACCGTTTCTTCTTCCGATCGACTTCGTTTGCGCAGTCTCGCGAGACAAGTTT
TGGGATCCGTCCTCAAGTAAACGAT
>comp21629_c0_seq2 len=224 path=[0:0-198 199:199-223]
GTTTGGCGAGAAATGTCGAAAGCTCTTGAATCATCACTTCTTGCTTTTCTGGTGCATGTT
CGAAATCTTCGTTTCCGTCTAAAACGAGTACGGGAAACTGTCTGAAGATTTGCGGTACTG
ATTTGTCGCTCTGGCTCACAAGCCAGTCGTCGTGTTTCTCGTGAAGCTTTTGCAAGTAAC
TCAGCTCAACCGTTTCTTCCTGAAAAAAAGAATTAAACGAACCG
>comp21685_c0_seq1 len=113 path=[61:0-36 8:37-112]
GACTCTCATTACTCAACTCCGTTTATTTTTGGATTAACAACTGAGGAAAAAGCTTCCTCT
TTAGTAAAGACTTGTCACGAGAGATCGACCTGGTTTCGCACTGAAAGATCGGA
>comp20079_c0_seq1 len=51 path=[0:0-50]
CTCCTTCGAGGAACCTGCGAAAAAAGAGATTATCTGTTCAAAACATCGTTT
>comp21781_c0_seq1 len=77 path=[0:0-76]
TACAAAAAGTCGGGAGACTGCACTAATGAAGAAGGATGTCCTGGCTCTTCTCACTTTTCC
GACCATTCCAAGTTCAA
>comp21472_c0_seq1 len=770 path=[0:0-224 225:225-230 231:231-694 814:695-702 747:703-769]
GTTAAGGCCTTCCGCCTTTCCTTTGAGCTTCTTCTTCTTGCATCAGTTGCATCTCAACCC
TGGCCACCAGTTCAGGATTGAGAGAGAAGGAAGGTAGAGTGGGTCGTAAAGCGTGAAAAG
CACCCTGGTTTACGATAGGAGGTCGGTAGAGACGAGACAGGCTATCAACTGAAACTTCGG
GCGCTATCACCGAGCGCTCGGCGACTCTTTTTTCCCGATCGTAGTCTTGTATGGCCTGTC
GCTTTTCTTCGCGAGTTAGCTTTTCGTTTCCCTCCTCCAACACGAGGGAGTCGGTTTCAG
CGGGTTTCTGCGTCAGCCACATTCCTCGCGTTTCGCAGACGGCCCTTAAAACAGAATCCG
TGCAGGTTCTTGCGTAGTCTTGCCAATTAAACGCTTCTCTGGGTTCCACCTGAACTCGAT
TTAGCATAAGATTGACGGTCGCGTTTCTAGTTGCATTCTCTTCCGGCTGAAGCTCGTCGA
TGACTCGATCAGCGACACCCCTCTTCGTAATTTGTCGATCATAAATGCGACGCTCCATGG
CACCGTCGGCAACGAGTCGATAGACGTAGCACGGCTTGACTTGGCCGTACCGATAGATTC
TGCACACAGCTTGGGCGTCGTGGCACGGATTCCATGACACGTCCACGATCACGACCCGGT
TCGCTCCGACTAGACTGATTCCCAGGCATCCGGCTTTCGTCGAGAGCAAAAAGAGTCGGA
CGCTCTTGTTGGCGGGGCTGTTGAACGAAGCGACGAGTTGCTCGCGATCG
>comp21472_c0_seq2 len=617 path=[827:0-71 225:72-77 231:78-541 814:542-549 747:550-616]
AACCGCTCTTCCGATCTCTAAATTGTCCACAGTCACAGGCATCGAGAATAAATTTCCCGT
CGCAGGACGTACCTTGTATGGCCTGTCGCTTTTCTTCGCGAGTTAGCTTTTCGTTTCCCT
CCTCCAACACGAGGGAGTCGGTTTCAGCGGGTTTCTGCGTCAGCCACATTCCTCGCGTTT
CGCAGACGGCCCTTAAAACAGAATCCGTGCAGGTTCTTGCGTAGTCTTGCCAATTAAACG
CTTCTCTGGGTTCCACCTGAACTCGATTTAGCATAAGATTGACGGTCGCGTTTCTAGTTG
CATTCTCTTCCGGCTGAAGCTCGTCGATGACTCGATCAGCGACACCCCTCTTCGTAATTT
GTCGATCATAAATGCGACGCTCCATGGCACCGTCGGCAACGAGTCGATAGACGTAGCACG
GCTTGACTTGGCCGTACCGATAGATTCTGCACACAGCTTGGGCGTCGTGGCACGGATTCC
ATGACACGTCCACGATCACGACCCGGTTCGCTCCGACTAGACTGATTCCCAGGCATCCGG
CTTTCGTCGAGAGCAAAAAGAGTCGGACGCTCTTGTTGGCGGGGCTGTTGAACGAAGCGA
CGAGTTGCTCGCGATCG
>comp21472_c0_seq3 len=516 path=[231:0-463 695:464-515]
TGGCCTGTCGCTTTTCTTCGCGAGTTAGCTTTTCGTTTCCCTCCTCCAACACGAGGGAGT
CGGTTTCAGCGGGTTTCTGCGTCAGCCACATTCCTCGCGTTTCGCAGACGGCCCTTAAAA
CAGAATCCGTGCAGGTTCTTGCGTAGTCTTGCCAATTAAACGCTTCTCTGGGTTCCACCT
GAACTCGATTTAGCATAAGATTGACGGTCGCGTTTCTAGTTGCATTCTCTTCCGGCTGAA
GCTCGTCGATGACTCGATCAGCGACACCCCTCTTCGTAATTTGTCGATCATAAATGCGAC
GCTCCATGGCACCGTCGGCAACGAGTCGATAGACGTAGCACGGCTTGACTTGGCCGTACC
GATAGATTCTGCACACAGCTTGGGCGTCGTGGCACGGATTCCATGACACGTCCACGATCA
CGACCCGGTTCGCTCCGACTAGACTGATTCCCAGGCATCCGGCTCTGGGGTGACAATTCG
TGTCGGATTCACAATGCGATCGAATTCTACTTCGTC
>comp21472_c0_seq4 len=119 path=[695:0-51 747:52-118]
CTGGGGTGACAATTCGTGTCGGATTCACAATGCGATCGAATTCTACTTCGTCGAGCAAAA
AGAGTCGGACGCTCTTGTTGGCGGGGCTGTTGAACGAAGCGACGAGTTGCTCGCGATCG
>comp21399_c0_seq1 len=738 path=[0:0-737]
GCGTTTTTCCGTTTCGGTCGTCGGATCTCGCTCTTCGATCGATTTCGACAGCTTCGTCCA
CCTCCACTGGCTCGCGATGAGTCGGGAGGTGTGCCGAAAACATCGGAGCCCGCTTTTTCG
CGTCCGTTTCGAATCGTCGTCGTCGCTTTTTTCCATGTTGTCCTCTGTGACGTCATATCT
AGCGTCCGTCAATGAATGAGTGAATGAACGAAGCCTTTTCGGGACGCGATTAGGTAGCGC
GCGCGATCGGATTCGGAAGAATGCGACGAATTCGATATCTGTTGAGTCCGTCGGGCAATA
GGATCGCTTTTCAGCATTTTCCCGGTTCTCGGCGCCCCGGTCTTCTATTTTTGCCCGGAT
TTCGATCGGTGATGCACGGCAAGAAGGCGGAGGCTCTGCGCGATTATTGCGAGCGAGCGA
ATCGAGAGTTCACTCGATTCGACTATTCCGGAGTGGGCATGTCCGAGGGAAAGTTCGCCG
AAGGATGCCTCTCCGTTTGGCTGAGCGATGCCGTAAGTGTTTTGGATCACGCGACCGAAG
GGGAGCAGATTTTGGTGGGATCGAGTATGGGAGGTCAACTGATGGTGCTCGCGTGTCTGC
GGAGACCTCGACGGGTTTGCGGTCTACTCGGCGTTGCTACGGCGACCGATAGTATGTACG
AATTGGGGAGGAAGTTAAGCGAGAGCGAAAGGAGGTCGCTCGACGAGAAGGGCATGTTTG
AAAGGAAATCGCGCTACA
>comp20241_c0_seq1 len=277 path=[0:0-147 224:148-200 148:201-276]
CCGAGTTTTTTCTCATCTTGCAAGAAAATGGCCTGATAGCATCAAAAAGTACGGCGAGCG
TTTGTTAAAAGTTGCCTGTGAGAAAGACGTTTTCCCTGTTGTTGATTGGTTGATCAAAAT
TGGCTATTGCACTGCTGACAATCCTCAAGTTGCATCGTTCACCATGATAATAATATAAGT
AAAGTTTATTTAATCATTCAGACCAAAGATACATGGTTCAACCGGTCTCTTGATCACACT
TTGATCACGACGGCTATTGCTCGTAATTTTCTTGATT
>comp20241_c0_seq2 len=224 path=[0:0-147 148:148-223]
CCGAGTTTTTTCTCATCTTGCAAGAAAATGGCCTGATAGCATCAAAAAGTACGGCGAGCG
TTTGTTAAAAGTTGCCTGTGAGAAAGACGTTTTCCCTGTTGTTGATTGGTTGATCAAAAT
TGGCTATTGCACTGCTGACAATCCTCAAACCAAAGATACATGGTTCAACCGGTCTCTTGA
TCACACTTTGATCACGACGGCTATTGCTCGTAATTTTCTTGATT
>comp21562_c0_seq1 len=518 path=[0:0-517]
CTGGGCGGGCATATGCCGCCCGTTGATTTGTTTGATTGCGGACAGACGCAGTCGAATCGA
TCGAAACACGATGAACCGCTCAATTGAGTCACATTGGTGTGCGTCGTTTCGTTGGTTCCA
TTTCTCGACGAAGAAATATTTACGGTTTTGATTAGCACGGTCGAGGTAAAGGCGAATGGG
CGAGCACTCGTCGAAGCTCCAGAACAGTAGAACCCTTCGTCGCAGAGTCCGCTCGGACTC
TCGAGGCCGTGTTGATCGCAGTAGCTTCCAGGTGGACACGGCTTACAGTCGCGCGTCTCG
TCCGATGCACCGGTCGCGTTGTTGAAATAGCCCGGTCGGCACGGATACTGAGTCCCGAAT
TCGGTGCCGAGCGGACAGTAGAATCCAGCTGGACATTCAGTCGGATTAATCGTCTCTTCG
ACGCAGAAAAATCCAGAAGGACATGCATCGCATTTATCTCGGCCTTCGGTTGGAGAATAG
GTACCAGTCGAGCAGGGAATCGCAAGATCGGAAGAGCG
>comp20555_c0_seq1 len=283 path=[0:0-282]
TCAGTTTTCCATTAATAGCAGCTTCTGTTTCCTGCTCTTGCCTAAGGTTATAATCTCTTC
TCCGAATACATTTTTGCTGTCCAGACCAACATCCTGAATCTATTCTTGATGAGCAGCAGC
CTCCGCTCCACCAAGAATCGCAGCAATCTGATCCGCCCGTGTACAAACAGTTGTAATCAA
GACTTGAACCGGGACAGTTTCCCCACGTATTGGAGCAACTGACACAGTACCATGGGCATT
TTGTCTGGCACGTCTCTTTCAATGCCTTTCTAACCTCTGCTAA
>comp20381_c0_seq1 len=324 path=[0:0-197 198:198-323]
GCCCGTAATAGAGGGGTATTGTAGAATCATCGTTTAAATCTTCTCTGCCCTGAACGGCAA
GTCGCCATCGAGACGAGAAATGAACAGACCATGCGAATTGATTCTAATACTACTTTATCG
TCAAAACGTAGATTAACGAAAACGAAAATCGTGAATAATCACAGGAGTCGAAGATTCAAC
CGTCACGTGAGTACAATCCTGAAAAAGTTTCGGTTCTTTCGGATGCGGATGAAATCCCGT
CTTTCTGCAAGACGAAATAAACTCGATGCCGTACGGTCGAGTCAGATTAAAGATTTCGGT
CTGGCGATGTTTGGGAGCGCAGAC
>comp20381_c0_seq2 len=200 path=[198:0-125 324:126-199]
CTGAAAAAGTTTCGGTTCTTTCGGATGCGGATGAAATCCCGTCTTTCTGCAAGACGAAAT
AAACTCGATGCCGTACGGTCGAGTCAGATTAAAGATTTCGGTCTGGCGATGTTTGGGAGC
GCAGACAATCGCAATCGCTTCGTCCATCATCAGTTGATACCCACAATGAGTGTGCAAGTC
GACGCTCGAAAGAAAACTCG
>comp20381_c0_seq3 len=135 path=[423:0-8 198:9-134]
TCTTCCGATCTGAAAAAGTTTCGGTTCTTTCGGATGCGGATGAAATCCCGTCTTTCTGCA
AGACGAAATAAACTCGATGCCGTACGGTCGAGTCAGATTAAAGATTTCGGTCTGGCGATG
TTTGGGAGCGCAGAC
>comp21622_c0_seq1 len=272 path=[0:0-271]
AGCAACCTCGCTTGAAACTTCCTATTCTCTGCCACTTTGCAACCCAGCTGTCCTCTGGGG
ATGTCAGCGCTATCATTCCGTCGAAATTTGAGCTCGTGCAATCGTATATAGCTTCTCTGC
TGTTGCGAAGCTGCAGAAGCTCTTCGCAGTTGTCGCAGCCATCCACTTCAAACTGTTCTA
GAGTCTTGATTAGAGAACATAGCAAACAAGCTCGAAGCTGACGAAGATCCTTTGGAACCG
TTTCCATACGAAAAGACCGACAAGAAGACGAC
>comp21921_c0_seq1 len=869 path=[0:0-868]
AGAGCGCGAATGGGACCCGGATATTCGCAGATGAACGACTTGACTGTCATCCAGACGACG
CAGGGGTTCTGTCGATATCTTGAGTCGAAATTTTCGGAATCGGTTCGCCAGAGGGGCGTC
GTCATTGGATACGATGCGAGACACAATAGCAAGAGATTTGGCCACTTGGCTGCGGCTGTA
TTTTTGAGTCAAGGCATTCGAGTCCATCTCTTTTCGGATATTTCACCGACCCCGTACATT
CCGTTCAGTGTGACTCGTTTCAACGCGGTTGCCGGTGTCATGGTGACGGCGTCTCACAAT
CCCAAAGAAGACAATGGCTACAAAGTCTATTGGGAGAATGGAGCTCAAATCATTCCTCCG
CACGACAGAGAAATTTCGCGTCATATTGCTGAGAACTTGGAGCCGTGGCCCTCGTCTTGG
AACGAGAGGCTCGCCGGCGAGAGTTCTCTTCGATCGGATCCGCTGGACGAAATCAATAGA
ACCTACCCGAGTCAAATATGCGAGAGCGTTTGTGTTAAAAATTTGATGCGTAAGGAGACG
CAGTCGAAGTTCGTTTATACTGCTATGCACGGTGTTGGGTATCGATTTGTTCGGTTGCTT
TTCGAAGCGTTCCAATTACCCGAAGTTATTCCAGTGTCGGAACAGGTCGATCCCGATCCA
GATTTTCCCACCGTCAAATTTCCCAATCCGGAGGAGGGAAAGAGTGCTCTCGATTTGGCT
ATCAGGACGGGGAATCGGCACAATGCGACCATCATTTTAGCAAACGATCCCGATGCCGAT
AGGCTGGCACTGGCAGAAAAGCAGTCGACTGGCGAGTGGAAAGTATTCAACGGCAACGAA
ATCGGATCCCTGCTCGGCTTCTGGGCCTT
>comp21777_c0_seq1 len=83 path=[0:0-82]
TTGCATTATCAACATCAGTGCTTACTTTCCTAACTTGGATTTTCTAAAATATGTTCGCGA
TTTTCATTTTGAAAAGTGTGCTT
>comp20521_c0_seq1 len=215 path=[0:0-214]
AACATTCTCGGGTCTTTTCAACAGTACTTCCTTCATGAATCCGGAGAGTAGCAACGTGAC
TTCGGGATGATTTCTCAGATAGGCTTCGTTTTCCAATCGAGTTCGAATCTTTTTCTTGTC
AAGCTTGGCTTGCTGCTCCTCCGTGAGAGCTTTGGCGTCGTGATTTTCGACCGATTGAAG
TCGAACGCCCTCCAGAGGATCCGAATCTGACATTG
>comp21522_c0_seq1 len=492 path=[437:0-60 4:61-262 206:263-491]
CGGCGTCGATCTCGATGGACACACGCTGTCGCCGTTTCTGTTTCCGGATCGGTACGGCGA
CGACAAACCGATGCCGTCGCGACCCGATTTCGTTTTCGGCGAGTATCATTCGAATATGGC
CAATACGGGGCACTTTATGATCAAACGAGGCGACTACAAGTACATCGCTTTCGGGCAGAC
GCCGCCGTATCTGAATTTCAAACCGCAGCTCTTCAATTTGGCGACCGATCCGCAGGAGTT
GGATGATGTTGCGGAAAAGGCGCCCGACATCGCTGCAGAAATGGCAAAGCTGATGAACGG
CGTCGCTGATATTCAGGCAATCGACAAGGAGTGCAAAGAACAGGACAAGACTCGATTTAA
AATGTGGCTCGAAAATCACAAAAGCGATTGGGTCAAAGAGCTCGGCCGCGTAGCTTATTA
CGGGCCCGATGCCGGCGGACCTTTTGGAAGTAGAGAGGATCTTGAGAAAATGAGCACGTG
GATAAACGGAAC
>comp20117_c0_seq1 len=438 path=[0:0-437]
CTAAAAATATATTTAGGTAAACTGAGATATCATACATACAGAATAATACGCTTATTGAGA
CATACGGATAAACAGTAGTTTTGGTTGCGTGTGTACAGCTAATCAAAGCATCGCAACATT
GTAGTCAAATTGCTTCATTTCGTCGCTGCTGCCCCATCTGCAGCCATTGTGTTATGCTTT
TGTTTTGCTCTAGCCTAGTTAATGATTTTTCACAAAAGGGTACAAACTCTTCTCGCAGTT
GACTCTTTAATCCATTTTGAAGAATCGGTATAACGTGCCGCGACGAAAAGCAAGCTGGGT
CGTCTTCTTCTTTTGATTGACAACAATATTCTATTGGGCACTGTGGCCCCATAATGAATT
TAACGCAAGGAAAAAATTGATCTATTGCTTCTGTCATCATATGAAAAATTTCTCGAATCA
AGAAGCTATGTGGTGTAT
>comp21594_c0_seq1 len=269 path=[0:0-268]
CTGCGCAGAATCGAAACAACTTTCAAATTCGGGAATATACTCCATATCTTCTCGGCTTCC
GTCAGCCGACTTCCGTTGAGCTTAACAGTGCACACATTGCACGCGCTCGCATCGAGCGTG
ACGTAACGCTTCCCCGCGCGATCCGCCTCCTTGATTCGCTTCGAAACCCCACCAAAAAAA
TCGACGTAGTGCAAAAACGATTTGCCGAGCGCCGCAAATCGATTTCCGCCCCACCAGTGC
GGCTCCTTCCGAAACAGATCGGAAGAGCG
>comp20294_c0_seq1 len=422 path=[0:0-421]
CGCGAACAAGGGAGAATGAGTCGAAGCCTCGTCGTCTCGATTGTCGTCGTCTTGAGTCTG
GCGAGTCGATCTTGTCAAGCTAATGAGAATGGTACGATCGAATGCGTTTGCAGCGAGACT
CGTCGATGCACTTGCACGGGAAAGATGTGCGTTTCGGTGGCAAGTCGCGACGAAAACAAA
GATTCGTACACGCTTCGCAAATACTGCGTCGCCAATCCCGAAGACGGCGTCGATGTGCAC
CATCATTTTTGCTTGGCCGGACACAACACGATATTGGATCATTATTTTCAGTGCTGTTCC
GACGCCGATTTCTGCAATCGAGATCTCAATCCGACCTTACCACCCTTGTCCGCCGAACCG
GGCACCCGTTCACAACATCACCTTTCGACATCGTCGCAAGGTGTTCCTGATGCTGGGGAT
AA
>comp21712_c0_seq1 len=759 path=[135:0-589 725:590-758]
CGCTCTTCCGATCTCCCACGCCCGTCATTCGACCGAGCCCCTCGCTGGCGCAGACGATTC
GCGCCGCGAAGCCGAACGTGACGAGCGCAAAATCGTCAGCGTCGCTCACGACGCTCGTCT
CTTCGATTGCCGACACGAGCCCATCCTTGAGAAGGGGCAAGTGATCAGCCATGCTCGAGC
TGACGTCGAGAACGGGAACGACTTGAACTGGAACTCGCATCGTCGCTTCGGGCACGAGCA
GGTCGAGCCCGACGAGAAACTGGCTCTGCGGCGTCGCCGCGCGGCTCGCGCAGACGTCGC
TCGTTTGCAGGTGAACGTCGAGATCGAGTTTGGGGACGCTGGCGTCGTCGTTCATTGCTC
TGATTCTCTCCGACTCCGGGATTCTGAACCTTGCGAATGATATTTTATAAGCGTCCTCCA
ATTAGGAGTCGGAATGCTCTCTCGAAAGGATTCTGATCGCGTAGGGCGTTTCGGCAACGA
CGCGAGGGAGGAGACGAAGACTGAAGAGTATCGCGTGCCGATCCCACGCGCCTTCGTGCT
CGTTCCCCCGCCACCCGCTATGCTCGCTCACGAAAAGAATCAACTGGCAACTCGAGCCGG
AAAAAACAAGCGATCGTTCACTACGGCAAATGGAATAAAAGGGGCGGACGTTCTCTTGTT
TGTTTGTCACGTCATTCGACGGCGACGTAGAGAACGACGGGACAATGGTCGCTGCCCATT
ACGTCCGATCGGATGACCTGATCGCATAGGCGCGATTTC
>comp21712_c0_seq2 len=620 path=[135:0-589 917:590-619]
CGCTCTTCCGATCTCCCACGCCCGTCATTCGACCGAGCCCCTCGCTGGCGCAGACGATTC
GCGCCGCGAAGCCGAACGTGACGAGCGCAAAATCGTCAGCGTCGCTCACGACGCTCGTCT
CTTCGATTGCCGACACGAGCCCATCCTTGAGAAGGGGCAAGTGATCAGCCATGCTCGAGC
TGACGTCGAGAACGGGAACGACTTGAACTGGAACTCGCATCGTCGCTTCGGGCACGAGCA
GGTCGAGCCCGACGAGAAACTGGCTCTGCGGCGTCGCCGCGCGGCTCGCGCAGACGTCGC
TCGTTTGCAGGTGAACGTCGAGATCGAGTTTGGGGACGCTGGCGTCGTCGTTCATTGCTC
TGATTCTCTCCGACTCCGGGATTCTGAACCTTGCGAATGATATTTTATAAGCGTCCTCCA
ATTAGGAGTCGGAATGCTCTCTCGAAAGGATTCTGATCGCGTAGGGCGTTTCGGCAACGA
CGCGAGGGAGGAGACGAAGACTGAAGAGTATCGCGTGCCGATCCCACGCGCCTTCGTGCT
CGTTCCCCCGCCACCCGCTATGCTCGCTCACGAAAAGAATCAACTGGCAAGTCCTCTATC
GTCTCGGAGACTACGAGGCT
>comp21712_c0_seq3 len=223 path=[725:0-168 80:169-222]
CTCGAGCCGGAAAAAACAAGCGATCGTTCACTACGGCAAATGGAATAAAAGGGGCGGACG
TTCTCTTGTTTGTTTGTCACGTCATTCGACGGCGACGTAGAGAACGACGGGACAATGGTC
GCTGCCCATTACGTCCGATCGGATGACCTGATCGCATAGGCGCGATTTCCATCGTTTCGA
AACGACGAAGTAATCGAGACGCCTAAGCGAGTGGAAAACAAAA
>comp21712_c0_seq4 len=134 path=[0:0-79 80:80-133]
CGGCAACGAAGAGAACGATGAGACAGTGGTCACTTTCCTTCGCTTCCCATCGCGTGACGT
GATCACACACGCAACATTCTCATCGTTTCGAAACGACGAAGTAATCGAGACGCCTAAGCG
AGTGGAAAACAAAA
>comp20481_c0_seq1 len=140 path=[0:0-139]
CGTGATTTCTGGTAAAGTGAGATGACTTCCTTTAAATATTTTTTCAGCTACTGCAGGTTG
CATGGGGTATTCATTACAAGGCCTTGTGAGAATCTTGTTGTTTGACAACAGAGGCAAATC
CTTTCTATGTATGGCGCGCA
>comp21216_c0_seq1 len=147 path=[1:0-146]
ACCGCTCTTCCGATCTGGAGGACTTGGACACACTGCGAAGAAATCAGTTGAGTACTGCAT
ATATAGTTGATGATCGCTTTACTTTTATTGATAACGGGCTACTGAAATGTTTTAAATTTT
CTTTCTGTACAGTACTACCTGCCCCCA
>comp21386_c0_seq1 len=115 path=[0:0-114]
ACGAACTTACTTGGCAATCAACAGCAAAAACAAGTTGGACGGTTTCTATTTTTGTGATGT
TGTTCGCAATATACTCACATTTGTATTGGCCGTCTGGTGGAAAAGAAGTCAGAGG
>comp20465_c0_seq1 len=489 path=[0:0-488]
CGGAAGCGTGTCAGCGGTGCTACTGTCGTCCCATGTGGTGCTTCGAGTGCATGGGAAAGT
GGTTTGCGAATAGGCAGGATCAGAAGCGACCCGATACGTGGCTCGCCGGGTCGGCGCCCT
GTCCCACGTGTCGCGCGCGCTTTTGCTTACTTGACGTCTGTCTCATACCGGGAGCCGAAC
GGATTCCAATCCAACGAGACGATTTGGACGATTAGACTACGTAGATGGGGATAGATAAGT
TACATACGCAAGCAAACTAAGCGTTTGTCTCGAATACAGCTTTGCGTGACTCTTTCCCAA
CCCAAGAGCCAGAAAATCCAACGATTTTAGGTCAAACTTTCGATTTGCAAGCCGATCGCT
TTATTTCTGATCCGATTGCGGCAGCCAAAGGCGGAGGAACAGCATTTCCAATCTGTCGGT
GCTGGTCCAGTATGTTTCCGTAGAAGTGATACGAATCGGGAAATCCCTGCGATCGGGCAC
ATTCGCGAC
>comp20814_c0_seq1 len=541 path=[0:0-265 268:266-540]
ACTGCAAGTTTCAGAAAAAAAGACTCCTGCGGCTATCGCAATGACTTTTGCGGTCTCTCT
TCTTGGAAATTCGGTGCCATCGAACCTGTGCGAGATCCATCGACTTCATCGTGCGAGCTC
CTCACAAAGCTTAACACTTCTGCTTTACAGTCTACGGGATTCAATGTCGTTTTGGATGGT
AGCCGAAAGAAAAGAACTGTTTCCAACCGTCAGAAAAGAGCATTGTCATTGCCTGCTTCA
GGCTTGTTCCTTAATCCATTTGTACTTGGATCTGAAATTATCACAAGTGGCATCCTAAAT
TCACCACTTCTAACCAAACATGCTTCTTATAACAAAGTTGTGCAGTTTACTTACACGTTC
TATGAAAACGGGCTTCACCAAATCATAATTGCTATGCTGTGTCCAGAAAAGGCTTATAGC
GTTCTTCACCTGAACCAGAATCGTCAGCACTACAGCATGACAAATATCAATAGCAAAGGT
GCCACGGGAAAGAAGTGCTTAGAGATTCATGGCTATCTTGGAGGCTGCAACGCGTTTATA
G
>comp21041_c0_seq1 len=52 path=[0:0-51]
CGGCGGAAGCTTTCCTCCCATGCTCTCAGGCAAATTTTCCAGATCAACGACC
>comp21702_c0_seq1 len=319 path=[0:0-318]
TATTAATTTGCCTGACAATCCATCCAAAGAGTTGGGCATACAAATGCTTAGCTAAACCAT
CGCGTGCTCCACACGCCTGCTCAACAGAAAGAGGCTTGGTAAATATTTCCTTTTTGGTGA
CTATTTTTCTATTGCATAGCCACTTCTGTAGCATTTGGATGTCGATGCCGAGGAGAGAAG
CACACACTTCCAAGTGATTGGCACTCTTTTTGAATTCCTGCGTCGTCAACTCGTCGAGTT
TTCTGCGCAAATGTGACGCTTCCCAAGTGAAGAACGGCGCCCACCACTTTGAAGATTTCT
CTCTGCTCGTTTTCCAGAA
>comp21226_c0_seq1 len=63 path=[0:0-62]
CCCCCGCCAACCCGGACGACCTATCCACATCAACATTCCCCCCAGCCGGTCAAATGGGCA
GCC
>comp21525_c0_seq1 len=78 path=[0:0-77]
CGATCTGTCGACGAAGACGACGTCCATCCAATGAAAAAATTGTCCTTGGTAGCTTTTGGG
AAAGTTCAGGATTGTGTG
>comp20159_c0_seq1 len=124 path=[0:0-123]
TCCTCACACGCCGGACAATTCCTTTCTTGGATTCGTGGTTAAGCCCGGCTCCAGCAATTC
AACAACAAAAAAGAACTACGGAGTGTTGTATGGAAAGGAGGGACGTTTTTTTGTTGGGGC
AGAA
>comp21720_c0_seq1 len=264 path=[0:0-263]
GGGGTTGTTCGCTACGGCGAGCGGGCAAACGTCATACGTATACGTTGTGGACGGATGGCT
CGTCGCGCGCGTCCGGAAGGACGTCGAGTATCTCGCGTTGAGGTTCGGCGAACTGCCGAA
TGAGACGCCGACGTTTCCGCCCTTCGTCAAATCGTTTTCGTACGTTCCCAATCGACGAGC
TTTCTACGGCCAGCTGCGATTGCCGTCGTGGAGCAAGCATCGGGTCGTGACGTCCGCCGT
CGAGTAGCGGATTCAACTTGCAGA
>comp21920_c0_seq1 len=777 path=[0:0-776]
AATATGGATCTTTTTACTCAGACGTTCTCCTTCTTAAATGCTCAACTATGTTTGATTGGA
TGCTTTCAATGGCCAGAACCTGTGGATTGCTTGGTATTAACGCCGCGAGGCTTCATAGAC
GCGAGTTAGAGCCGGCCGTTTGTGCCGAATTAGCAAACAAACATGCAATATTGCTTCTCT
GTGACAACTTCCGTGATGAGTGCCGTTATGCGTTAAGTCAATTTATTGATTCAATTCGGG
GACCGACTGTTCACGTTGTCATCACAACTCAATTAGAAAGACTACGTCTACTGGATCATT
ATACGGTGGATGTGAAGAGGTTGAATGAATCTGAATTGTCAGCGTACTTCAAGGGCGGCA
CCCAAAGAAGTCTTTCAGCAAGCTCTCATGATGCGAAGCTCGCTTGTTTCAACCCAGAGC
AGTCTGTCTCAACTGGACGTGCTGTACGGCCACCCGGCTGCTTGTTTTCTTGCCATGCTC
TATCTTGAAAAAACTCACGCGGGGATATGGGCCCTGAAACCCCAGTATCATGGAGTGTGG
GCTGAATTATATTTTACGTACGGCAAGGACAGGTTGGGTCAGTGGTTGGAGAGAAATAAG
TTGCAGGATCTTCGTGTATATCTTTCTCGAGGAGGAATCACTTCGCTAGAGGAGATTGGA
AAGGCAGACGGGGGTTTTGTTTCGGGAATTGTTCCGGAAAACGACAAGGGTCGGCTTTCT
GCGGCTCTTAACTCTTTGTCGGATGAACTCGACGCCGAGAGACTGAACGTTATGGTT
>comp20194_c0_seq1 len=585 path=[0:0-584]
CGACGAGACCGAGAAACTTGCTCGGCTTGTCGATTTTCTGCGCGGGAAGTCGCAGAACGA
CGAACGCCGCGTCGCCTGTGATTACGTCAAAATCCCACGTGATCACCGTCTCGGCTTCGT
CCACTTCGACGAAAATCTGTTTCGGGTTTCCTTTAGCCACGGTGGCCGACTCGTAGTGGG
CTTCGAAAGCGAGATCGTGATCGTCTTCGATGTACTGCTTGTAGTGGCTTTTCGGAATCA
ATTTTCCGCACGGTATGGAACACTCGCAGGTTCCGCCAAGAAAGCGGGGTATGAATCGCG
GCGGAACGAACTCGGACAGTCCGTTGAGATCGTCGTGATCGTTTCCGGCGTAGATGACGA
TCTTCTTTCGCGTGTTTTCGTCGATGAAGGGATGGATGAGAGCCCATATGATGGGAAAGA
TTCGCGGCGCGCAAACGATCAAAAGTCGGCCCATCGTTTCCGGGTAGTTGTCCTTGATGA
TTTCGATGATGCGACGGATGGCGAAGAGACCCGGGCGCCACAGGTGGCGCATGCCCAAAC
CGTCCAAATCACAAATGCAAATCCACGAGCAGATCGTTGTTTATT
>comp20474_c0_seq1 len=193 path=[13:0-104 118:105-192]
TCCCGTACTGGCAGCAATTAACGGGACTTCGAACCCCGCTCTCCTTTGTTCAGTTTGTCG
CCTTATCGTCCATCTTTCCTGCACTGTTTCGTTCACCGTGACGACTTTTGCATGGTTGTA
ACGGCTGCTGCGTTTGTACACGAGGTGGGGCTCCTGCAGAAGGTCTGCGGCGAGTGGGAC
CTCGACGAAGTAC
>comp20474_c0_seq2 len=141 path=[191:0-35 13:36-140]
CAGTTTCCTGGTCCGGGCAATGGTTGGTCAGGAACGTCCCGTACTGGCAGCAATTAACGG
GACTTCGAACCCCGCTCTCCTTTGTTCAGTTTGTCGCCTTATCGTCCATCTTTCCTGCAC
TGTTTCGTTCACCGTGACGAC
>comp20474_c0_seq3 len=118 path=[0:0-12 13:13-117]
CGCTCTTCCGATCTCCCGTACTGGCAGCAATTAACGGGACTTCGAACCCCGCTCTCCTTT
GTTCAGTTTGTCGCCTTATCGTCCATCTTTCCTGCACTGTTTCGTTCACCGTGACGAC
>comp21655_c0_seq1 len=462 path=[0:0-461]
ACGGTCCGTCTAATCGGCTCAGTACTTGAATGCAAAGCATTCGAACATTGGCTGCGTCCC
ATCTAACAGACTGTTCCAACAAAACGCCGAGAGCGAGCGGGGAAAGTAATTCTAGCGATT
CCTCCGCCATCACTTCGGCGAGAGGAGAGCAAGAGTGGGCCAAATCAAGTAAATAGGGTA
CGGTAAATATTTTGTCTGGTGACTGGGGCTGGATTAACGAATCCTGAAACATGCTAACAA
CCGCCTGCCTTATATCATCTCGATGTTTCGTAATGAGATGCTTGAGTACGTCCACTATCG
AACTTGAGCTGCCCATCTGTTCCTTCCCGCTCAGAAAGTCGGCGAGACCGACCCGCAGCA
GGGCCGGCATGAGAGTGGTTGAAAACATGGCACCGGAATAGGCAAGCATCCACTCAAACT
GACTAGGATACTGCTGGACGGTGCGAAGGAGGAAATTCACGC
>comp20852_c0_seq1 len=366 path=[0:0-365]
CTCCCAACGACTCTTATAATCGTTAACCGATTCTTTCTTTGACCTCACTAACAAAGCGAT
TTGCTCCTTCTGTTCCTTTACCATAGTAGTCATTTCCGTCAACATTGCCGTCGCCTTCGC
TTCCTTCTCACCGACCAACTGAGCCGCCTTCCGATTTCTATTCCCCTCCTCGACCGCCTT
CTCAAAAGCACTCTGAAGCTCCCGAAACCGATTCTCCTCAATTCTCAAACCCATACGAAA
TTCGTCTTCCAGCTCGTCGTAGCGAACATCTTTCTCTCGCAGCCTCTCCTTCAAACCCTT
CACCTCGTATGAAAACCGTTCCCGCTCTCGCTCCGTCTCCGCGCGAAGAATCGCCTTCAC
TTCCGG
>comp20782_c0_seq1 len=1035 path=[0:0-1034]
ATTGGACGCACTCAATACCTAGCCGTCGGAAATTCGCTCGGCGAGTCGGAAATACTTCGG
TGGGACCTCATCACGGAGAGCTTCTCGGTTCTGCGGAAAGTTCCGACTTCCGACGTTCGC
GACGTTTGTTACTTCACTCAGGGCGGCGATCACTACGTCGTCTTCGTCAACGGCAGACAC
GGCGTCAATTCGTCAGTGTACAAGTGGAACAACTTGAATTTCGATCTTCTGAATGGGTCA
ATTCCGACGCAGTCTCCCCGGTCCGCGAAGACGTGGTCGTCCGGAAACGATTTGTTTTTG
GCTGTAGGTGACGACGACGGCGACGTTGAAATTTTCTTTTGGAATGCAACGCTGGAAACG
TTCGGCTCGCAGTCCTCTTCTGCGACCGGTATTGCGAATCGGATTCTTCCCATTACCGTC
GGTGCGAACGTGTATTTGGCTCTGGGATCGTCGAGTGCGACGCTGGGGGAATCGGGAGTG
GGCTATTTTACTCGAACAGGACCCGATACCGATTACGTTTCGCGTTCGGAGGAGCTGATT
TTTGAAGAGGGCGTCGACAGCGTTGATTTTTATGTGGAAATCGAAGATGACGACATGCCT
GAAATAGACGAGAAGTTCGTCGTCATCCTGAACAACTTGGCAGGAGGCGCTCGCTTCGGA
GCTGTCCGCGAAAAAACCGTTGAAATTCTCACAAACGATGATGCTCACGGACTGATTGGC
TTCACTGATTCGTCTCTGTCAAGAGTTGTTACCGAGATGAAATCGAATTCAAAGATTACA
TTGAATCTTCAGCGAGCGGGAGGAACGTTTGGGGAAGTCAAGGTCAACTGGAAAGCATCG
GGAGTGGCCATCAGTGACATTTCGCCGCAGGCGGGTGTTATTACTTTCGCGGACGGCATC
GCCAACGAAACACTGGACTTGGACATTCTCACCGACGACATACCCGAAATCGCCGAAATG
TTCACGATCACTCTTACGGACGTCGTCCCTCCCGGCGGAGTTACGGGATCGGGCTCGGCT
CCCGGCGCGGAGAAT
>comp21719_c0_seq1 len=365 path=[0:0-260 335:261-364]
CGCTCTTCCGATCTGTCGGATTTCATCTTTTCCATTTTCTGTTCCTGACTTGTCGGAACA
ATGGATTCCTCCTCTTCTTCCTCTTCTTCAGCCAGTGTTGGCGATTTGCAGTTGCTTTCG
CTCAAATCGAGAGCCTTTTGAAGGCAGCCAACCAAAGCGTTGTAATCTCCATCATCTTCG
CTCTCCGAGTCGCTGTCGACTTCGAAACTGTCTCGCTGTGTATAGTAGGTCTCTGCTTCC
AACGGATCGTCGGGAATTTCTTGCCATGCTACTTTCGGTGAAGATTTCGCTGCGGAAGGA
AGAGAATTATCCTCATCGGCTGTGGACAGTCCTGATGAAAGAGACACTTCCGAAGCTGGG
AAATG
>comp21719_c0_seq2 len=335 path=[0:0-260 261:261-334]
CGCTCTTCCGATCTGTCGGATTTCATCTTTTCCATTTTCTGTTCCTGACTTGTCGGAACA
ATGGATTCCTCCTCTTCTTCCTCTTCTTCAGCCAGTGTTGGCGATTTGCAGTTGCTTTCG
CTCAAATCGAGAGCCTTTTGAAGGCAGCCAACCAAAGCGTTGTAATCTCCATCATCTTCG
CTCTCCGAGTCGCTGTCGACTTCGAAACTGTCTCGCTGTGTATAGTAGGTCTCTGCTTCC
AACGGATCGTCGGGAATTTCTAGAATAAAGCAGAGTCGTACAGAGTCGTACTCGTTTGTC
TAGACTTAAAACGTTTCAAGTACAAACAGTTTATC
>comp21588_c0_seq1 len=715 path=[0:0-714]
TGCCTACCATTAATTATTTAATTAATTAATTAAAATAAAACCGATTTTTTCAGCGGTATA
GTAGCATCTTGCTTTCGTTTCTATGCCTTATTAGCCCTCGCCTGTTTTCCTGATCTACTT
CTTTGGCCACTTACCTGGCCCCTCGAAGAAGTCCTTCTGTAATTCTCCAACGACGTTCGA
AGCGACTCCTGTCTCACGTCGTCAAACGTCGCTTGCATCTCGGAAAATAGTCTAGCTGCG
TCCTTTCTCAGCGATTTCCCACGAGTGCCCACAAGCGCAGCATCTAAGCTTTCTTCGACT
GTGCTAAGATTCGACTTCATTTCAGCCAACAAACTATTCAACTCGGCCACTCTCGCTTCC
CCTGCACTCGTTTCCGCAGCGGGAGCAACTGTTTTCGACGTCGCTCGCGTAGACGACCGC
TGAACTTTCGGTCTCGTTGTTTTTCGCTTCGACGACAGCTCGCATGAGTGCATTGTCAGT
GATTGGTCGACAAGTCTTCTTAGACTTCGAGTCGTTGACTGAAGATTGGAAGGAAGATGA
ACCGACGGATCGTCTTCGGCGTCGTAAAAAATTCGATAATCTTGAGGAGGCAAGTTGGCA
GCTGTCTCGGTTCCCTCCACAGTTGCCGGGGGACGATAAGCGGGACTTCTTGTTCTTTCT
TCATCTTCCTCCTCACCCACGTAACCCTTTTCGTTCACCTGAGTCAAAAAAACGC
>comp20666_c0_seq1 len=160 path=[0:0-159]
CGGCGTTGCAACAAAACCGAAGATGAGAAAAAGAAAAGCGAAGAGCAGGGATGCGCTCTG
GAGCAGCCCAATCAAAGGAGAAAACAGCGAGGTGAAATCAGTGCGATCGATGACCGATAA
TATCCCCAGAAGCCCCGGAAACCAGCTGACGATGGTCAGA
>comp20751_c0_seq1 len=903 path=[0:0-833 834:834-902]
GTGAAGACTTTACAGCAAGAAGGTCAGCTACCTTTGAAACCCACTCCTGTGTGGGCTGGG
TCCGTGTCAAAGTGCCCGTACAAGTGATCACAAAACCATGATTTTTGACGTCAAAATTTC
ACCATTTTGTTTTCATAACAACACTTCCGTGTAATAACATCATTTATTGTCATAAGTACG
CTCCCGCGTCGTTCAATACCGCAAAAAGAGCAAAAAAACAGATCACGCCAAATCAGAATA
GATAAAAATCAAAATCAACACCCCAACAGAAGTCATTATTTCAGCCGTTCAGCGTTCGCC
GAGAGAAAACGACTCCGCCTCGCTCGGCTTCTGCAACCACTTCCCGCACCCAGACGACGC
CAAATGAGCATAGAGCGCCGCCTTCAGCGTCTGATACTCAACCGCATTCCCCTTCGTCTC
CCCGTACGTCCCGAGCTTCTCGACGCCCGTCAGTTGCCCGTAAATCGCCGCGAATCGACG
ATAGAGCGCCGACTTGCTCACGCGCGACGGCGCGTCGTCGTCGAGCCGACGCCCCGTCGT
CGCATGAACGATCTCGACGACGTCGCCGTCGTGCTGAGACCAATTCAAGCTCGCGTTCGT
CGCCTTCTGCGCCGAACGCGAGCGATTGTTGGCGTCAGGCACGGCGCCGAGTAGGGGATG
ATTGACGCGATAGGGCGCCGGCGCGACGAGCCCGTCCAAGCGACAGCAGACGGCGCGGGC
GAGATGGGCGGAATGATAGAGCGATCCGAGAGTGAGCGAGCTCATGTAGACGGGTCGTAT
GAAGTGGGCGAGAAGCGAGCCCTGGAGACCGAGAACGTTCCAGCGCGCGATTTTATCGCT
GCACGACATCGTTCGCAGGCGTTGCCCCGTCACGATGCCGTCCCACGTCATCGGCGCGTC
GTC
>comp20751_c0_seq2 len=138 path=[834:0-68 951:69-137]
ATCGCTGCACGACATCGTTCGCAGGCGTTGCCCCGTCACGATGCCGTCCCACGTCATCGG
CGCGTCGTCATCGCTGCACGACATCGTTCGCAGGCGTTGCCCCGTCACGATGCCGTCCCA
CGTCATCGGCGCGTCGTC
>comp20210_c0_seq1 len=750 path=[0:0-749]
GCCCAGTCACCGCCGGATCGCCCATAAAACGCATAATCATTTTAAAGAGAGCGATCGCTT
CTTGATGAAAATAATCGTTGGGAAGTTTGAGAAACGATTGGGTTATGGGCTGCGTTTTGT
AGCCCAGCGTGCTTCCCTCTTGGAAATAGGCGCCGGCGAATTTGGAGAAGGCGTAGGCGT
CGACGTCGTCGGGTAGTTTGGTTTTGCCGAGTTCGGTTGCGATGAGCTCGTTTCGGGCTG
CTGTGAGACCGCGTTCGGTGTGGGGATGCCTCCAACCTCTCGCTATTGAGTCGAGAATGA
GCGCCAACTCGGGCGGAATTTCCAAGCTGGTCACATCAACGACGACTCGATCGTAGCTCA
CCGGAGCAACCGGTCGATCATGCGACAGATCCAGATCCATGCTCGCCAACGCGCGCTTTC
TCGCCTCCTCTTCCTCCTGCATGCGACGCAATTCCTCCACCTCCCGACGACGAGCATCGC
GAATCTCAATATATCTCTTTCGTTGGAGTCGCATTCGTACGAACGCCTGCAACGATATCA
CAGCTTTTCGGAAGGACAGGAAACGTTTTCTCGTTAGATAGGCCATAACCCATCTCTTGA
TTGTCAAAACAGCGTTTCTCAATTTTTTGTAGCGGAGACGAGCTTGAAATCCTCGAACGT
GCTTCTGTATCATTATGACGACTTCGCGGAGTCGAATGGCTCGCGCTTCTTCGAGTTTCT
GCTCGGTTTTCTCGCGTAGAAACACCTTCG
>comp20539_c0_seq1 len=514 path=[0:0-513]
CGACGCCAAGGGGACTTCCTCGTAAGGAGGCGGAAGCGTTGATGAATTAGTGGGCGGGGT
CGCCGAGGGAGACGCTTCGATTTCTTTATAGGCGGGCGGGGGACCGTCGAGGGATCCTAC
AATTCTGTCGCGGCGTCGTCGGAATTCTTGGAATAGGAAAAAGAGATTGGGAAGCGTGTT
TTTGATGTCGATTGACGCCCGTTTCATGTCGCACGCCTGGCACAACTGGAATATGTTACA
ATTTAGCAAATAGATACCGTATCCGAATTTTTCTCTATGTTTCGTTCGTGCATACAAGTT
AAATTCTCTATCTCCATCTCCAAAATCACTTCGTATGTGATCCTTTATTATCGACATGGA
TCCGTTTGCGGTGACTTCATAACGCAAACAAGTATTCAATGTCAATGACATGACTGAAAT
CAAGTGAACCACATAACCCAGAGCGGCTCCCACTTTTACATCATCAAATCCTAATTTAAT
TTAAAACAATACTATGAGATTCCGCTTTGATTTG
>comp21637_c0_seq1 len=249 path=[0:0-172 173:173-248]
GGTGTGCAGTTGAAAAAAGGAACGTTTTCTCGCCGCAAATCAAGATCAATTTGACTGCTC
AAAGAGCCGACCATTTCCCCTGCAGCTGCTGCAACGCACTGTTTTGTTTCGGCAGCCTGT
TATCAATACTGTTTGGGTGCCTCTTCTGTGTCAGTTTTTTATAGAAAACGAGTCGATAAC
TAGTCCACATTGCTCGCGTTTTGTGAAGGAAACCAGGGAAGGGGCGGGTCAATGTGGAAC
TAAGTTGGT
>comp21637_c0_seq2 len=116 path=[250:0-39 173:40-115]
CGATCTGTTCGATCCGCGCCGAAGCTTATTCCTAATGCACCGATAACTAGTCCACATTGC
TCGCGTTTTGTGAAGGAAACCAGGGAAGGGGCGGGTCAATGTGGAACTAAGTTGGT
>comp21567_c0_seq1 len=297 path=[0:0-296]
GAAATCCTGTAAAACAACCGTTTCAGCCGATGCTTCAATTGTTTCAAATTTTTTTCCTGG
AGTAAGCCACTAACGCGTAATCAGACGTAGGTGACGAAGTCCTATATCCAATCGTACTGG
CGCCACCTTGAAAAATCTTTAACGTATTTTGTATTTGCTGATCATCAGTGCAATTTTCAG
GACGACGTCCACTGTGATCTCGTACAAACGGATCAGCTCCAGCCTCCAATAACATCTTAA
CAGCTACAAGAACTCCGCTTCCTGCGGCTACATGAAGAGCTGTCGAACAGATCGGAA
>comp21243_c0_seq1 len=114 path=[49:0-58 147:59-77 36:78-113]
TCTCCTCAATGGCGGCGTTTGAACGAGTGGGGAGGAACCCAACGGTTTTCTGCTCAGGGC
GTTGTTCCAGTTCAGAACGAAAATCGCCTCAATGCGGCTGTTTTTTACTCATCA
>comp21243_c0_seq2 len=72 path=[0:0-16 147:17-35 36:36-71]
AACCGCTCTTCCGATCTCGTTGTTCCAGTTCAGAACGAAAATCGCCTCAATGCGGCTGTT
TTTTACTCATCA
>comp20178_c0_seq1 len=75 path=[0:0-74]
GAAAAAAAAAAAAAAACCTGATTTGAAAAAAAGAAGGAGAACCAAAACCCCCCGCCGTTG
CCTTGACCACTTCCG
>comp21979_c0_seq1 len=96 path=[0:0-95]
GGCACACTGGGAAAGATGGTGGGTCTACGTTCCAAAATAGAATAGTCGAAGGATTGCGCT
CGACGGGCTTCCACCGATCGGAAGAGCGGTTCAGCA
>comp20214_c0_seq1 len=235 path=[0:0-234]
TGAAAACCGTGGCGATCGGCTGGATCGCCGTCATTGCCGGCAGCCTAACTCTTCTAGTCG
TCGCCAAACGCGACATCGATCGGCGACGCATCGCTCGTCTGTTCGACGCGAAAACGACTC
GGAAAACGACCGAACGCGAACACTCGAACTAAAGCGACCTCTTTTAATACGAATGCTTCA
CGGTTTAGTATCCTCGAACGCGATTTCGTCATCGTCGTCGTTATCAGACGGCGCT
>comp20534_c0_seq1 len=69 path=[0:0-68]
AGTATCAACTTGAAAAGCAGCATTCTCCAAATTTCCGCAAGAAGCGAAGTACGACTGATC
ATTTGAAAC
>comp20250_c0_seq1 len=392 path=[0:0-391]
GAGGTCGTTATTATTGATCGAATCGACGTCCACGATTGTAATTTTCAAACTGAAGGAATT
TTTCCACGCACCGACAAAATCAAAAGAAAACGGATTATTCACGCCGTTTTTCAGCGCATT
GTTGCCCAGTGAAAATTGGACGTCATCCCCAAATTTACCTGTCGATCGAATCCCGCCCAG
GCATCGATTGTCGTCACTGGGATTATATTCCCGATAGCAGATCTCAAACATATTATCGCA
AGTGTCGACGGTGCACCAAAATGTCGCAACGGTTTCGCAACAGTAGCCGTCCGACAGTTT
GCTTTCCGGATTCCTATATCTGACGAATTCGATTTGAAGAGTGCCGCTGCTTTCGCCGAT
GTCGAGTCTTGAGAGCAAGACAAGGAAAAAAG
>comp20974_c0_seq1 len=131 path=[0:0-130]
CGTGACGCTACTAGAAATATTTTCGTGATAAGCTATTCGCTGAATCGTAACAAACTTGTA
ACATCAGCTTGGCAGATGGCTTAGCCAAAGCATAAATAAACATTTGTTTCCTTCTCCTAG
TAGTTTCGAAT
>comp21677_c0_seq1 len=128 path=[0:0-127]
TTTTCTCTTCGTTTAGACTGGTGAAACAACATTTTTCGACTGATAGCCGCAATAGAATGC
TTAAATTCATCAACACTTGAACAGCTGACAAAAAACGCAGCCTCGTAGAAATCGTCGTTC
TCGTGAGC
>comp20003_c0_seq1 len=864 path=[423:0-450 9:451-863]
GAAGCCCGGCACGATGTCGAACTCGTCGCCGAGATCGAGATCGGCGGTCAGGCGCTCGGC
GTCGGCGTGGTACGCGAAGTTGGTCAGCGCGAGCGCTCGCACGTCCGAAATGCCGGGAGG
AAATTTTATCGCGTCAACCGAAGCGGCTTTGGCGACAAACGAGTCGAGAAAATCGCCGAA
CGTGTAGGCGGTCGAATCGCCGCTGTGGAAGGATACGGAATTGGCGTCAATTTCAATGAG
GAATTGGACGGGGTCTTTGGCTCGGACGAGAGGGAGCTTGGCCGAGAGCCAAACGCCTTC
GGCGAAATCGTCGGTCGCTTCGAAGAAGTCGGCGTTGAGGCAGGAGGGAAGTTGATTTTT
TGCCGATGCTGTGGAGTAGAGGAAGTCGATGGCGGGCAGAGTGAGAGAACCGACGACGGG
TACGGAACCGATGTTGACGTTGGACAGCTGGGAGACGAGGCTGCTCAGGCGAAACGATTC
GAACGAGATGGCGAACGAAATAGCCGACGTGGCGCCCGCGGGGCGATTGTAGAGCGCCGT
CAGGGGAAACGCTTCCCAACCGGAGACGGAGGGCGAGCCAGAGAAGCAGAGCGCGTAGTC
GCCGGTCGTGGGATCGTAGACGGCGGTGAAATGAGCATCGCTGAGCGTGACGTCGTCGAG
ACCGGCACCGTGGCTCAAAGCGCTTGACTTTGAGACGGTGTTCAGGCCGAGTGCTGAGTA
GAAACCCGGTATGTTGATCGACTCACTTCCCGGAGCGCCCGTCATTGTGTAACTTCCTTC
CGCTTTCGTCATCGACATGAATACGGAAAATTCGCCGACGACCCAAACCCCGGATACTTC
GTAGGATTTCAAACCGAAAGTCTC
>comp21856_c0_seq1 len=269 path=[0:0-268]
TATATACGTCTAGATTCATTTTGGCTCCGCTGATCAGGGATACTAAGTAGCTAACGAGGC
GAATGTTTTCTTGGACGACAGCCAAGTGAAGTGGCGTATCTCCATCTTCGTCCTGCAATG
TAGCTAAGTGGCATTCGGTTGCCGAAAATAGAAGCGATGTTGCATTCGTCGATTGGGGTT
GAATTTGACTTTCTGACGTCACTTCTGATTTTGTTTCCGGTTCCGGTTCCGGTTCGGTAT
CGCTTTCTTCTTGCGAACTGACTAGGATT
>comp21735_c0_seq1 len=197 path=[0:0-196]
TTATAGTACGAAGCGACGGCGTTATTGTGCATAACGCGCGGATCGAGTGGTCGAAATTGG
GTCAAATGCAGCAAGCACGTCACCGCGTTCGAATAGTTCTTTCCTTCAAACTCGGCATAC
GCTTTGCTGGCCAGACTGCGCTCGCGATCCTCTTCGGAGGCCGAATAATCGGCGATCGGC
TCCATTATCTACACGTG
>comp20420_c0_seq1 len=239 path=[0:0-52 53:53-76 77:77-238]
TGGCGGAGTCCCCACATAATCCGCTTCATCGATGCCTACCCGTACCTCGATGACGAGCTC
TGCGGCGTTGGTATAGCTACCAGCTTCTGTTCTGGTGGAAGCCTTGGCGACTACTTGCAA
ATAGAATCGCGCCCTATTTCCCAGCTTCTGAGACTCGAGTGGTCTGAGCAGCTAACCCTC
GGGACTCAGTACTTGCACAGTCGAAATATTGTTCATCTCGATTTGATACCGGACAACGC
>comp20918_c0_seq1 len=166 path=[0:0-165]
CGGTAGGTCTTGAAATTGCGAGATGCGATGTGCGACTCGAATGGGAAGCTCCTGCCTCAA
AAATCGAGCTGTTTTCTGTAGGTATCGCTCGTCTTTGGGCCGTCCACCGTACATAAGCTG
GCGAGGAGTAACTCGATTCGATCTCTACGATGAACGAAGAACAACC
>comp21042_c0_seq1 len=439 path=[0:0-438]
CATCCCGGGATCCTCTATGTTCAATATCTGAAGTTTGGCATAGGCCAAAGTATCGTTGTC
TTCCTCAATGATAAACATGCGCGAATCAACGAGTACAACGGGGGCCCTTTCCTCGACGAA
AATAACCTCGTTATCGACGCCAGCCGAATCTCCGCTTATATCCAAATAGGGTCGATCGTT
GACGCCGACGAACGTGAGTCTCGACACGGCAATGATACTATCGTTGCGTCCGTCATTGAC
GACGAATTCGATTCGCCTTTCCCGCTGATCAGGGTTCCCCGGTCGAGCGTAAGTATTATT
GTACGAAACGGTGGCGATGACTCGGCTGAAATTCGCGACCGTGTCGGGGCCTTGAAGCAG
AAGTTCGGTTCCATTGTACGACACCGAAATTGCCGTTCCCGTCGAATCAGCAAGAAGAAT
TTCGCGGTCTGAGTCGGGA
>comp21073_c0_seq1 len=101 path=[0:0-100]
CGCAGATTTGAACAATTGATCAATTGTATGCTTTGATGTTTATGTACTTTGTCGATTCTC
GCTTTTTCCCTTTGCAGCTGCTTGTATGATCAGAAAAGAGG
>comp20423_c0_seq1 len=220 path=[0:0-219]
CGCTCTTCCGATCTGCCGACGATTCGAATTTATCTTCCAAACTAACTATGTGTTGGTGAG
GACAGACGTCTTCTAGAGCTCGAACCTCGTCCTTCACCGTCTTCTCGATGTCGGGATCCT
GCGTCTTATCGACGATTTTCGCGGCGAACGTTAGGCCCGTCGATTTCGACGTGCATTTTC
GCACGACGCTTGATAGACCTTGGCCGAGAATGTCTCCGGC
>comp20240_c0_seq1 len=370 path=[0:0-369]
AGCCGACCTATATGCAGTGTATTGGGACCCATCATCACAACTTATAATGCAGAGAGGAGA
TAATGGATTAAGCCACTGGCCTCCTTTTTTTTTCTTTCCTTTCACTGCGTTTGCCGCTCG
ATCCGTGCTCTCGCTGATTTTATAGTCTACCTTGGTTACCGTTCGACTTTCCATGGCAAC
GACGGGATGAGAAGGCGCCAAGCAGACTACGCACACATTATTTGAGTGCTGCAGAATGCA
TGCGTCTTCACCAACGCGGTTTTTTACATCGACAGCGTATGCTCGCGTAAAGTAGCGATC
GAGAAACGAGACACGAGACGCAAAATCGGTGACGCCGAAGTCAGAGAGAAGTTCATTCAT
TCTTAGCGTG
>comp21144_c0_seq1 len=130 path=[0:0-60 79:61-129]
GACAGTGCAAAATGTACGGAGGTGTTACGCAGGCACAGATGGGTATTCCACTCAAGTGTC
AGAGCCTTGAACCCGTTCCCTATATCGATGCGATAGCCCAGTTGAAGGCGACTTGCTTCT
GCGTTACGCC
>comp21144_c0_seq2 len=84 path=[0:0-60 143:61-83]
GACAGTGCAAAATGTACGGAGGTGTTACGCAGGCACAGATGGGTATTCCACTCAAGTGTC
AGAGCCAGATCGGAAGAGCGGTTC
>comp20594_c0_seq1 len=338 path=[0:0-337]
GATACCGCGAGCCGGAGGAAGAGGGGGAGGGGGAGAGAGTGGAGACTCGGGCTCAGAGAG
AAGAGGCCCCGGCCGCAGTTGCCGGTTTGTCTTCGACCGACTCGGCTTCTTTTTCGCCTC
CGGAGCAAATGACGACGTTGCACGGGCTTGGGTTTGAGGCCGAGGCGCAGGAAGTCGAAC
CGGAAGCGCCGGAGAGGCGACCTCACGAAGAGCTTACTTTTCACGAAAAATTGAAGCACA
TGAGTAAAAGTACGCGGAAGAAGTTTAATCAGCTGGCTCAGTTGTTTGTGAGAAGAAAGA
AGAAACAGTCACATCTCGGATCGTTTGACGCCGCTTCG
>comp21840_c0_seq1 len=317 path=[0:0-316]
CTACTCTTACAGGATCATTAGGAGATGGAAGCAAGTCATCTTACACAATGTGTACTGTAC
TGCAGTTACTCCAGGAAACAGCAGAATCGCTTGCAAACGCTGATTGCACTAGTGCCCTTC
AAGAAAGTTCAAAACTAGCGACAACGTTTGTTTTGTGGCATTTTATTAACCACATTGGGC
AGAGGAAGCTAAGCACAGATGACGTTAAAGCAGTTTTGGAATGCTTAAACACGGAGGATT
CGTCTAACAGTACTCTTCCAAACTTTTCAAATAGACTCTTTCTTTACAAGCGTCTAGAAA
GTAAATTCAGAGGTTCT
>comp21367_c0_seq1 len=362 path=[327:0-43 32:44-361]
TTCCTGATCGATATCCACCAATATCCGATCCGAAATTAGCATATCCTGCCCACGATGAGA
GTAAATAGCGTTTAAGAGCCTCTTGAAGTCCATCAAACGATGGATCCTGGTCTCCTACCC
AACCGGAGTACATCACTCGTTTAGGGCTGAATTCAAGGTAGAGAAAGTTCCACCCATCAA
CTGGTCGCGACATAATGAGTGTGTTAGAGCCTCGCTTAGTTCGGGTATAGTCAAAAAAGT
CTCCGTAGTAGTCATTGGCATACTCGCGGTAGGACACCCTGCTTTTGTTTCCTTGAGGGA
AGAATACCTCTAAGATGTACGGATCCGAGCCATCGCACTTCCAGCCTCCTGCGCACATAG
AG
>comp21367_c0_seq2 len=350 path=[0:0-31 32:32-349]
GAGCTACTTCAGTTAAATACTTTTAAGTTCTACCTGCCCACGATGAGAGTAAATAGCGTT
TAAGAGCCTCTTGAAGTCCATCAAACGATGGATCCTGGTCTCCTACCCAACCGGAGTACA
TCACTCGTTTAGGGCTGAATTCAAGGTAGAGAAAGTTCCACCCATCAACTGGTCGCGACA
TAATGAGTGTGTTAGAGCCTCGCTTAGTTCGGGTATAGTCAAAAAAGTCTCCGTAGTAGT
CATTGGCATACTCGCGGTAGGACACCCTGCTTTTGTTTCCTTGAGGGAAGAATACCTCTA
AGATGTACGGATCCGAGCCATCGCACTTCCAGCCTCCTGCGCACATAGAG
>comp20023_c0_seq1 len=419 path=[0:0-418]
TACAGAGTAGCAGCTTCAGTACCTCCATCCATGGATTTCTTAGCCCAAGCTGGAGATTGG
CAACTTTGCTTGAAAATCCAAAATCACTGCCGCTTTGAAATTCTTTTTCCGGAACTTCCG
TGCGACTGCAGACTGCTTCTCAGGGCTGCACATTTTGACTTGTCAGAAGAGGAAAAGCAA
GAAAATGAGCAACTTAAACAAATTTTCTGTGACACCGTCATTATTGAAAACGATGACGTT
CTATTGCCTCTTGACGGGCGCCTTCCGGGAAAGTTTGACATAGATTACAAACGAAAATGT
AGAAGAACCATGTACGAGCTCTCTGATTTTGAAATATGCATAAGTTACGAAGAGGAAAAC
GACAAGAGAACTTTGTTTCCAGAAGCGACATCTGACCTTCTTGGAGATGTTGTCAAGAA
>comp21397_c0_seq1 len=191 path=[0:0-190]
GGCTAAAACAACATTCCAAGACGTACTCTGTCTGCTTAATACGTCCTTATCAGCGGGAAA
AGAAATCGAAGTCTTCCCATGTTTATCCGGTACCCTACTGCAGCGTTCAGATTCCAACTC
TTTGCGTCTCTTCTCTGATAAACCTGCTTCAAAACTACCATGCCGTCTTCTCTTGGTTCT
ATTAGCCTTCG
>comp20887_c0_seq1 len=171 path=[2:0-170]
CGCTCTTCCGATCTGACGGACACGACATCGTTCCTGTTATCACCGAGACAATGCTCGCTT
CCGAACGATTTGCGCGACTGAGCGAGAGTATCACGAGTGCGGTGAAAGCGGCTGCCAATG
TTCTGATACAGGACTACACGAGTGGTCGAGATCACAACCCGGATGTGTTGG
>comp21710_c0_seq1 len=51 path=[0:0-50]
CTGTGGGCCTCCGCTTGGGATCCGCTGTGACCATCTCAAGACTTAGCCGCT
>comp20059_c0_seq1 len=390 path=[0:0-255 435:256-311 312:312-389]
TTTTCGCTTTATTACTATGAATTGTATTTTTAAAAATAGTTTATTCTATTGATACTATTT
TTCATGCCACGGGCAGTCAACAGCAAGTGCGATGCATGATACTCCTGATGACGCAACTGC
GTACTGATAAAGAAGCCTACAGAAAGGATTAGTTGAAAGCTTTCGCGCACCCCAGATTTT
TGAAGATGAAAAGTCGAAGCTTTTAAGTATGACGGTAATTTTTATTGATTCCATAATTAG
CGCTGCTTCTGAGGCTCCTAAAGAAAGATTGCTAGTTACTCAGCACGTGTTCTTTGCCAA
TGCACGCCAGTACTTCCGCTTAGTTAATTGTTTAACTTTGAGTCGTAGAACCTGACTTTC
AGTTTGAGCCTTCTCTAAAACGAACAGCCT
>comp20059_c0_seq2 len=334 path=[0:0-255 312:256-333]
TTTTCGCTTTATTACTATGAATTGTATTTTTAAAAATAGTTTATTCTATTGATACTATTT
TTCATGCCACGGGCAGTCAACAGCAAGTGCGATGCATGATACTCCTGATGACGCAACTGC
GTACTGATAAAGAAGCCTACAGAAAGGATTAGTTGAAAGCTTTCGCGCACCCCAGATTTT
TGAAGATGAAAAGTCGAAGCTTTTAAGTATGACGGTAATTTTTATTGATTCCATAATTAG
CGCTGCTTCTGAGGCTCTTCCGCTTAGTTAATTGTTTAACTTTGAGTCGTAGAACCTGAC
TTTCAGTTTGAGCCTTCTCTAAAACGAACAGCCT
>comp21536_c0_seq1 len=429 path=[0:0-428]
CATAGTCCTCCTGGGCAGCAGCCAAATAAGCGGCAGCATCTTCCAACTTCAACTCGAGCC
CAAGAGCCGTTTCTTCCATCGTCTGCATTTCCGCCTTGAGTGCATCCTCCCGAGCTAACG
CCTCAGCAAACTCGCTCTCCAACTCCACTTTTTCCGTTCGGAGATTTCCCAAATTTTCCT
CAGCTTCTGCTTGGCTCAACTTTATAAGATCCAGCTCGTCTTCGGCGTCCTTCAATCGCT
GCAACGCCTCTTGAACTTCTGCATCGTTCTTTTCTTTTTCTGCCGCCAGCAAACTAGCAG
AATCTTCCAATTTGAATTCAAGTCCGATCGTCGTTTCCTCCAAGTTGCACAGCTCGATTT
TGAGCGATTCTTCCCGAGATACTGCCGAATCAAAGTCACTCTGCAGCTCGTCCAATTCCG
CCACTTTAC
>comp20189_c0_seq1 len=59 path=[0:0-58]
TCGATCCGCAAACCATCGGTTTCGCAGTCAAATAACGAAAATCCGCTACATGCTGATCC
>comp21729_c0_seq1 len=209 path=[73:0-130 18:131-208]
ACTCTATCTTTTCTTAATGTTTCTCTACTGGAACGGAGGCGTTGTCGTGGGAGATAGAAC
CAGTCACGCAGCCTCGTTCCATCTAATGCAAATTCTCTACTTCTATCTCTTCACTCTCGC
CGTGGGCTTGCCTCAATTTCTAAATCCCCAAAATTTGAAAAAATCCATCAGGACCGTTCT
CCGATTCAAACTGAGACTTCTCCTCCCCG
>comp21729_c0_seq2 len=96 path=[0:0-17 18:18-95]
CACGCAGCCTCGTTCCATCTCAATTTCTAAATCCCCAAAATTTGAAAAAATCCATCAGGA
CCGTTCTCCGATTCAAACTGAGACTTCTCCTCCCCG
>comp21407_c0_seq1 len=153 path=[0:0-152]
AGGGCACTGAAGAAGTGATTACTATAAACACAGTACAGTAAAACCTCATTTGTAGAAAGT
ACATGCATCAATTTAGAGTGTAAGTGTAATATCTCATCATTCAAATACGTCATCACCTCC
ATAAACTCTTCGTCACTCCGGCGGCTTGTTCAG
>comp20035_c0_seq1 len=142 path=[0:0-141]
GAGAGAGAAAGAGAGAGAAAAGGAGAGGGGGATCTGGTGGTTTTGCCCTCATGCAGAAAA
TTTTCCGGTAGTAGAGGCATGGTCGTTTTGGGTGGAAAAAGACGCAACTTTTACCATAAA
AAGGAGTCGTCGATTTTCGTCG
>comp20730_c0_seq1 len=491 path=[0:0-490]
GAATGTGTGGAAGTCAACGAATAGGCGCCACAGTTGCTTCCGGTTTCTCTTGTCCATTTT
GAAACCAACTTCCGTTGGCTTTCCCGTTGTTGAGTAAAGTTCCAGAAAAAAACAGCTACC
GCTACAATGACTTTTTCGTATCATGATCCAAGGAAATGTGTTGATTCTTTGTCCGTCTGC
GTAAACAGAAACGCCACCTATGCCAATTCCGAGAGATAGTTCCGAATTGGATCCGTCGCC
GTCCGAAGCTTTGAAAAAATGAAGTCCATATGCCTCCAGACGATAGCAGAGTCGAAGTAT
CTCCTTATCGCATTCGCTAGCACTCAAATTTCGACAGAACTCCGACCGATGCAACTCCTC
CATCTCTAATTCTATTTCGGGAGTCTGGTTTGGGACCAAGCAAAATTGGCTCGAATAGTT
CTCTTCCAAAATTTCGCTCTCGGCATCGCCGACGTGGATTTGAAGAAGATGAGCGCCGAT
CTTGACGAGAG
>comp20327_c0_seq1 len=138 path=[0:0-137]
AGTCAAGGATGAAATTTGGGCAGCTCTCTTCCTAGCGCTAGGCTAATCTCCGCAACGAAG
CAAGAGAGAGCTTGAGATGAGTCAACGACGAAACTTGGGCAGTTAATTAAACATACTTTT
CATCAATAAAATTTGGAC
>comp21591_c0_seq1 len=262 path=[0:0-261]
ATCGTCACGTCGGGAACGATGCCCTTCCTGCAGACGCGTATCGCCGTTACCGTCAATCCT
GGTCTTGTCATCTAGCACGGAGGGATGGTGCTGAGCAAACTTACCGGAGAATGCCACTTG
GAAGCGCTTGTTGAGTTGGTCGACCGCAACAAGGCGATTGACGTAGTGATTCGGGGCCCT
GCGAATTCGGAGCACGAATGCGCGCAGTTTTCGAACGAGATGAAAGACGCTGTTAAAAGA
TACTGGACGACGAAAGTCCCGC
>comp21330_c0_seq1 len=213 path=[0:0-212]
CAAGAGATTACTGCCGTCCTTGTCAGTAGCTGAAATAACGGCCGCCGCGTATCCAACGGT
GACGTTTTCCGCTACTGAGACCGAGTAATTCGACTGACTAAATTGGGGAATAAATTCGTT
GTGAGGAATGACGTGTATGATGATGGTAGAATTCGTCGCCAGGGCCGGCTGCCCCCGATC
AGAGCACTGCGCAATTAAAAAGTAAACCGATCG
>comp20064_c0_seq1 len=845 path=[0:0-844]
GAGAGCGCGGACGAGTCCGCAGCAGCCGAGTCCTTGTGTGAACTGAAGGCAGTGATTGAT
CGATTCTTCTGCGGCGTGAAATAGCCGTGGGATGGAGTCGGCTACGAGAGTCACGGTGTC
TGTTAGACCTTGGGCCTCCAGACTAATTCCTCCTATGTCGTCGAGGAGACTATCTTGCTC
TATTTTGCTGTAGTCAAGTTGAAATTGAACGAAGGGGCCATGAATGGCTCGAAGCAACGA
AACGATTTCCCCGTCAAAAGTTTCTTTTGGCCTTAAATCGGGCTTCGAAAAAGTAGATTC
TATCGATTTTGAAAACCGTACGACTGCCTGTTTGAGATCTATTAGCAGCGGTAAGGGATT
GGGTAGAGATACGATGTGTTGGGAAATGCAGTGTTCGATTGACGGGTCAAGACTGCTTAG
GGTTTGGTTTAGCGTCGAGCACAGAGTCCTCGCTGGCTGGCTAAACACCTGACTACACCA
CGACAATTCCGAATGCCACATGGAGACTACTTCGTCCAAGAATTCGGTAAGCCAATCCTG
CATCGGCTTCTCGCTCTTTTGACCTTGCAATTTGAGCCAGAACTTGCACAGACGATTCTT
GTGCGTTCTGCAATAGTACAACTGCAGCTGTTCCTCTCGTTTCAAGCTCGTGAAGATTTC
CGCATAGTGCTTTGCCTCGTCCAGGTTATGAGAATTGAAGGCAGCGACCAGTCTCGGGCT
CAATTTCGACTCGAGTTTGTTTTTCAGCGACTCGAGTTTCTGATGACGATCGGCGTAGTC
CGGAATATCGTGCAAAACCATCAAACTTTTTTGCATTCCCAACAACTTGTCAAATATTGC
GGAAA
>comp20349_c0_seq1 len=297 path=[0:0-296]
GGCGAAGCTTTTGAATCCATTTCTCTCGCTCGCAATGGACAAAGTAATTGCCATATTCGA
CGAATCTCAGCGCAGCCATCAACTTCACAAGAAGCTCGATCAAAAACTGCGGTCGCTCGT
CTCAAAAGGCGACTTCGAATCGATTGACGAGCTCTACGACGCCATTTTCTCCTGCCTGCG
CCACGTCCTGCTCGTCTTCGAACGCCAACCGGCCATCGAACGCGTCATCGACTTTATCGT
CGCTTTTGCGGCAAAGAAACGCGAAGAGTTGGACAATTTCGACGGTCCCGCCTACCT
>comp20938_c0_seq1 len=401 path=[0:0-400]
GGGGTCATATACTACAACAAAATCCTGCTGGGAAAGCCACATTTTACATCGTGGCACTCC
TGGCTGGGATTCGGCGCACTTTTTCTCTCGACCACCCAAGCCGCCTTCGGCGTCTTTCTC
TTCTATCCCAAATACGTGCCCCTGCTTACTCTCGCACAACTCAAACGAATCCACGCCCTC
CTTGGCTTGCACAATTATTGTCTCGGAGCGGCCGCCTTGTTCTTGGCATTTTATTCCAAC
TGGTTTTTGAGTCAGGGTTATTCTTTGCTCGCTCGCATTGCACTAATGAACTGCCCACTC
GTTTTAGCCCTCTGCATTTCCCTACAGGTAGTGACTGGATTTTTTCATTCAAGTAAGGTG
CGCTAGTTAGAAGAAATTCGAAACCATAAAAAAAAAAAAAT
>comp21142_c0_seq1 len=666 path=[210:0-466 34:467-665]
TTTGGACTTTTTGAGTTGAATTTTTAAATTTTTAATTTGTTCCTGTTTGGTTTTCACTCT
TTCTTTTGATGTTGCGTGGTCTTTCTTTGCTTTTTTTAGTTTATTCTCTTCTGTTTTGAC
TGATTGTTCAACTTTTTCCTGGTTTCTCTGAATAATCTTAGTTTTTCTCTTTATTTCCAG
TAGGTCATCTCTTGTCCACTTGTCTGCGTCGCCCCATGTTTTGAAATCTCTCGGCAACCC
TTCGTCTTTTGATCCCTCATCTGACTCTGGCATATCCTGCTCCGTTTGCGATGCTGACGG
TGTTGGCCAATCTTTGATGCTGTCTTTTGGAGATAGCAAATTTGAACTCTCCTGATCATC
CTCACGGTGCGAAGAAGGCTCGCCAACATTGACCAGATCTGACGGAGTTTGAGTAGAATT
TTTGTTTTCCTCCTCTGTTCTCTTTCTTTTCTTCTGGCTGTCTTTGACCGCCAATGAGCA
TCTCCTTCTCTTTGGACGTCTCTGCGATGGAGCATTGTGCTTTTCTGTTTCTTTGTCAGT
TTTGCCATCGCCTCCGCTTGGCTTTGCATTAGACGGCCTAAACTCTGGATCTCTTTTTTC
GGAAGGATAAACTGGTCTGTCCGTTGTTTCAACAGATTCAGCGGTTTTCTTGACTGATCT
GGCTTT
>comp20592_c0_seq1 len=256 path=[2:0-52 55:53-68 312:69-255]
CCGCTCTTCCGATCTGGCATACTGAATATTAGCTTTAGATGCTATTCCAAGCTTATTTTT
AGCAGCAGAAACTTTGAAAAGCATTGGAGACAATATAGGACCCACCAAATTTGTGATAAA
AACAGCAGGGTGAAGAAAAATCTGCTTCATTTTGGGGAGGTAGATTACCGCTCCAGTGTC
GTGCAGGTAAGAAGCCAGCTCACTGATTGGACCATTGACATGCAATTCCCGTCCCAGGCA
TTTTTCCACCTCTAAA
>comp20125_c0_seq1 len=270 path=[0:0-269]
CGGGAGGCCAGTTTGGCGTGGTATCGCAGTCAGCGATCGTCGAGACGGGAGGCCAGTTTG
GCGCTCAATTCGCTTTTGACGAGGAAAAGGGAGGAGAGAACACGACAGGAGCAGTTGGCC
AGGCAGGGAAAGGAGGCTGAATACGTTGCTCGGAAACTGAAAGCTGAAGAAAAGAGCCGG
CAGTTGGCCGTAGAAGAAATGAGACGAAAACGGGAACAGAAGTGGAAAGAACACAAGCAA
AAAGAAGAGAGATCGGAAGAGAGGTTCAGC
>comp21000_c0_seq1 len=300 path=[0:0-299]
ATCTTGGTGTTTAGATCGAATGAAAGAGGCACGATTTCCGAAGGATTTGCTTTTAGAGTA
AATTTCGTTAATTTTGTGGTCGTCGCATCTTCGTTCTCCTTTTCGCTGCACTTGCTTACT
CCTTTTATTTGCAGGTAGACGGTGCTTTGCGTTTCATTAACGACACAGTCGAACGTACTA
GCTTTGGACAGCACCGTCGGGTCTGCGACGACTTGTAGGACGCTGGAATTCTTTTCAATC
GCTACCGACTCGCCGAGAATCTCGGCAACGCCATGAAGTTGATATATGGGAAATTGTGAA
>comp21589_c0_seq1 len=334 path=[0:0-333]
GCGGAGTCGTGTGGAGATTATCTTTTGCCTATTCGATTACCTCTGCTTTCCGCTGAAAGA
ATTTCGTGTGTTGAAGAGACTGATGTTGATTTACCCGTTAACATTAAAGATGAGCCTGTT
GAAAACGAAGAGGAAATGGAGTACGCGAGAAACGTTTCCATGGAAACGCCCAGAACTAAG
CCTACTGTTTTGAAGAGGATTCGTCCTGTTGACTTGTTCTCTGCGGAAGAGTCGTCCAGA
AAGAAATGCTTGTTTTTTCAATTTCCCAGTGGTTTGCCCGTTTCAGAGAAAGGCGAAGAC
GTTTTTAAGTCGGTGCCAAGTGGACGCATTGGAA
>comp21351_c0_seq1 len=206 path=[0:0-205]
CTTCTTCGGCAGCTCAAGCTTTGTGTCAAAGGTTTTTGACTACGGGAATCATTTCTCACT
CAGAAGGCTCCTCGGTATTTGCCGGCGCGGCCAGTTTGTTTTACTACATTCATTCTCCGA
AAAAGTCCGCTGTTTCCATTTCGTCCTCTTCGTCGGCGTCGGTGGAAGACGAAGCTCCGG
AAAAAACTCTGTCTGAGAACAAGTCG
>comp21864_c0_seq1 len=115 path=[0:0-114]
CCCCCCCGTGTTGAGAATTTCTAGCAACGTGTGCCCCCCGATGTAGCCAGCACCGCCTGT
TACTAGTACGTACTTCGTTGCTGCCATAGAAAGTGAGAGTAAACTGAACTATCCG
>comp20456_c0_seq1 len=116 path=[0:0-115]
TTGGCAGAACGTGGAAGTAGCTGTCAAAAAGTTCCACGATCTGATCAGTACGCCACATAC
GATTCCAGTGTTCAAACGAGAAGTCCTTATTACCAGTCGTCTCCATCATCCCAATA
>comp21003_c0_seq1 len=72 path=[0:0-26 27:27-40 54:41-71]
CGCTCTTCCGATCTCCCGGATGTTAATAAATAAAAGTACAAAATCTAGTCTTCTTCTCTC
CCCCTTCCTCCT
>comp21195_c0_seq1 len=273 path=[0:0-272]
GGCTCGATGGGGATGAAGACGAGTCGACAGGTGCTGAGGAGAAGCGTAGTGCCGAGTAAC
GAGAGCCTCCTTAGCGGGAGTCGCAAAGCTCATCGCATAACTCGATACATAGTCGCCCTT
CGCCTCGATTTCCGCCTGTCTCTTCCATTTTTCCTGGAGCTGAGCGTACAGGCCGTATCT
CTGGCTTTTCTGCGTCAATTTCTGGTCGATCGGCTCCGGCTGCCAAGACATCTTATTTCG
ATCCCACTGCCGGACGGCGGGCACATATTTCGG
>comp20379_c0_seq1 len=123 path=[0:0-122]
GACTGCGTAGAGAGCGTCCGATTCGCGCTCGTCGCTCCACATCTGTGCATTTGCTGTGGG
ACTCGGAGTAGTCGCCATGGCGGAGCTCTACTGGAACAGACAGAGTCGCTATCGCACAGG
ATC
>comp20143_c0_seq1 len=278 path=[0:0-172 196:173-277]
CGACTCCAGGCTGTACCAGGCGACGGCGGCCCCGGTGGGCAGCGTCTTTCTAAATTAATT
TGCGTAATCTTAACTTGCAATTCCTAACTTTTTAGTTCGCGACGAATGCGACATCGCCGC
CGCCGCACGATTTATCAATAGCCTTTCCACCATTACTTGGTATAGTTCTTATCTTCCGTA
CTTACTGCTACAGCGGAACTTGCACGAAAAGCCTCCTGTAAACGTTTCCAAGCTGACCGA
CGTTCGAAAGCAAAATAATTTTCAACACGTCAAGAAGA
>comp20510_c0_seq1 len=70 path=[0:0-69]
CACCCCACAATATGTATACCCCCCACCGGCGACACAGCTCTGCCTGACTGCCAGATCGGA
AGAGCGGTTC
>comp21130_c0_seq1 len=153 path=[0:0-152]
TGCGTTTCAGCGGTTTGTTGCGACCAATTGCGACCGAGTACGACGCGCCGTCGCGTCCGC
TCGACAAGTCGTCGCCGCGCGGCGGCACACCGAGGCAGCTTCCCATCGTTTCGGCGACGA
GAAAGCGAAAGAGTGGTTTTGTCGACGCGCGCG
>comp21968_c0_seq1 len=215 path=[0:0-214]
GTCCAACTTGCTGTCCACGTCAGCAAAGTAGTCAATGAAGGAATCATTGTCTGCGTTGCC
TCGACGTCCGCTCTGCCTCTTTTCTCGCTCCTCTTCGCACTTCAAAAACTCCTCCATATC
AGCCAATTTAAAAAATTTGTCGTCAACGATTGACTTGACTCTTGATTTCTTTTTCGGATT
TTCCGGGACTGCATCATCATCATCATCATCATCAT
>comp20152_c0_seq1 len=68 path=[0:0-38 58:39-67]
GTGCTATTGTTCGAGTCACAGCCGATTACATGGGCCCAACCATTGAAGGACTGGGAGATC
TTCTCCGA
>comp20190_c0_seq1 len=120 path=[0:0-119]
CCGCTCTTCCGATCTCTTATGAGTGGCTATCTCTTCGTTTTTATTCTGGCTCTCCAGTCT
GGAAAACAAAACTGAAGAGACTCGTGCAGAAAAAAGGGCGCATCATCACTAATGTCGCGG
>comp20781_c0_seq1 len=360 path=[0:0-359]
ACCCCCTGAAGCATCTGAATTTCCGCCTTCGCATTCAATAGCTCGCGATCGACGACATCC
AATTTCTTCTGCCAATAGTCGTCACACTGTTGCTTTTGGATCTCCATTTCTTGCTGCAGT
TCAGATATTTTCCCTTTCAAATCCTCGACAGCCTTCTTATACTTATCCGTTTTCGCAATT
TCTTGCAGGAGCTTCTTCATTTCAACTTCCTTCAAACTGAGTTCCTGCTCCAAAGGTTCC
AGCTCTTCAACCCGATCCTCGATTGCCTTCATCACATCCACCTTCTTCTGCATCTCCCGA
CACTTATAATCCAATTCTTTGCATCGCTCTTCTTTCTCACTCAACTGCTGAACAGCTTCC
>comp20830_c0_seq1 len=73 path=[0:0-72]
AGTCTCGCAAATAGTACGTATTTTTGGTTAGACTTTTCGCTAGATTGCGCAGAGTTTCAT
TAGCAGAAATTTT
>comp21877_c0_seq1 len=496 path=[0:0-495]
ATCTGTTGCGTGAGCCACTGTGATGATGTATCTGTTCCTGGCTCTCCTGATGCGCAAGCA
GATCTGGTTGTCGTGCGCGTCCCCACCTATTGGCATGCAAGCAGCTGCGTCAAGACCTGC
CCTAGAGGCTATCGTGGCGATCCGGAGACGCGCACCTGCGTCTCATCTAATACGCGTTTT
TTGTGTCCAAAGCCAGAGATCATTGGAACAGCGGCGGATGCCAAGAGCTTTGAGAACTGT
ACATACGTCAACGGAAGCTTAACTTTGTCTCTACATGAAGATCTCCCTGACAAAGACTTA
ATGACGTATTTTGGAAGTATCCTTGAGGTGGAAGATTACGTCATGATTTTTAATGTGCAC
CATGCGACGTCTTTACAATTTCTCAGCAACTTGACAAGAATTCGCGGGCGAAAATTGTGG
AAAAACAAGTATTCTTTTGTTCTCGTCTCTAATTTCGAGCTGAGTTGTTTTTGGAGCAAT
TTTTGTGATGTTCGGG
>comp21698_c0_seq1 len=143 path=[0:0-142]
CTTCCGATCTGTTTGGTTCTCTTGCAGTAGGTCTGTTTATGCTCTTAATTGCACCTTCAC
CTCTTCTACCTTTTCTACCAACGGGGCAGATCTGGCTGTATTTTGTCGGCGTGGGACTAT
ACTGTATGGCTTCCTCTTTTAGC
>comp21481_c0_seq1 len=132 path=[0:0-131]
CTCGAAACGAAATGCAAAGTATCCTGCTTATCGTAGTGTAGTAGCAGTCCATGCACTGTC
TATAGAAGTCCACCGCCTCGACAAACTCCTTATGTCTGATGTTTATAGGACGCCAATACA
AATCCGATGTTG
>comp20335_c0_seq1 len=724 path=[0:0-580 610:581-723]
CTTCCGATCTTGCCGAGCAATTGAAGGAGATACTGAGACGATTGCCGGAATCAAGGCAAA
CGCTTCTATTTTCAGCCACTTTGCCTAAGCTGTTGGTAGACTTTGCTAAGGCTGGTCTGC
GCGATCCTACCCTTATTCGGCTTGATGTCGATGCGAAAATTAGCGAGCATCTCAAGACGA
ACTTCTTTTCGGTTTCTAATGATTCCAAGCTGGCTGCGCTGCTCTATTTGATGGAAAACG
TCGTCAAGCGGACCGAGCAGACGGTTGTGTTTGCCGCGACCAAACACCACGTTGAATATA
TCAAAGAAATTCTCGTCAAATCCGGCTTTGATTGCACCTACATATATTCCTCTCTCGATC
AAGCAGCGAGGAAAATTAATGCGGCTAAGTTTAATGCTAAGAAAGTGATGACAATGATTG
TTACAGATGTGGCTGCTAGGGGGCTTGATATACCACTGCTGGACAATGTGATCAACTTCA
ATTTTCCAGCTCAGCCCAAGTTGTTTGTTCACCGAGTTGGTCGAGTGGCTCGTGCCGGCC
GATCTGGCATCGCCCACTCATTCGTATCTCCCGAAGAGGTTCCTTACATGCTCGAGCTTC
ATCTCTTCCTTGGGCGCCCCCTTAAGCTCCCCACTCCGAATCGAACCCTCTCCGACGGTC
TCTATGGAGACTTTCCCGTCAGTTTATTGCCGGTGGAGTTTGACGCGATCGGACAATACC
ACAG
>comp20335_c0_seq2 len=610 path=[0:0-580 581:581-609]
CTTCCGATCTTGCCGAGCAATTGAAGGAGATACTGAGACGATTGCCGGAATCAAGGCAAA
CGCTTCTATTTTCAGCCACTTTGCCTAAGCTGTTGGTAGACTTTGCTAAGGCTGGTCTGC
GCGATCCTACCCTTATTCGGCTTGATGTCGATGCGAAAATTAGCGAGCATCTCAAGACGA
ACTTCTTTTCGGTTTCTAATGATTCCAAGCTGGCTGCGCTGCTCTATTTGATGGAAAACG
TCGTCAAGCGGACCGAGCAGACGGTTGTGTTTGCCGCGACCAAACACCACGTTGAATATA
TCAAAGAAATTCTCGTCAAATCCGGCTTTGATTGCACCTACATATATTCCTCTCTCGATC
AAGCAGCGAGGAAAATTAATGCGGCTAAGTTTAATGCTAAGAAAGTGATGACAATGATTG
TTACAGATGTGGCTGCTAGGGGGCTTGATATACCACTGCTGGACAATGTGATCAACTTCA
ATTTTCCAGCTCAGCCCAAGTTGTTTGTTCACCGAGTTGGTCGAGTGGCTCGTGCCGGCC
GATCTGGCATCGCCCACTCATTCGTATCTCCCGAAGAGGTTATTTTAATACATTGTAGCC
GAAATTTGAC
>comp20192_c0_seq1 len=259 path=[0:0-258]
GTAGTACTCTAGCTGAAAGAGTCTTCGCAGTTGCGCGCTTGCGAAAAGAGCTCACGACTG
AAATAAGCTCTTTAAAGGCAAAACGCGAACAAGCCGATACTTTGATTGCAGATATCAGAA
AGGAATATACGAGTATAGTTGAAGAGAAGGATAAGCAGTTAAAGGCTCAAAAACGCGAAA
TCGACGGTCTCCGCATTGCAGTGACCGATAAGAAAGAAAGACTCAAGGAAAGAGCAGCAC
AACTAGAAAAAGCTCAAGA
>comp20836_c0_seq1 len=326 path=[0:0-254 255:255-325]
TGGACTTTTGGAAGCGAAGATGTTCAAGAGTTGCTCTTTCTGCTGTCTGAATGCCCCGTA
AATAAATCCGAAACGGAGATAGGCACTCCGGTTTTGTTTTCTTTAATTAAAGGAAACAAT
TGTCAAGAGGCCGTCTCGAATTCGAGACATGTTCGCATCTCGAGCGTGTCGCTCTTCGGT
CATGATTGGCACCGCTCTTGATAAACGCAAAATGACTGCAATAGTGCGACACATGGCCGA
GCTAGACCAACCTTGGAATTGTCCACACGGCCGACCAACTATGCGTCATTTGCTCAACTT
GAAATGAAGTACTGTACTAGTTTGCG
>comp20836_c0_seq2 len=136 path=[303:0-64 255:65-135]
GACCAACCTTGGGTGAGTAATACATGTAGGCTTTCGTTTTCTCTTTGAACCGAAACTTAT
CATCAGAATTGTCCACACGGCCGACCAACTATGCGTCATTTGCTCAACTTGAAATGAAGT
ACTGTACTAGTTTGCG
>comp21497_c0_seq1 len=192 path=[0:0-191]
GGCTTCCAGAGTCTTCTTTCACGTCCAATAGCTGCTGCTCCAGTGGCGGACTGCTCACTC
ATGGAAGAGTCCGAGGTGCCACTCGGCGGACCGTTACTCGATTGCGGATCAGGCATCGGA
TGAGGATTTCGTGAATCTCTTTGGGGACTCGATTGATTGCGTCACGAGACCGGTACCCAA
TAGCAGCTAACT
>comp21292_c0_seq1 len=184 path=[0:0-183]
CACAGTAAAAAACATGAAGCGGCCAGGAGGCCACCGTCGAAAACACAGATAAATTAATTT
AGAGTTCGTGCGAATACGTACCGTTGTCCGTGCTACAGACGCGTATCCGTGATTGAAATG
CGTCTCATTTCATAATGCTCCGTCATCTTGGCCTTCTTGATGTCGTCGTCGTCGTCGTCG
TCAT
>comp21992_c0_seq1 len=57 path=[0:0-56]
CGTTCTCCCTGGTTGCCGACAGCACCCCCCTCCCCACGCTGACCAGGCAAACCATTC
>comp20874_c0_seq1 len=375 path=[0:0-144 145:145-186 187:187-374]
ATCCCATTAGATGTTTGTTAGTAGAGAGCGAGCAGAAGTGCCGCTTCGTAGTGCTGCACG
AGACCGTCCCACGAAAGATAAATGAAAACGCCAATTGATAGAGAATACAAAATCGCGCGT
CAGTGGACGCCAATCCAGGAAAAGCACCTATAAATTCGAATAGGAAAAAATAAGTTATCA
TTTCTATACCTGTCCGGCTAAGAGGGCCGTGAAAGATATGATTACCAACAGATTAAATAC
TGCACTCCTGAACGAAAGATTTAAAATTGATCGCATCGTTCAATTTTGACTTCCTACCCC
ACTATAGTTCCCACGCCGACGTCGCTTTCGACGCAAACTGACGCGATCAACGTGAACAAC
TCCGGTGCCGACGAT
>comp20874_c0_seq2 len=333 path=[0:0-144 187:145-332]
ATCCCATTAGATGTTTGTTAGTAGAGAGCGAGCAGAAGTGCCGCTTCGTAGTGCTGCACG
AGACCGTCCCACGAAAGATAAATGAAAACGCCAATTGATAGAGAATACAAAATCGCGCGT
CAGTGGACGCCAATCCAGGAAAAGCACCTGTCCGGCTAAGAGGGCCGTGAAAGATATGAT
TACCAACAGATTAAATACTGCACTCCTGAACGAAAGATTTAAAATTGATCGCATCGTTCA
ATTTTGACTTCCTACCCCACTATAGTTCCCACGCCGACGTCGCTTTCGACGCAAACTGAC
GCGATCAACGTGAACAACTCCGGTGCCGACGAT
>comp20388_c0_seq1 len=169 path=[0:0-168]
AGAAGATCGACGCGAATAAAGCTTGGAAAGCGACGATCACGTACGATCGTCTCGTCTCCC
ACAAATGGGAGCGATTTTCGCAGGCGATCACCAATCCCAATGACGTGGGCGGCGAGATTG
CACGCGCCCAGAACGTATTGGCTGGGGTAGGGAAGAATATCTGCCAGGA
>comp21359_c0_seq1 len=388 path=[0:0-238 242:239-387]
CGTATTTTTGCGGGCGGCGAACATGATAAAGCGAATGAGAGACAAAGACCCGAGCTGGAC
ATTCGTACTTCCGGCCTGGCCTCACTTGTACCATTGGCAATCGAAGGAATTGGCTCGGCA
GGACAGGATACCTTGGCGAAACTTTTTCGAAATCGAAGCCATCAATGAATACGTACCCAC
GATCGAATTCGAGGATTTCGTTCGGGAAAACGGTCCCGAAATAGACGAAATTTTATATCT
ACAAAGTTATAAAGATGGGTGGAGCGATGGGGAGAAGTGGGTCGAAAAAATCGACGTCGG
CGATTGTAATCAGTCTCCCCCTTACCGGAAAGATGATGCCGGTAATTGGCGGGGCCCCTT
TTCGGGATTCAGTCAAGACGTTTACGCA
>comp21128_c0_seq1 len=223 path=[0:0-100 101:101-110 111:111-222]
TCAGTTGGCAAGCACTCTGTAAGCGTAGGCTCAAAAAAAGTGGCTGTTCAGACCGGAAAA
GGTGTTGTTAATTTGTGGCGTACAAACCAAGCTATCATTCTAGAAGATGACAGTCAATTT
GGAGAACTGCAATTTAGCTCGTCTGTCGTTTTGTCATACACGAGCGACTTATGCTTTCAG
CTAGGAAACCTTACTCAGACTACGCCGCTGTCTATTAGACCGC
>comp20867_c0_seq1 len=463 path=[0:0-462]
GCAAAATTTCGATCACCCGGAGTGTTCCTGTTGTCTCAACCTAGGAAAAATAGAAGAGAC
TGCTATAAAAAATCCTGAAAACGCCAATTTTCTTCTGAAATTTTTGTTTACCGGTACATC
GCGTGACGAAAACTCCGAACTTCCTTTTGCTCAACTACCTGGCTTGCCTCTTCTCGTCAC
CGCTGGTGGATGTTTGAAAACGTTTTCAATTACAGATTATGTTTATAAGTCGAGATTTGT
CAAGTTGCTTCCAGAGAACCAAGAACTTTTTCTGCACCCAATACTGCAAAATTCTGCTTT
TCGACATTACAGTTTTGAATGTGCTTCTGTTCGACAATTGACTCCTTTGGAGCTTCGCTC
TCGTCTACAGAAAACCAACTTGTTTTCAACGTTTGATGCATACGTAAAGAAGACTGAGCG
TATTAGCCCTAGTGATGACTGGATTTCAAAATTTTGGACTTAC
>comp20935_c0_seq1 len=68 path=[0:0-67]
GAGCTGAAATCACTCAAGAAGCTTCTTTTAGAAAAGAATGAGAAACTGGAGAGTTTCCCT
GAAGAAAT
>comp20569_c0_seq1 len=196 path=[0:0-195]
ATCTCTGTCTTTCTCGGTGGCAGGAGTCTTCGAGTTTTTCCTTTTCAGTTGGCCGGCTCG
TTGCAGGGCGACGAACGTCAGCGCGCTCTCTTTGACGTCCCAACTGTCTCGCAGAACCAC
GCCTTGGAGAACGTACTTGTGATTCGTCGGCTGAATGATTTGTTCCTTCGCGTCTTCCAC
CCGACCAAGTAGATCG
>comp21442_c0_seq1 len=280 path=[0:0-279]
TCGGCGAGAGAGTTCAGCATTTCGTCAAACTGCTGGTGAATTTGAAACATTTTTCCTGAT
ATTAATGACATTTTCAATTCTGCAAGGCGTGCCATGTTTTCAGCATGCAGGCACGTTCGC
TCGTCGGCGCTTAGCTTCAAATCTCGCAGACTTCCTTGTACTGTCTGCTCAATGCGATCA
AGAAGCTCAATAGGCTTTTTTAGTGCTTTCAATATCATATTGTTCATCCCACGAGGCAGA
ATTGTTGATATTCCGTTGCATAACTTCTGCATATCGTCCG
>comp20888_c0_seq1 len=145 path=[0:0-144]
CCTATGCTGGCTATTGCCAACGAGCCCCAACTTCCCCAGCCGCTCAGCGACTCACCTCTC
CCAGGCATAGACCGTCAAAGTCCCGTATGTGCATTAAATATACAGATAGATAGAGTTGGC
GGCTGCGCTATTAATAGATCGTCGT
>comp21026_c0_seq1 len=58 path=[0:0-57]
ACCACATACTGCAATTTTTATGTTCATTGATTGCATCGGCCAGATCGGAAGAGCGGTT
>comp21025_c0_seq1 len=427 path=[0:0-372 373:373-396 422:397-426]
CTCCACCATCGGTACGGCGAATCTAATCAGTCTCTTTGTAGCGAGCTTTTCTTACAGACG
GAAAGACGAGGTACCGTCGCGGAACTGCTAAATCACCGATTCAGCCATCTGAATGCCGGC
GAACTGTCGGGATCATTGTGAACATTCCAAAGTATTCAAACAAGAAGACAATCCCATTCC
ACCAGACCAACCACGATCGACGAGACAGCGGCGATGATCCGATTCGCCGTCTCTCTACCT
CTCTCGATCCCATCCAATTCCAACGACGCCGCAGTTGCGACGACCGAACCCAACTCAAGC
TCCCCCAATCGCCGCCGCAAACCCGCTCACTCGAAGCAGTCGGCGCCGCACCGGATCACT
ATCAAAACGGCATCTTGCCCGCCGTACGTCCTCCCACTCTACCCCCCACCGTCGACGAGA
TCGGAAG
>comp21025_c0_seq2 len=86 path=[429:0-31 373:32-55 422:56-85]
CTTCCGCTCTCGGATCACCATCAGAACGGCACCTTGCCCGCCGTACGTCCTCCCACTCTA
CCCCCCACCGTCGACGAGATCGGAAG
>comp21916_c0_seq1 len=73 path=[0:0-72]
TTGGACCAAAAAGGACAATGGATCTTGATACTGCCACATGGGTGATGGAACTATGTTTAA
AAAGTAAAAACGC
>comp20855_c0_seq1 len=1358 path=[0:0-208 239:209-1357]
CAAAACGTCGGCGAATAGAACGAGGATTGGAGACCGTAGGGGTCGGGAAAAGCCGATCCG
TAGGCGCAGGCGTCGCGAACGAAAGCCGTTATGCTGCCGGAGCCGGGAATTCCGGAGGTG
TATTGAAGGCTGACCGTTTCGGACGCTTTGCCGCAGCCGACGTCGAGAGTGAATTGGACA
AAGGAATTGTTGGCGGCGACGTCGAGAGGTTGACTCGCGATAAGACGAAGACCACCGGCG
CCGCGACTCGAGTCGAAGAGCAGGGCGTTGCTTCGACCGCAGTACGAAGTGACGCGAGAA
TTGAGATAGTCGACCCACTGGGCGCTGTGAATGTCGGGAACGAACGTTTCGGAAAGGGAC
GTGGCAAATGGAGGATTGCCGCCGATGAAGACGTTGTCGATAGCCCAGCCGTCTCGATTC
TGGCCCGAATTGGAGGCTTGGTACCAGCGGAATCGAGTCGATGCCGTTTGTGCGCCGGCA
GGAATCGCCCACGTTATCGATCCCGGAGAGCTGCGGTACGAAGAGTAGGGAATAAAGTTG
ACGTTCGTCCACTGAGCGCCTGCGTTTGTCGAATATTGCAACGCAACGTTTTCTGACGAC
TGGGACGGGAAGGGGCATAGAGATCCGCTGCTAGTGAGTCCCATTCGAATGAAAAAAGAG
ACGAACGTTGCCCTACTCATATCCAAGTCTTTCGTCTCGGCGACGCGCGGTCCGGCTTTC
GTAAAATACAAGCTGTTGCCGCTGGCCACGGCACCGCAATTCGTCCCAATAGCACCGCCT
TCGTACGATATCCAGTTCTTCGCCAAGCTCGCTTCGCTTTCAAACGATTCGACGAGCTGC
GAAGCCAAAGGAGCGACGGGTCGACAATCGACTCCCGCGTATCCGGCGTCGCACTTGCAC
ATCAATGCCGTACGATTTGCCGTACTGCGACACCGACCGTGCCCGTTGCACAGATTGGGA
CAAGCGGCGCCGATGTAGACGTTATCGATGGCCCACGTGTAGTCGCTCGAATAGGACGAC
TGATACCATCGAAAGCGAGTCTGATTCGAGACCGTTTTGCTAGGCAGAGGCACGACCACT
CGCCTCCAGTTGCGAAACAGACCGGCTCGGTAGGACGTCTGGTCGATTGTCGCCGACGCG
GCGCACGACGGCCAGGGAGAGCAGAGCGTGCTCACCGCCGTCCACGTTGCGCCGTGATCG
AGGGAGTACTGGAGCTGAACGTTGTACTGATCGGACGAGAAATTGGAACCGCAGCCGACG
TTCAAATCGAATATGACGTAGGCGCCGGCAAAGACGCGCAAATCGCGCGTCGTTACGTAT
CGAAGTCCAACGTTGCCGGAGAAGACCAAGGCGTCGCC
>comp21694_c0_seq1 len=181 path=[3:0-180]
CCGCTCTTCCGATCTGAGAATTTCTACGGAACGACGAGGAGTGCATCGGTTCGCATTCAG
TTGTTTGACCTACCCCAGTTCTATCCCCATCAACCGGCGATCGTCACGAAACGGGTTGAC
GAAAATTTCGTGGGGCCTTTGTTTACCGTGAACGCCACATCAGCAGATCGGAAGAGCGGT
T
>comp21278_c0_seq1 len=267 path=[0:0-266]
CAAGACTTTACGTCATATGCAGGCCAAATCCCGTCTATCCAAATATGTCTCTAATTCTTC
CATCCGAAGCAGAAGCAATTCAAACCCAAAGTTGCACCAACTCTTCAGAATATTGTGATT
GTCTGAGACTGACTGCAGCCAAGTGGCTGAATCAGAAACAGATCAATCAGCAACTGCGAT
GCGACGCACCCAACTTGCATCCCAACGGTCAAACGAACTTGGCTTGGACTGCAGCAACGA
CTCAATGCCTGGGAACCGACGAAAGTC
>comp20914_c0_seq1 len=324 path=[0:0-323]
CAACGAGCCGGTCGAGTCGTTTCGAGTCGAAACACCGGCAAATTTGATCGATTTGCGAAT
CGGAACGAAACGACCTCAACCGGTCTTGGATAAATCAGGCGACGACGTCCGAATCAATTG
GGGTTACGCCCATTTGGCGTTCAGTCCGAAGGGATACTATTGGACGTCCGATTTCTCCAT
AACCGGTTGGATCGGCAATGTGATTAGTTCGCGAAACGAGTTCGCCGTCGACGGTTCGAT
TCCCACTGTCGACGAACCGGCAACGGGCCAATCGGCGTGCACGAATAGTCAAAACGATCA
CGTGTGCGATTGCGATCAGAAATC
>comp20796_c0_seq1 len=294 path=[0:0-293]
CACTTTTCCGACCACCGCTCAAGGAGAGGATAGCATCAACGTTCGCATGCAAATCCAAAA
CACCGTGCGTCTTAAACCATCGCTTTAGCGAACAGTTCAAAAGACCCCCTTCCCCTTAAT
CCAACCAGAACCCTCAAAAGCCAGGTTCTGATTCAATTCCCCCCCTCACACACACACCAC
CGACATCCGTCCAATCCGGATGACAACTGCGTACGTACCTGAGGCGGAGCTGACGGCGCA
GCGGGCACGTAGACGGTGTGCGGCGCGTCGGGGCTGTAGTAGGCGTACTCGCCG
>comp20818_c0_seq1 len=566 path=[0:0-472 473:473-496 943:497-565]
CCATTGCGATCTTGCTTTCTTGTTTCACCTAATCACGAGGAAGAAACTGTGTTACGCTAC
GTGCCGGAGTCTGACTACACACGGCTGGACTTTCCAAGTGTTTTCTTAAATTTTGTTTTT
CCTAATTTCGATGACTACAGTAGAGAAGAAGGAAACAAGATAATTATGTACTTGCTAGAT
AAGAAGCATTTGCTAAACAACAGTCTTTGTTATACCATGACAAACTTGGTATTTATTCCT
ACCCTAAGCGGAGCATTGAAAAAGCCATGTGAGCTATTTCAGCCAACTGCTATGCTTTCA
GAACTTTTTAATGGAAAGTCCGTATTTCCAACCGGACATTTTTGTCCCGAGTCTAGGTAC
GGAAGGCGGTTGTCCGCTATAGTATCTTTTCGTCAGCCGTCGTCTATCACCGTGGAAGAG
ATTCTTGAAATTGCCAAAGCGGCAGGTGCTGGAGCAGTTGAGAAAGGGAAATTGTTGCTG
GAGTTATTCAAGAGCGAGAAGTGGGCAAGGAGAAGATTGCAAGAGAGAATCGGAAGTAGT
GTATACTGCGTTAGTGCTCAGATCGA
>comp20818_c0_seq2 len=397 path=[943:0-68 566:69-205 703:206-396]
GAAGTGGGCAAGGAGAAGATTGCAAGAGAGAATCGGAAGTAGTGTATACTGCGTTAGTGC
TCAGATCGAGCTTCAGCGCCTAAAGTGGTGCCCAATTGAAAATAATCCTCCAGAGAGATA
TTCAGACGACATGCCCTGGAAAGCTGAGTCTGATACGTCTATTTCCGCTGGGATTACCTG
CATCGCTACAGACCAAGATCTGGATGTTTCTCTTGTTGATTTGTGTCACCTTGTTGGAGG
TAGTGCCCTGATATTGAAGGGAGGAATTGCTGTAGAGAGAGAGTTGATGTCACTGCTAGG
CTTTCAATTACTGCGTTTGGAAGACGTCATCACTCACTGGGAAAAAGCAATACAGCACTA
TGACAAACTGCTGCGACAATGTAACAATGAACGACGA
>comp20818_c0_seq3 len=158 path=[963:0-64 473:65-88 943:89-157]
CCGCTCTTCCGATCTCTTGAAATTGCCAAAGAGGCAGGTGCTGGAGTAGTTGAGAAAGGG
GAATCGTTGCTGGAGTTATTCAAGAGCGAGAAGTGGGCAAGGAGAAGATTGCAAGAGAGA
ATCGGAAGTAGTGTATACTGCGTTAGTGCTCAGATCGA
>comp20818_c0_seq4 len=93 path=[473:0-23 497:24-92]
GTTGCTGGAGTTATTCAAGAGCGAAGAGTGGGCAAGGGAAAGACTGCAAGAGAGAATCGG
AAGTAGTTTATACTGCGTTAGTGCTCAGGTCGC
>comp21779_c0_seq1 len=286 path=[0:0-285]
AGACGATCGCGAGACGAATCGTCGCGGGCGAGCAGAGCGGAAAGACGAGCAATCTCCGAC
TTGCACTCTTTTCGCGCCCGCACTTTGTCGCAGGCCCTCGTCAAAATCTCCTCGTCGGCC
AGTATGTCGTTCTCTCGTCCGCCGACGAGCAACTTGACGAGCTCTTCGTCGATTTTCTTG
TGCTGACGACGCCGCTCGGCGAGCTCGAGCACGAGCTCGCCCTTCTGTCGCGCTGCTTCC
GGTTGAAGCGTTTCGAACAATTTCGGCCGAACGAACTCCTCCATCG
>comp20936_c0_seq1 len=486 path=[0:0-485]
GACGTTTGTTACGACATATCGCTTGCCGGACGCATGTTCGTTCAGCCCTACGGCATAGTG
AGTCTCCTGCTCAAAGAAGACGGTTTTGTTCTGAGTAAAAATAGAGCCGATGTTATGCCA
CGTTGCCGTCCATGTATGAAATAGAAGTATTTGAACGTCGTGGATATTTGTCCAGTTGGG
GTCCATGTCGGTGGCGTTAAAAACAAAGCCCCAGCAGTCAATGGGAGGGCAGGCAGTATC
GGCTAAACGCGTCTGCTGAGATTTGAACGAGTGAGAGTAGAAGTCGAATGAAAATGAAGA
GGAGCACGGTTGAACAGGAGAGGCCCAGTGTAAATAGCCGCTGTTTGGTATTTGAGCTAT
ACGCCTTCTTTTGCCGTTTACGAACAGTTGTGTCACGTTAAAAGTACCAGGAAGGGTTGT
CACCCATCTGCCTGAAGAATCCACCTTCCAGCCCGATAAACGATACTCTCCGCTAAGCGA
AGCCAT
>comp20737_c0_seq1 len=82 path=[0:0-81]
CTCTCGTTGATAAATCATTGCCACAGTTGTGCTGGAAACTAAGCTCAAGCGGGAAGCTTG
TGATCCACAATTCCACTCTATC
>comp20823_c0_seq1 len=88 path=[0:0-87]
GATAGTTGAGCTAGGCGGTGGACTTCTCGCTAGATCCTTTTTTCTCCCTCTAGGCTTGCC
GAGCAAGCCCAATAGGCGAAAGACGACC
>comp21312_c0_seq1 len=166 path=[0:0-165]
ATCCTATTGAAAGGCAGCTGATGGCGCAAAGAGAGAAAACAAAAGGAAACGATGTAAATC
TTAGAACTAGATAATCACGTGGTATTTCTGAATTTTCTTTAGTCTTTTCGTGCCGAAAAT
TACGCGGAATCGATCTCGTTCCACACGCGAAGCATTGAACTGGATC
>comp20466_c0_seq1 len=165 path=[0:0-46 208:47-164]
GTTGGGAACTCCCCTGCCCTACCCCAATCATATCCGCTCATCCGGCGCAATGTCGAACTT
GGAATCTCTTTCCGACGCTTTGCTCCGGCGAATTATCTGCCTACTTCCTGAACGCGATTC
CTTCAGTTTATCGCAAACAAACAAACGATATCGACAACTGCACTT
>comp20871_c0_seq1 len=397 path=[0:0-80 91:81-396]
CCGATCTGGAGAGTCTAGTAGAGAGAACGTTCTCTACGGCTTCGGATGTGTGGTCCTATG
GGATTACTCTGTGGGAAATCGTGACTTATGGGCAGAGACCCTATCGGGGTATTTACAGTT
CCGATGCTTTGGTGGAGTTTTTGCTGAAGGGGAGAAGGATGCCCAAGCCGGACGATTGTA
GCGAGAGAATTTTCGATATCATGTTGGGGACTTGGCGAGCGAATTATTCGTATCGACCGT
CTTTTGACGTCATAATTGGGAAACTAGAGAGCTGCGCGAATCAGGGACGCAGCAGCGACG
GAATCGTTGTTGCCGTGGATATGGAAATGAGCCCAGATGATGAAGAAGATCCGGGTTATT
CGTACGATCATTTGGAACGAGAGGAGTGGTATAAAAA
>comp20954_c0_seq1 len=612 path=[0:0-162 163:163-611]
TTCCGATCTCTGCGCTTTTTATCTGGTCTCCAAACGACGTCTTTACTTGGTCCAGCAGAC
TCGGATCCATCAAGACATCTATTGCCGTCATAGCCATGGACTTTGCAGCGACAATCGTCT
GCTTGTGAGCGTAATCCGAGTCCAAATAATCCGTAAAGGCTCTCGTGTGATTTATCGCTT
TTTCGCCGATGCTATACAAGGGATGTATAGACGGCACGCAATAGGACACGTTTCCCATGT
CCGTTGATCCGACAGGAAGTCTGTCTGGAGTCACAAACTTTATGCCAAACGACGACGCGT
TCTTCTCGTACAGTTTCATCAAAACCGGATTGCCCAGAACGTTCGAATACCCAACCATCT
CTTCGATTTTAACCCGACATCCGGTCATCGTGGCAGCGGATTCAAACACGCTGACAGCTC
TCTTCTTCAACACAGCCAGCTCCTTCTCGTTGGGAGCGCGGAAATAGTAGTGCAGTTCGG
CCTTTTCCGGTATGATATTCGGTTTTGTGCCTCCGTTCGTGAAGATACCGTGCGCTCTCC
ACTTTGGCTTCATCTGCTGACGCATCATTGATATTCCCGTATAAGCGGCCACAGCCGCAT
CCAATGCGTTGA
>comp20476_c0_seq1 len=608 path=[0:0-501 502:502-607]
CGGGACGGTCCAGAAGTGGTTGACGTTCTCTACGCCGTCGATGCCCGTATGCTGTTGGTT
CGGCGTTCATATTCATATTCGATGACTTCGCTTCGCTATTTGAGCCAAATCGAAGCCCAG
AAGCTGGACGAGGAGCTTTTCAGTAAGTTTCGGTTTAGCGTGGACCAGCTGATGGAGCTC
GCCGGTCTGAGTGTCGCTTCTGCGATCGCCAAAACTTACTCGATTGATTCGATGCAAAAA
AGAAAGGTTCTTGTGTGCTGTGGTCCGGGAAATAATGGTGGAGACGGGCTCGTCGCAGCC
AGACACTTGAGTCTCTTTGGATTTAATCCGACTATTTACTATCCCAAGCGAACCGACCGA
CCCTTATACGGAAATCTGGTCGCGCAATGCGAAAAATTCCGTATTGAATTTTTGAAAAAT
TTTTCTCAATCGCCCATTGAAATAAACCGCGATTATGACGTCATAGTAGACGCTATTTTT
GGATTTAGCTTCAAAGGAGCACCACGTCCACCATTTGATACAGTACTCAATACTCTCAAA
TTAATATCAATTCCAATTTGCTCCATTGATATCCCTTCAGGTTGGGATGTTGAAACGGGT
AACCCGGA
>comp20965_c0_seq1 len=150 path=[0:0-149]
GCCAAAGTCATTGGGAAGATGTGCGTTCACAATTTTGTCTGCGTTCAAGGTGAGTGCATG
TCGGGAAATAAGTGGGATGGGAAATATGCTGCTGTTGACGCCGGTGAAGTCAGTTCACAA
GGATCCAATACGCCAAGTCCAACGACCGGA
>comp20116_c0_seq1 len=66 path=[0:0-65]
TCTAAACACAGAACAATCATTAAAAAAAAAACCACCCGGAGCCGGCCGATCTGTTCCCCT
TCTCCT
>comp20611_c0_seq1 len=145 path=[0:0-144]
ATCAGATGTCTCATCGTCATCAGCGTCGCGCCGAGAAGCTCATGCAAACAAAAGGACTTC
ATCATCCGGACCAGTCGGGAAAGTATAAAGCTTACGAACCAAAACCGGAACGGTCTGAAT
GTGAACGATTGGCTCGCACGAGGGG
>comp20146_c0_seq1 len=233 path=[0:0-232]
AGCTCCGCCTAGTTGGCACCTCTTGATAGGCCCGCGACTCTCCGCCACAGCCGAAGAAGA
GTCTTGTTCCAATTCCATGATGTCCGGCGAACGAACGGCTCCGATCGGGTTCGAAATGCT
GGAGAACGAGGGCGACCCGTCTCGAGCGCCCGGCTACGTCAGAGAGCAGCCGGCACCGGC
CGGCGGGGCGGGGCGGTCTCCTCCTCAGGGCGGCGGGAGCGGGGGGGGGTCGG
>comp20480_c0_seq1 len=142 path=[0:0-45 249:46-53 122:54-76 272:77-84 168:85-141]
GTCCTGGCAAGGATAAAGCAAAAGCTGCAAGTGCGCGGATATTTTACTTCGTCTTCTCAT
CATTTGCAGAATAATTCTGATCATCGACAGTGCTCGCTTCGAGCCAAAGATCAGAAAATC
TAGTACCAACACCATTTAGGAC
>comp20480_c0_seq2 len=122 path=[0:0-45 249:46-53 122:54-76 272:77-84 85:85-121]
GTCCTGGCAAGGATAAAGCAAAAGCTGCAAGTGCGCGGATATTTTACTTCGTCTTCTCAT
CATTTGCAGAATAATTCTGATCATCAGCAGTCCTCGCCTCAAGCCGAAGTCCAGAAAAAT
TT
>comp20480_c0_seq3 len=108 path=[202:0-31 249:32-39 122:40-62 272:63-70 85:71-107]
CTCCCGACTCGAACATAAAGTGATGGGTGAGTCTTCGTCTTCTCATCATTTGCAGAATAA
TTCTGATCATCAGCAGTCCTCGCCTCAAGCCGAAGTCCAGAAAAATTT
>comp21340_c0_seq1 len=175 path=[1:0-123 126:124-174]
CAAACAATTACAAAAAATTCGGTAAGAAATAAATACGTCGTAAAAAATCTCCTCTGATTA
AAATAATTCATACTCCGAGACTCCGTGACGAGTCTGTATGAGAGTTCTGCAATTATGAGG
AGGTCCATAGTCGTCTATACATGCGGGCATCTTTAACGCAAAGCCTCGAAATCTA
>comp20735_c0_seq1 len=91 path=[0:0-90]
TGGAGGTCAGACTGGAGTGAAGAAATTACCTCCAAATATACTTTGGCTCCTTTTTTCAAT
CTGTCTCGCCTTCGCGCATACACTCGCTATC
>comp21290_c0_seq1 len=251 path=[1:0-250]
CCGCTCTTCCGATCTCTCTTTTTTCGATGAATCGCGGCTCTGAAGTAGTAGATTTGACTT
TGAGTGACGACGAAGATGCTCCCGTGTATGCTGCTAAAGACGCTTCGACGGTTCCAATCG
AGCTCTCCGAGGTCGAATCGAAACTAAAAGACATAAACGAGCGAATCGACGTGCTCGAGG
CGCAGAGAGAAGCTCTCGAAACGCGAAAAGCCGAGCTTCTTTCCCTAATTCCACATCCGA
ATCGAAAAGAA
>comp21489_c0_seq1 len=676 path=[0:0-518 519:519-675]
TCTCTACGTACTCTGTGTGGATGAGAGCTTTCAGTCGAGCTGGCGGAGGTCCCTCAACGG
AAGTGATTAACTCAACAACTAGTGGACCGTGCGAATGCTATCCAGCGGGTTCAATCAGTC
ACAACTGCAACAGCGTTACAGGCGATTGTTTTTGCAGAGTTGGTGCTGTCGGACGAAATT
GCGACCGATGTTTTCAGGATGGGCATTCTTTCTTCGACATTGGCGAATGTGAAAATATTA
AATCACCTCAAAATTTTACGGTTACAGTTCTGTCCTCGTCGTCGTTTTTAGCTTCCTGGA
CAGCTCCTCCTAGTCATCCTTATTTGAACGTAACAGGGTACATCGTTGTTTATTTTGCGA
AAGGCTCGCTGGATCGGACAACTTTTTGGCTTGAATCGAATGTGACGAATTTCCTTGCTT
TTCGTCTCAACGCATACACCCTGTACAGTGTGTTTGTGCAAGCTTTGTCAGCCGGAAACG
CTACGCAGTCGGAAACTATTCATGTCCGTACCTGGGAAAACGTTCCTGGGAAATCGCCGC
GTCGTTTGCGTCTGACGCGAAGCTGTCGCGACTGTCGTCCTGCTCGACTTCTTGTCAACT
GGGAAAGTCTTTTAGAAGACCGAAACGGAATTATAACTGCCTATGAAATTTACTACAATG
GAAGTGAATTCGACAC
>comp21489_c0_seq2 len=460 path=[519:0-156 676:157-173 693:174-236 756:237-459]
ACGTTCCTGGGAAATCGCCGCGTCGTTTGCGTCTGACGCGAAGCTGTCGCGACTGTCGTC
CTGCTCGACTTCTTGTCAACTGGGAAAGTCTTTTAGAAGACCGAAACGGAATTATAACTG
CCTATGAAATTTACTACAATGGAAGTGAATTCGACACAGAGATGCATTCAGTTTATGCTA
GCGGAACTTCCAGTTCGACTACTCTTGTCAATTTGGAAGAATACGTGGTTTATAGCGTAA
AAATCCGAGCATTTACTAGTGTTGGGCCGGGTCCTTTTTCTGAAAGTCAGTTTGTTAGAA
CGTATGCTGCAGCGCCCAGTGAACGTCCTACAATACTTTCTATTCAAAATGTCAGTTCAA
ACTCACCCACAGACGGTCTATCAAGTCTTAAAGTGACTTGGTCTAGTCCTCCTGCGAAAG
ACATCAACGGCTTATTCGTGGAAAGGACTATTTATTACGA
>comp21489_c0_seq3 len=183 path=[1068:0-25 519:26-182]
AATTATTCATGTCCGTACCTGGGAAGACGTTCCTGGGAAATCGCCGCGTCGTTTGCGTCT
GACGCGAAGCTGTCGCGACTGTCGTCCTGCTCGACTTCTTGTCAACTGGGAAAGTCTTTT
AGAAGACCGAAACGGAATTATAACTGCCTATGAAATTTACTACAATGGAAGTGAATTCGA
CAC
>comp20512_c0_seq1 len=252 path=[0:0-251]
CTGCTTCGTCACACAAAAACCTGCAACCGTCCCTTGGCATGAATCGCTTTTCCGCGTGCA
TTCTTTTTTCGATCTCGCTAAAGATCGTCGCACTGGCGAAAACTCCTCTCTACCTCGTCT
CCCTTCTGCCGACAGGCGAAGGTGGTTCGTGGAGAGCAGAGGGCTCCGACGTAGCGTGCC
AAATCGCCGTCGAAGACGTAAACGACACTCCAGAACTCTTAGCCGACTACGAACTTCGCC
TCAAACACAACG
>comp21754_c0_seq1 len=674 path=[0:0-673]
TGCTTTCCCTGCTCCTCTGACCCAGCCGCAGCAAACATAAAAGCAAGCGATCCAAAATAT
AAAGCCTTGATTTTAAATTGTTTCTGCCACAACTTGACTTTCTTTGCTGCTGCTTGTGCA
ACGGGTTGGGATTCGGCAACCAATAAGGCCGTGCTGTAATAGTCAGCCACTTGCTGAGCC
AATTTGCTATTAATAGTTCCCTTTCGCTTTTCCTTAATCGATTTTTCAAGGAGACACTCC
TGAGCTTGAGCCAACATGAGACTAGTGTACATAGCCATTAGCTCGCTGCTTAGATCTGGA
GTAGCAGCCACAGGAAAATTTTCCTTGAGGTAGTCGAAAGCGCCGGCAGCACATTGAAAA
TGAGTGCACGACACGCGCATGCCGTCATCGGTTGTTCGACTGTCGTAGTCGCCGAGCTGA
GAATGGAGAGCACCAAGATTATATAAAGTGGAGGCCTGATCGAACGAAACATCGGACATG
GAGACGCTTTTGTTGGAGAATACGCCCGTCCAGGTGAAGGAGAGTGCGGCTGCTTCACCG
TCTTTCATGGGAAAGCGGGTTTGGAGGAAGTGGAGCTGGCAGAAGTATCGTCGCAAAACG
CCGCATCCCGAATAGTCTCGCGTCGGTGCGACGGCGTTCGATCGCAATTGCTTCAGGCGG
GCTATTTCATCCGA
>comp21462_c0_seq1 len=498 path=[500:0-59 322:60-237 51:238-497]
ATTTGCGAGCGTCGCCGCAATCACGGCCCCCGTGTCGGCCGTCATTTCGATGGAACACAG
GTGGAAATAGAAGTCGAGGATTTCAGGCAGAGGGGAGGAGTCGGCAGGAAGAGCCCCGCT
GTCGTGGAGGAGATGCCCGATGGCGAAGTTTCGGTGGCCTGTGGCTTTTTCGGAGCTGTA
TGTAGACGAATTTGTGCCGATTGATTCGCCGCCCGAAAGTCGTTCATACTGAGATCTCAC
AAAGGCGAGCTTGTCGGCAACGCTCTTTTCTCGTTCGATTAGTGAGCACAGAACTAATGC
TCCACTATTGATCATGGGATTATGAGGCTTGCCTTCTGCATTGAGAGTGATTGAGTTGAA
CTCCTTGCCACTCTGCTCCAGCCCAATGTACTTATGAACTACATCGGCTGAAGCAGAGTC
GAGAGCAATCGCATAGTTCAAACATTTCCCAGCCGATTGAACGGAAAATTTTTTATCAAA
ATCTCCCACAGCCAATCT
>comp21462_c0_seq2 len=472 path=[288:0-33 322:34-211 51:212-471]
AGTTCTAGAAACGCGAAGTCCGCTCGTTTCCTACGTGGAAATAGAAGTCGAGGATTTCAG
GCAGAGGGGAGGAGTCGGCAGGAAGAGCCCCGCTGTCGTGGAGGAGATGCCCGATGGCGA
AGTTTCGGTGGCCTGTGGCTTTTTCGGAGCTGTATGTAGACGAATTTGTGCCGATTGATT
CGCCGCCCGAAAGTCGTTCATACTGAGATCTCACAAAGGCGAGCTTGTCGGCAACGCTCT
TTTCTCGTTCGATTAGTGAGCACAGAACTAATGCTCCACTATTGATCATGGGATTATGAG
GCTTGCCTTCTGCATTGAGAGTGATTGAGTTGAACTCCTTGCCACTCTGCTCCAGCCCAA
TGTACTTATGAACTACATCGGCTGAAGCAGAGTCGAGAGCAATCGCATAGTTCAAACATT
TCCCAGCCGATTGAACGGAAAATTTTTTATCAAAATCTCCCACAGCCAATCT
>comp20825_c0_seq1 len=459 path=[580:0-72 37:73-104 142:105-368 489:369-458]
TCCCTGCCGAGCTGATTTCACCGCCAGAACAGCGAAGACCCCCAGTGCAATCCAGACAGC
CATGGAGAAAAACGAAAAAGCAATCGCAGCTTCAGCGGCCGACGACGACAAAGTAATGCT
AACGTCAGCCTGCTTCTCAAACTCCCGCACAATTAGCTCCACAGCAGCGGTGTTTACCTC
AGCCCATTTATCGGCCAAGTACACGAATGCAACAAACCAGAGTGAGGCAAGCAGAAACGA
AAAAACAACATCGCCAAATCTGACGACTTTCGCAAAAAACGGCTTGTCGAGAAAATTTGG
CTTCCAGAAAAAGAGAATATCGAGGAGAAGAAACACGATGGCGACGATGAGGGCAAAGAC
GCCGATACCGATTGCGTATTCGCAAGCGTTAGGATCTCCGCAACTGCTTGAACCACAGGT
GGTGAATCCGTAGTAGCAGAAGTAAACTCCGGAATAGCT
>comp20825_c0_seq2 len=142 path=[0:0-36 37:37-68 69:69-141]
CACCCCCAGCGCAATCCAGACGGCCATGGAGAAAAATGAAAAAGCAATCGCAGCTTCAGC
GGCCGACGAAGACAGAGTAAGTTCCACATCGTACCGTTCCTCGTAAGAATTCGCAACACT
CTTCGCAGCCGCGACGTCCACT
>comp21412_c0_seq1 len=440 path=[602:0-34 94:35-43 111:44-150 252:151-363 525:364-439]
TAGTTTCTTGCGACGACGACGACGCCGAAACTTTAGCAAAACGACGCGCCGACATACGAG
TCATACTCGTCGGTTGGAAATCACCCTCCCCAAAAGAGTTCAATCGTCTCATAAACGAGC
TGCCCAACCTCAGGGCAATTGTAAAGCACTCTGTCGGTGTGAGCGGCATCGATTTGGAGG
CGGCAAGAACCCGCGGCGTGCAAGTCTCCAATGTTTCAGGCTGTTCGGACGCAGCCGTCG
CCGATTTGACGTTCGGTCTGCTGCTCGCGGCCGCGCGGAACGTCGTGACCGGAGACGCGC
GCTCGCGCGATGGATTATTGGATAGGTGTTGGTTTGGAACGCAAGTGAGTGGATCCACGA
TCGGGATCGTCGGAGTGGGCCGAATAGGAATCGCAGTTGGGAAACGAGCGAGAGAATTCG
ATATGAGTGTGCTCTATCAC
>comp21412_c0_seq2 len=126 path=[0:0-93 94:94-102 645:103-125]
GGCTGTTTTACAGACGAGTCGATTCTACGACGACTACCAGCGTGAATTGGAGCAAACCTA
CGACGTCGTTTCTTGCGACTACGCTGAAGCTTTCGCAAAACGACGCGCCGACATACGAAT
CATGCT
>comp21449_c0_seq1 len=267 path=[0:0-108 109:109-144 174:145-266]
TTCCACGACCAAGTCGCGTAGGCGATCAAGCCGGGCGAGACGAGATCCATTTGCGAGACG
CTGACGCCGCACTCGAGCAGATAGGGCAGATTTCCCGGATAGACAAGCCCCTCCTCGCGA
GGCCCGTCGTAGATCGGTCCGACGATCTGACTCTCGCCGCCGACGAGATACCAGTCGTCG
GGCAAATACCCCGTGCACACGGGATACGGAACGAAATATTTCGTCGTATCGTAATCCCAT
CCGGGAACGGTCAGCTGGGAAAAAATG
>comp21449_c0_seq2 len=225 path=[174:0-121 324:122-224]
TCTGACTCTCGCCGCCGACGAGATACCAGTCGTCGGGCAAATACCCCGTGCACACGGGAT
ACGGAACGAAATATTTCGTCGTATCGTAATCCCATCCGGGAACGGTCAGCTGGGAAAAAA
TGTTCGAATCATTAACGCGATCGCCGTGAAATACGAGCCGACGCCCGAGAGATATCAACT
CGGCCGAAGTTGGCCAACGATTCGGGAACAGTTCGGATTTGTTCG
>comp21449_c0_seq3 len=150 path=[174:0-121 296:122-149]
TCTGACTCTCGCCGCCGACGAGATACCAGTCGTCGGGCAAATACCCCGTGCACACGGGAT
ACGGAACGAAATATTTCGTCGTATCGTAATCCCATCCGGGAACGGTCAGCTGGGAAAAAA
TGCAACCGAAAACAGATCGGAAGAGCGGTT
>comp21449_c0_seq4 len=90 path=[404:0-24 109:25-60 145:61-89]
GGCAGATTTTCCGGATAGACAAGCTCCTCCTCGCGAGGCCCGTCGTAGATCGGTCCGACG
ACCTGACCCTCGCCGCCGACGAGATACCAG
>comp20940_c0_seq1 len=257 path=[0:0-124 125:125-256]
CTGGGAAGCGATACACGTTCTCTTCATTCTTTACTGGATAGCACACCTCTAGCTTGCGGA
GTATGTGAATAACTTCATCAATTGATAAATGCGTGTCGAGTATTCTATTCCTTTTCTGAA
ACTGATCAAGAGCTGATTTGACGCGATCCAGACTGACTGCTCCGTCGTCAATGCCTTCCA
TATGGACAGGGAACTCATCGGGGGACATTAAAGGCCCAATCACATTGCGGCATAGCCACA
ACGGGTCCAAAATTACA
>comp21357_c0_seq1 len=143 path=[0:0-142]
ACGGTTTCTGTTTCCTCTTCCTGGCTCGTGTCCACAGCAACCCTCTCTTGAAGCAATCTA
GAGGATGCTCTTAAATACAAAGGGGTTTTTAGACTTTCCGGTAAAAGTGAAGACAAATCA
TCATTTTCTGTAACATGTTTAGT
>comp20412_c0_seq1 len=291 path=[151:0-157 354:158-159 43:160-290]
AAATTTTGGAGCAATATCTTCAATCACTTTTGACCGACGAGAAAGTGTTGTCCAGTGAAG
ATCTCTATCAGTTCCTTATTCCAAGTCCAGACTATTTGAGAAGAGGAAGTTCGAAGTCTC
CCGCGCCGAAGAAGTTTTTCTTAGCCGAAGCTATCAAAAGCATTCCGTTCGTTGGCGATT
TCTTTGAAACGATTCAAGCCAAACTTGCGGAGGACTTCGATGAGAGGGCGGACGAATTTG
ACGGAAAAGACAGAAACGATTCCATTGCCGAGCCGATGTACGGTTTTGTGA
>comp20412_c0_seq2 len=184 path=[151:0-157 354:158-159 332:160-183]
AAATTTTGGAGCAATATCTTCAATCACTTTTGACCGACGAGAAAGTGTTGTCCAGTGAAG
ATCTCTATCAGTTCCTTATTCCAAGTCCAGACTATTTGAGAAGAGGAAGTTCGAAGTCTC
CCGCGCCGAAGAAGTTTTTCTTAGCCGAAGCTATCAAAAGGTAATTTTAGGACGATTCCG
ACGA
>comp20412_c0_seq3 len=174 path=[0:0-40 354:41-42 43:43-173]
CGCTCTTCCGATCTCCGACGATCAAGTTTTACCATAAGAGTAGCATTCCGTTCGTTGGCG
ATTTCTTTGAAACGATTCAAGCCAAACTTGCGGAGGACTTCGATGAGAGGGCGGACGAAT
TTGACGGAAAAGACAGAAACGATTCCATTGCCGAGCCGATGTACGGTTTTGTGA
>comp20562_c0_seq1 len=143 path=[0:0-51 186:52-142]
CGCCGGCACGCAACTGCCGCTTCTTTGTCGTCCCATGACCGAGACGTCGGCGACGAAGTA
TTCAACACAGCTTTCCATTCATTTGCAAAACGAATTTCGACGATTCCTTCATCCTTTGAC
GAACCTGCTCTAAGAGATCGGAA
>comp21515_c0_seq1 len=98 path=[0:0-97]
AGAGACAAGACAAAATGAAAGCTTTTGAACGGGATTTTGTTTTTTCCTATTCTCTTCTTT
AAGTGGAATTTATTTTCATCACGTGATACAGACAGGCA
>comp21704_c0_seq1 len=134 path=[0:0-67 68:68-133]
AACCGCTCTTCCGATCTATTTTGGCCCAGGTCACAGCACATCTACTATAACTAATTTTTC
AAATTTCAGCACAAGTTTTTTCGGTTATCACTCTTATCCTTTTTGTGTACTTTTATTGTT
TTCCTGGAAAATAC
>comp21704_c0_seq2 len=91 path=[0:0-67 149:68-90]
AACCGCTCTTCCGATCTATTTTGGCCCAGGTCACAGCACATCTACTATAACTAATTTTTC
AAATTTCAGCACGAGATCGGAAGAGCGGTTC
>comp20276_c0_seq1 len=290 path=[0:0-289]
CTCCTGTTAATTAACTTCGAATGTGTGTCGACTGGCGCTGAGAGCAGCGCCCAGTACGGC
GAGCGCTTTGAGTCTCACGTTCGTTCGCGCATCTTCGACGTAATAGCGAGTCAGAACCGA
CTTCAAGTTCTGAAGCCAGTCGTTTGCCGATGGATCGATGGCGCGAGCGCGAAACGAGAC
GAGAGTCAGAGCACACATTTCCGGTCTCTTTCCGGTGAATCGTTCCGCGAGGCTGAAAAA
GCGTTTCGCTTCGCCCAGAAACTTTCCGCTCTCGCACAAACCCTCGATAC
>comp20184_c0_seq1 len=892 path=[0:0-184 200:185-891]
TCCAAAAAAAAAAAAATTTTCTTCGCTCTGACGAACAAACACCCCCGCCGTGGGACTTTG
CACGACTCCGAGCGGCACGACCAACTCGCGATTGGCTCCGTTCATGTAGGCTTTCTCGAT
TCGCGGCGAAGTCCCGGCAACCGCCCACGCCATGTACCCCAACTCCGGCTCGACGGCGAC
CGACACCACTCCATCCGCGTCGTCGCTAATCAATACCATTTGCATCGTCCCATTCATACT
AATAACCCCGATTTCGCTTCCGTTCGCGACGTAGAAGACCAGCTTTGATATCCAGTCCAC
GGCAATCGAAGTCGGTCTCACTAGCGGTACATTTTCATTCACAGTTTTCGGCGAATCGGT
GGCGGCGTCGACGGGAGCCGACAAGATGAGGCCCGCCTCCGGCTGCGTCCAATAGATCGT
CTCCGTCGTCGCGTCGAAGTCGACGGCTTGCGCGTCGACGTCGAGAAACGGCGCTATCGC
CTCGCGCGGCTCGTCCGCCGTCGACGTCAAGTTGACGCCGCGAATTTCGCCCTCTTCGGC
GACGAGGAGAAACTGAGGAGGTCTGTCGCAGGTCTGAGTCTCCGAATTCGTTGTGCCATA
CTTGCAGGTGCACACGTGATCGTTTCGGTTCGACGGCTGGCATATTTGATTTTCTGCGCA
CGGGTTTTTCGAGCAAGGGCCTTGAGCGATTGCTTGGGATCGATTGTAGACGGCGATGCC
GGTCGGCTGATTGAAGAAGTAGTAGGGAACGGTGAACGTTCGAAAGTTGGTCCCGTCGAT
GTTGATGGCACCCATTTTGCTCAATTGCCAGTCCGACCAAATTAGGAGAGAATTGTACAT
GATCAACGAGTAGGGATGCACTGCGGTATAGGTGCCGACAATCCGACAATTC
>comp20184_c0_seq2 len=208 path=[0:0-184 946:185-207]
TCCAAAAAAAAAAAAATTTTCTTCGCTCTGACGAACAAACACCCCCGCCGTGGGACTTTG
CACGACTCCGAGCGGCACGACCAACTCGCGATTGGCTCCGTTCATGTAGGCTTTCTCGAT
TCGCGGCGAAGTCCCGGCAACCGCCCACGCCATGTACCCCAACTCCGGCTCGACGGCGAC
CGACACCACTCCAGATCGGAAGAGCGGT
>comp21088_c0_seq1 len=192 path=[0:0-191]
TCTTCCTCCTCTTCTACTTCCTCAAGTGCGCTTATTTGACGGCCGACTGGCAGCAGTACA
CTTCGCTGGCTCTTGAATTGGCCGGAAAACAATCGATCGGCCTGTCGGACGACGAACGAA
CGCGCATTCTGATGAATTTGACTCGCATTATTTCAAATGATCCTCCCGAGCCGGAACCAG
ACTGCACCGTAC
>comp21416_c0_seq1 len=651 path=[0:0-650]
TCGGTAGCCTAATCCTTTAGCACTGTCTACTGTTTTAGTATTAGAAACAGATGCCTTAGG
CTTTGCAATAGGCTTGGGCCTGGAAACTCCAAAAATATCGCAAAGTCGATTTCTGACGTT
CTTAAAGTCTCCATCGGCAGACATCCAGGAAGTTTCTGAAAGCAAGCTTAGCACCTCGTC
GTAGCTCTCTGCTGGTGCAACGTCATCAAACGTTTGCAAAGATACGTACAGCTGATCGGC
GACCTCTTTCCGCACTCTTGGATAAGTGTGGCACAGAAAAATGAGAAGACGCTCGAGAGA
CGTAGATCTAATTTTACCACTAAACTGCAGAAATCCGCAGAAGACGCTAATGCTGTCAAT
AATTTTTTTCAGATTTCTCGTTCTTGCTATCTCTTTTTTGCACAAAACGCAGAGGTCGAA
CAGGAGTTGGTCTCGTTTCTCTTCAGGCACACTCTCCAGCTGACAATTCGCAAGAATCAG
ATCCGTCATTTTAAAAAGAGGCACACTCACTCTCTCCACTTTAAGAAACTTCTCAAATAT
TTGAATAAGGGTGATAAGAACACCTTTTATTTTGCTTCCACTCGGATCATTCAAATACCC
TAACAAAGCAGAACCACTGTAGTGTACCAAAGACTTCGTAAGGCCGCCAAC
>comp21010_c0_seq1 len=350 path=[0:0-349]
TTTTCCGGTTTATGATTTCCATTTTCAAGTTCTAGTTCTATGTTTGTGTCATTTTCTGCG
TTTGTAACAGAGTTTATTTCATCGTTGTCTGCTTTTTCAATATTTTCTTCCGCACTTTGA
GAGTCGACTCCTTCAGAGTCGTAATCATCTTCTCTATCACTTATATCGTGTTCGTTTGCT
TCCGACTCCGCCTCGTTATCCGATCCAAAAAAGTGTCTTCGTAGTTCGTCGCTGTCTTCA
TCAGAGTCAGAAAAGTAATCGTTCTCTGCGGAATCATTTTGTTCAATCTGTTTATCGGCA
AGCTCTCTAATATGCTTAAAATGATTTGCTGCAGCACTACCAGGTTCGTC
>comp20599_c0_seq1 len=333 path=[0:0-332]
AGCGAAAGCATCGCAGCAAACTGTAAAAGCTGCTGCTACGTATAACGCTCAGAGGCCCGA
TGAACTGACCATCAACGAGGGAGATATTCTTTTGGAATTGGAGCCTGCTGACGAGAGTGG
ATGGGCGAGAGGTAAGTCGGTAGCGACAGGTAAGGAAGGTTTGTATCCTGCTTCGTATGC
TGACCCTATGTGACAAGCTGTCACTGTTTGTTTTTTTAACTGTACATACCGGCATGTATG
GGCAGAGCCCGTTAAGAGCTGGGATTTGGTTGTCAATGATTTAGTAGGCACGCACACGCA
GCATTTTAATTATAAACAAACGAACGATCGCAA
>comp21625_c0_seq1 len=736 path=[0:0-735]
AGTCTCTGATACCACCTCGAGATTCATAATTAACGTTTTCGATTTTTATCTGATTTAAAA
GAAAGATTTAATTTGTCGTGTTTTCCTGAAAAGAAAGATTTCTTTATTGTATTTTCTTGT
TGAGACCCTATTTGAGTTGGGAGTCATTAATCTATGGTGACCCGATGTTCCGAGACGTTC
ACTCTTTTCAGTTTTCCGAGTTTTTTCGCGAATTTTTGCACCAAGTCATTCTTTGAGAAT
CCATCCGCACTGTCGCCCGCACTTCGCCGATACTCCCCTATAACTCTTTTTCTCAGTTTT
TTTAACGGCAACGAATTGCCTTCACTTTCACGAAGAGCGCTAAGAATAGCCTTCGACCAA
CGAAACCTGGTATCTTTCGGCTCCTCTTCCGATTCTAAGATGCTCTTTTTGCTCTCAGTT
TGAGTTTCTACATCGCCCTGGCCTAATTTTCTCTTTCTTTCGTTTCCACTTCCCTCGGTA
CTTGGACTAGAGTTCCCCTTCTTGGGGTCGCTAGCTGCTGCGAATATTCTCCACAGCTCT
TGGAGGGTATCTCGATCGTAAATCTTAAGGCTATTTCTCGCAAAATTTTGAAATTTCGCC
TCTTTGCGAGGTATATTCGGATAGATCGACAGTGTATCTAACAATTTCTGCATTTTCGGA
CTCGCACTACTAACAGACGACACTCGCTCTAACCACGCCTGTTGTTTCCTTTCTCCCTTC
GGAGCGCCGCCTTCCG
>comp21313_c0_seq1 len=332 path=[0:0-331]
CCTCTTCGGGGCATTCGACTCGATTCGGAAAGAGATTTCGTTCGTTGGCGCAGAAGAGGG
GGGATACGGGCGTCGTCGTGCCTCGCGCGCGACAATAGACGTCGCGTTCGCCGAGGCATT
CGGTCGCGCAGCATTGGGAGGGATCGCGCGCACAGTTTCGCGGCGATTCGGCGAACCATT
CGAATATCTGGGCGTTGGACGATGCGAGGAGGACGAGAAGGATGAGCGACATCGCGCGAT
TGACGTTGAAGAGAACTGAAACAAGCACAGAAAGGAACGATGTCTATGTCTAATTATACA
ACGGATGTCACGGTAAAGGAATCCCACTTCCT
>comp21839_c0_seq1 len=368 path=[0:0-326 327:327-367]
TTCTCGCCCGTGCACCGAATTAGATCACGTCACGTGTAGCTACGATGGAAGATCTCTCGA
AGTTGCTGACGCTGTTTGGATTGGCTTACTCAAACCGGATCCTTTTCGAGATGAATTTGT
TTGGCGTCCCGACAGTGTGATTGAAAAGGAGAGAATATTTGGGTCGCATTATTGTTCGTA
TAACTGCAACGAGAATTCCACCTCGTCGTCATACGAGTACAGCTATTCGAATCCGTCCGT
TCACTGTATCAAAAATCATACGGGAGTCCTTTGCGGCGCTTGTAAAGGGAATCGATCGTT
GACTCTCGTCAGCCAAGATTGCGAAGTATGTTCCAATTGGAAAGAAGGCTTTGCCGTCAC
TCTTGCTA
>comp21370_c0_seq1 len=156 path=[0:0-59 274:60-61 60:62-75 87:76-155]
GTTAGAGCTACCCTATTATGGGGCAGGAAGAGTCAACACCGCCTTTCCGCGCTATACTAA
TGAAAGCGCTCTTGTAGGAAATACTATTTATCTTTTCGGATGCGATAACGTGGAAGACCG
AGTGGGAATCTGGACACTAAACACTCAAACCAGAAA
>comp21370_c0_seq2 len=150 path=[87:0-79 363:80-80 168:81-149]
GGAAATACTATTTATCTTTTCGGATGCGATAACGTGGAAGACCGAGTGGGAATCTGGACA
CTAAACACTCAAACCAGAAAGAGCGCGATGCGTTGTGATTGGAAAAACGATCTACCTGTA
CAGCGGAACATCGCTTGGGCGAGATCAATT
>comp21370_c0_seq3 len=118 path=[87:0-79 363:80-80 237:81-117]
GGAAATACTATTTATCTTTTCGGATGCGATAACGTGGAAGACCGAGTGGGAATCTGGACA
CTAAACACTCAAACCAGAAAGTGGGCGTTTCCTGACCGTATACGCGGCTTTGAGATCG
>comp21370_c0_seq4 len=98 path=[276:0-27 363:28-28 168:29-97]
CGCGGCTTTGGTCCTAGATCACGCACAGGAGCGCGATGCGTTGTGATTGGAAAAACGATC
TACCTGTACAGCGGAACATCGCTTGGGCGAGATCAATT
>comp20446_c0_seq1 len=92 path=[0:0-91]
GATCTCCGAAACGAATGATTTTTTAATCTACTAATATAACCGAATACTCTGAATGCATTC
CCAAATGAAATAAACCACAATCGAGCAGATCG
>comp20905_c0_seq1 len=112 path=[0:0-111]
GAGAATCAAGCACTTTATTTTATATGTTCACAAGAGGCAATGAAAGAAAAAGTAACTACC
TAACACAACTACACTTCTTTACACAACAACTGCACTTCTTCAAGTACCAAAG
>comp20347_c0_seq1 len=70 path=[4:0-69]
CAGGAACCCCACACCTCCTCCTCGACGTACAACTATAAGAGGTTCTTTGTAACAACCGCC
TACTGCTCAA
>comp21552_c0_seq1 len=161 path=[0:0-119 120:120-137 197:138-160]
TAACCAATTCAACCCCGTACTGACTGCAACACGAGAGTTGGACAGCGAAAAGGACGTGTC
ATTAGTCATCATATACTTGCTAATATCGACTGCGGACGGAAGAAGTCCATCTCTTTCCAC
TTTGCACCCATTCACATTGAAAATTAACGACGTGAACGATC
>comp20649_c0_seq1 len=647 path=[0:0-391 392:392-646]
TCCGGCGCAGCCGGAAACAAAGGGACGGTTGCAATTCGATTTTTAATTCATTCGACTTCC
CTCTGCTTTGTGTGTGCTCACTTGGCAGCCGGCCATTCCCAAGTGGCCAATCGCAATCAA
GACTATAACGATATCAGTCGGAGACTAACGTTTCCTATGGGTCACGTGATTGATTGTCAC
GACTACGTGTTTTGGTGCGGCGACTTCAACTATCGCATCGACATGACGATCGACGGTGTC
AAGGAAATGATTCGCAATGAAAATTGGAAAATTCTCCAAGCCTATGATCAGCTCAATGTC
CAACGCCAAAAAAAATCCGTTTTCAAGGGATTCCTCGAAGGTCGCACCAATTTCGCTCCC
ACTTATAAATACGATCTATTTTCGGACGATTACGATACGAGCGAAAAGAGCCGCACCCCC
GCGTGGACCGATCGCGTTCTCTGGAGACGACTCGATCACGTGACGCGACTCGAATCAACG
GAATCAATTGCCGATGACGTCGCGCAAATCGCGGCCGCGGCCGCATTGAAACAAAACCCG
GAAATGGGTGCTAAAGAGGAGAGAGAATGGAACGAAGGCAAGTTGGTCTATTACAATCGA
GCCGAACTCAAGACATCAGATCACAGGCCCGTATTGGCTGGGCTTGA
>comp21228_c0_seq1 len=116 path=[0:0-115]
ACTGACGTCTATAACGCGAGAGTAGTTTACTCCAAAAATGAACGATTCGACTACCGTTTC
GGCTTTGGACGATATGCAGAAAGAGTGCGATAGTCTCGCATCAAAAATAGAAGCTC
>comp21714_c0_seq1 len=551 path=[0:0-493 494:494-550]
GATCCTTTCCAGAAAGGACTCGACACCAGGACAAGAAGTCGAACGCCTCAAATGGCCCAA
CGCAGCGGAAGTACGAGCAGCGACGACCCGGGGAAGAACTACAACAGTCGCGGTCTCGCT
CTGCGAATTCAGAAGAAGATCTTAGGCAAGATGGCTACGAAAAAGATGGCGAAAGCGTTT
ATCGACGAAGACGAGGGCGCGCTGCTCGACGCACTCCAAGTGCTCGCCCTTCGCGAAATC
GACGCGGAACGCAAGGCGAAAAAAGTCGTCAAAAACATAGTAAAAATCGCGATAAAACTC
GCCGTATTGTACCGAAACGATCAATTCAACGCGGACGAGTTGGCGCTCGGCGAACGATTC
AAGGCGAAGTTTCGCCAAACGGCGCTCACCATCGTGAGCTTTCACGAGGTCGAGTTCACG
TACGATCGCGCCTTCCTCGAGACCGAAGTGGGCGCCTGCGAATCGATGCTACACGATCTC
ATACGACGGCACTTGACGGAGAAGTCCCACGGGCGCGTCTAGATGGCGTTCGAGTTCTTT
CGGCGAGCCCA
>comp21348_c0_seq1 len=123 path=[0:0-122]
AAATTTGGCCTGTTTTAGCTTTATTTTGTGGGTAATTAGTGTAAAGAGGAAGTGTGTTTT
TGCATCGGTTAAGCGGATTTCAGCTTATTTAATTCACAACTAGCGTTTTCTCGCTAACTT
AGC
>comp20285_c0_seq1 len=375 path=[0:0-374]
GCCTGAGCCAGAATGAAAGTCGTGTGCATATTGAAGAGCAATAGTTGGGGATATTCGCTC
TGCAAGCGAGCGATCTGTTCTTCTCTCTCTTTGACTGTTTCGTTCAGTTGGTCGCGCAAC
TCCTCGAGACCCTCCATGGCGACACGATACGGATCTAAGGGCTTCTGAAAATCGCCGTGA
CCCAATCGGAAAAGCTGCGACAAAAGACCGAAAATTTCGCGAAACAATTCAAATTGCTTT
TGGAACTCTCTGTTTCTCTCCTGATGCGATGCGTCGCCTTCGTTGGCGACGAAGCCCAGC
TTGCGAACGAAATCTTCCAAGTCATCGCGAGACATTGTCCTCTCAACGGACTGCTGCTGC
GACTCGACGAGCTGC
>comp21417_c0_seq1 len=110 path=[0:0-109]
TACGCAGTTTGAACTGGATTCGCTGTTTTCGAGGCTTTTTGGGGAGCATTTCTCCGTTGT
CACGTTAACACCTGTCACCTGCTCGCGATCTCTGATCAGAGTATGTCGGA
>comp21065_c0_seq1 len=77 path=[0:0-76]
TTAAAAAAAAAAAACTTAAAAAAGAGCCATTGGAAAAAACAAGGCTGAGAAACCAGCCGA
TTGCGTTTTATCCATGT
>comp21246_c0_seq1 len=336 path=[0:0-223 224:224-278 279:279-335]
CCCTTCCGCAGATCAATGAGCATCGTCAACAGGCCCTGATTCCTTTCCCCGGACGTTTGA
TCAACGCAGATCATTTGGCATCGAGTACAAACGCTCCGAAATTCAAAAATTTGATTTCCA
ATCTCAATGCGTTTCGCTCGGTCCTCGTCGAATTTTTCCAACGGGCCATCTATTATGAAA
TTGGGTCGAAATCGACGCGCGACGTTTTCCTCATTTTCGCCGAACTGAAGTAGTTAAATG
ATTAATTAATTAATTTGTCCGGGACGGAGCATCGTTCGCCTTAGACGCCAGCTCTCGTGC
ACTTGACATTGACACTAGCAAATACTGAGACTCGTT
>comp21246_c0_seq2 len=322 path=[0:0-223 279:224-280 336:281-321]
CCCTTCCGCAGATCAATGAGCATCGTCAACAGGCCCTGATTCCTTTCCCCGGACGTTTGA
TCAACGCAGATCATTTGGCATCGAGTACAAACGCTCCGAAATTCAAAAATTTGATTTCCA
ATCTCAATGCGTTTCGCTCGGTCCTCGTCGAATTTTTCCAACGGGCCATCTATTATGAAA
TTGGGTCGAAATCGACGCGCGACGTTTTCCTCATTTTCGCCGAACTTAGACGCCAGCTCT
CGTGCACTTGACATTGACACTAGCAAATACTGAGACTCGTTTGACAGCGATAAGTCTACG
AAAAGATAAAAAGAAAAGCAAA
>comp21246_c0_seq3 len=80 path=[279:0-56 410:57-79]
CTTAGACGCCAGCTCTCGTGCACTTGACATTGACACTAGCAAATACTGAGACTCGTTTGA
CAGCGATAAGTCTGATTTCT
>comp21393_c0_seq1 len=123 path=[0:0-122]
CAGCTAGCTACGTGCATTTACTAAAGGCACTATTTGTACAATTGAGCATACTACAAAAAA
CGGTTTAATTGCCAACAGGCATTTACAAAGAGCACACTTAATTAATATCCAAGATCGGAA
GAG
>comp21219_c0_seq1 len=289 path=[0:0-288]
CCGACAATGGGCCCGGCCCAGTGGGATGGGCGCCGGCATCCTATCTCGAGCCGACAAACG
GCGGAGAAGACGAAGCCGACTTTGGAATCGATCACGAGAAAGAGGCTTACATGGCAGCTC
AATTTTTGAGAAGGATTCTCGGCGGCAATGATTGGGATTCATCGTTGTTATCATCGTCAT
CATCATCGTCGTCATCATCATCGGACGAGAATGGCGCCCTTGAGGAGAGTCCTCCGCGAC
CACCTTCGCCGGCGGCGGCGGTGGTCCAGCGAGAAATGACGGCGGCCCA
>comp20682_c0_seq1 len=322 path=[0:0-321]
AAAATCCAAGAAAGTCGTCGCAGATTTAAACGCCGTCGTAGACGTTTCGGTAGAAAAAGA
GGTCGTGCGATACGCCGGAACTGGATATCAGGTGGTGCTGCATTTCGACACTGGGTTTTC
ATTGAGCCTGTTGTCTTGTACGACTCTCGCGTTCAGCACTAAAGATCACAACGTCGTGAA
GGCGGAGATTTTGTCGTTTCTTGGGCTGGATGAAGATGCAGAGCTTATCGCCAAATAAAA
AGGAAGCACACCGTTGTATCAAGTGAAAGGCCGCAGAACGAACTGCAGTACTTTTTACTT
TAATTGAAATGCTTGTAGCGAG
>comp20432_c0_seq1 len=67 path=[0:0-66]
ACCCCACTCCTTGTGGTCCGGTTTCCCGCGACCGCGACCGCGCCCACGGCCGCGTCCGCG
ACCGCGT
>comp20422_c0_seq1 len=120 path=[0:0-119]
CTTCTTCATCCAATAGATACGTACAAAAGAGAGCGTTTACATGGAAAACGGCAATAGCGT
GATAGTAGCAACCGGTTGTGTTGGAATAGTTCGTGTATATAGTCTCGAGCAGTAAGGCAG
>comp21408_c0_seq1 len=180 path=[0:0-105 106:106-179]
CCCCTTCACATACGTAGCCAGAGGACCGTGAATAGCCACGGCATTTATTGCTTTCATGTC
AATTGGAGCACCGAGAAACGTCAGATCAACCGTTTTTGTGCCTTTACCGCCATTTGCCAT
ATACTCACATTGATACTGACCGTTCTGGGAATAGGAAGTGAGAGGAGTCAGATGAAGTTG
>comp21529_c0_seq1 len=51 path=[0:0-50]
AACACGCAAAAGAAACCAAACGTCGATGGTGCGAAGAATGGTACGTTTATC
>comp20920_c0_seq1 len=418 path=[0:0-417]
AGCGTGTATGTCTCCATTGATGTCGGACGGTTGAGTCAAATTGACAGCAACTGCCGGAGT
GCCTTTTTCCAGTGTGCTCGTTACGTTCGGAGAAGGTGGTTTGACAGGTTCTGCTTCGTG
CGTTTCGATTACAATACTTTCACTTTTATTTCCTTGTCCCTTGCTTGTGTATGCTGAAAG
ACTCAGGACGTAAGTGGCATCAGGTTGAAGGCTCTCTAAAACAATTGCTTGTGCGTTTCC
GTCTGGGCGAGCTTCGCTTTTTGAATAAAAAATTTTCGACTCCCAATTTTCAGTGTAGGT
TTTTTTTCCGTTGTAAGTTACCTGATAATTTGTAATAATACCTCTGGGATAGGAAGGTGC
CGACCAATTCAAGTAAATTTTACGATCCTCAGCCCGAGCACCGACTCCTCGAGGTTCA
>comp21659_c0_seq1 len=265 path=[0:0-230 231:231-264]
ATTTCCCGTCGAATTTCGGCGCTGACGCAACGAAGATCTACTACATCGGTCTGACGGGCG
AATTCGCTCCGGCTCACCGACACGAGGTGACAATCTGCACGTACGAAGCCAAGCCGAATC
CCGCAGACCATCGAATCAGCGGAGCAGACAGCGTTAGACAGCAAATTTCTTAACGACTTT
TAGATGTTAGTCGTATTTCGGTCTGGAAGCTTCGCATAGTTATCTAATAAACAATAAAAT
TCTGATGAGACCACGAGATCGGAAG
>comp20433_c0_seq1 len=100 path=[0:0-99]
TATCCAATTCTGCAGAGTGACGTGGTACAATTTTGGTTAGCTAAAGTTTCTGTTGCGTAG
TTTATTACATTAAGACGAAGACGAATATATGTACCAAGCC
>comp21800_c0_seq1 len=118 path=[0:0-117]
CTACGGAGTCACGTGGGAAAGGAGAAAAGGCAAAGAAATCAAAGATGATGGTGAAGGAGT
CTGATTCAAGTTCTTCTGAAGCATCGGATTCGGAAAGTGACGACGATGACGACGATAA
>comp20165_c0_seq1 len=305 path=[0:0-304]
TCTCTTTCGTTTTCGACGCTAAGCAGTCGACGAAGGGCTTGTAGAGACTTATGATGCCCG
GATTGCCTGGTATTACGACGACGTAGGGGCGACTTGACGCCTCGTTGTCGCGGTTTGGCG
AGGACAGATCCCACGAGGCGACCAGCTGGGTTGGATGGCCGCCGATTATTCGCGTGTCCG
TGTAGAGGTTCGGAAACGTAGGTGACGACATCGTCTTGCAGTGGCCTAGTCACACGAAAC
GCTTGCTTATGAGAGTGACGAGAACGAGTTGCTGAATCACGTTGCGGTGCATGACTCACG
GGAAT
>comp20646_c0_seq1 len=804 path=[0:0-803]
AACCTAACCAAGAGCACGCATTTTGGGCTATTAAGAGAAGAAAGCATACAGAAAGTTATC
TTTCACTCACCAGAGGATAATTTATTTCGATACTTGGGGCAGTTGCTAAGTTTTTGTGTC
GCTCTGTTGACTATTTTCTATTTGTATTCCTTGGTTGTCGGTATCTCCTTTTGTCAAGGC
ATTACTGCTGCTTCATATTGGCTTGAAAAATTGCTCGGATGGGCCTTCTTCTTTTGTACA
AATTCCATAAGTGACTATTGGACTAATTTCCTTCTGCACTTGAAATGGAGTTCTTACTTT
GTTAACATTGGCCTCTTTTTGTTGCAGAGAATACGTGAGTTGTTGATCGCTGATGTCATT
GATGACGTGCAAAAATATTTAAAAAGTTTATTGCCTTGTTCTCTGAAAGAGCATGAAAGC
AAATCGAAAAAAAATCCTTCTCTTGTTCTTGATGTGCTTCATGACAGGTCAAGAGATAAG
ACTACCGAAAGGGAGTTGCCTCGTTTTCAGAAAAAGCATGAAAGGAAATTGAGAATAGAA
TTGTCTAAAGGAATAGACCCGGCCCCTTGTATAAGAAGAGATCCTAAAGTTGACCAAAAA
CGTTTGACTAACGTCGCAAATAGCACCGGACACGAAACTGAAGTGTGCTCAAAATCAGAA
GCTTTGAAAGAAAGTTGTGGCATTGCTTCTGTAGGTGCAAAGTTGAGTAACCGGCTGTTT
GTTTTTCCAGTTTTTGTACTTGTCTCTTTTTGCGCGGGCGTGTACCTTAATAGTTTGCCC
AAACCTGTTGCTAAAAATACTGTG
>comp21663_c0_seq1 len=258 path=[0:0-257]
TCTGTCCAATCACTTTCAAAAGTGCTGTTGTCCAGCGCGCGTGTTACAATATGAACTTTC
ACAGCGTAACTCGTCCATGCTTTGAGACCGACTAAGTAAGTATGTCTGTATTTTTTCTTT
AAAAGCGTCTGGATGCTGTGACTATTTCCGCCGATTTTGCTTGCGTACACTTGATACGAA
ACAAAGATACCGTTGATATTTTTGTTTGACGGTGGTTGCCAATTAACTCGAACGGAAGTA
GAAGTTGATTCGTTCACG
>comp21165_c0_seq1 len=385 path=[0:0-118 136:119-384]
GAGAGAGGGTAGAAAGGGGCGATTGGCGTTCGGCGAGTAAACGGGGGCCGCCGCCTCCGC
CTGGGCTCGGCATTGTGTGCGACAGAAATGCTATTGTGCCGATTCCTCGGACGACGATGC
CCGACTCTCCCTCCAAATCAAAACTCTGCCTATATCCGAGAACAGCGTTTCCCTTTCCCT
CCAGAACTTTGAGTCCTATGCGGCGCTGGAGGGCGCCGGAGAGACGCGAGAAGAGAACTT
GACGAGCTTCATTGGAAGCTCTCGACTTTCTAATTATATCAATCCACTGATATTCAGGAT
CATCATTGACAACGAGTTCCTCTACGAAGCCCAAGAGAGAGCAACACTGGTACGTTTCCG
GCGGAGTCAAAGAAGAAAAAAATTG
>comp21165_c0_seq2 len=142 path=[0:0-118 396:119-141]
GAGAGAGGGTAGAAAGGGGCGATTGGCGTTCGGCGAGTAAACGGGGGCCGCCGCCTCCGC
CTGGGCTCGGCATTGTGTGCGACAGAAATGCTATTGTGCCGATTCCTCGGACGACGATGC
CCGACAGATCGGAAGAGCGGTT
>comp21691_c0_seq1 len=199 path=[0:0-117 118:118-198]
GTGGTTGTTAAATGTGAACGCAGATCTACCACGAAGCCACCTACTTCAACGTCAGAAAGC
TCTCGTTTTGCGTTGAGAAGTACTTATCAAACACAGAGTGTCACAACTACTTCTTTCACG
ACAGCTTCAACAGGATCTGATGCTGGTGGTTGTAGCTGCACTGGGGTAGTTTCTTCCGTT
TGGGTTTTTTCCCCTTTTT
>comp21691_c0_seq2 len=188 path=[0:0-117 199:118-187]
GTGGTTGTTAAATGTGAACGCAGATCTACCACGAAGCCACCTACTTCAACGTCAGAAAGC
TCTCGTTTTGCGTTGAGAAGTACTTATCAAACACAGAGTGTCACAACTACTTCTTTCATG
ACAGTTTTGACAGGATCTGGTGCTGGTGGGTGTAGCTGCACTGGGGTTGTTGTTGCCGGT
GGTGTTTT
>comp21580_c0_seq1 len=509 path=[0:0-508]
CTCTTCCGATCTCGTCGTTCAAATCATGGGCATCGTGCTGGGCGGCGACAACGTGACGAA
AATCGCTCAGCTCGACTTGAACGGCGACGGCAAGGCGGCGACACCGGCCGAGCTCGAAGA
AAATCTCGTGACCGAGCAAGAACTTGCGAATCTCCTTCTCCAGTATAACGTGAGTCAGAC
GCTGTGGCGCGTTCCCATCAAGCACTTCACGCCGTGGGACTGCAATTGGCCATACGGGCC
CCCGCTCGACGGATGCACGCCTTATCAGTGCAGCCCGGAAAATCCCATCACGCCGCCCGT
CGTCGAAGTCGTCGACAGCCGCGACTTGGTTGTGTGGCCTCCCAAAATAGATTGGAGAAA
TCCGTTTTATGTTGTCATTTTAACTGGTCCCATGACGAGAAGCGTGTCGGCACGCAAAAT
CATACAGAACTCTGTCGTTGACTTGTGCTATCACAGCGGTCGCCAGCCGGGCAGTCGAAC
GGTCATACAGATTCCCATTACGGTGGGGC
>comp20881_c0_seq1 len=351 path=[0:0-350]
TGCTCCGCGAGACAGCCTTGGCAGAAGAGGTGCAGGCATTCTCGCAAGCGAACTCCTTCA
CCGGCGGCGATGTCGGTGTAACAGATTGGACACTCAAACGGTTTCTCGTTTCGTATGAGG
TCCAAGTCGGCCGTGTGAAACATCTGATCGCGATTTCGCTTTCGCTCTTCCTGTGCCTTC
CGCTCTTCCTCTTTCTTGACCTGCAGCAGCATAGCCATCTGACGGTTTTCTTCTTTGATA
CGCTCCTTCTCCTCTTTTGACGGAACGTAATTCTGCGGAATCTTATAGTCAGCCGGTCGA
TTGAAACCGCACACTTGGCAGCCGGGACGAGTGGGCTGATTGATGAACGTG
>comp21902_c0_seq1 len=222 path=[0:0-221]
CAATCTGTTTCGGGACCCTCGTTGGGGTCGCGGACAAGAAGTACCGGGAGAAGATCCTTT
TCTTTCAGCAGAATATGTGGCTCATTATTCAACAGGATTGCAGCAGAGGAACGAGGCAAA
ATATCTAAAAGCTGTCTCTACGTGCAAACACTTCAGTGCATACGATTTAGAAAACTGGAA
CGGAACAGGACGAATGGATTTCAATGCGATAGTCACTGATCA
>comp21284_c0_seq1 len=89 path=[0:0-88]
CTGAACCGCTCTTCCGATCTTAGGTTATATAAAAATTCGCCTTGACATAAATATAGTTAA
ATAAACAAGATAGATCGGAAGAGCGGTTC
>comp20822_c0_seq1 len=106 path=[0:0-105]
CAAAACCTGCTGAAGCTCGGATAAGGACAACGGTGAAGAGTCGAGAGTAACGTCTGCGCT
GCAATTTCCGAATCCGACTCTTCGAAAAAGATCGGAAGAGCGGTTC
>comp20868_c0_seq1 len=217 path=[0:0-216]
TCCTGCGATTCACTCCGCCCGAGACTCCAATTCAATTCGCTTCCCTTCTCAATCGATCTC
GCACGATTACGTACACGGAAGAAGGATTCCCGGTCAACGCTCTTCCAAACTCTACCGTTC
TCATTGACGTCGACAGCGTCTCCGTCAAAAATGCGTCGCTTTCGTTCTTAGTCTCTCGTC
CGGGCGATGTCATACGAATCGATGTGGCTGCCGCCAC
>comp20943_c0_seq1 len=176 path=[144:0-27 19:28-175]
TGGACGATCATCGTTTGCTTTGGCCGACCTTGACCAGAGTGAGAAGGAGAGTGTCAAAAG
TAAGCAGAGCCACACCGGCAGACACAACGATCAGTTCTCCGCCCGTGAAGCACTTCGTCA
TGGTATTGTAGAGCAAAAGTACCCACAGAAAATAAATGAGATTGACGAGAAAAACC
>comp21827_c0_seq1 len=199 path=[0:0-198]
TCCGATCTTTTTATGGCTTCTCCGGCGCTTTTGCTCGCGCTGGTCACAGTATTGCGCGTA
CAGTGGTGGACCGACGCAATTTCTACACGTCGCATCGATTCCGGTCTTCTCATTGTCGAC
GATCTCTTTTCGAGCGATTTTCTCGACAATCTGTTCGAGTACATCCGGTTTTCGACTTGG
TTCTACACGCCAGCAGGTC
>comp21360_c0_seq1 len=654 path=[0:0-653]
GCGAGTTGTTGGTCAAAGTGTCGCGGAATAGCGCTCCGCGGCTGAGGCAGTCTCGAAGTT
GAAACCAAAGGCGACTTTGGTCTATCAGCAGTTGCCAAAGTCGGACGATGTCGCGTGGCG
AGAAGAGAAGAGCCAGCAGAGGCTCCGGAGGCGGTGGTGGGGGCGTCTCCTTCCATTCTA
CTCTCTTTTTTCATGTGAACTTGTAATACTTTGGTGGCAATATCCCGCAAATGTTTGGAT
AGTTGGGAGAGGATCATCATCAACGTGGCCGCGTTGAGTTCGAAAAGCGAAACTAAGACT
TTGGCGCTGGCTCGCCTCACTTCCAAACTCTTCTGTTCCGTCGTCAAGGTTATTATTTTC
CCAATTCCTAAACGAATGTCGGCCACATTTTGTATCACTTCCGAATCCATTCCCGAAATC
AAAAGCAGCAGATAATTTAAAACGGCCATTTTCACCTTGTTGTTCATAGGCTGTGTCTGA
TCCAGCATAATTTTAAAAATCGTAGTGAACTGCAGACCGGGATCAAACGATTCTCGAACC
AAATCGAGAGTTGCAGCCAATTTTTTGGCAACCGATCCCCTCAAATCACTTCCCATTTTG
TGAAGAAGCCGAAGCAGAAGAACGAACATCCAATGCGTCAATTGCGATTTGAAA
>comp20500_c0_seq1 len=226 path=[0:0-225]
ATTGTCAAAACAAGATGTCTTCGATGTATAAGCAATACTCGCTAATCCAACGAAGGCTTC
TTCTTTTCTCCTTCTTGTTTCCACTGACTATAAGCTTCATGATGATCAACTCTACTGTCT
TTTACCGAGCCACTCGGCAGGAAGCGTTTATGGAAAGCTTTTTTAAGTACGCCCATTGTT
TGGATCACCCTGAAGATGCTCAATGCAGCAAAAAAACGCTTTCACT
>comp20506_c0_seq1 len=315 path=[230:0-77 16:78-314]
TCGAAAAGCTGCTGCCAAAAATGATGACCGGGTCTTCGTCGCCCACGAGAAAGCGCTGAC
GTACAATCGTCAAGGCGTCGTAGTTTTCTGTTAGAAGCAAAAGGTAGCGGCTCTCCTCAG
AGTCCTGCTGTTCGGTTTTTTTCAGGTTGGCTCGTATTAGACCAGGCGGACTGCTGTCCA
AATCCAAAGCATCGCCCACGTCTGCTTCAAATGAGACGTGCTTCTGGAATATTTGAACAG
GATCAATGCCGTCCAAACCGCCAAAATTTCGCCGAATCGCATGAATCAGCTGGTTGGCAC
TTGGTCGCTTTTCCG
>comp21621_c0_seq1 len=343 path=[0:0-281 282:282-297 313:298-342]
CGCTCGCCCACAAACGAAGATTTTCGATCTTCTCCTCGTCGAGATCGTCGAAGGTGAACG
TAGAAGATGCCGTTCTCGGTTTGATATCTCTCCCCAATCTTCCGTCGACGACCAAACTCG
AAGCTCCCGGACCGTACATTCCCTGAAGCTCCCCGTCAAACATTTGAATTTTGAGACGAT
GAATTCGAATTATATCCCCAACACGATAGATTTGCGGCAACCAATTTTCGTCCTTATGAA
AAAGAGAGCACTTCAATCCGTCCGAATCGGTGTCGTCCACGATTCGGACGAAACTTGTTT
TTTCTGTTCCCCTCGTTTGTCTCGGAGGTTTAAAAAATTTCAC
>comp21621_c0_seq2 len=321 path=[0:0-281 282:282-297 682:298-320]
CGCTCGCCCACAAACGAAGATTTTCGATCTTCTCCTCGTCGAGATCGTCGAAGGTGAACG
TAGAAGATGCCGTTCTCGGTTTGATATCTCTCCCCAATCTTCCGTCGACGACCAAACTCG
AAGCTCCCGGACCGTACATTCCCTGAAGCTCCCCGTCAAACATTTGAATTTTGAGACGAT
GAATTCGAATTATATCCCCAACACGATAGATTTGCGGCAACCAATTTTCGTCCTTATGAA
AAAGAGAGCACTTCAATCCGTCCGAATCGGTGTCGTCCACGATTCGGACGAAACTTGTTT
TTTCTGAGATCGGAAGAGCGG
>comp21621_c0_seq3 len=292 path=[313:0-44 358:45-65 379:66-291]
TTTTTCTGTTCCCCTCGTTTGTCTCGGAGGTTTAAAAAATTTCACAACTCCGTAAATATC
GACAATTTTTCCAATTTCGAGCTCGTTCAGAGGAGTGTAAATTTTCGGAACCGATTTTTC
CTTTGCTGTTAAACTCGTCGGAGGTTTCTGTTCTGTATTTTTGGCAATGAATAGTTTTCG
GCTTTCTGTCACGTCGTCCATGATCATGTGATAGCAATGGTGATCGGGTGGAAGTCCGCG
TGGAGATTTTCCCACTCGCGGATTAAATATCCAAATTTTATCTTTTTCTGCG
>comp21790_c0_seq1 len=289 path=[0:0-288]
CAAGACCCTGATCGTCATAATCGCAAAAAATGCGTTTCTGGTTGCCACACTACGGTATCG
TAGCGTCTTTTTTCGCTATTTTCAGCGGAATTACCCAAACTTCGAACACGAGACTGTGCC
GGGACCCCCAGTGCCAAGAGCCGATATCGATTGCAACAGCTAAGCGAGCTCATCGCTCCA
TCGATAATCGTCTTCTAAGCTTCAGCACTCTCGATCGCATCAAAGTTTACGCGAAACACG
AAGGCGAAAATAAGCTCATATGGGAAGGCGAGGTCAATGGAAAGCGCGG
>comp20584_c0_seq1 len=111 path=[0:0-110]
CTTGTCAACCGAATCGCACATGGTCGGGCGAAGAGACAACATGCCATACTACCATTGACT
GCGGCAGTCTTTCACCCCCGGAACTTGGCTACATAGACGGCAACGAGACAC
>comp20418_c0_seq1 len=592 path=[0:0-591]
CGTCGACGCTGGTGTGCGACTCCATCGTCGTCGTCAGAGGACCGGGGGCGGAGACGGCGT
CGAGAGACTCGATCCCGCTCGGAATGACAACGAGTCGCACGGTTTCGTCGGCTTCGCGAA
CGACCTTCTCCACTTGGGCTTTCGTCGCATTCTGAACGCTTTCGCCGTTCGCTTGAAGAA
TCATGTCGCCCGATCGCAAGCCGGCGGCGCGACCCGAGCTGCCGACGTCGACCGAGCGGA
CGAAGACGGGCCCGTTGCCGCGAAGCGTGAAGCCGAATCCGCCGCCCAGACCGCGAGCGA
TCTCCATCGTGCGGACGCGGGATATGACGGAGAGTACGGGAGGAACGCGATCCGATTGCT
GGGCCAAATAGCAGACTTCGTCGACGGTGAGTTGTTGGACGTTTTGACCGTTGAGTTCCA
TGATTTGATCACCGACTTGAAGGCCGGCGCCGCGCGCCGAACCGTCTTCGTCGACGCAGA
GGATGACGACGGGACGGCCGCCGCCGACGCTGAAACCGAACGACTCCGGCCACGCCGAAT
TGTCGGATTCGGACATCGGGACGCTGCGAGTGCTGGCCAGGCCAGGGACTGC
>comp21002_c0_seq1 len=198 path=[0:0-197]
CCCCCCGCCACTGTGACGCGTCGAAGACCCGGCAGGGGTGCCCTCTGAAGCTCCTTCCAC
AAACCCGATGGAGGAGGAATTGGTGAAACGTTGCTCCTACGATGCAAGACATCGAGAGGA
AGAGTCTGGGCTTTCGATGCGGTGGCCATTAGTTGAACGATTTGATTCACGTGTTCATCA
CGTGATGTTAACTTATTT
>comp20886_c0_seq1 len=179 path=[0:0-178]
GACCTACTACTATTGTATTGATACAGATCAATGACTAATTTTGAAGTGAATGCATAACTG
TCCATACGTGTCCAGATACACCAAAGAACTGAACGAAAAACGAGCACGTGCACTATACTG
TGACTCACTCTTTCATACCAACTTCTATCTCTTGCCTGACAGCAGATCGGAAGAGCGGT
>comp21789_c0_seq1 len=240 path=[0:0-239]
CAAGCCGAAAGAGGTAAAATGAATAGAAACGCACTGTTTGTTCAAACCGCAAAGCCACTC
AGTTGTAAAACAGCCGAAACGATAGAAAAAGGATTGTTCTGTTTCCGCAGACGGGCAAAA
AAAACACACACAAAAAATCCTCGTCCGAATTCTGTGCCGGCGTAATCCAAGCAACCTGTA
GATAGCTAGTTTAGCTTAGGTTTTCGCGCGTGGGAGGCGGAAAACTAAATTTTGCGAGAT
>comp20941_c0_seq1 len=178 path=[0:0-177]
GCTCCCTCTCAGAAATATTCTGAGTGACTTGAGAAGAAGGAGAGACGCTTCCTGAAGAAG
AAAAAGGTAATGAACTTGATGACAACGATGATGATAAAGACAATGATGATGCCAGGTCTC
CTCTACTTTGACTTTTTTCTTCCTCGTCGTCTCCTTCACCCGAGATCGGAAGAGCGGT
>comp21722_c0_seq1 len=59 path=[0:0-58]
GGTCTCGGCATTCCTGCTCAACCCCTCTTCCGATCTCTGGCGAGCTTGTGGAGATCGAT
>comp20536_c0_seq1 len=179 path=[0:0-178]
AATACATTTAGCTCTTAGAACAGGAAAAAAGGCGTTCATGGCCCATGGCCTTAAATTTCT
CTCGCTTTCCCAAGCCCAAAGACACGGTACTGACAGCAATCACTACGTCCTAGAGCAAGA
ACTTGGCCGCGGTGCGTTTGGTGTTGTATACAAAGCAAGAGATCGCCGCACAGGCGGGG
>comp20081_c0_seq1 len=646 path=[0:0-645]
GTCAGCGTGATTCAACACCGATGATCGCGAGTGTCGTCGGTTGAGACTTACTATAGAATG
AAAAAGGCTCGCAAAGCGAAGGAAATGTTTCGCGATGAAGCCAGCGGACTGGGAAATCCG
AGCGTCTACCACGCAGTAATAGTCATATTTCTCGAGTTCTTCGCGTGGGGCCTTCTAACG
GGACCAATGATAACAGTTTTAGGAGAAACGTTCATTAATCATACTCTATTAATGAACGGC
TTAATACAAGGAGTCAAGGGATTTCTGTCCTTTTTGAGCGCCCCTCTCATTGGCGCCTTG
TCCGACGTCTGGGGTCGAAAATCGTTTCTACTGCTCTCCGTTTTCTTTACCTGCCTACCC
ATACCCCTACTCAGAGTCAGTCCCGGTTGGTATTTTGCCGTCTACTCCATGTCCGGCATA
TTCTCCGTCACCTTCAGCGTCGTCTTCGCCTACGTCGCCGACATCACGAACGAAAACGAG
CGCAGCACGGCCTACGGCCTAGTGTCGGCGACGTTCGCCGCGAGCTTCGTCATCAGTCCG
GCGCTCGGCGCCTTTCTCAGCGCCAAGTGCGGCGACGGCGTCGTCGTTCTGCTCGCCACC
TGCATTGCCGCCGTCGACATTCTCTTCATTTTGATTGTCGTGCCGG
>comp21427_c0_seq1 len=459 path=[0:0-87 88:88-458]
TTTTCAAACTGCAAACAGAACGACTAGCGAGCTGACAATTCGAAGAGTAACATCGGCGGA
CAGAGGTAACTACTACTGCTATTTAAACAGTAGTGCAGGCAACGAGCAATCTAAAATAGT
GCAACTCACTGTCCCAACAGGATCTATCACTGTTCCCAAAGCTGAGAAAACTTTCAGTGT
TGGCCAGAGCGGGGTTTTGAAGTGCAGTGCAGACGGTAGTGCAAATCCTGTTTTAACCTG
GTGGAAAGAAGGGAAGAAGGTGGATGTCGTTGCAAATAATCGGCTCCGGCAGACATCAAG
TGGCGAGCTTGTTCTAAATGACGTCACTTTTCGCGATGCTGGAATTTTCATATGTCACAT
CAGCGTCGCGTCGATAAATCAAAATTTCATTCAGAAAATTGAGGTTACTGTCATCGGGCC
TCCTGATCCTCCAACTGACGTCAAGCTGCTCATAACCCC
>comp21572_c0_seq1 len=313 path=[0:0-98 99:99-312]
GTTGCAAGCAATTACTGTTGAGCTGAATTCGACCCGCGCCGTGACTTCCTGTCCCTACTC
GACGTTCTGCTCTAGTGAGGGTATCTATAGTGAATCTGGCAGCGCAGAAGACAAATCTGG
CAGCACAGAAGACGATTCTGACTATACAATTTGATGCTTGTGTTCGTGTGGCAGGAATGC
GACGCAACATGTCTTTCTATGCTTGTTTTCTAAAAATTGTTTCTTGTGTCGAAAGGGCGC
GGAAACGTCGTCTCTGTACTTTATATAAGTCAAATTGCACATGCTGTACCTTAAATATAC
GTAGAGAGAGAGA
>comp21252_c0_seq1 len=396 path=[6:0-395]
TTCTCTTTCTCTTTGGCCATACGGCTTTCCTGCTGAGCTTCCTTCTCAAGTGGAAGCAAT
CTAAGACACAAAGAACGCTTCCGACTCTCCACTCCTCTAACAGCTTGAACTTGGCTCTTC
AAATCAAGCCTCTCTCAAAGCTAAACTACCCATTGCAACACCTCCCCAATCTTTCTCTGC
CAGTGCTCACTCACCAAAGCAACAAACTCTACTTTGTGCGCTGAAAGAACGTTTCCAGAG
CGAGCAAGTCATAGGGATTGCTACACTCTTCCTGAAACTCCTCACAAATCTCCTTCAAGA
TACTATAGACGACATCAACGTCCGTCGCTGACGACGCCGATCTCTTCTTCCCCACATCGA
GAAACCAAACCTCGTTCATAGTATCATCATCCGAAT
>comp21271_c0_seq1 len=312 path=[263:0-57 18:58-91 52:92-311]
GCACAGGCTGAAAATTTTCAATTTGAATTTGGACAAAATAATCAAATTCAAGTAAGTACG
TAAAGTTGTTCCTGTTTCGTAGGCTGCAAATAAATTTGAGAAGCCACTTGCCGGAGACAG
TTAAAACTGCAACGCAGCAGTTTGGATAAACATCAATCTTATCAGCAGAAATTCCCATTA
AAGCCGAAATTGGAGGTATAAATTTGCTTCGCACAAGTTTGCAATGTTCTCCAGGGGTTG
TAGGAAAAATTATCTTCATGGTACAGTTTTCACCAACAGCAACCAAATTCTCATTTTCTA
AAGAAAGAAAGT
>comp21271_c0_seq2 len=75 path=[0:0-17 18:18-51 335:52-74]
ACCGCTCTTCCGATCTGTCGTAAAGTTGTTCCTGTTTCGTAGGCTGCAAATAAATTTGAG
ATCGGAAGAGCGGTT
>comp21668_c0_seq1 len=204 path=[0:0-162 163:163-203]
TGACGGCATCGCCTCCCATATCCAAATAGCTATCTATTTTGGACATCTTCTTTTTCGCTT
CCTCTCCAAAATCGTACTGATTGTCGGCAGCTTTTCCCGCCACCTCGACACTGCCCATAT
CGACGTAACTCGCGCCGCCCTTCGGGGAACCAGGCTTCGAATCCGGCTCGTATTCGTTCT
CCTTCGCCGCCTTTCGCATCGTAT
>comp20766_c0_seq1 len=620 path=[322:0-317 17:318-371 73:372-619]
CGCGAACTTTCCTCGCAAGAATAACCCTATTTTACTCACGCCGATGCGATTTAAACTTCA
AAATTTGTTGTGTCAGACTCCACGCAAGAATTTAGTTTAGTTCAAGGGCAGTTCGTCTAC
TATACACTGCCTGATTCTGCAGGCCATGCATGCACCCGTATCATAGTAGGAAACGGAACA
CTTTGTGCGAGCTACAACACACACGCACGGCGCCCTAACTTGAATCAAACGACGAGATCA
GGCCGAATTTATGCGAGTTAGTCGGCCGCGTCCTATTGTTTGCTACGATAATTTCTCGTG
TATATCTTACGCATCAACGTTAATTTTTTCACAGCTCTTCAATCGGCTTTGTATTTCTTT
AAATGTTTTTCATAGGGGTCTCCTAAACTTCGTCAACTTTACTCAAAATGGGTTGGCTAC
TTCTACTTCTCTTGGAGAGTGAACCAAGCGTGACGAAAAAAACAACGGCGTATCTGCGTA
ATTAGTCTAAACATGTTATGCGGTAGCTCAGAGAGAGACGAGGATTCAACCCTACTGTAT
ATGCGCTTGCACTTGCTTTGCGATTGATGACAAAGAAAAGAGAGAGATACAGAACAAAAA
ATGCAAAAGACAGATCGGAA
>comp20944_c0_seq1 len=881 path=[0:0-880]
GAACCGCTCTTCCGATCTGACTTGTGACACATGTACGAGCCGCCCTTCTTTACCTTATCC
TTCCCGTGAAGGGGCCCCGTCGGATTGACTTGATCCTCGCTGGAATGATGTATCGTCCAC
CAATCCGAAACCCATTCCCAAGCATTCCCAATCGTATTAAATAGACCGTATTTATTCGGC
GAAAACGACGTCACAGGGCACGTCGAGACGAACCCGTCTTCGGCCGTATTTTCCTTAGGA
AACGTACCCTGCCATATGTTCATCCGATGTTGGTCGTTTGGAGTGAGCTTATTCCCCCAT
GGAAACAACCGATTTTCGAGCCCACCTCGCGCCGCATACTCCCACTGCGCTTCCGTCGGC
AACTCCTTCCCCGCCCACTTGCAATACTCCACGGCATCGTTCCACGACACGTGAACGACC
GGGTGATCCAATCGCGATGTCACGTTCGATCCGGGACCTTCCGGATACATCCAATTGGCA
CCCTTGACGGGAAGCCACCAGGGAGCCGCGGCGACCGCCTGAGTGATCGTCTTTTCGATT
TCCTTCGAAACGAGAGCGTCCAACACGAACGAATCGCCGAATTTTTCCGCTTCGGTCTCG
TATCCCGTATCGGCGACAAAACGAGCGAATTCGGCGTTGCTCACTTCGTGAACGTCCATA
TAAAATGTGTCGACGGTCACGAGACGACTGGGACCTTCGCCGTCGGCGACGATGATCGGT
TTGTCGAGTCCCATTCGGAATTGGCCTCCGTTGATGCGAATCATTTGGTTTGTGCGCGGT
GTCGAGCTGAAATCGATGTTGTTCGGCCCGTTCGGAGGCGTCTCTTGCTGCATTTCGGTC
TCGTCGCGACGATCTCGACGATTCGTCGCTTCGCCGCCGCA
>comp21145_c0_seq1 len=875 path=[0:0-587 588:588-611 612:612-874]
CGTCGTTCGAGTGGACGCAAGCAAACGCGAAAATCGCGATTTGCATTCAAATGACTACGA
ACTTTCCCAATTTCTCGACGAATACAACAATTCCGAAATGTATCTAATCGACACCCTGCC
GATTTCGATGCAAAACGAATTTCCCCTGCCCTCCTGTCTCGCCTGCGGCGGATATTCGAC
GCGATTCCAAGACTTCGGACTCTGGTTCAGCAGCGGCGGCACGAAATCGTCATTTCACTT
CGACACCGTCGAAAATCTCAACTGCCAAGTGTCGGGAACGAAAGAGTGGTTTTTCATTAA
TAAAACAGTAGATGGCTTGCACGAGACTATCAATCATCGGGAAGGCGATTTTAGTAGTGT
CGACGTTGATGCAGTCGATATGATTGCCTTTCCTCACTTTCGAAATGTTCCTTGGTGGAC
TGCAGTGATTCGACCGGGAGACTGCGTCTATGTTCCCTATACATGGTTTCATTATGTCGA
GTCGCTCGATCGAAATATCGCCGTTAATATCTGGTGGACCCCGTTCGAGGAATTCGATTC
GTCCGACTGTTCGGTGAGTGGAAAGGAGTTGATGTTGAGCGATTGTGTTTTCACGTCCGG
ATCGCAAGTCAGATTTTATATTAGCGAAATGATCGGCAGACACGAGGATGGCAGAATGAC
TTTTGACGAAATGCACTCTCTTCTCATCCATGAACACACAGGAAAAAAGTTACTGACTCG
CGAAGGTTTCGCTGCTTTTGACGGCAACGGCGACGGCTTTCTGACGCGAGACGAACTCGA
CGAGGTCGAAGTAAAAATAATAGAAGAACACATTCCATCTCCACCCGGAGAAATTAATAC
ATACGGAGCTTCGGCCGCCGAAGAGGAACCCCATA
>comp21145_c0_seq2 len=651 path=[0:0-587 588:588-611 899:612-650]
CGTCGTTCGAGTGGACGCAAGCAAACGCGAAAATCGCGATTTGCATTCAAATGACTACGA
ACTTTCCCAATTTCTCGACGAATACAACAATTCCGAAATGTATCTAATCGACACCCTGCC
GATTTCGATGCAAAACGAATTTCCCCTGCCCTCCTGTCTCGCCTGCGGCGGATATTCGAC
GCGATTCCAAGACTTCGGACTCTGGTTCAGCAGCGGCGGCACGAAATCGTCATTTCACTT
CGACACCGTCGAAAATCTCAACTGCCAAGTGTCGGGAACGAAAGAGTGGTTTTTCATTAA
TAAAACAGTAGATGGCTTGCACGAGACTATCAATCATCGGGAAGGCGATTTTAGTAGTGT
CGACGTTGATGCAGTCGATATGATTGCCTTTCCTCACTTTCGAAATGTTCCTTGGTGGAC
TGCAGTGATTCGACCGGGAGACTGCGTCTATGTTCCCTATACATGGTTTCATTATGTCGA
GTCGCTCGATCGAAATATCGCCGTTAATATCTGGTGGACCCCGTTCGAGGAATTCGATTC
GTCCGACTGTTCGGTGAGTGGAAAGGAGTTGATGTTGAGCGATTGTGTTTTCACGTCCGG
ATCGCAAGTCAGGTCGGCACCCTCGTTCAATGATCTCGTTTGATTTTGCGC
>comp20693_c0_seq1 len=398 path=[0:0-397]
AAACGCCCCCTCCCGAGGCGGCAGACGGCGATCTCGGCTCGACGTCGCCGACGGTGGCGC
CGTACGCGTCGGTCGCGTCGTCCGCACTGCTCGCCGACACCCCTCCTATTCCCCACGCTT
GCTGAAATCGTTTCTGGAGGAGCGTGAGAGTTCGCTTGGGCGCCCGGTCCGGCTCGTCGA
AATCGTCCGATGCGTGCACCATAGGCGACGACACTTCCATCGCGGATTCGGCTCGGTCCG
TCGATTCCGTATCTCCTTCGCTTTCGTCGGTGACGCCGCCCTCCGGCGTGGCAGCGGCGG
CGCTCGCGTCTCCTTCGTCCGTGCCCATTTCCAGCTCAACCCAAGGCATGAGAGCCTGCG
TACGCTGGTAGTCCTCGTACAGTTGGGTGCCATAGATC
>comp21341_c0_seq1 len=156 path=[0:0-155]
CTTCTGCAGGCTTGCTTGGCTAGCTTTTTGCTGAAACATTCGTGGTTTTTGAGTTTTAAC
TGACGCGCTAAAGGCGAAATTATGCAAAAGATATGCAATCTTTTAAAATTGACCAAAAAA
ATTGAAGCAGAGGTTTCCCTTGTTGAAGACATCGTC
>comp20585_c0_seq1 len=80 path=[0:0-79]
TCCGATCTAACAAGGAGGGGATCGAGTGCGGTATGCGAGTCACTTGCTTGGAGTTTACCT
GTCGATTGTGGAGCTGTCTA
>comp20236_c0_seq1 len=274 path=[0:0-273]
ACAAAATTTCCGGGCTTGTTGAGTCGGGAGTGTGCTGCAACACAGGTTTTATAATAGTCG
ATAGAGCCATGTTTTCAAACATATCTTTAGCAAAACCGAACGGAGCATTCAAGAAGGTCG
TCAGATCGTCAATAGCAAGACGTTTCCTGTCTTTAATTGCATTTAAGTCCGCGTCGGACA
ATTTGACAATTATCTTTGTTACATCAGCTGAAACGACAGAGCTTGTGGTAAGATTGTATT
TTTCCGTAACAAGTGTCGTATTGTCTGAATTGAG
>comp21679_c0_seq1 len=148 path=[0:0-147]
TGGATGTCTGCGTTTGTGATAATGTGGGCCTGCAGCCTGTGCACTATGCTGCAATGGGGG
ATCGTGTTGACTGTTTGAAGTATTTGCTCAATCACGGGGCAAATGTGCGAGATGTAGATA
AAGAGGGGAGAAGTGTGTTGCACAAGAT
>comp20746_c0_seq1 len=197 path=[0:0-81 106:82-196]
CTCCTATCTGTTCTCATCGTCTCTTCCCGGCCTTCCTCTTCCGTTTCTGCTCAATTTTCT
CCTGTAGATGCTTCTTCCTAGTTTCCTGACGTTTGCTCTGTCTTGACTGCTGTGCCTCAA
CCCTCTTCTTCCACTCGGCCGACGCTTTCGCCTTTTGCTTCTCCTTGCGCTTCACCGCCT
TTTTCAACAGCCCCACA
>comp20746_c0_seq2 len=106 path=[0:0-81 82:82-105]
CTCCTATCTGTTCTCATCGTCTCTTCCCGGCCTTCCTCTTCCGTTTCTGCTCAATTTTCT
CCTGTAGATGCTTCTTCCTAGTAGTAGATCATTTATTCTATTTTGA
>comp20014_c0_seq1 len=834 path=[0:0-833]
CCCCCGCCTGCGAGTCGTAGTCTTCGTCCGTATTTGCATTCAAAGCCGGATCGGCGTCCA
GGTTCAGCCGGGAATCCGACTGCTCAAAAACGTCCTCGTTTATGACGGGATTTGACAGCC
AATTAGATAATTTTGATGACGTCACGGCATAATAAAGAATGGATTTGACGTAATAGGTGA
CGAGTATTTTTCGAAGGTCGAATACTTGGAGCATGGATGCGGCATTGTTGTCCGATATGC
TGTAGCCCTTGAGTATGTATTTTGCCGTTGTGACTTCCCAGGCGAGCCAGCGCGTGCCGA
ATGCCGCATTCACCGACAAAAGACCGGGAATGTGCCCGGGAGAACAGCAACAACAACCTC
CGTCTTCGTCAACTCCTTCCGTGATCGCTTCAACTTCTCTTTGCTGGCAATAGGTGCCTC
GGAATTCGAGACCCCGTATTTGGAAGGTCACAAGCCCGTTTCCGACTTCGATGATGTGAA
CGAGTGCGTTGAGATTGTCCGAAGCGAGAATGAAGCAGTCGCCTGTTTCGTAGCGACCCC
ACCGGCCAAGCATCAAATCGCCGGCCAGAACGTTTTGAAGCGAATACGTCAAGTGCTCGT
AAAATATCGAATTTAAATTATTGTCGTCGCCTCCCGGATCTCTATCGAGTTGAGACGCGA
GGCGAGTGTTGGAATGATCGACTCGTTTTGTGTTGTAATCTTTTTCCCAAAATTTGACGG
GGCGAACGTAGGATGTGATGAAGATGGCACTGCCAAGGATGGGGTTGAGAGGACTCGAGA
CGAAAGCGGAAGCGATCGCCTGAAGAAAAAGCATCGCGGAGTGAGGAACGCTGA
>comp21674_c0_seq1 len=400 path=[0:0-399]
ATTGTGACGTGGGTCTGGCGACGTATCAGCTGTACGAAATGCTATCGTCAAAGCAACAGT
TTGTCGCTCTCGTCGCCGAGGGATGCTCCATTGTTACTGTGCCCATTGCCAAGACAACTC
CGCATTTTGAAATGCTTCTGTTTAATTTTTTGTCTACGTCTCCCTCGCTGTATAATAGAG
CATTGAACCCTCTTTATTATCCTCTACTGCCTGCTGAAACGACTCTAAATTACGCACGCG
TCGAAATTTTTGAAGATCTCGGTTGGAAAGACGCCGTAATCATAATGGAAAGCGAGGAAC
TTTTCAATTTGGTATCCAATCACCTGATTGCATTAATGAACAATCGTACAATCAACTATG
AAATAATCGTCATATCCGTTGACGTGAACTCAACGATGGA
>comp20527_c0_seq1 len=586 path=[0:0-585]
CCGCCGTCGTCTCCTCCAGGAGGCGTTGGCGGCGGCGGCGGCGGCGGAAAAGGCGCTTGA
GTTTGACTTTTCTGACGATTGCGTGCCGGCGAAGGAGGAGGGGGCGGAAGAAAAACGGGC
TGGGTTGACGGTGGCGGCGGTGGCGTTGATTTAACGGAGCTCCTGTTCTCTTCGTCATCA
AGCACCAGTTCGTGAGCAGGAGGTGGTGTGGGTAAAGGAGGCGATTCGTTTCGCCCGGTC
AAACTGTCAGCGTTCTCCTCGCCCCTACTAAACGGCTTTTGTTCCACTTTGGAAGCGACA
GCAACAACCGCTTCGCTTTCTTCCTCTCGACCCACGTCATTCTCCGCATCATTTCCGGTA
ACCTTTTCCACATCTCTCCGCCCATTTCTCCGTCTTTCCGTCCGAGGCGACGGCGAAAAA
ACGGGCTCGTCGTCGCAGCTCCGCCCGACCGGCGTTCCCCTCCGATTTCTCGTCGGATCA
TCCTGCGGAGTTCGCGGACGCGACTCCTTTCTCGTCGTCGGCGCCGTTCCCATCACCGGA
GCACTTCTCTTTCGATTCGGACCAGCTTTCTCTTCAAAAATCGCCG
>comp20405_c0_seq1 len=65 path=[6:0-64]
AAATCAAGTCGCTCCACCCAATCTCGGGCTTCAACGGCTCCCCAACGTTCGACTACTTCA
CGCAC
>comp21544_c0_seq1 len=243 path=[0:0-242]
ATTTTCGATCAGTGTTTTATCGGCGTCAATTGCAATCTTTTTTTAGAAATCAGATTGACT
AGAAGAAATACGCGGTGTTTCTCAATATCAATTAAAGCTTCTGCTTGAAAATTCGCTGAT
TGATTTTTTTGCGTTCTTTCTGTTTAACTTTATAACAATGACGTGCACGCAAATTATTGT
CTCCAAAAATCAATACGCAAATAATTCCATTTATTATTTTTTTATAACGTACATCGTTTT
GCA
>comp21390_c0_seq1 len=151 path=[4:0-67 87:68-150]
CCGCTCTTCCGATCTTACGCTTTGTTGATGTCCTCCCCAATGATCGCTTTTAAACCCGCT
TGTCCGCAAAGACTACTCGTTCTACCGACTGGCTCCTTGTGATACTCCCAGTCTGTCGTG
ATCAGTCCTTACTGATCGTAATTTTCTTACA
>comp21390_c0_seq2 len=91 path=[4:0-67 162:68-90]
CCGCTCTTCCGATCTTACGCTTTGTTGATGTCCTCCCCAATGATCGCTTTTAAACCCGCT
TGTCCGCAAAGACTACAGATCGGAAGAGCGG
>comp21752_c0_seq1 len=274 path=[0:0-273]
CGCGAGTACGAGCTCGCCAAAGTGATTTCTGGACGCAGTTACGAACTAAAAATTTCATAC
CCCGCAACCGTTCCGGCCGATTTTTTAATTGAGGTCAAATCTGGAAAGGTAATTAGAAAA
TTACTGAACACGGAAAAAGCCCAATTTACAGTCAAAAAAGACGAAATGTACGTTGCCGTC
GTTACTGCGCACAGAACAGGAATTCCTTTGTACGATAAAAACTTGCTACAAAAACCGGCA
GTTTATAATATAGTGATGTCTTCTCTGTATTTTG
>comp20883_c0_seq1 len=1148 path=[0:0-1147]
CTCTTCTATTGGATCTCTCCTATGAACGCAATCTTCGCATTTTATACGAATCAACTTCAA
GTTGTGCGTCGATGAGAGACGCCGTGCTCCTCCTACGAGTCTGGCTGCACCAAAGACGTC
TATCCGAGGGCTGCGGCGGTTTCAGCGGCTTCATTGTATCCATGCTGATCGCATATCTGA
TTCGCGTTCGAAAGGTCAACCCAATGATGAGCAGCTATCAGATATTTCGAGTCGTTCTTC
AATTTCTCATCGACAGCGACTGGAGCAAAAACGGAATTTTCTTCAACGACGATGACGACG
ACGATCGGTCTCGTTCTCCGTCTCCCGACGAATTTCGTCAGAATTTCGACGTCGTCTTCG
TGGACTCGTCCGGCCTGCTCAATTTGTGCGCGAGCATGACAAGGGACAATTATCTGAATG
TTCGTCACGAAGCTCAACTCGCGCTGCGTCTTCTCGACGACATCGCGATCAATGCTTTCG
ACGCCTTGTTTTTGACTCCAGTTCATTTTGCTGTGAAATTCGACCAGTTGTTCTTGTAGG
CTTCGTTTCGTATTTGGACAAATTTCTTCGCGTACGTTTTCGTGTAGTCTTTCGCTCGCC
GACGTGAAAGCTGCGTCGCGCGCAAAAGTCATGCGCGACGCCGTTCTCGCGGAAGGAGGA
AACTGGGTTGGGGCGTGGCTGCGCAGAGTGCTTCCCTTTCTGCTGCAAGGGCTCGGAAAG
AGAGTTCGTTTGATTTCTCACGAGATAAACACGCAGGAAAAATGGGATGTTACCGAAAGT
TTTCCGAATTTCCAACGGGGATTTTTGTCTTTCGGATTCCTACTTGATTCGGATCACGCT
TTTTCGATTTTAGATAAGGGTCCCCAAGCGGATGATCCTAAGGCAATCGATTTCAGAGAA
TTTTGGGGCGACAAATCGGAGATGAGGCGATTTCAAGACGGCACCATTTTGGAAGCAGTG
TTCTGGCCTTGCGAGAATCAAGCAGAAAGACGTACGGTCTGCAGTCGAGTAGTCACTTAC
CTTCTTGAAAAGTATGGCAAGCTCAAGAGTTCGTCTGTTTTTCACCTGGACAATCAGCTT
GAGTCGTTTGTAAGAACTCCGACTTGTGGGACGGGCGAGGAAGAAGCTGCCGCTGTTTTG
AATGCTTT
>comp21027_c0_seq1 len=117 path=[0:0-36 37:37-116]
CGACCAAAGCCTTCGTGTCGTCCACGGACGCCGTCATGATTTCTCTCCAATTGATGTCGA
CAATTGTGAACTTTCGAGCTTCCTCCGGCATCTGCTGAAGATCGGAAGAGCGGTTCA
>comp21027_c0_seq2 len=105 path=[94:0-24 37:25-104]
ACGACACGAAGGCTTTGGTCGTCACGATTTCTCTCCAATTGATGTCGACAATTGTGAACT
TTCGAGCTTCCTCCGGCATCTGCTGAAGATCGGAAGAGCGGTTCA
>comp20708_c0_seq1 len=461 path=[0:0-460]
AATCGATATGCTTGCGCATGCGTTGATGGCTACAGCGGAGCGCGGTGCGAATTTGAAATT
GTCGAATGCGCTTCGCTGCCGTGCCAAAACGGAGCGACTTGTTTCGACGAAATCGACGGG
TATCGATGCGAATGCGAAGTGGGTTACACGGGCACCCAGTGCGGAATAGAGATAAACGAG
TGCAATTCTTCGCCATGTACCAACGGGGCAACGTGTCGCGATGACGTAGGCGCATTTCAC
TGCGACTGTCCCGAAGGATACACTGGATCGCAATGCGAATCGGAGATAAACGAATGCGCA
TCGTCTCCCTGTCAAAACGGAGCAACTTGCCGAGATCGCATCCGCTTCTACGATTGTGTT
TGTGCTGCCGGCTATACGGGGTCCCGATGCGAAGTTGATATTGACGAATGCCGATCAAAT
CCATGTGCCAACGGGGCCACGTGCCAAAATTTAATCAATCA
>comp20571_c0_seq1 len=337 path=[0:0-336]
CGCCGCCGCAAGCGGACGTCGCCGTCGCGGCGAACAGTCATCGCGTCAAGGAATTGCGTC
TCCACTTTCCGTCCGGCGAGCAATTGGTCGAAATCGAAGAGACGGGACCTCACGACGACG
ACGAAGTGTACCAGCGTCTCATCGACGCCGCCTCGGCGTCGTCGCTCGCCGCCAATCAGC
GCGTTAAGCGATTTCTGCTCCCGCTGACGCCCAAGCAGATCAGCCTGCTTCCCAACGGCG
CCATAATCGTGCCCGAATTCGATTTGACGACGATATCAACGCCGGGTCGTGCCGTCGGCG
GCTCCAATTCGGCCGATTCGTCCTTCTATTCGCCGAC
>comp20764_c0_seq1 len=449 path=[0:0-448]
AAACGGCGACGTTTGGGATAACTGGGACGCGGTCGTGAGCGCTTTCGCAACGGCCCCCAA
TTTCGTTCATCTCATAGGAAGTCCATCGTATCCCGACCTGGATATGCTCCCTTTGGGTAA
CCTCAGCGTTCGAGGCGGACACGGTCCGCCCCGAAAATCCCAGCTCACCCAAGACGAGCA
GAAAACGCTCGTGACTCTATGGGCCATTTTCCGGAATCCCCTCATCATGGGCGGCGCGCT
CCCAGCGCTCGCAAACGACTCATTTACGATGAGTTTGCTCACGAACATCCCCATACTCTT
CGTGAACAGTGCCGGCAAAAATAGCCGTCCCGTCAACGTCACAGTGACCCAATCGATACC
GACCGACGGTTGGCTCGTCAGCGCCGAAACGTGCAGCGAAGGCGATCCCCATCAGCAGTG
GATCGTCAGCAGCGACGGAACGATTCGTT
>comp21847_c0_seq1 len=270 path=[0:0-269]
TCTTTGGCACAAGTTCAGTCGAAGATTTAGCGGGCTTCACGCGCGGCGAAGACGAAGGCG
ACTGCGTAGCTTTCGTAGATAGGGAAGTTGATTGCGTTGATCTTGCGTCGTCTTTTGGGA
TTCCCTCCTGCTCTTCTGATAGAGACTCAAGGGTTTCGTCGAAGTAGCCACTGTACATTC
GTCTTTCTTTTTCGAGTCTCGCCGCATTTAGCCGTCGTTTGTATTCGATTGCCGACTTCA
GGTGCTCTTGAACTGACGAAAAATTGTCTA
>comp21803_c0_seq1 len=87 path=[351:0-46 334:47-86]
GACCCTTTCACTTAGCGGTTTAGTCTTTATCAGTTAACATGCACAACCTGGGACTCGGCG
ACACCGTGGGACTGTCCGAACGTTTGA
>comp21803_c1_seq1 len=333 path=[0:0-24 25:25-332]
CGTGGGACTGTCCGAACGTTTGACACTTGGACTCGGCGACATGGTGGGACTGTCCGAATG
TTTTTCACTAAAAAGACGCTGTTGAGCTACGTCTGACGTTGCGGTGAATGTTCTTGCTCC
TGATGATGGCCCTGATGACGTCGTGGTTGGTGCTGCAGTTGTTTCCAACGGTTCACTTGT
AGGCGGACTGGTTGGTTTTAACACTTCAATTGGCTTAACTCCGGCAGGAACGTCTGAACA
ATCGATGTAGGATAGATCGTCAATAGCCGCGTGGCCAGGCGAATCAGCTATCCCAGTTGC
AGTCACAAGTACGTGCGCCGAGACGAGGGAAAC
>comp20566_c0_seq1 len=667 path=[0:0-666]
CAGACTATCTATCCGCCTCGTTTTTCTCCCAACTCCTCGTCCTCCCCGTTTCGTCAGCAA
CGACTTCCTCGTCGCTGGAAACCGCAAAAAGATGCTTCCAAGCGAAAGAGCCACCGATCG
CTTTTCCGACTCTCCAGTCCCTTTTGTCGCGCGAAAGCGACCCCGAATCCCATAGCGACG
CCGAGCGACGATGGGCGAAGCAACTTGCCGCCTGCAAAAACGAAGCGGAATTCACCGCTT
TGTACAGCCAAGGCAAGCCGGGACCCCGGCAGAGACGATCGCGAAAGAAAAGACGAAGCG
CGGTTACTGGAGAGGAAAGGTCGCCGCCCGACGATCCCGTCGTCGCGCAGTATATTCTAA
CTCAAACTGTACTCCGATTAAAAGACGACGACTCGTTCTGGCCTCGGTCTCCCCTTTTGG
ATATGATATCTGTATCAGATGTATCGCCGAGCCTATACACTGTGATTCTAAGTGCAGCAA
TCCGCTGCGCAGACGAGGGCGTACTGAAGGCCGTATTAAAACGAGACGTCGATTTAGAAG
AGATAGCCATCGTAGAAAGTCTGAGGCACGCCTTAGTCGACGCAGAGTCGAGCAGAGATG
AAATATTATCTTTGATTCTAAAAAAGCCGTTTACCGATTACGCGATGCGAAGCGCTCTCA
AACGTCT
>comp20374_c0_seq1 len=65 path=[0:0-64]
GTCCTGTAAGCTCTCGACAAGCTATCGTTATGTACTGGTTTCCTTCTTCGTCTTCCTCGA
ATTTG
>comp21076_c0_seq1 len=367 path=[0:0-366]
GTCACGTGTTTTTGCGAAGTATGGAGAAGTTGCTGTACTCCGAATACGTCGCCCAACGGG
CTGGATTTCATCCTCGTCTCGTTCTCGAGGAAGAATTCGAATTCGTACCAATCGTGAGCG
ATGCCATGTCTTCATTCGAAGAGGCTCTAATGCTTGAGTTTAAAGAGAAAGGACCGGAAT
TTCAAGGGAAAATCAAGCAGGGTTGTGAGAAATTTCACGATAAAGTAGAAGGTGTTCTGA
CCAAATATCTCGTTCAGATTCTAGACGAAGCTGTTCGTCTCATGAATGTGCCTTCAAATG
TTTCTTTCAAAGAAGATCAGGTCGATCCCGAATTTTTAGAGTCAAGTGAGGATAATTTGA
AGAGGGG
>comp21945_c0_seq1 len=102 path=[0:0-101]
ATCAAACATAAGCATGGCCGCCGTTTCCAAGTTCTTTCGTGATCTATTTCCTCCATTTCC
TCAGAATCGAGACTCGCCCGAAAGTGCGTTGATCGACGATCA
>comp20997_c0_seq1 len=230 path=[0:0-229]
ATCGTAGGGGAGATCGCGCATCAAACGGAGGGCGTCGAAACGAATGTCAACACACGCACC
GAGACCGACAGCGATTCGAGGCCGTTCGAGGGGAACACCCGTTGCCTCTGCTTTAAGAAG
AGCATCGACGATGTTTCCCAGCGGTTGCTGTCGCCGTTGATCGTAATAAACCGCTAGAAT
GACCGTTAGAAGGAGAACAAGGGCACCACCGACTGCTTGTGAGGTCAGAT
>comp21943_c0_seq1 len=673 path=[0:0-559 582:560-672]
GGCAGAGGTGACTGCATCCACCGTTATTCGCCGAGCAAGCGTTCTCTGTGGCCAGTCTCT
GCGTCCTATCGAAGCTGTGAATGTCCAACAGCGAAGCGACATCGTCCAAAACGACCCTCA
TCTTTCTTCCGTCGCTTTTTCGCGCTCGGCGTATCACATGATCACTAGTGTCCGTCCAGT
AAAGATAGTCTCCGGCGACGCACAGCCCAAACAGATTGAGACCGGTCTGCACAACAACCG
TTCGAACTCTCGTCGTCAAGTCGAGCACTTCGATCGTCCCCAGACTAGCGTCGGTCCAAT
AGAGCTTCCGACGTTTCGTCGACGTGTCGATGGCAATTCCATTAGCCCAGAAACGCTTTA
TCTCCTCCAACACCAAAACCGTACGATTTCCACCGTCCAAATAGGACCGTTCGATCCGGC
CCACACTGCCCCAGTCGGTCCAATATAAATATCCCTCCTCGGGGTCCACTGTTATGGCGC
GCGGCTTGTCCAAGTTCTTCGTAATGAGCGTCTTCACACTCGTCCCATCCATTCTGGCGA
CAGATATCACATCCAAGTCCGGATCCGTCCAATAAATATTTCTCCCAATCCAATCGACAG
CGAGTCCGGTGATTTCACCCACAGGCACTCGAATCAACTCCGCAAATTCCGATCCGTCTC
GCTTGGATCGTCG
>comp20338_c0_seq1 len=183 path=[0:0-182]
CCCTGCGCCAAAATAAGAAAAACCAGTACCAAAGTAATAGTTGGTCGATCCATCTGCTCT
TACAGAAAGTTTGCTTCCTTTATTCACTTTCCAAAGGGTTGCGGTGTACTGGGAGAGATA
AAGAGAGGAGGATGGAAAGTACGTAAGGGAGAAAGCAACGCTTGTTCCATCAACGTAAAT
GTA
>comp21805_c0_seq1 len=86 path=[1:0-44 82:45-85]
ACCGCTCTTCCGATCTGACGCTTCGAGCTTCCTTCTACGAAGTCTTTTAGCTCAATAGTA
ACTGTTAATCGTCTTGTTAATTAAAG
>comp21805_c0_seq2 len=68 path=[1:0-44 111:45-67]
ACCGCTCTTCCGATCTGACGCTTCGAGCTTCCTTCTACGAAGTCTTTTAGCTCAATACTT
CGAGTGCA
>comp21347_c0_seq1 len=302 path=[0:0-211 212:212-301]
TTAAGGGGCGGAGGCTTGTTTTGGAATGGGCCGACGAAGCCGATAGCCTTGATGTGTTGC
GCCAAAAAACGGCGGATCACTTTCACGCAGCTTCACTGTCTAAGAAGCGAAAGATTGCGG
TTGATTCTGTTGCAGTCGACAACGACTTAGAAAACGATTTGTCATAATGACAAAGTAAGC
ATGCACTGACAGTCGCATTTCGACACTGTAAGGAACAATAAACACTCTCAAGACAAGACA
TACGGGCGCGTTGGCGCGCTTTTCCCGCGCTTACACTTAGCAACACCGCTTATGACTGAA
AT
>comp21953_c0_seq1 len=604 path=[0:0-603]
GTCAAAGTTCCGACTCGGACAGCATCAGCTTCACTAATATTCCCGACAGGCATCTTCTTG
CCGAGCAACTCTCGTCCGGTCTCCAATGTGGAAACGTCACGTGCGATGACGTCGCTTTGA
CGGCGATAGCCGACGAAGACGACGGCGAGGGAATTCCGCTCTTCTCCGCGCTCAATCGCT
TCCTGAGTCGCCGCCTTTCAAAGTGGGTCATCACGAGCCGATTCTATCTTCTCCTACTCT
GCTTCTTCGCTCTCTGCATTTCCATTGGAATCGTCTCTCAGCTTAAAACGGCCAACAAAC
CGCCGCAGTTGTTCCCAAGCGGCAGCAACATCCAACGGATGATCGACATCGGCTATAATC
TCACGAATTCAGACGAGGCGCGCTGCGACGAGTGCTCGGGATACTTCATCAGTGCCGACG
ACGCACCTCTCCTACCGACCGTCGAGCCCGTGCCTATCCCAGGCACAGACCAGCAACCTC
CTCCTAAAATTCTGACGGAACCACCGCAAAGAATTCCAACAGAGAATCCGAATCCCGTGG
AGACACAATCGCCCCCTAAAAAGACTACCACTTCGCCAAGGAGTCAACATTCTACCAAAG
AACC
>comp20632_c0_seq1 len=379 path=[0:0-378]
TGATTGGACGGTTGATCTGGGCGCACTAATTTATATCGGAACGAAAGTTGTAGATAGTGA
AGAACGTAATCCGCCCAATTCCGTAATATTTGGAATGTTTGAAGGGTTTTATGTTGCACC
TCCGGAGCAACAATCGAAATTGTCTCGCGAGGCATTGGAAGCGTCGTTGATATTGAAGAA
GATTTGCGTGGAGAGGAGTGCCGTTTTGCCGACTTATGCGAGTCTTGCTTTGAAGGAGTT
GCAGAAGTTGCAGACAGATTTGAATGAGATTCGGAGTCAAGGACTGGGGCTTGAAAATGA
AATGGAAAGCAGGTGGAGCCAGGCGAGGAGGAGTAGCAAGAGAACGGAATGTGAGATTGT
TAAGATGAGAATTCGGCGA
>comp21868_c0_seq1 len=76 path=[0:0-75]
ACCCACTTTCCTCACAGGCCTCAACTTCCAACTCTTCCCATGGGGACCCTCGCTTTCAAA
CGAGCATCCGCCTCCT
>comp20452_c0_seq1 len=370 path=[0:0-369]
TCCTCGCTTCCGGCTCCGCAGCCATCTGCTCTCGTAAGTCAACCTCCTCTGCAGTCGTCT
GCTCCGCAGATTGCTTCTGCGCTGCGACCTTCTTCGGCCCAGCCGCAACTTTCCCGGGCG
ACTAATCAGCAATACGCTCTCCAGCCTGCGCCGGCTTCCCATGCTCCTCCTCCTCAGGTT
GTTTCCCAACCGTTTATGGCCGTGCCCCAGTCTCAGCCGCAGTTTCCTGGCCAGCAACCT
GTTCGAATGCCAGCCGAGCAGCTGCCCACAATGCAGACGTCTGCCACTCTCCTTCAGCAA
CCCCAAGTTATTGCAACCGTTCACAATCCGGTGACATTTCCACCTCTGCAGCAGCAGCAG
CAGCAGCCAA
>comp20799_c0_seq1 len=160 path=[0:0-115 128:116-159]
CATTTTCTGATCGATCGTGATATCGATTTAAATGGAATCGATGACTTCGAGCACAGTTGT
CTTGATTATGCATGCAGGGAAGGTCTGCTAAGTGTTTGTGAAAAACTCGCCAAAACCGTA
AGTCCACTGACTCGGGGGATTAGATTGATGCGAATATGCT
>comp20067_c0_seq1 len=252 path=[0:0-251]
CTACGACGCAATTAAGATTCTGCTAAACGACGGCTACAACCGCTTTTTGGAAGTCGGAGC
TCATCCTGTCTTGGTACCTCCCATAAAACAGATAATGAGCGCAGCAAACATAAAGGGGAC
AGTAACACAGACTCTAAGACGACCAAAAGACATTTCGACGGCAGCTCAAGATCGAGACAT
TTTGCTCTCTTGCATTTCCAACTTGCATGTGCAAGGCGAAAAAATTGATTTCACAGCTTT
CTTCCCTCCAGC
>comp20290_c0_seq1 len=109 path=[0:0-108]
TCTGCAGTGTTGTAAAGCGTAGTGAAATTACGGCGGAAACTAGAACTTATTTGAGAAACA
ATGTGCTCTACGCTCGTGCTTCGGTCAATAAGTGTTTCGATAACTTCTT
>comp21813_c0_seq1 len=381 path=[0:0-380]
CGAAACTAGCCTGCCAACTGGAGGGAATCGAAGGCATGCGAATCTGGCACGACCAAGCTT
TGTACAAAGAACCGTGGGCAAATCCGACAGCTTGGCACATGGATGTACCGTATTGGAGTT
TCGATTCTCTGCATTCTATTTCGCTGTGGATTGCCTTGGACGATGCAACTTTGCAAAACG
GCTGCATGTATTTTATTCCGGGATCGGCTGAAATCATTAAAAAGGATTACGAGAAAAAGG
GCGACTTTGAAGAAGTAAAAATCGGCAAAAACATGAAGGACGTATTCAAAGTACACACTT
CGGCGACTAGCCGAGATACGGTAGCAGTACCAATGAAAGCTGGCAGCTGTTCCTTTCACA
GCGGAATGCTGAGTACACCGC
>comp20315_c0_seq1 len=74 path=[0:0-73]
AACCGCTCTTCCGATCTTTCCCATCGATCAACACCTTCTCGGTCACGAAATCCTTGGCGA
GGACAAGTTTTTGC
>comp21156_c0_seq1 len=128 path=[127:0-23 22:24-127]
CAATTTGATTCGTTAAACTTAAACAGGGAGCTAAAGATGCCTAAGAAAAGAAAAAAAGCT
GCTAAAAAAACTAAGAGAAAAGCAGCAAAGAAAACTAAGAAAAAAGCTAAAAAGGCTAAA
AAGGCTAA
>comp21306_c0_seq1 len=109 path=[0:0-108]
TTTGGACATTTTCTACGAATGCTAGATCCGTGCTTTGCATTATACAAGAACATTGGTACA
GTAAACGTAGTGCGGTGCAAATTGAATTTGTATTGTAAATGAAACCGGT
>comp20334_c0_seq1 len=245 path=[0:0-110 111:111-244]
CGCTCTTCCGATCTTCGCACGCGCAGATTTAATTAGCTAGCTACTTTACCCTCAAGCAAA
TGCCGCGGTGCTTCTACATAAATCTCAAAATATTCGCTACGAACACTACGTTAACTAAAA
GTGCATATTCTACAGAGCAATAGAATTTTCTTATACGTCATCTGGATAGCGTTTAGACAG
CTCCACGTTCGGTACGTACCGAAAACCGTCAAAAGACGAAAAATACTTGCCGACTTTGGG
ATGCA
>comp21692_c0_seq1 len=841 path=[0:0-618 635:619-840]
TGTCTTACACTGTAACTTCGAAGAATACGCATGTCAGGAAAGAATACCATTTGATCTCTG
TTGACTTTGGAATGGCCGAAGGCTTTGTTCTCGTTACGGGCGCATCTGGATTCATCGCTT
CGCACGTCATTTCGGAATTGCTGCGCGAAGGAAAGTACCGCGTTCGTGCAACCGAAAAGG
ATCTCGCCGACGACAAAGTGAAGCAAGAAATACTCGACGCCTTCCCACATATCGAGCTCG
TGCAAGCCGATCTCCGAGACGACGACGGGTGGGAAAAAGCTGTTCAAGGCTGCGCGTACG
TTCACCACATCGCGTCGCCTTTTCCTCCCATGGCCGAGCAGCCGAAAACGGCGAGCGAAG
CAAACGAGGTCGTTCGCACGGCCGTCGACGGGACGCTGCGCGTTCTGCGCGCCTGCGCCG
AATCGGGCGGATCGGTGAAGCGCGTCGTCATGCAGGGAACGATCGGCGCCATATCGAACG
GTATGCACGGAAATCGCGGAGTTTCGGCCGATCACGTGTACACTGCCGATGATTGGACGA
ATCCCGATGACGATGCGTGTCCACCGTATCAGCGAAGCAAGACGCGCGCCGAAAAAGCCG
CCTGGGATTTCGTATCCAAACTCGAAGATGATAAAAAATTTGAGCTCGTCGTTATTAGTC
CTACGGTCGTTATTGGGCCCGTAATTTACTCGAAAACTTGCTCGTCTCATCGTCTTCTGG
AGTTGGTGATGAAGCGCGGGTTCCCCTCCGTGCCCGGCGTTTCTTTGCCTTTCGTTGACG
TTCGCGACGTCGCTAAGGCTCACTTGGCCGCCCAGAGACCCGACGTCGCGCCCGGTAATG
A
>comp21692_c0_seq2 len=642 path=[0:0-618 874:619-641]
TGTCTTACACTGTAACTTCGAAGAATACGCATGTCAGGAAAGAATACCATTTGATCTCTG
TTGACTTTGGAATGGCCGAAGGCTTTGTTCTCGTTACGGGCGCATCTGGATTCATCGCTT
CGCACGTCATTTCGGAATTGCTGCGCGAAGGAAAGTACCGCGTTCGTGCAACCGAAAAGG
ATCTCGCCGACGACAAAGTGAAGCAAGAAATACTCGACGCCTTCCCACATATCGAGCTCG
TGCAAGCCGATCTCCGAGACGACGACGGGTGGGAAAAAGCTGTTCAAGGCTGCGCGTACG
TTCACCACATCGCGTCGCCTTTTCCTCCCATGGCCGAGCAGCCGAAAACGGCGAGCGAAG
CAAACGAGGTCGTTCGCACGGCCGTCGACGGGACGCTGCGCGTTCTGCGCGCCTGCGCCG
AATCGGGCGGATCGGTGAAGCGCGTCGTCATGCAGGGAACGATCGGCGCCATATCGAACG
GTATGCACGGAAATCGCGGAGTTTCGGCCGATCACGTGTACACTGCCGATGATTGGACGA
ATCCCGATGACGATGCGTGTCCACCGTATCAGCGAAGCAAGACGCGCGCCGAAAAAGCCG
CCTGGGATTTCGTATCCAAACTCGAAAGATCGGAAGAGCGGT
>comp21046_c0_seq1 len=366 path=[101:0-114 216:115-115 217:116-365]
GGTGTTGAATGAACTGGTTGTTGATCGGGGTCCATCTCCTTACTTGTCCAACCTGAACGT
CTACTGCAATGACCATTTAATCACTGTTGTTCAAGGCGACGGCTTAATTGTTGCCACTCC
CACCGGCAGTACAGCCTATGCTGCAGCAGCCGGAAGCTCAATGGTTCATCCGAGCGTCCC
GGCGATAATTATCGCACCAATTTGCCCTCATTCGCTTTCATTTCGACCCATTCTCGTTCC
ATCAGGAGTCAGCCTTCGAATAAGTGTCGCCAGCGATAGTCGGAATTCGGCGTGGGCTTC
GTTTGACGGACGAAATCGTCAGGAAATCAATCGAGGAGACAGTATTGTCATTACTTCAGA
TCGGAA
>comp21046_c0_seq2 len=216 path=[0:0-100 101:101-215]
AAACGGCAGTTTTTCACTCGAATGAGATCTGAGTCGTTTTCTCAGAGCAAAATTCCCGTT
GTGACTGTCAAGCAGCCGGGCTCAGCCAAAATGGAACTTCTGGTGTTGAATGAACTGGTT
GTTGATCGGGGTCCATCTCCTTACTTGTCCAACCTGAACGTCTACTGCAATGACCATTTA
ATCACTGTTGTTCAAGGCGACGGCTTAATTGTTGCC
>comp21046_c0_seq3 len=141 path=[472:0-25 101:26-140]
GTCTTTTGGAAATGTTGTTTATTTTAGGTGTTGAATGAACTGGTTGTTGATCGGGGTCCA
TCTCCTTACTTGTCCAACCTGAACGTCTACTGCAATGACCATTTAATCACTGTTGTTCAA
GGCGACGGCTTAATTGTTGCC
>comp20878_c0_seq1 len=297 path=[0:0-296]
ATCGCGCCGCGACGTCCTCTGCCTCAACCTCAGGCGGCGGCGGCGGCGGCGGAAGCGGCG
CTCAGTCAGGAGATTCAGCATCAGGCGAAGAAGACGGAAGGCTATCATTCGATTTACGAC
ACGTTTAATTTGGCGCGAACGACGACGCGGCTACGGAAGGAGAGTTTGAATCTGAAAGCG
GAATTGGGTGCGGGGCAGTTTGGATCCGTCATGAAGGGCGTCTATAATATGCAGGGAAAG
TCGGTTCAAGTTGCGGTGAAAACGCTGAAATCGGACGACGTACCCAATGCCAGGGCC
>comp20636_c0_seq1 len=174 path=[0:0-173]
TCCAGTCGCTGCCTGTGCACGTGGGGAAGCTGAATGCGGAAGCAGTGCACGGTCAGTGGG
CCTCTTTGGCTTTAGAACTCATCTACTTTACGAATGACGACGAAGAACGCTACAGCATTC
AAGCTCACCCTACCCTGCTGAGAAATTTGACTATACAGGCAGCAGATCCACTAG
>comp20835_c0_seq1 len=409 path=[0:0-408]
CTTCCGATCTCTCTCGCACAGCGTCCTCGAGACGGATCCCCTCGAGGAGCGCACCAACCG
CAGTGGGGAATGGCCAGACAGGAGCCGCAGTCGCTCGCCCGGCTGCAGTCTCGGTTAGAA
CATGATCCGAAAGGGGCGTACTGGCCGACGACGACGGAGCACTGCCCGAACGGATTTCTC
GACAGCAAGCTCATCGTTTGAAGACACAAGCTCGTTTTTTCACACCAAACGCAGCTGGGA
TTATCGAGACACTCCTCGCACGAAGTCGATTTTTCGCATGGTTTCCGACACTTGGACGCG
TCTGTTATCGCGCGCCAAAGTCCCCGCCGCCGACTGCAGAACTTATAATCTTCCACCCAC
TCGCATGCTCCGTCTTTCAAGCAGCTATCGCAATCGCTGTAGTCGTTAC
>comp20802_c0_seq1 len=117 path=[0:0-116]
TCACTATTTTGACTATGGAAACTGCCAATAGTAGCTGTCTCTGCGCTTGCCGTCGAAGCT
CTCTTCTTGTTTCGTTTCTTCTTCTCATCTTGACGAATCTTTGCATTTTTTCCAGAT
>comp20612_c0_seq1 len=112 path=[0:0-111]
TCCTTGCAAAAACGGAGGGACTTGCACTTCACCAAGACCTGTTGGCGGAGACTTCTCCTG
TACTTGCCCTGCTGGTTGGACTGGACCCACTTGTGAATCGGCTGTGGACTAT
>comp20977_c0_seq1 len=732 path=[0:0-467 468:468-731]
AGCTGGACTTCGACTGTAGCAATCACTATTCTTTCGAATGTAGTCTATATTCTACTGATG
GTTCGGTATCGGTCTGAGATACTGTGGCACATTCCTGCCGAGTATCTAGGGCCTTTGGCG
TACGTCGTGTCCTTTCCAGCAGGCGAACCAGGTGACGTCAGCGGATTTTTTTGGATCTTG
TGTTGCAGGCAAACGTATCGCAACCTTTCGTCGGCTACAAGCTACCTTTGGTCGTGTATG
CAAGCCAAAACGAAATCTTCCAGAAACACTTCCAAGATGCAGTCGAACTTGTCTCCAAGC
CCGACTGCATCTGCGGAGTAGTCTAATAAAAGCCTTTTTACAAACGTGCATGCTCTCTTG
CTTAATTAATGAAAATTCCTGTAAAAACGGTGCGCACTTAGAATACAAAGTCCAATAGGT
CTTAGGTACTCTTCAGGGAGGGGAAAAAGAAGACTGAATTCACAACACCAATTCTTCTAT
GTCGTCGTCGTCGTTGTTGTCCTGATGATTATTACTATTATGCACTGCATCGCCGCCGCC
CCCAATTTTCTTCTCTTGAACATCCCACGGAAATGTCGTCGTCTTTTTCTGAGGAATCAA
ATCGAGTTCGCCGTTCTGCCGACTGCCGGATCCCTGTCGTTGGCGCCGCCTTTGCCGCCG
ACCTCGGCCGCCGCCGACCGCCGATCCTTCGTCGCCGTCTACCGACTCGTCACCGCCGTT
CTCACGAAAAGG
>comp21432_c0_seq1 len=239 path=[0:0-238]
TTAATAAGAAAAGAAAAGCTTCATCTGTCGATGCCAAATGGAGAGCACAATTTCCCTCTC
CGTCTCTAACAGAAACATTGCATCCCAATTTGTGCATCCAGTCAATTAATTCGGGATTGC
CACTTTTTGCAGCACGCAAAAATGGAGTTATTCCATCCCATTCTCTTGTCTCCAAAATTT
TTGGTCCACTCTCTTTAAAAAACATCTTTGCTACATCCAACAGACCTCCTTCACAAACA
>comp20296_c0_seq1 len=93 path=[0:0-28 143:29-43 44:44-44 45:45-92]
TTTTTCTTGTCAAACGGCGGGAAATAATAGAAATTAAACTAAACAAAAAAAAAACCAAAA
AGAGAAAAAAACGTTCCTACACTATAAAAAACC
>comp21167_c0_seq1 len=154 path=[0:0-153]
CTGTCAATAGCAAAGCAATAACTTGATTGTCGACTATAACAATAGCAAAACTGTAATTCG
TCTTTGTCGTCGACGCGTAGCTTGAAGCAATTCCGAAAACGCCCAAAGAGGCTGCTTGTT
ATTGAAATTTGCTAAAGTAGGCCAAAGATTTCTC
>comp20937_c0_seq1 len=154 path=[0:0-49 67:50-153]
TAGCCAACACAGATGAAGTCGGAGAGGGCAACTTTGACGGTAGAATAGTTTTATCGCCTT
TGTACAGTGCCTTCATGTCCTTTCGATACGACGTCATCATTCTGAGTAGAAACACAACGG
AAATGCCAGTGGATACCAAGCACGACGTAAAAAA
>comp20937_c0_seq2 len=73 path=[0:0-49 193:50-72]
TAGCCAACACAGATGAAGTCGGAGAGGGCAACTTTGACGGTAGAATAGTTTTATCGAGAT
CGGAAGAGCGGTT
>comp21980_c0_seq1 len=99 path=[0:0-98]
GTAGTAAAATTAATATAACGTTTTCTGAAAAATCAGTTAGTATTATTATTACTAATCTAA
CCTTGCACTACTTACTGCAAGAAAATATTTGCCTGTGAA
>comp21860_c0_seq1 len=334 path=[0:0-333]
AACCTCTCTTCCGATCTGTGCCTGCTGCCCACTTCCAGACTCCTCGGGTACAGATCCGTT
GGGACGAAGGACCCGCTCCACGGCCGTCAATCGAGCGTCCTTTTCCGCCGTCTCCCTCTG
CAAAGCATCAATCATTTCGTCCTTCGCCTTGAGCATATCCTTCAATGAAGACAACTGGAC
ATCCAGTTCAGCGGCTCGCCGATCGGCTGCCGCCTTTTCGTCGCTACTCTGCCTCAAATG
ACTCGAAGCCGCACTTCCCGTTGTCACACCCAACCAATTCTTACTATCGGGACCATTTGC
TAACGATCTCCATCCAGACGCCTTTTCCATTCAC
>comp21133_c0_seq1 len=153 path=[104:0-55 30:56-152]
ACCAGTTTCAAAATACCAAATGCAATACCGAGTCTCGGGAGAAGGTTCTTGGAAACAAGA
AGATAGACTGTCTTTACCCACGAACATCACTGGTCTTACGCCATACACCAAATACGACGT
GAGAGTGCGTGCTGGCAATCAGCACGGATTTGG
>comp20259_c0_seq1 len=137 path=[0:0-74 75:75-136]
GTTTTATTATCGGAATGTTACTGCTATAGAATCTGTCGCGTTCCACTATGGCCGCTGAGC
GTTGCTACAGTTTCGACGATTCCTGCCCATCTCCGGACCCTTTCTTCGACGACTACGATG
CCTACGATGGATCCGAC
>comp21593_c0_seq1 len=220 path=[0:0-219]
AATCGCTTTCAGAGGGCCGTCAGCTCTTATTGTGTAACTGCTGAGATAGCTAATTACCGT
TTTTGTAGCAACATACTGTACTCATAGACATAACTCAGTTTTTAGTAGCTTAGCCAATCT
AAGTTATTCTTTGCTTGTAACTGCACTACCTAGATACGCTTTAATTGGTTTTCGGCGGGG
GTTGCATGTTCTGCAAGTGCTATTGCATACTCGTGCGCGC
>comp20775_c0_seq1 len=600 path=[0:0-599]
AGACGTCTTCCCGGCCGACCGTCCCCGCGCCGCTGCGGCGCGCGCGGCGCTCGCCGCCGT
CGGATTTCGCGCGAAGCCGCGCAGGACGTTACGCATCGATTCGCGCAGGTCGCGCGTGAG
CGACGCGAGTTTTTCGCGCGTTTCGTCGTCCATTCGAATGTCCTGACTAAAACTCGGCGC
GCGAGACGGCGATCCGAAGACCGGCGCGCCGCTCGGACCACGTCGCAGCGTCGTCGCTTG
GCTCGTGCGACGATAGGGGCTCGTAATGTGGAGATACTCCTCTTCGAGGTGGGCGTGGTG
TTCGAGTAGGCGTGTCAGGTCGGCGCCGAGCAGTACGGCGAAACGGTCGAGCGAGCGGAC
GACGTGAGGCAGGAGAGAGACGATTTCGATGCGTTTTATGCCCTCGTCGAGTACGGCGAT
GATGCGACGGCTTTCGACGGACGTGAGCTTCTTTTTCGACGGATCGACGACGAACAGAGC
GTCGAGAAGGCGCGACGTTGGCGTTTCGAGTGCGAGCTCCTGTTGGTGGAGCTTTTTCGC
CTTTATAGCGAGCGGATCGCGGCGAAAAGGGCTCCGAACCGTGGTCGTCATGATTCGTTC
>comp21115_c0_seq1 len=689 path=[0:0-636 775:637-655 713:656-688]
TTCACCAGCACATCGTCTACGACGAGTGGCTGCCCAATCTGCTCGGCGGCGCCGTTTTCG
AGCTCATCGTTCCGCACTATACGGGATACAATCCCCAGCTCAATGCCGGCATTTTCAATG
AATTCGCTCACGCCGCTTTGCGAATGGGACACAGCCTTCTGCGCAATCAGCTCGCTCGTT
TCGACCCTGACTACACTCTCCTGAGCGAAATCACCTTTCGCCAAGCCTTCTTCCAGCCGG
CGCGCTACTTTTCCGAACTCGAACCGGACGCGACGTTCGACAACTACGTCCGGGGTCTTC
TCGGTCGCAACACCCAACAGATCGATCAGTTCATCTCGGGCGAACTGCACGATCATCTCT
TCGAAGAAGTCGACGACGCGGGCGAGCCGAGCGGACCGGGCATGGATCTCGTCTCGCTCA
ACATTCAGCGCAGTCGCGATCACGGCCTCGCGTCATACGGGACCCTGCGCAGCATGGCAC
TCGCCTATCTCGCCTCCGAAGGCGTTCCCGTCCCGAAGCCCATCATACCGGAAGCCGTCC
TGAAAGAACTTCGCGGCATATACGGGAATTATCGGACGTTCGAGAGAATCGACTTGTGGG
TCGGTGCGCTGGCCGAGTCGGCAATGGAAACGGCGCTACCCGCCGATCTTCGCGACTGCG
GTCAGCTCGGTCCGAAGCTCACCTACGTC
>comp21828_c0_seq1 len=268 path=[0:0-267]
TCTAAGTGCTTCTGCAGCTCCAATGACATTTTTCGAATCGTCTTCGAAATGTACAGAGTT
TATTTCTAGCGATTCTGAGATCAAATCCAGTGGTTTCGATTGTCTTGCGGTTATTCTCGT
AGAAGACTGCAAAATCAAGCTGGCAGAATATTTGATAGCAGAAAAGTCAGGGAAAGAGCC
AGTTTCTCTCATTTTTGACGTCAAGAACAGATCGGGAGCATTTTGCCGCCGGGCTGCGTC
AAAAACCTTTATTGATTGATTCACGCTA
>comp21924_c0_seq1 len=206 path=[10:0-205]
ATCAACTCCTTGCAATTTTTACAGGGCACTTGTCGTTTGGGGCAAGTTAACTCTAAGTGC
TTCTTTATGACAGACTTTCTCAAAGACTCCCCGCATCCATTTTTGCAAACGACTCGAATT
TCTTGGCACTCCTCAATATGATTCTCAAGCTGGCTCAGCTCACCCGTCCAGGTGCAGCCG
TGGTCGTGTGCCTACACTGTACTTCC
>comp20108_c0_seq1 len=303 path=[0:0-302]
CAAATGTCTCTCTTCTTTGAACCGAGCCACTATGTCGGCCACCTGAATATCACATTCAAC
CTGCAGTGACTTGATGAGTGGAAGCATTTTTCCGGGTCCGTAGTACGTTTCAACGAGCGG
CTGATGGCTTTCCACGAGACGAGCAATGTCTTCAAAAAGGTAAGTCAAGACATCTGCGTA
CACCACGCCCACTCTGTCTCCTTGAACGTTTTCTGCAGTTCGCAAATGCGTTCTGGCGGA
AAGTGAAATCTTCGTTCTCATAAACAACGAAAATTTCTCCATGCCTTCGTACTGCAAATT
GAG
>comp20929_c0_seq1 len=286 path=[46:0-130 277:131-185 177:186-285]
AGCTCCATGCCCTACCGCTTCATTTTGGTGTTGATTTTGCTCAGCTTGCTTTGTCTAATT
CTTTTCAACGGCTTTCTCTACTATCGATTTTTTTCTTCTCGTCACGTTTTCGATCCCTTA
GCAAGCGTCAAGTAATAGAGCTCGCCGCTCGCTTTTTTGCCAATCTGCTGCTACTCTCGT
CTTTAGATCGAGCGACTCTTCGACGAAGGACTTGCTTCGAGTGCTCGCCAGGCAGCAGCA
CTTTTACAACGTCGAATTGGAAAGATGGAAACACGTCGTCTCCGTT
>comp20929_c0_seq2 len=231 path=[46:0-130 177:131-230]
AGCTCCATGCCCTACCGCTTCATTTTGGTGTTGATTTTGCTCAGCTTGCTTTGTCTAATT
CTTTTCAACGGCTTTCTCTACTATCGATTTTTTTCTTCTCGTCACGTTTTCGATCCCTTA
GCAAGCGTCAAATCGAGCGACTCTTCGACGAAGGACTTGCTTCGAGTGCTCGCCAGGCAG
CAGCACTTTTACAACGTCGAATTGGAAAGATGGAAACACGTCGTCTCCGTT
>comp20929_c0_seq3 len=200 path=[332:0-68 46:69-199]
GAAGGGGGAGCCAGTTCGACGAGGTTAGAGAGCGTAAGCGAGGAAGGCGTTTAAGTTGGA
TTGCATCGTAGCTCCATGCCCTACCGCTTCATTTTGGTGTTGATTTTGCTCAGCTTGCTT
TGTCTAATTCTTTTCAACGGCTTTCTCTACTATCGATTTTTTTCTTCTCGTCACGTTTTC
GATCCCTTAGCAAGCGTCAA
>comp20929_c0_seq4 len=177 path=[0:0-45 46:46-176]
GTCGCTGAGGAGGGGAATAGCAGTCGAAGGGGGAGCCAGTTCGACGAGCTCCATGCCCTA
CCGCTTCATTTTGGTGTTGATTTTGCTCAGCTTGCTTTGTCTAATTCTTTTCAACGGCTT
TCTCTACTATCGATTTTTTTCTTCTCGTCACGTTTTCGATCCCTTAGCAAGCGTCAA
>comp21642_c0_seq1 len=225 path=[0:0-224]
CTCGGTCAGGCGATATTTTGCCTTTACAGCTTGTAGTCAACTGAAGTCGGACTCGTATTT
CTCCGCGCTTTTCTCGCTCCCGATGCGATTGAAGGTGAATCCACTCTTCAAGACCGCTAG
CAGGAATGCTAGTTAAAGGTACGAGGACCCGTCCCAAGAACTCGTCCGTCTTTGAATGCA
CCATTTGATGCCGAAGCTGATGAAAATAGCTTCTCAATCCTGACA
>comp20000_c0_seq1 len=404 path=[0:0-403]
CGAGTTGTCATCGAAGAGTCCGTCCCTTTCCACGTCTGCTGTGGTGGCAAAGACTCCGCC
GAGGAGAACTCTTCCGGGCAGCTAGACGATACGGAAGTCGAGGCACTTCAGCAGCAGCTG
CAGGACATTAAAGACCAGACTCAGTGCCCCGTTTGCATGGATCGTCGCAAGGACGTGATT
TTTCTGTGCGGGCACGGCACGTGTCAGGTGTGCGGCGATCGCATGCAGGAGTGTCCCATC
TGTCGCAAGGCCATTCGTCAGCGTATACTGCTCTTCTAGAACGTTCTTTAGTGTGTTGAG
TTGCGAACTATTTGAAGATAAGATATTAGCTTCACTAGGTTTTTGATTTATTTCGTACGG
AAATCTATAATTAATCTCGCATTCTAGTCTACAATTTACTGCTG
>comp21760_c0_seq1 len=257 path=[0:0-256]
TCCGATCTAAATGAAGACGGCCTTGAAAATCTCGAAAAGATTTCTAGTGAAGGGAAAGTT
TATAGATCGGCGACGGCAGTTGATCTAAAAATCGTGTTTGAAAGTTTTAATGCTTTGATG
AACAAGGACAAAATTGGAGTCATCAAAACTCCAACTGTCTAATTTGCTAACTATGACAAC
TAAACGCTGACCGTAGTACATCGACCTATTTAGAATTCTTGCATTTTATAACTACGTACG
CAAACTGTTTAGCTGTA
>comp20807_c0_seq1 len=221 path=[0:0-164 189:165-220]
GCGAGAGACTCGCGTCGAGCGTCGCCTGCACGGCGGGCGATACGCCGCCGAAGAAGACGG
CTCCGTCGACGTTGAGACTGGAGAACGATCCGGCGACGGTTTCCGACGTTTCGGTGCCGT
TCACGATGAGCTTGACGCTGCGTCGGACGCGTTCAACGACGATCGTCGTGAAATCGTCGC
TTCGGAGGCGAGCCGGGCTCGCGACGACGCGAGCGCCGCCG
>comp21108_c0_seq1 len=177 path=[0:0-176]
CAGGACCTCAAACTGACTGTGCTTCTTTGTCTGCTGTTTCAGTGCTGGTCTCATTAGAAT
CTATCGTCAATTCAATCCATCAACTCAATCTGACGAGGTATATGAAGAGCTTTCTGGGTG
TCGCCTTGGAGCAGGAGTACTTTAGCACACAGACGCAAGCCTTGAAGCAGACCCATG
>comp20925_c0_seq1 len=254 path=[0:0-98 99:99-253]
ATCCCTGATAACAGAAGGCGAAATGGCGAACTCGACAGGAGCGACGACGACGACGGCGGC
GGCATTGTTTCGACTCGGCGATTTGGAGATGGACGGTTTAGGGGGCGGAGGCAGCGATCC
GTTTGCCCAGTTTTTCCATCGAGTCGATTCCCAAACAGAAGTGATTATCGAGACGAAGCG
AAAGCGAGCGAAATTTCTCGGCGGCGACGACGCCGAGGGCGGAAAGGAGAATCGATATCT
GAAAGGGGACGTCC
>comp20709_c0_seq1 len=395 path=[32:0-93 126:94-99 356:100-193 155:194-394]
TTTGTTCTGGGACGTGCACGGCATCACGAGCTGGGACGAGCGCGGATCGCACAAAATATA
TGACGCATTGAAGGATATGATAAAGAGATTCGTCATATATTTTGTTCTGGGACGTGCACG
GCATCACGAGCTGGGACGAGCGCGGATCGCACAAAATATATGACGCATTGAAGGATATGA
TAAAGAGATTCGTCGACGACGCACAAAAGCGCGTAATGGCAAATCAGGACGATTCGGCTC
TACTGAAGGCTTACATCGCCGAATGGAGCCGTTTTTTCGCTCAGACGAGCTATCTTCCCA
AACCCTACATGAAAGTCTCGCTCGTCGCGTCGAATCCGTCGACAGGGAGCGGCGGGGCGG
TGACGAGGTCGTCGTCGACGAGCGGAAATGTCGAA
>comp20709_c0_seq2 len=327 path=[0:0-31 32:32-125 155:126-326]
CAGCAGGCGGTAACAAAGCAGGAGTGGCAAGATTTGTTCTGGGACGTGCACGGCATCACG
AGCTGGGACGAGCGCGGATCGCACAAAATATATGACGCATTGAAGGATATGATAAAGAGA
TTCGTCGACGACGCACAAAAGCGCGTAATGGCAAATCAGGACGATTCGGCTCTACTGAAG
GCTTACATCGCCGAATGGAGCCGTTTTTTCGCTCAGACGAGCTATCTTCCCAAACCCTAC
ATGAAAGTCTCGCTCGTCGCGTCGAATCCGTCGACAGGGAGCGGCGGGGCGGTGACGAGG
TCGTCGTCGACGAGCGGAAATGTCGAA
>comp20732_c0_seq1 len=225 path=[0:0-224]
TATTACGCTTGTAAAGGATTATTTTCAGCTGTCGAGAATCTTTCTGGGACGCTCAAAACG
GCGAAGAAGCTGAAAATTGTCGTTTATGAAGGCGAATTGCTGCTCCACGGCCCGCATAAT
AGCGTAGTTATTACGCTTGTAAAGGATTATTTGTAAATGTTTGTAGAGGGATTGAAGGGG
GGACCCACTGCGTTCTATCTATGAATTTAAAACAGACTACACCTG
>comp20004_c0_seq1 len=55 path=[0:0-54]
GCGACGCGGCCGCGAGGCTCGTGGGGAAGATGAAGAAAGATCGGAAGAGCGGTTC
>comp21259_c0_seq1 len=95 path=[11:0-94]
CTTCTTTTTCATTGAAGGGCACATCTGAAGAAAGGGAGTCGAGGAAAGGGTTTTTAAAGT
TTCCGGCGTACTTTGCCTGTCATCGTCCTCTCGGG
>comp20034_c0_seq1 len=367 path=[0:0-315 317:316-366]
CTGTGCGGTTATCCCATTATCCGAGCTCTATTAAATGATAAATGTACACTGCGACAAAAA
AAATACTATTATTTCGGCTAAACTCATATTTTTTGACTGCGCGCCTCCTTGTCATTCGTT
ACACCCTGAACGACAGTAGCCGTTTCCTCTAGTAGCATACCCAGAATCCCGTCGGCGACT
TGAAACTTGACATCCTGTTCATCTTGATCATAATCGATCCACTGCGACTCCTCCTCTTTG
AGTTCTCCGGCAAGAATCGCTTCAACGCTCGTCGGGCGGCTCGCACTCGCCTTCGAAAAG
CTTCCCTTTCGTCCTAGCTTCCTTCTCACTTCACCCCCGTCCGCCCGCCGAAGACCAATC
AAAGAGG
>comp20459_c0_seq1 len=59 path=[1:0-58]
TAAAGGTGGATTTTGGGTTGTCTTGTTCAGTGATGCTTTGAATCAAATATTTTCCTGGA
>comp20397_c0_seq1 len=254 path=[0:0-253]
CCCGCCCACTATCTACCAATCGACCGCGCGGGATGTGGGATTCCTCCCCCAGCCACTCGT
CGATGCAATCTCGGCAATACGACCGGATTGTCAAAGGGATTGTGGTAGACGGGGCAGAGG
AGGGACGGGCTACCGGTTCAAAGAAGTCGTACGTTTTTCTCGTGGATTCAGCCTCAAAGG
AAGTATTTGCAGAAACCAGCACGGAGAATAGCGGAGTTCCTCCTGGTTTAGTCACCTTGG
CGTTTTCGGTGAAG
>comp21309_c0_seq1 len=412 path=[0:0-411]
TCTGTCTATCTAAGTTTCCAACTTCAAAGACGCATGCGGCGACGATCCCGAGTACTTGAA
CAACTCCGTCTTGGGCTGATTTTCGAACAGAGTCGCACGATTCTGATCGTCGCCCCGCTT
CACCCAGTGCCCGTAGATTTTGAAGGCGCACCCGTCGATCAGCTTCCGCACCGACGGATA
CCGATACGGTGACGATCCGATGCTCTTCAGGCTCACCGGAGCCTCTTGAAGACGCATTAT
CATCGTCGTAAACAAAACGGCGATTGTGTAAACTTTGAATTTTCTCCGAGGCGAAAACGT
CTGCTCGCCGCGTTGGAGGGATATGGTCATCCACGGGTGGTCGAGAGCCTCGGCCGCCGA
GAGTCGCTTCGTGACGTTCAAGCAGAGCAGATTTCGGATCAGATCTTTCGCT
>comp21509_c0_seq1 len=474 path=[0:0-473]
GTATATTTCAAGCATTTCTGTTCATTGAACTGTAAACCCAGACCAAAGACTCCATCGAAT
GTGGCAATTTAAAGACAGGATAGGAATCGCGGAAAACGACCGGAAAAGCTTCAGACTGAT
AACTGTCGCTCTGAAGACTTGCAGCGGTATAAGGATTAATAGCTCCTACAAGATAGACAT
TTGGTGGCAATGCTTTTCCGTTAATGCACTTGTCAACAAACATTTCTTTAAAAAGAGCAA
GGCATTTTCCGGTATTGATTTCGTCAAAAAAAATAAAGAATTGCTTTCTCGGCACCCTGT
TGGCAATTTTTAAAATGGGGTGCAAGAAGTTAACGACGTCCTTATTTGTAACACTAGGGT
GCACAAGTAATTTATAAAACAAGTTTTCCGTGCGCGAATTTAAAAAACATTTCAGCAGTT
TAACTGACGATTCACTGTTTAGAGATTCTAACTTTAAAAGTTGCCGAGTCTGCA
>comp20671_c0_seq1 len=600 path=[366:0-134 501:135-176 589:177-599]
GACGAGAAAAACAGTTATCCAACCGTTGATGCCTTCCCGCACTTCGACTTCGAGCGATCC
AATTAGAGTGTTGAAGTGCGGAAATCTAGTATTCGGTGTAAATTGATCGTCCATGTGATA
AGCAAACGTCAAGTTGCAGCCTGGCGACGACGGGAAACACGGCGATTGGAGGGAAGCTCT
GTCTCCCGGCGTCACAGTTGTCGCTTCTAGAAACGCGTAGTAGCCTCCATCGCCTGTATG
ATCGGATGGTGGGCCGGTGAGAGACGTCGGCGTGGATGTGTTCGTGAACGACCAGTCTCG
ATCATCGTCATCGCCAACTTGAAAAAACAGGCCAAGTTCGACGCCAGTCAGAGGATGTCC
AAAATCTGTAGAATGCGTAATGTTGCAAGTCAAACCCTGGCACTGATTGACAAACAGCCA
TCCGCTGATCGTGAAATCGTGCTCGACGAGATCAAACGCTTCAAATGTGCCCAGTAGTGC
ACCGCTTCTTGTCGTGTTGTCAAAAGCCAGCGCAAAATCGTTATTCTCGAGACACTTGTA
ACTGAGCTTCGAAAACGTAATGTTTTCCTGCGAGAAAGCGTACACGCCCAGTCGAGATCG
>comp20671_c0_seq2 len=365 path=[0:0-314 315:315-317 318:318-364]
TAGGCTGTCGATGAACAGCGACTGGCTGCCCAATAGGTGATCATACTGCATCGCAAAATG
CGACCACGTTCCAAAACGTATCGTGTCCTGAGTCGAAACGTCATAGGATCTAGCTATGCC
TGCTTGAAGAGTCTCGTTGACAACGACGAGTTGTATTGATTTTCCTGCTTTGGTGCCAAG
TAGAGGCTTTGACGCTAGACGTTCACAAGATTGAGGTTGACCGCAGGCAGAACTCAAAGT
GATGTCATCGATAGCGATATCAGAAAAGGTATTTCCGTTGTGAGCGGTTATTTTGACTTC
GATCCCTTCTGTAAACTGTCCCAAGTCAATCGTTGCATTTAGCCATTCAGGGCCTTGCTC
GCCTT
>comp20671_c0_seq3 len=223 path=[366:0-134 501:135-176 543:177-222]
GACGAGAAAAACAGTTATCCAACCGTTGATGCCTTCCCGCACTTCGACTTCGAGCGATCC
AATTAGAGTGTTGAAGTGCGGAAATCTAGTATTCGGTGTAAATTGATCGTCCATGTGATA
AGCAAACGTCAAGTTGCAGCCTGGCGACGACGGGAAACACGGCGATTGGAGGGAAGCCTC
CATCAGAGAAATTTAGGCATCGATTTGTTTTTTTTGCTTTGAA
>comp20671_c0_seq4 len=183 path=[318:0-46 365:47-47 366:48-182]
TCCCAAGTCAATCGTTGCATTTAGCCATTCAGGGCCTTGCTCGCCTTCGACGAGAAAAAC
AGTTATCCAACCGTTGATGCCTTCCCGCACTTCGACTTCGAGCGATCCAATTAGAGTGTT
GAAGTGCGGAAATCTAGTATTCGGTGTAAATTGATCGTCCATGTGATAAGCAAACGTCAA
GTT
>comp21768_c0_seq1 len=1205 path=[0:0-1204]
CTCGTCACTGACGACGGCACTTTGCGAGTGACTCGAGTCTCGAGAAACGATGCTGGAAAG
TATGCGTGCACGGCGCGCAATCCGGCCGGTCGGGACACCTACGTCGTGAACGTCGACGTT
CAATATGAAACTGTTATCCGTTCGTCGTCTTATGACGCCAACGTGATGATCGGCGGCACG
ATCGAGCTGATTTGCCGAGTGGAAGCGAATCCAGCGGCCGATATAGTGTGGACCTACAAA
GGGGCCCGAATTCCTTCCGCCAGTCGCTTTTCCCTTCTCCCGTCCGGATCGTTAAGAATC
GAAGGTATCCACGTCGACGACGGAGGCGCGTATACTTGCTCGGCTAGCAATAAATTGGGA
AACGATTCGATACAAATTCGTGTGGACGTTTGGTATGCCCCCTTCGTTATTACCAGCGGA
CAATCCTTCGACGTCATCGAAGGAGATCGCCTTCTGATGGATTGCTTGACCGCCGGCAAT
CCGGCGCCGACCATTTCGTGGAAAATTGCCGGAAAAGACGTGCGGACTTCGCGCAAAGCG
GGCACTTTTGTCATTTTTTCGAACGGAACTCTGCTCATCAATGCCGTGCGAAACGAAGAC
GAAGGCAACGCGACGTGCGAAGCGAGAAATTCCGTCGGCATCGTCTCGCAAACCCACCGA
CTCACAGTGAAAATCAAACCATTGATCGTGTCGACTAAGAACATTGTTTTCAGCGAAGGT
GAGTCTGGGTATCTTTTGTGTACGGCAACGGGACGACCGACGCCGACGATCAATTGGTAC
TACAACGGACACCCGGTCAAAAGTCTGGGAAATAGCAGACTGACGCCTCTCGACGACGGT
CGCCTGCAACTTCGACTCGTCAAGTCGTCCGATACGGGCACGTACACGTGCACGGCGACA
AACGAAGCGGGCGCAGATCGTTTCGACATTTCGGTCACCGTCCGATATCGTCCTTATTTT
TTGACGAACCTGCCGGAGAAAATCGAAGTCGTTCGCGGAAGACGCATCTACTTGGATTGC
TCGGTCATCGGGTTGCCGCAGCCGGACATCATTTGGTTGAAAGACGGCGAAGCGCTGTCG
CTGCGCAATCGGAGGCGAATCCTATTTGAAAACGGGACTTTGCGAATCGACGACGTCGAG
CCGGCGGATGCCGGTCGGTACATGTGTCGCGCCGAAAACGTGCTCGGCATGACGGAAATC
AAAAC
>comp20942_c0_seq1 len=324 path=[0:0-323]
TCGCTTGAGGTAAAGCCATGTAGTTTCGACTGACTACGTTTCCTGTTGCTAACATGTACT
CAAGTTGCTGGCCGACATCGGGAGCGCGTCTCGTTAGAGAAGCAAGATAATTCATCGATT
GGAGGTCCGGGTCTTTGTTGCTGATTTGCCTGTCTAATTCAAACCTCAGACTTCGGAGCC
ACGTGATTAATTTATCCTTCAGAACGACTAAGAAGAGATGGCCCGACGTGAGCACTTCGT
GATTCATTGACGAATCGTGCGAATCAAACATCGTTCGCCCATCGACAGCCGACAATAATT
TTCGTATCATGAAAATTATTAGAT
>comp21018_c0_seq1 len=304 path=[0:0-303]
TTCCTCCAATTCTTTTGGTGGCTCAATTCTCTGTAAAAACCTGTATTCTTCCATGAAAGC
TTCATCCTCATTAAGACTCATGTCCTCAACGTATTTTTCAAATTCAGTCACAGAAATGCT
AGGCTTTTCAATGGTTTCGTCTCCACATTGAACTTTCAGGAGAATCGTAATACTTTCCGT
GCCTCCGCTGTTTTCGACTGTGCACTTGTACAGTCCGGCGTCATTTTTGCAAGTATCAGA
TACTTGCAAAGAGCCATCGTTTAGAACTTGTGTTCTACTGTTTGTATCAGGAAGTTTCTT
CCCG
>comp20088_c0_seq1 len=63 path=[25:0-62]
AACGCGGCTGTGATGAATTTTTTTTGACCTTCCGGGTTCGTAATTCCGTGAATCAGGATG
TGT
>comp20300_c0_seq1 len=624 path=[1:0-623]
CGGTTGTTTTATGAACTCGGTGATGTAGTGTAGAGCTCGAACGGTTTCGTTGCCCAAGAA
ATTATGAGATCGAGCCATTTGTTCGTTAAATGAGTGACTTTGTTCGGCTTCTTTTTTTTC
GTCTTCCGGAAGAGAGTCCCATTCTCCGTTTCGCTTTGCCTCCTCGCCGTCTTTTACTTT
GACCAAGCACTGCAGCGCTTCGTCGAGAAGAAATATTGAATCGTTCAAAAGCATGTTGAT
GAATTTTAGAAAAATTGGCGTTGTTGAAACAGAAGAATGTTGGGCGACAGCCTTGTCCGC
TAGTTCTCGAAAACTAGCTTGATATTGCGAAATTTTTACTACGTGTTCCAATACGTTGTA
CATTGGATAGCGATAACTGAATTTCTGTTCGAATTGCTCAGTACTGCCTGTGAATTCGAT
TTCAACGAAAACGTGCAGAAGAGACTGAGCGAGAAAGCGCTGAGCAAACTGGTTCGTCTC
AAACAAAATCCTTCGACGATCCGTGGAAACGGAACTGTTTGGCTGTTGGGCGTGTGGAGT
CTTAATGAGAGGTAGCAAGTGATTCAGAGCTTCAGCGAGATGAGCTCTCAAGTGAGGATT
TTTTACAAGCTGATCGCTTCCCAT
>comp20063_c0_seq1 len=340 path=[0:0-287 305:288-339]
CAATTTCGTACAATCTGAGTGCAGTGCGCTTTGCTGCAGTTTAGGAGTCAATACTTCTAG
TATTTCCCTGGTCAAGTGGGTAACTGTTTCTTTTGTTTCCTCGTCACGCTGAAGCACACT
GCGCTTCACTCGTTCGACGTCTTTCAAGGTTTGCTTGACGACGTTACCATAACGCAGACT
CCACCTGATGGGCACGGAGCAGCGCGGACAAACTTTCGGTCCCACGGGAATGCGGCCGTT
GGTGTCCGTCTGCTCGCTGTCCATCCATTTATCAAGTTCCGACATTTCAAACACGTGGTT
ACAGTCTTCCAACTGAATAAAGCGAACGAGCACATTGGAT
>comp20803_c0_seq1 len=383 path=[0:0-324 325:325-382]
ATTTTCGGATGCTCTCGCCGAGGCGAAAATCGGCTTTGCTTTACTCGAAGCAGATGATAG
TGCCGAGTCGTCGTCATCAAACTGGCCGGGAACAGAATCAGGGTTTCTCAAAGGCGAAGC
GGAGTATTCGAAATTGATCGAGGCGGCTTCTCGTCCGCCCAAATGCGACGCCTACGATCG
CTTTCTCGATTTCGACGGCCGACGCGAAATCTATTTCGGTAATCCCGACTTCAGGGGCTT
TGTGCGTGTGACTTGCAGTGAGGGATGTCGAATCGAGTACGTGCCGTCCAACTGGAAGAA
AATGAAAGCAAAGCACAACGTTTTCAAGGACAAGCAATTTCTTTCGCGGACTTGCGAGAC
ACCCGATTGTGGTGGACAGATTG
>comp21756_c0_seq1 len=66 path=[0:0-65]
GACATTCAGAGCACTGGGCAGAAACCCCATTGCGTCAACACCGATCGCCAGATCGGAAGA
GCGGTT
>comp20963_c0_seq1 len=74 path=[0:0-73]
CTCTTCCGATCTTGGAAGTCGAAACTGACGGATGACGAATGGAAAACGTCAAAAGCACAG
ATCGGAAGAGCGGT
>comp20225_c0_seq1 len=336 path=[0:0-335]
TGTAAGGGGCGATCCATATGCGACTGCCGTTCGGTTTCGATTGGTAGCGCGGATCGCGAT
CGCACCAGACGATGTGATGGCCGACCCAGTCGATCGCGAGGCCGCGCGGATCGCCCATGC
CCCATGGAATGACTTCGGTGACTTTGCTGCCGTTCGCGAACGCCCTGTAGATTTTCTTCA
GCTTAAAATCAGTCCAATACATGTAGTCGCTTCCGACGTCGAAGTCGAGAACTTCGACCT
CTTCGAAATTGTGTATAACGACTTCGGTCTGCTGATCCGACGTTCGAATTCGACGTATGT
CCTTGCCGTTGGCGAAGCGAAGGTCGGGTAGGGTGG
>comp21147_c0_seq1 len=56 path=[0:0-55]
CTGAGATTCTTCTTTAGGTTGCAAGAATATGACGAACGCAGATCGGAAGAGCGGTT
>comp21693_c0_seq1 len=402 path=[0:0-401]
TTCCTTCCCGTTCGCCAATCTCCACCTGTTCCATTTCCGTCCACATCATCACCTTGTTGG
AAGACAAAGCAAAGCAGGAGCCTCCAGAACAGCCTCGCATTTGATCCATCTTTGAAAAAT
CCTCTCCGTCTTCCAAATTCATTGCGATATCGTCACAATCAACACTACTGACGTCATCAT
CCGACTCATCCTCTTCCTCTCCCCCAAACGTCTTTCTATCCATCCAACAACCCCACCCCT
CCACAACGAGTCTCGTATAGAAACACTCCTCCATCGTCAGAAGCTCCACAGTCAAGTCGT
CCAGCCGAGACTCCGGTCTCTCGTACCCCGGACTGAAAACGACACCCAGAACCGTATAGG
CTGAGTAGCTGTTCTCCAAAAAATACAGCTTGCTCGCACACA
>comp21608_c0_seq1 len=94 path=[0:0-93]
CAAGCCGCTAAATCTTCGTCGGTCTGCTCCAAACTCGTCGTCCCAATGATGATTCCATCG
CCTTTTTCTCCCGAAAGCATGGAATGATGCTTGA
>comp20755_c0_seq1 len=423 path=[0:0-422]
GGGAAAGATGACGCAGCCAATCTTTTCGACGAACTGCAGGTAGAGCCCGTTTACGAGATG
ATTATGCGGACCGGCCAAGTAGAGAGCGATCATTGTGGGATCTTGATCGCTGTAACAAGC
CTCCTGAATGTAACACAGCAAATCACTTTTGACCAAGTGCAGCTGCAGACAGGCGGGCCA
CGACTTCGTATCCAATGTCGGCTCGGTCGGTTTTACGGAAGCGTGCACGGGAAGGCGTTC
GGTGACGGGCGTCGTTTCTTTGCCGTAGAGCGGATCTGTCCACTCCAAGTCTCCAGACCA
GATGAGGTGTCGTCTGTGGCTTATAGCCGGTTGGCTGGGCGACAGAACGATTCGATTACA
CCGCGCGATGTGAGGTTCGAGAATGTCGAAGTGAACGTGAAGACCGCACTTTTCGCAGGG
AAC
>comp21825_c0_seq1 len=81 path=[0:0-36 54:37-80]
CGGCCGTTCAAAAGCGCTCGACAGAACTCTTGGAATGCTCGCGTGCCCCGACGAGCGATC
ATGTCGATGAGTTTTTCTCCG
>comp21825_c0_seq2 len=60 path=[0:0-36 92:37-59]
CGGCCGTTCAAAAGCGCTCGACAGAACTCTTGGAATGCTCGCGAGATCGGAAGAGCGGTT
>comp21486_c0_seq1 len=86 path=[0:0-85]
AACCGCTCTTCCGATCTTGAATCTCCGTCATTGCTTCCGCTTACGATTCTAAGCCCCCGC
TCAATTCGTGAGATCGGAAGAGCGGT
>comp20199_c0_seq1 len=73 path=[0:0-72]
CAAATACAATTCATCAGTAATAAAGGACGGCTCAGTGTACAAAGCCACCCTTCTGCTTGT
CAATAACTCGGTG
>comp20322_c0_seq1 len=455 path=[0:0-407 437:408-454]
AACGACGTCGGAGACCGTCACGACGGGCGCATTGTCGTTGACATTCCTGACGATCAGTTT
CACAATCACCGTCGCGCTCTTCGCATCGCTGCCGCCGCCGTCGCTCGCGCGAATGTTGAG
CGTCAGTTCGGCGTCGTCCGATTCGCTGTCGAGCGGCTCGACGAGATAAACGCGTCCGTC
CGAATCGATGCGAAATTTCTTCATTCCGTTTCCGCCGACGATGTCGTAGCTGACGTTGCC
GTCGGCGCCGCGATCGGCGTCCGTCGCCGTGACGCGCAGTATCGACGTCGAAACGGCGAC
GCTCTCGTCGATTTCTCTCACATAGACGCCGCTGCCGGAAAAGACGGGCGGAAAGTCGTT
GACGCGTTCGACGCGCAGACGAACGCTCGCGTTCACCGAGACCCCGCCGTGGCGATCGCT
TACGCGAACGTCGAGCGAGTAGACGTCGTCTCGGC
>comp21264_c0_seq1 len=174 path=[0:0-173]
CGAAAGACGAGCCCGGGAATCAGATCTAACCACCGGAGGCCCCGAGAGCGATGACGATGA
CTCGGTGGAAGTCGGCGATTCAGCAGGTGAAAGAGAGACGCGAGTCGGACAAGCAGACGG
AGAAGTCGGACAGGCTCGACAATCTGTTCAAAGTCTGGAAACGCATGGGCGAGA
>comp21180_c0_seq1 len=787 path=[0:0-58 103:59-106 151:107-786]
GTCTTCTTCACGCATCCGCCGTGCTGCGGACTATAATAGAACTGAGGAGAGGAAGAATTG
AAGGCCGTCGGCAACTTTTCGGCGGAACTTCTTCTCAGAGGCTCGCGATTTCGATCGAAA
CGAAAGGGATTGGGATTGTGGGATTGTGAACGCGCGAAAAGAGGGCGTGGCACGACGTTC
GGGCTATTGTCGGGCTTCGCGAGACGATGAGACGAAACAGGGGGCGGAATGGGATGCGAG
ACGACGTGAATAGAGGGCGGGGGGGGCGCGGGAGAGGGAAGGAGGCTCTGATAGGGTCGC
AATCGAGGAGGAGATGAAGGAACGATCATCGGAGGCGATTTCTCGCCTGGAGACGCTGAT
CCGGGTGCTGGAGACGGATTGGACGACGAAGAAATCGACGAGGCGGGAGACGCCGCTGCG
GCGGCGAGCGGCACAGACGACGAAATCTCGAATTCTTCGGCAGCTTTGTTTCTCGCCTGA
TCGTTGAGATCTTCGACTTTCGCCGTCGTCTCGTCGTCGTCGTTCGCTTCTTCGGCCGGA
GGACCAAATTCGTCGCCGGCTTCGGCTGCTGCTGCCGCGGAGGCGGCGGCTTGGGCAGCG
ACTCGTTGCTGCTGCTGGATGTGCCACAAGTTGATTTGATGTTGACGAGCGATTTGGACC
ATGTACGTCTTGATGTACTGAAGCCCGACATTGTAGACGAATTTAACGAGGGACTTGTCT
TTCGGTAGATCGTCTTCGTCCGATTCGGACAAAAACGGCATCGCCATGAAATCGACGCCG
TGAGGCG
>comp21180_c0_seq2 len=82 path=[0:0-58 854:59-81]
GTCTTCTTCACGCATCCGCCGTGCTGCGGACTATAATAGAACTGAGGAGAGGAAGAATTG
AAATCAGCTGATGACTATGTCA
>comp20386_c0_seq1 len=315 path=[0:0-223 240:224-314]
GCCATATGAAAAGCATTACAGCAAGCCGCGTTAAAGTAAACGCTTTTGTCGTCCACAAGA
TCGACATCAATTTCTTCTGTGCTGTCGGGTACTTTGTAATAGACATTGGCGCCAGCATCT
AGTAAAGTTTTAACGATGGAAGTACTTCCCTTGTAAGCTGTTAGCATCAAGGAGGAAATT
CCCCTGCTGTTGGAAATATTAACATCCGCCTTGTACTGAAGCAGAACTCTCACTGCTTCT
TCGTTGTTTAAAGCACAGGCATAATGCAAAGCCGTTGACTTACACATTTGAGCCCAGTTG
TAAAATTTTCCTTTA
>comp20445_c0_seq1 len=120 path=[0:0-119]
ATAGGAAGACATTACATTAGCTGGCTCACTCTCACTTTCTACAATCTCTTCATCTAGACT
TTCATCATCATTCTCATCATCCTCATCATCACCTTCATCCTCCTCTCCTCCTCCTCCTCC
>comp20976_c0_seq1 len=454 path=[0:0-453]
CGGCTCCCACGACCAGGCAGAAAACCTTAAATGCTGCTGGTACGTTTTCGGCGCCGGTAT
CGTGTGGAACGGCGTCATGCTCTACACGGGCGTCTTCGACTGCACGGCATTCTTCCACAA
TCCCTTTTCGTGTCCGTTCGTGGGCGTGACCGATTTGTACATGGAGTTGTACCTCGCCTT
AATAATCGCCTACAACATCACCGACATACTGATCGATCAAAACCGACCGTTACTCGTTCA
TCATCTCGTCTGCAGCGTCGGCGGTTGCACCCCTTTTTTCGTGGATTTCAAAACTGTTTC
TCTTGTGTCGGTGAATTTGTTTATTGCGGAAATTGGGGGCGTGCCCTACCTGTTGTCTTG
CATGGCCAAGGGAACGTCGCTCGAGGCTTTCACGCGTCGAATATTTCTGGTTTTTTACGG
TGGTTCGCGATTGCTTTTGTATTTTCCCTTTGCC
>comp20492_c0_seq1 len=106 path=[0:0-105]
CAGTTTGTCTGACCCTTCACATGAACTCAGCACTTACTAACTGAGATTTTCTCCTTAATT
CATCTCTCCATACGAACTGCCCTTACTTTCTTACAAAAAGCATTCT
>comp21869_c0_seq1 len=319 path=[0:0-318]
CCCCGTAGTACATTTCGAACGTGATGCTCTTGTCGTCCGCCTTGTCCATGTTCGCTACGT
AATCCAGAATGGCATCGCAAAACTTCGCCAAACAAGAACAAAAAGCCCATTTCAAATTAT
CGTGCTTGATTCCGGCCATAACGGGAAGCATTCGCGTCAGAGCGTCCTTGACTCGAGGCA
CGACCCCATACACATTTTCGGAGGCGAGCTTTCCGAGCGTTTCGACGACGAAAAAGTGTG
GCACAGTTCCGGCTCCAAACTTCGTCATCAGCTCGTCCATTACCATGGCACCGTACTCCT
TTCGACGTCCCAAAGCGAC
>comp20439_c0_seq1 len=277 path=[0:0-276]
GATCTCTCCCTTTGGCGTCACAGCAAAGTCGCTATGTTTTTCATTTTCCAGTAAAGCTGC
TATTTTTTCGTCTAAGTTTTCCCGGGTATAGAATTCCGATTCGGCTATTGCTTCCTTTAC
GACTTCCGTTCTCGCGTTCTGCAAATCTGCGAGCTTTTCGCGTAGAAATATTTTCTTTTT
AGCAATCGCCTCCGTCTTTATTTCCCGTTCTTTTTCCAGCTTTCCTTCCCTCCACCTAGC
CATCACTTCCAGTTCGCGCTGATTTCGCTCCAAGCTC
>comp20149_c0_seq1 len=362 path=[0:0-325 342:326-361]
ATAGAATCCATGCGAAATTGGTCGAGTTTGACGTGGAAGAGAGTCAAGTGCTGACTTCAC
TGAATGAAATCGCCATAGCGAGGCGAGAAATCGAACTGAAACTCTCCAAATCGTCGTTCG
GTGAAAAAAGGGAGATCAATCAACGCAAGAAGCTTCTACTATTAGAATCTCTAGCTGCCA
AAAAAGGCAAACCGACCTCAATTCACCGACGACAAAGGACAAAAAAGCCAAAATCAAACT
AAATTGCCAAACGCAAACATTTAATTAAACTACCCAATCAGATCCCATAATAAAAATCAA
TTGGTCACACCACAACCGGCGGCGGCAGCATGCTCCAAAATCGTCCTATGAACGAACTCA
TA
>comp21952_c0_seq1 len=729 path=[0:0-728]
AGATCGCCGGAAAAATCGCCGTCGCCGGTCGCTTGCTTTGTGACGTCAAAATATCGTCGA
AGGAGTTGATTCGATGCAAGAGCTACGATTTGAAAGAATTGTCGAGTCAAATTTTGAATT
ATAAACGGGCTTCGTTTGATAATGAGGATATGGGGAGAATGGCGATGAATGGGACTCAGC
TGTGGACTCTGGTCTCTCACACCGTTAACGACGCCGCTTTGTCTCTTCAAATCATGTTTG
AACTCAATGTTCTGCCGTTGGCGTTGCAAATCACCAACATTTGTGGCAACACAATGGGAA
GAACGCTGCTCGGCGGAAGATCCGAAAGAAACGAGTATCTTCTACTGCATGCTTTCAATG
AAAAAGGCTATATTTGCCCTGATAAAACGTTCTTTCTTTCGAAACCGGCGGCGACGGCGG
ACCCGGAAGACGACGAAGAGCGCGGAAAAGCTGGGTCAAAAAAGAAGGGCAAAAGGAAGA
AACCAAAATACGCCGGAGGCTTGGTTTTGGAACCCAAGAAAGGCTTCTATGATAAGTTTA
TTCTCTTGCTGGACTTCAACAGTCTGTATCCGTCCATTATTCAAGAATACAATATCTGCT
TTACGACCGTCGATCGATCGTCGTTCCTACGGAAACCCAACGAGGGCGGCGACGACGAAG
ACGACGACTTGGTCGTCGCAGAGTTGCCCGATTCTGGCCTAGAAGCCGGCATATTGCCGA
CCCAAATTC
>comp21848_c0_seq1 len=614 path=[0:0-206 207:207-230 268:231-613]
CTCGAAGTAGAAAATTCTTCGTTTGAAGAACGTCTTCGTTGGATAAAATTTCTTAAACGG
CTTGATCTTCAAATCTTTGCTAAAGACAAGCAGCTATTAAAATTTGCCGAACAGCTTGCT
AATGAAGGAAAATCAATTAAAGCCAAAACAACAGCGGAAAGTGGGAAGTGGGCAGAGAAA
TCACGCCAACTGTTTTGCCACATAATTGAAAATGATTTTCGGTACAGTAACTCGTGTACC
TGGGATCGCATAAATTCTTTAGCTTGGTTACCTACAAGAGAAATTCGCGAAGTGTTAGGG
AAGTTGTCGATGCCATTCCAAGAAAGATCTAATGGTGCGGATGTGATTAGCCTTAACCAG
GCTGTGCTGCACACAGCTGCAAACGAATGTCTATGCTGGACATCCCGATGTTTGACTCCT
GATTGGGAGGATTTTGTCAAATTAAATAAAACACAAAAACAGAAGCTCAGTTTAATTGAA
AAACCGGAATTAGCTGACGTCGTTACCAACATTAAAAACTATTCGGAAAGTTCACCGAAA
GACGCTTTAAACCCAGAGAAAGAACACGACCAAGCCGTTGTCAGAGAAATGAAGCAGATA
ACGATTTTCACGTT
>comp21848_c0_seq2 len=114 path=[628:0-52 207:53-76 231:77-113]
GGGAAAGTGGAAGGTGGGCAGAGAAATCACGCCGACTGTTTTGCCACATAATGGAAAATG
ATTTTCGGTACAGTAACCCGTATACCTGGGGTCACATAAATTCTTTAGCTTGGC
>comp20255_c0_seq1 len=634 path=[0:0-633]
CCGAATCATCGTCGTCGAAAGAGACGTCACATTTAAGCAGCCAGTAGACGCAGGCAGCAT
GTCGATGGGAAACAGCGTAGAAAAGAGGTGAGTGCCCCCACTCGTCACGTTGACACATAG
AATGACCCGCCTTGTGCAGACTGTCCAGTACGTCAATGCAGCCTCCAAGAGCGCCGTAAT
GCACTGCCGTCATCCCTTCGGCTTGAGGAACGACAGTTGCTCCCTTGGCAAGCAAAAGCT
CGCACACTTCGCTCGCTCCCGCGAGAGCGGCTTCGCCGAAAAGAAGCGTCTTCAGCTCAG
CCGCCTCGCGGAAGTTGCACGATCCCGGGCGGCCAATCCACTGAGCCGCTTTGTCCTTTT
TCTCGCCGTCCATGAAATGGAAACTCGCAAAATGAGGGCGTTGGTCCAGTTGTGTCGTCG
TTCGATCCATGTCAATGAACTCTCTGGCGATCTCCAGGTGCATATGTCGGAAAGGAAAGC
TTGGAGCGTCACTCTTCGAGCGAAACTGACGCTTTCCCCGGTTCTTTGGATCGGGAAGTC
TGTCAAGCAGCATTGCGACAGCGTGGTAGCTCGTCACGTCAAATCCACGCACTGGATTGT
CTTTCGGAAAGCTCATTCTCGGCGAGACTGGCTT
>comp21518_c0_seq1 len=153 path=[0:0-152]
GAGCTCGAAGTTCAAAAATCTAGTAGCAGTCTCTGTACAAAGATAACAATTTAATTCCCA
GGTAACTTCACCATTTTGTCCTTTTTGAAAATCTCCACATCTTTTTGCTGCACAGTTCTC
TTTAAAGCGCCCACTTCATCACTCAATTGAGAA
>comp20071_c0_seq1 len=284 path=[0:0-283]
TGCGCTCAGTGACACCGCTCGGCCGTCTTTCGTCGACGTTCCAAGTCCACGAAGCACCAG
CAAAGTGTAACTTGAATCGAGACGCGCGGTGATAAAAGCAGTCATGAGCGCTGTTTTTCG
GCTTTTATGAGCCGATGCGAGCGGTTACTGGCTCGCAGTCGCCGAATCAGGAGTTGAAGG
CCCCCGCTCGACAAATCTCATCGGAATCGAAGAAAGGCGACTTGAAAATCACTTTAAGAT
GTTTTTCTGCGCACTTCACCTTCAACTTAGTTCCCTCCTCCTCC
>comp20071_c1_seq1 len=124 path=[367:0-66 434:67-123]
AACCGCTCTTCCGATCTGGCCCGTTTTTATTTCCTTATAGATGCTTTTCTGTGCACTTTG
TCTTCACTCAATTCCCTCCTCCTTCCAGCCCAAAAAAGTCACTTCCTGTCTCTCTCCCCC
AGCG
>comp20071_c1_seq2 len=91 path=[491:0-33 434:34-90]
CAGGAAGTGACTTTTCTGCGCACTTCATCTTCAGTCAATTCCCTCCTCCTTCCAGCCCAA
AAAAGTCACTTCCTGTCTCTCTCCCCCAGCG
>comp20071_c1_seq3 len=75 path=[434:0-56 332:57-74]
TCAATTCCCTCCTCCTTCCAGCCCAAAAAAGTCACTTCCTGTCTCTCTCCCCCAGCGACC
AATCAACGGACGGCG
>comp20071_c1_seq4 len=64 path=[286:0-45 332:46-63]
CTCCCAGCCCAAAGAAGTCTCCTCACGTCTCTCTCTCCCAGCGACCACCAATCAACGGAC
GGCG
>comp20964_c0_seq1 len=478 path=[459:0-27 16:28-79 84:80-477]
GTCGTCGTCGTCGTCGTCGTCTCTTTTGCTGACAGTTTCGTTGCGGGATTCACAGTTGGA
AGTTCAATACGAGGGATTTCTGTGCTCTCGCCCCTATTCTTCGTAACGCAGACGGGTTCG
AGAGGACAGGAACGGATGTCGGTGCAAGAGGGAAGGTAGGCCGAGACGCATTTGAGTTCG
AGACCGCAGGTGACGCCCTTGCAAGGATCCGACAGGACGCAGTCGCCGCAGCAGCCGGTT
TTCGTTTGCTCTCTCTCGTACAACACGGACTGGCACGGTTCGCACGGTTGACATCGCAAA
GACGACGCCTTGACAGCGACTTCTGCACCCCAGAAACATTCCCAAAACAATTCCACTACT
ATCTCTCTGTTCGGAGCGAGGGGGTAGAGGAGGGGCTCCTATCTATCCGACTTCCGTGGA
GCCCACTGACCTCTACGGAAGCAATCGCACGATGCATTGCAACAGATCGGAAGAGCGG
>comp20816_c0_seq1 len=658 path=[0:0-657]
ATTTGACACGCCCACCGGGCACGAGACCCAAGTCGGATTCGGATCCGGCTGGATCTGGCT
TACTTAGCTCAATAACCACCCATATGTTGAGAAGCCCGGATTCGTCGAGAGTAGCAACTT
GGTACGATAACCCGGAAGAATCGTCATATTGCTTCTCGCCACTCCTCTCAGCGACAGTCT
GTATGGAAACAACAGGACTGTGATGATGGGTCTCGATGCTGGACGAACCAGCAGTAGTAA
AGGTTGGCACTCGAAGCGCCCACTCGACGTCTGGGCCAATACGACGCGTTCTGTGCATGG
AAAGGGGCTCGCGAAGGTCCCACAAAACGACCGACCCGTCGTCCGTTCCAGCGAAAGCCA
GAGACGCCTTTCCGGGCCCGAAACAGCAGCAGAGCGGCAAAAACTCGCATAAAAGAACCA
TGTGGGGTTTGACGATCGCATCGTTCGTATTCCACACGCAAACGAGCCCCGACTCGCGAA
ACAGATGGGAATCGTCGGTTCGAGGCGGACAACCGAAGGCAGTAAGGAGAAAATTCGTCT
GAGCGGGACTAAATGCGGAGTGGGCGGGCCGACGCCCGGAAAAGACGGAAGCGGTCGAAG
GAAGCGCGATCGAGCCACGACTGAACGAACGAGACGATTTTTAGATCGGAAGAGCGGT
>comp21186_c0_seq1 len=299 path=[0:0-298]
TCAGTGAATTTGGCAGAAGGAAGACTGTCGGGTGGTGGCGTCGTCTGAATGGTGTTCAAT
AGATCTTCATAGATGGCATCTAAGTGATCCGTTAAATACTCGATAACAATTTTGCTAAGA
TACATCTTTACTAGCAGGTTCTCTAATATCGGAGCGTATTGATCTGATGGATTCATCAGA
AAATATTCTCCAAAAGCTGTTGTTATTCCCAGAAGCCCTCTTTCTCCTCCATCAAACCCA
GCAATCCACCACGAATTGATAGGCCCAATAGCCTTTGCTGGGACCCCGCCTTCAGGGCA
>comp21419_c0_seq1 len=796 path=[0:0-795]
TGAAGAGGCGAAGCAATACGGCTGCGTTTTCCGAGGCCAAAAAAGTTGCGCCTTCGTCGG
CTGCAAAGAGAATAGTTCCTGAGCTGTTTAAGTGCAATGAAAGTAGGCTTCTACCTCTTC
CCAAGAGTCTTCTGTCGATGTTGGTGAACTCGGAAAGACAGTTGATCAGCCACCAATGCT
TTTTAGTCAAACAACTCTGCAGGGAGTTGAGCCGTCTTCGGGTTGCAGCCAAACAGTCCA
AGTCGGGTCCATTTGAGCCGTTCGAGGTGCCCGTGAAGAATCCGACGCAGACAAAATGGA
GAGCCTATGCTGACCCAGAAAGATGCCTTGCCTTCAAGCTTCTAGAAGCATTGTCGGAGA
CAAAGCTAGTGGGGTCGGTCGCTTTCGCTTTCCATGTTCCGCCGGAAATACATACGGTCA
AAGCGCCCAAGGAAGAGGACGAGTTCGACGGGAAAGCTCGTTTGGGAAAAGAAGTGTGCT
TGCAATTGCGTCGCGACGTCAATGAATTTGTTGTCGTTCAAGAACGAGATAGTGAAGGCC
GATTGGGTGTCGCCTCTTCTTGCGACACCGATTTTGAATTGACTAAGTGCCGCTTCAGTG
TCATTGAGATGATTGACACTAGTGAGGGCATCGACTCTTCTGTCGTTGCCTTGCAATGTA
TGGCGTTTCCGGCGAAGAAAAAAATGTTTTTGAGCATGGGCGAGAATGAGGCCGTCGAAA
TCAAGACTTGCACCGAACTAGAACAAGATGTTTTTCCTATGGGATGCAATTTTCGTTTTA
AAATGAAAGGGCTTGG
>comp21200_c0_seq1 len=452 path=[0:0-451]
GTCTGATTCGACCGCCTCAAATCGAGTCTTTCCAGCCGTCTTCATCGCTTCCAGCGACTG
ATGAGTCAATTTCCCATCCCCGCTATTATTGAGCGAGACGAAGAGTTGGTACATGAGACG
CGTCGCGGCGCCGTGGCGTTCCATCATCACCTCGCGCGCCATGTTCGTGTTGAAGGGGAC
GCCTAGGAGCTTCAGAACGGGCTCTAGTCTCGTGAAGTTATTCAATTTCGATTCGGACGA
GCTTCCGCGCGAAAATTGCTCGAAATCGTCCTGTAATCTGTGCCTGTGCAAAAGTTCTCC
GATGAGATATCCGTTCGCGAAGTCTCTCACGAACGTCGACGGGTCGACAACTGCACTCAG
CCGAACGTCGTCGTTAAGCCATTTGCAGAGTATTTCGGTCATTTTTCTCGCAGGAGATAT
TGTGGACGCGATCAAGATCGGAAGAGCGGTTC
>comp20819_c0_seq1 len=269 path=[0:0-268]
ATCGTAGAGTACTGTGGCTTTTCGGCGACTGCGACTTATCCAAGGATTTTTGAAGGTGAG
AACTCGAGTATTCCAGACCAAAGTGAGCTTTTCCTGTTCGTCGGCGCCGCTGAACGCTTG
GCCAATCAATCCAATCGTCGCGGTCGTCTCCTGAAGGCAATTCTCTCCAAAACCAAACGT
CGAGAGGCAAACGAGCCATACTTCCTGAAGACTCTAATTGCTTCCTTCCTTTTGGGGCGT
GGCAGCTCAGAGTCTCGGTCTCCCCAGAC
>comp20075_c0_seq1 len=58 path=[6:0-57]
CACGGACATGTACCCAAAAGTCTGGTCCCCCTTAAACGGACCCGCCCGCCTCTCTTTC
>comp21598_c0_seq1 len=253 path=[277:0-203 28:204-239 264:240-252]
CTGGCAACCCGGAGAGAGCGATCATAACTTAGTATGTACTAATGAATGTGTCAAGATTGA
GTGTGTTGGCTGCATGCGCAGTGGGAGCATGCTCTATACTGTGACTCAAAATTACAATTC
CTAATATGGTGACAAAATGTTTAAAATTGTCTTGAGGTCAAATAGAACACGTCTGTTTCC
TGTTCTCTTTGAGTAGAATTTGCTATTAGACTAGACTAGAGAGTTACGTCAAGATCAAGT
TAACTGTCACCAA
>comp21598_c0_seq2 len=146 path=[264:0-12 77:13-41 106:42-145]
TAACTGTCACCAACTATTGTATGCAACAGTACGTTGTAAACGACGAGCTTGGCTAAATAA
AGAGCAGTATGCCTACAGAAACTGCTCAGTAAGCAACGGATTATCTGCTCCGGTTTGCAA
TTCAACTCTCAGAGATCGGAAGAGCG
>comp21598_c0_seq3 len=106 path=[0:0-27 28:28-63 64:64-76 77:77-105]
TTCCTGTTCTCTTTGAGTGGAATTCGCGATTAGACTAGACTAGAGAGTTACGTCAAGATC
AAGTAAACTGTCCCCAGCTATTGTATGCAACAGTACGTTGTAAACG
>comp21598_c0_seq4 len=83 path=[77:0-28 210:29-82]
CTATTGTATGCAACAGTACGTTGTAAACGTTGAGCTAAATAAAGAGCAGATTTTGTGCTA
TACGTAAGATCGGAAGAGCGGTT
>comp20761_c0_seq1 len=92 path=[0:0-91]
TTAACCTCTCGGCTCGGAGTTGGGGAAGCTGTTTCATTTAGTCACCTCGGGGCCCAGAGG
CGAATGAACGACATTGGAAAGCTCTTCATCTG
>comp21238_c0_seq1 len=578 path=[1:0-577]
GGAGAGCATTGTCATAGCTCCAGTAAATGGGCCGCACGTGTAGAGGCAGGGGGCACAGAT
GAGCTTGAGTCGTGATCGTCTTGATCAAGTGGTTCGGAATCGTCTCTTCTTGCCCGGGAA
ATCGTAGGCAATTGCGACACATCTTATTCGTTATGTCTTCGCGAAAAATGATAATTTCTT
GCGTGCAATATTGCAGTCTGCAAGGATTGCTAGCAAATGTGGCAAAGGGTACGCGACTGC
GAATGTCTTCTGTTAGCACGTCAGGAATGGAAGGTCTGGGGAGAATGTTGCCGGGGCCAA
TGTCGAGGGGGCCCGGTACAAAGACGAAACGACTATTTTCAACTATATTGGGAAATTCAC
AGACTAGATCGGCTAAATCGTGAAAACCCTGTTTCAGCTGTCTGAAGTGATTGGAACCGT
ATGGAGTGGAGCAGAAGTGACCGCACAGGACGAACACGGTCGGAGGAACGTCCGAATAGC
CTGTGAACAATGTTCGTAGCTTGTCCATCACCTTAGGATTGTCAAGCCAAACTTCTGATA
GAATTACAAACATTGCGTCCTCGTTTTCTTTTTCTATC
>comp20008_c0_seq1 len=385 path=[0:0-384]
GATCTTCCTCTTCTTCTACGAGATCATTCGCACTTTAATTAATCTTCGCGCACAGCATCT
TCCACTTGTCCTCGCGCGACCGACCCTGTACTTCGGCGCTCTTATCGGCCGAAAGATTCA
TTTTCTCCAGAGATCGCTCGAACAGCTCGTCGACGACGTCGTCGGGCGGCATGGGACGCA
CGAGTACGCCGTCGCTGCTTTCGCTTTGGCGGCTTTTTTGACGATTTTTCGACGCGGCGC
GCTGCCGCGAGCGAGGCGAATCGGTCTCCATTTGAGGTCCCGGGGTCGTGGCGTCACCTC
GAACTATTCGAGTGCGCGAAGCGAGTGCATGGTGTGAGACAGAGGCGAACTGGGAAAGTG
CCGACAAAAGAACACGATCCCGGAT
>comp21755_c0_seq1 len=371 path=[0:0-65 336:66-115 81:116-370]
ATCGCGATTTGGCGGCGAGAAATGTTTTGGTTTGTGCGGGCGAGGTTCTGAAAATTTCGG
ATTTCGGTCTGGCAAAAGATATGCATTACGTTGAATATTATCGAATGCAATCTACAAACC
CACTTCCCATCAAGTGGTCGGCGCCGGAGGTGATTTTCTACAAGATGTACACCCAATTCA
GTGATGTGTGGTCGTTTGGGGTTGTCTTGTGGGAAATTGTTACCCTTGGTATTGCATTTA
TTCTGCTGTGATTAAGTCTTTCTTTCCTACCATAGGTGGAACCCCGTATCCGTCAATCGA
CGTAAATTGCCTTTACGAAATGATCACCGAGAGCAACTACCGAATGCCCAAACCCAAGCA
CTGTCCAGGAG
>comp21755_c0_seq2 len=336 path=[0:0-65 66:66-80 81:81-335]
ATCGCGATTTGGCGGCGAGAAATGTTTTGGTTTGTGCGGGCGAGGTTCTGAAAATTTCGG
ATTTCGAACCGCTTGTGGTAGAACCCACTTCCCATCAAGTGGTCGGCGCCGGAGGTGATT
TTCTACAAGATGTACACCCAATTCAGTGATGTGTGGTCGTTTGGGGTTGTCTTGTGGGAA
ATTGTTACCCTTGGTATTGCATTTATTCTGCTGTGATTAAGTCTTTCTTTCCTACCATAG
GTGGAACCCCGTATCCGTCAATCGACGTAAATTGCCTTTACGAAATGATCACCGAGAGCA
ACTACCGAATGCCCAAACCCAAGCACTGTCCAGGAG
>comp21260_c0_seq1 len=220 path=[0:0-39 40:40-219]
TGGTGGTTGAGTGCACGATAGCATCGATTTGGTAGAAGGCACTTTGGCAAATACAAACAG
CACATGCATACAAGTTTTCATTAAGAAACAAACACTGCAACAGGTAAAACAACAGTGTGA
GCACGAGTATCGACTGCTGAGCGATTGCATCCGTCGTTAAGTGTCATTCTTAATGCAGAC
AATGCCAGCAAAGAAGGTGGTGCTGAAGGTGTATTGTACT
>comp20124_c0_seq1 len=416 path=[243:0-161 4:162-372 215:373-415]
CGCTGACAATACTCCTTCCCCGGCGCCATCAATCATACCACGAGCATTCATAACAGCCAC
TCAATTGTCAAGTCACTTGCAGTCATATGAGCGGCTCTCTATCGACAACCTCTCCTCTAC
AATCACCTTATTCCAACTAGAAAAGGTAAATCTAGACCATCAGGTTGGGACGTCGGTGCG
GGGACGCCGATGTTGATTGATTCCACGGTTGATCTGGTCAGAAGAGCGATGATATCCATG
ATTCACCCTTGCACCATTTCTGTTCTACAAATGCGTCTAAACCTCCACGTGGCGTAGCAT
CAATGCAAACAACGTTTTTTGCAGGTTCCTCAAAGAGACCCCACTTGCATAAATGGAAGA
AGGAGTCTCCAGATGCAAGTTGTTGCAGTAAACCGCATATACATGTACATCCCCAT
>comp20124_c0_seq2 len=103 path=[405:0-59 215:60-102]
AGTCTCCAGACTTCGAAGAGCAAAACTGGACAGAAGCGAAAACAACTAAGAGCCACGTAC
TGCAAGTTGTTGCAGTAAACCGCATATACATGTACATCCCCAT
>comp21758_c0_seq1 len=471 path=[0:0-470]
TCGAAGTGGGAAGACTCTGCAGCAGCAGCATAATTCCCTGAAAGTCCTTTTCTTGGAGAA
TCGACTTGGAAAAGTGAACGAGAAAGGCGGAGCAGACGTAGAGATGAAAATTGCCAAAGC
CGTTTAACTCAGCATGGTATGTGTCCCACAGTCGGACGACGCATCGAAGTGGGAGCTCGC
GCATGAGCAGATTATTGAACCAGCGAAAGGAAAACTGAAGATATTCGACGGAATTTTCGA
GGAGGTGCCGGTGAAGTGAAGCATCGACGCGATTCACCACTTCTCGCATTCCGTTTACCT
TTGTTTGAATGCCCGGCTGAGCAAACGTGTAGTTGTCCTGGATTCCATCCAGCAAGTGGG
TCAGGCACCAATAGCTGTCCGCTTCCACGGCAGCTAGACTCTCCTTAGCCAGTGAGGAGA
CTTCGAATTTAGAAATATCATCAGAAGGACCAAGGAGATCGGAAGAGCGGT
>comp21036_c0_seq1 len=161 path=[0:0-160]
TGTAGTTCTTCGAGATTGAGCAAATTAGAGCACGTGTCTTGAGAAAGACTTGTCAAGCTA
CTGTTATTACTTAAATCAAGCTTTTTAAGCCGAGCGAGGTTGCCAGTATTTGCTGGAAGT
TTAGTCAGACCGCATCCCTGCAAATGTAGTTCTTCGAGATT
>comp21678_c0_seq1 len=392 path=[0:0-391]
GGCGGGCTCTCTTTTCGATATGTCCGTAATTGTCGGTAGCGAAGACGACCTGGCAGCATT
GCACGCTCGCCTAAATGCATTCGTTCTCGCTCATCATTTTGCCGTCGGCGAGCCCTCCTG
GCCCGAATTTGATTGGTTTACAGGCGAATTTTTGCCGCAATTTTGTTCTCTCGTCGAAAA
AATTGATTTTTCTATGGAGAGAACACTCCAGTCGTTAAGCCGACACGCCTCGGTTTTGTG
TCGCACCGTCGGCTATGCATTTTCATCAAAAATCATTAAGCCCTTTTTTCTAAAACGTTT
AGCGGTAGAGAGAGACCAAGAGAGCTCCCTAGCTCAAGGCTCCGCCTATACAAACGGTAT
TCTTCCCGTCTATGTCTCCGGCATTTTGGCCG
>comp20899_c0_seq1 len=89 path=[0:0-88]
TGCGTTGCGGCCCGTCGCCCCTCCTGGTTCGCTAAATAGATTGAGCTTCGTGATCTTATG
ATGTACGCTCCAGATCGGAAGAGCGGTTC
>comp21788_c0_seq1 len=215 path=[0:0-214]
CCAATCACGCGACTCGGCAGGAAATGGCGATCGCGATTTTCCTTTTCCTATCTCTACTCC
GTCCCCTCGGCGTCCAATCCCTTCCCGACGCCGACTGCAAGACGAACTGTCCTCCGCTTC
CCTCCTGCGACGATCGATCCGACTTACAGCCGAGCGAATCGTTTCCAGCGACCGTGAGCG
CCGTCCACGCGTGCGGCCGACTCGAACAGCAACTC
>comp21388_c0_seq1 len=165 path=[0:0-164]
ATTAAATCTTGCCTGCCCGAACGCCAAGTGGCTATGAAGTGCTTCGTAGTGCTGAATTCG
ATCAGCGACGTTGTCTTTTTTGACGCAGACGACTCTTTTAAAGCGATCGTTAACGAAAAA
GCGAGAGATCTTGGCCAAACCGAAGAAGATCGAGACGAACAGGGA
>comp21091_c0_seq1 len=355 path=[0:0-96 97:97-354]
GAGTTTTTTCAGCTCTCCAAAGCAGTTTGACGCGCGTCAGCCATGTTCCGCATGTGTGAC
GTCAAGAGACGACCGCGCCTCCGCGTCAGTTGGAACCACGCCCCTAGTCGCGCCCCCACA
CGGCAGATGTAACTTGGGACCACGCCCTTAGACCAGCCGAGTTAGACCTAAAAGCCGTAA
ACATAGCTGCTGTCTATGCTATATGAATTGTGAGAAGTGCCGTGACCCGAAGATACTAGA
ATTCAATGTCTTTATAGAAAACGAACACTTTTGATTACATTTGATATCAGGCTAACTGCT
CAAGCTTATTATAAATGCAAATTTCAACTAGATTTAATTTGTAAAATTAAAAATT
>comp20069_c0_seq1 len=343 path=[0:0-342]
TAAGAAGTTATCACGGCATTAGGTATGAAAATGTTTACACGTTCAGACAACTTTTCCACG
TAAAATTGTTTACGAGGTGAGCCCTATGCACTACAACCACGGTGTTGGAATTATCAATTA
AGTTGAAACAATCATTCATAAATGAGCAGACAAAAAGAATCATAGGGCAAATTCAGTACA
CCAATGCCATGCACAGGCACCAATAAAAGAATCGCTCTATCTAACTAACCACTGCATGCA
ATTCCCATCCCCGCCCACCCCGACGTCATCCACCTATTGGAAACGAAGGTTAGTCTTGAA
AAGATACATGCATTGCATTCAAATACAATCTCGCATGTGGCCT
>comp20270_c0_seq1 len=269 path=[0:0-268]
GGGCCGCTCTCGGCGCCCACGACATCGCGAACTTAATTAAAGGAGATCGTTCTGGGTTCA
AACAGGCGATTATTATGGACGAAGTCGACGGTATGTCCGGGAACGAGGATCGGGGCGGAA
TCGGCGAGCTGATTGGTCTAATCAAATCGTCCCAAATTCCAGTCATCTGCATCTGCAACG
ATCGCCAGCACCCCAAAATCCGCTCGCTCGCCAACCATGCCTACGATCTGCGCTTCCATC
GTCCGCGCGTCGAGCAGATTAAAGGCGCC
>comp21520_c0_seq1 len=436 path=[0:0-240 259:241-435]
TTGGCTTTTTACAAGACCCCATTCCATACACTGTTACCAATGACGAGCGTTCTTGACTTC
TTGAATTGACTCGAATGTCATCGGCTACACAAACGCACGTATACGTTCCAGAGTAGGATT
TAGTTGCTTCTTTTAAAGTCAAGGATTTTCCGTTCTTTGAAACAGTGAGTTTCCTGGCTG
GTGACACTTTTCCTGGCTGAAGAGTTAGACTTCTATCCGAATAAGACGCTTTCCAATAAT
ACGTAATGTTGTAACCGTCTGCATGGCAATCGATAATCAGTGTTTGTCCAACAACAATTC
TTGCATTCTGGCCAACAACATATTTCTGATCAACATCTTTTAAAGGCGGGAAGATGTTTG
CTGGAAGCACGGATGGAAACGTGGGTCCGGACGGGCATTGCTCCGATTGACATGTCCGTC
TCAAGTTCACCTGCCA
>comp21129_c0_seq1 len=160 path=[0:0-159]
ATACCACTGGTGTGGCAAACTTGCAACAAAGATAAGATACCTGTTGGTGCTCAGCGAGGA
AGCATCGCAAATAGAGATCAGCCGTTTTACCTTGTATCAAGTATTCTTCACTCAACGTCT
GTACTGTGTATTGTTTTTCTGTGGCTACGTAAAATATGCC
>comp20477_c0_seq1 len=740 path=[0:0-739]
ATCAGAACGACGCGCGAATTCGTCGCGAGTTGAACGAGCTCGTCGGTCTCGCCACGGCCT
ACATGAACATGGGCTCGGCGCACAATTCGCTCGGCAATTTCGACGAGGCGACCGAGTGCT
ACGGCGAAAAGCTCAAAATTGCTCGCCAGTTGAACGATCGGCTTGGCGAGGCGACGACGT
ACGGCGTTTTGGGCATCGTCAAGCGCAATACGGCGAATTTTGAAGAGGCGCTCGACTATC
ATTGCAAGCAGTTGGAGATCATGAAGAGTTTGGCCGGGGACAAGGAAGACGATCAGGACG
TCGCCGGCGAACTGGCGACCGCCTACGCCAATCTCGGCGATTCGTACGAACTCCAGGGTC
TCTATGCGGACGCGTGCGCCTGTCACGACGAAGTTCTCAATCTGTCGCGACGCGTTTTGA
ACGTTTTCTTGGAAATGCGCGCCTACGCCGGTCTGGGTCGATCGAATCTGCGCCAGGGCA
AGACCCACTTGGCGTCGTTGCTCTTCGAACGCCGACTCCAGCTCGCCATCCAGCAGCACG
ACGTTCTCGCCGAAGCCGAATGCTACGCCGACTTGGGCGACATTCAACGATCGCTCGGCT
ATTACGATCGTGCGATGGAGTACCATCGAAAGCAGCTGGAAATTGCCGAGAATTTGCACG
ACAAGCGCGGCGAAAGCGACGCCATCTACGGGCTCGCCGAAGTGAGCATCTGCATGGGAG
ACTATCGGACGGCAATCGGG
>comp20505_c0_seq1 len=170 path=[0:0-169]
TCTTTTGTAATTTCAGGTTTCGCCAACATTTTCAGTTTTTGAAGCATTTCAAAAGAGAAG
TAAACGTCACAAAGTGGAGATGCGAAAGAAGGGTGAACTTTCTTTCTTTCAGGAAAGCAT
ATCGGAACGAATTCGAACAAAGTATCAGAATTAGGCAATAAGGAAAGCCC
>comp20503_c0_seq1 len=132 path=[0:0-131]
GGTTTGAAGAGAAGGCGTAACTGCATCGTCTTCGATCGAATCGTCCTCGTTCGTCGGTTC
CCTTGTCTGTCCGTCCTTCCATTCACGATCGCAAGCAATAATTCGCTTTCGAAGTGAGTC
TCCGATTTGCAC
>comp20202_c0_seq1 len=370 path=[0:0-369]
ATAAACTGTCAGGTGTTCATTGCATCATATAACTCTCTCTTCATAGAATTATAACTCTCT
TCATTAGTTAACAGTCTCTAAAGAACACGCGAAGATCCGGAGGAGTCGTCTTGCAAAAAA
GCCGCATTACTGCAAACTGCAAACAACCGACAGAGACTCACCTGAGTAAATTCCGTCGCC
AGACCAAGTTCCTCAGCCACTTTCTGAATGCAAAGCAGTTCGGACTGCGACAGCGTTGCA
CCTGGATAAACGGTCGAGTCCGCCGATCCGTTTCTAAATGCCTCCAATCGTCTTCGAGCC
ACGTCCATCAATTTGCGATTAGGTTTAGCTCGGTTAGCGGGAACAACCTTCTTCTGACAC
TCCGCTTTCC
>comp21854_c0_seq1 len=120 path=[17:0-119]
TCAATGCATTTTGCTCCACTTCTATATTCTGATCTTTGAGAGTTTGCATTTTCATTTCCA
ATTGAACTATCTTCTGGTCTCGTTTGACTAAAAGGCGAAGCCGGTCCTTCTCCGTTCCCG
>comp21919_c0_seq1 len=106 path=[0:0-105]
CCTACATAAAAGCAATAGATGGGAACGACGACGACAACCAAGCTCCGAAAGATTGTGCCA
CCTCTGCTAAATCCATTCCTGTATGGCTGACAATTAATTTGGGTTC
>comp21024_c0_seq1 len=118 path=[0:0-117]
GAGAAAACCAGGCAATACAAAATTTGTTAAAGTTTCTGAATGCCATAAACATTAATTCAG
TAGACTTTGCATTGACGAGTTCTAGCAGAAATCTTGCATTTTATAGGCACCAGCAGCA
>comp21855_c0_seq1 len=70 path=[0:0-69]
TCCTGCTGAACGCTCTTCCGATCTTGGAGATCTGTTTTCCCGTATTCGTCCGGACGAAGA
ACGATACGAT
>comp21640_c0_seq1 len=661 path=[0:0-259 260:260-660]
CCAAAATTTAATCAATCAATTTTTCTGCGATTGTTCGCCCGGATACACAGGTTCCCAATG
CGATGTGGATATCGACGAATGCGAATTGAACCCGTGCAGAAACGGAGCCACCTGCCAAAA
TCAAGTCAACGAATTTTTTTGCAACTGTTTGAACGGATACACTGGTTCCGATTGTGGCAT
TGACGTGGACGACTGCGAAGCGGAACCGTGCCAAAACAACGGGACTTGCGTTGACGAAAT
AAACGGATTTTCTTGCGTATGCCAAGACGGCTTCTCTGGAGACGAATGCGACACGGAAAT
CGACGAATGCGAGCTGAATCCGTGCAGAAACGATGGAACGTGCGTGAACATGATTGGATT
CTACGAGTGCGACTGCGTGACCGGATACACCGGAGTCGACTGCGAGACGGACATCGACGA
CTGCCAGCTGAATCCCTGCAAAAACAACGGCACCTGCCGGGACGACCTCAACGGGTATCA
GTGTGTCTGCTTGCCCGGCTACACTGGAGCCAGATGCGAATCGAATATCGACGAGTGCTC
ATCCAATCCATGTCTCAACAAGGGGACCTGCCAAGACGGCATTGACGGATATACTTGTCG
GTGTCTTGCCGGTCATACGGGACGCGACTGCGAAGTCGACGTCGACGAGTGCGCGTCGAA
T
>comp20535_c0_seq1 len=626 path=[0:0-44 45:45-625]
GTTGCCTTGTAACCGTTAAAACAGATCACCTGAATTTTCCTTTCCTTCTTCTTCAGACTT
GCTAGCTTGATTACGCAAGTTTTCCAAAATGTCTTTCAGCCGCTTTTTTATGTCTGCAAA
AGACGGCCTTTGGCTTGGTTCGAGTGAGCAACATTTCTCATGAAGAGTTTCATATCTGGG
AGGTGCTAAAACTCGTGGATTGGGAGTAGCTCTGCCGCGCTGCACAATGTGATGCTGTAC
AGTTACCAACTCTCCTGAAAATGGAGGTTTTCGTTCCCGTATTTCCCACAAAATAACGCC
GTAACTGTACACATCTGCAGCCATTGCTTGCTTCGGATCTTCCGAAATGTTCACAGTAGC
ACTGTAACGCTCAGGGGCAATATAGAGAACAGTGCCTCCAGGCCTTCTTCCTGAAGCACT
GTCGGTGTTACTTCCCGAGTGACTTTGACTTGATATACTACGAACTTTTGCAAGACCAAA
ATCAGTAATCTTGCAAACGATCTTCTTTCCCAGTTTCGTAGTAAGCACATTTGGTGGCTT
CAGATCAAGGTGAACAATGGGTGGATCAAGAATGTGAATATGATTCATTCCGTCAGCAAT
TTGAAGAGCGACGTCCAAGCGGACGT
>comp21456_c0_seq1 len=517 path=[0:0-516]
GTCATAGATCGTTGCTTCACGGGATCCCGGCTTGTGCAGGATGGAGCGTTCACCGCTCTC
GCCAAAGTCTTCAATATGAAGGAATATTCGTGCGAAATGATTCCCCTGCTCAATCTCGTT
CTTTACAAGACTTCCGATCCGGTGATACAAATTCGAGAGAAGGCAACACAATTGTTGCAA
ATCCTAGACAGACGCTTTTTCCACTCTAATTCCGGTTCGTCGGCTCTATCCGGGTGTTTC
ACGGCGACCTGTTTTCAAAGCCAGCTCGTTCTCTCCCAAGAACTCGCTCGAAATCACCCG
GAACTAACCCTCCTCGTCTTCTCCGAAACGTGTCGTCGTTTTGATGTTGCTCCTCGCATC
GGACAACGATGCATGCTCCAATACATCGTTCCCTGGCTTGAAAACGTTGAACTTGTCGAT
ATAAATTGGCGCGAGTCAGTCATGTCGCCGACTCTCTCGGCGAGTGCAAGTGTCAAAGTG
GGGCAGCAGCAGCAGCTTGAAAATGATGAAAAGAAAC
>comp21808_c0_seq1 len=244 path=[0:0-243]
CTTCTTCTGACCGCTTCGTTGCCGTCCGTTTCGACGACGTATCGAATCAAACTGTTGAGC
TTCTTTAACAAGCTCATCACTCCGACCGAAAAGACGGCGCCCGATTTATTGGCCTCTTTG
CAAAGACTCAATGGAATCGAAGAAGCGCGGCTGCAGTCTTGGATCAAGACGATCGTTTCG
GCGGAAGAAGAGACAAAGAACACGTACTGCGAACAGTTTGCCAGTTTTATTTCGTCCCTG
TTTC
>comp21747_c0_seq1 len=150 path=[0:0-149]
ATGGAATCGATGACGAGAATGACGCCGCCGTCGCGACGCGAGCACTTGTCGAGCCAGCGC
GGAAAATCGGTTTCGATTCGAGACGAATCGCAGGAGAGAGAAAGGGATACCCCACTCGTT
CTCATCATCAGCGATGTAAGACGTCTCATC
>comp20805_c0_seq1 len=467 path=[0:0-466]
TTGCCAAGTCGGTTGGCCACGCAGCTCGCGTCGATACCTGGCAAGTCTTGTATTTGAACG
AGAATGAGTTGAAACCACACACGAGAAGCAAAGCAGCAGAACCGGAAATTGCGCATCTCC
GTTATTTGGACTTCTTCAAAAATAAACTTCTACCAGACAAAGACCTCCTTGTTATCCTAG
ACAACTGTGACTCTCTCATTGCTTCAGCTGCGTCTGATTTTAAGACTCTACTAAGCGCCA
GTCTTCAGCGCGCAAATAAAATTCTCGTCACTTCGCGAGTTCACTTTGATTTTATGCAGG
AAGACACAGAAGTGATCGATCTTCCTCCTATTGAAACCAAGGAAAGAATCAAATTTTTAA
AGACGTATTATCCGGACATAGGAGCGGAAGCTGCAAAAAGGCTTGCTGTGTTCTCTCACG
GCCATCCGATGCTGCTTCATCATTTCGTTCAGCTCATCAAAAGGAAC
>comp21436_c0_seq1 len=372 path=[0:0-101 102:102-371]
CCGCTCTTCCGATCTCGCGAAATTTGAAGTGGCTGACGTTACAAAGACGATTGCACCTAC
GGTATCTACTCTATTAGAAGTTTTAGTCAAAAAATCTTCTAGAGCCTCTTTGCTCTTCAG
CGATCTGCAGAGCTCTGGAAGATCAGCACCAGAAGAAACTCCTCCTAAAATTAAGGCCTC
CAAGAGGAATGTCAAGTTTGGCTGCGACGTAAATCCTTCGGTGTCGTAGATAGTGGGACC
CGGGCGAGTCCTGAACTCGTAAGAGTGAGGCAAATATTTGTAGAGACCTGAATTGCTGTT
GTACTCTCGAAGACTCGCTACGGCCTTGTCGTCTGCTTTATATTTACATCCGGCCACCTC
CGAAAATCTCGC
>comp21436_c0_seq2 len=125 path=[0:0-101 375:102-124]
CCGCTCTTCCGATCTCGCGAAATTTGAAGTGGCTGACGTTACAAAGACGATTGCACCTAC
GGTATCTACTCTATTAGAAGTTTTAGTCAAAAAATCTTCTAGAGCCTCTTTGTTCTTCTT
TCCCC
>comp21019_c0_seq1 len=73 path=[0:0-72]
TTCCTGTTTTTTTTCGTAGAGTCGTTCATCTTCGGAACCGTAAAGCGGAGGCGGCAGCAG
CGATCGTCGAGAG
>comp20155_c0_seq1 len=325 path=[22:0-187 210:188-324]
GCCGAACATGCGTCGAAAGGATTGCCAATGGCGAAAATCGATTCGAATGCCCGCTCGATA
AAACGATCGTCAAAAAGGAGGAAGCGAACCCGTCGCCGTGGCACCGTCGCAAAGTCATGT
CTCTCGAGGTCAAGTGCAGCGAACACAAGCGCGGCTGCGCGTGGAAAGGAACGATCGGCG
AATACGAGAAACACCAAGTCGACTGCACTCACATCAAAATCGACTGTATCTACAAATCGA
TCGGATGCCAAATCGCACCGATGGTTCGCTCTCATGTGAATGCGCACGAAATTTCGGCCG
CTCCCGCGCACAATCGACTCCTTTT
>comp20155_c0_seq2 len=249 path=[22:0-187 347:188-248]
GCCGAACATGCGTCGAAAGGATTGCCAATGGCGAAAATCGATTCGAATGCCCGCTCGATA
AAACGATCGTCAAAAAGGAGGAAGCGAACCCGTCGCCGTGGCACCGTCGCAAAGTCATGT
CTCTCGAGGTCAAGTGCAGCGAACACAAGCGCGGCTGCGCGTGGAAAGGAACGATCGGCG
AATACGAGGTAGCTCTTCCGAAGGGGCGTATCCCACTGACCCCGCCCCCCAGAAACACCA
AGTCGACTG
>comp20191_c0_seq1 len=132 path=[0:0-131]
GGAGATCCCATCGGACAACGAATTCGCTGCGCCTGCCGACAGCGACGACAGCGCGCCCGA
CGACGATATCTATGCATCGGACGACGCAGCCGATTTCGTCTCGGCTCCGATCAGCGGCTT
CCAGCCGGCGCC
>comp21229_c0_seq1 len=227 path=[0:0-226]
TTGTTATTTATCGCTCTGAGCGCTGTGCTGATAAATTTTGCTATGCAAGCAAATGAATGA
TTCTTTCTGTTACTGTCGTTCTAAATTTAGTTTGTTATTTATCGCTCTGAGCGCTCGAGG
AAGCTACTTTACGCAGTATTCACATATTCACTGTTCATGCCTGTATCCTCAAAGTCACTT
TGTTTTTGTTTTCGGCGCTGATTTAGTCAGTAAACAATAGATTGGCT
>comp20488_c0_seq1 len=123 path=[0:0-122]
TTATCTCTTCTTTCGCACCGATCAAAATTGACGCAAGAAATTTTAAACTTAGTCACACAT
CTGATACCAAAGGAGCCCTTTTTCACAACCAAATCCGTTCATGACCGAGATCGGAAGAGC
GGT
>comp20060_c0_seq1 len=697 path=[0:0-696]
CTTTCTTCTTCCTCTTGAACAATCCCTTTACACTTCTTTCGAGCCTTCGCACTCGGGGGA
AGTATGCTCGTCGTGACCACCCTGGCATAAGAATAGTCCCCCTTCCCCTCTTCAATTTCA
ACCCTAGACGGTGCTGCAAACTCCTCGGTAGCATCGTCCGCTCCATCGCCAACCATCACA
TCCTTCGGCGTCAAATAGCCGTGACCGTCCTCAGCCAGGCTTGGCCGCACCGCTTTACCC
GTTTGACATTCAAAACTCGATTTAGACCGATTCATCTTGGGGGAACTTCCCTTTGGACTC
CGACGGTTCTTCAGACTCCCCTTCTCGCGACCCACCTTCGGACTTCGACGACTCTTCGGA
CTCCCCTTCTCGTGAACCTCGTCGTACACGCGCGTATAACTCCCGGTATCAGAAGAACCG
AGTATGTTTGACTGACGCTGCCAAATCCACGCGTACATATCAGCCGGCCTCGTATAGTCG
TCGCTCAACATCGAGACCCCTCTAGTTCTTTTGCTTTGCTGATCCGGTTCGACGTACTCC
CCGTCGGGCGACGGATCCCTAAACGTCACAGAACCCCGCGGCGGAATGTCGGGCGGCGCG
TCCGGATCGGCATAGTCGTGTTGCACTCGTCGCAGCAACATTCCCACGGGCGGCGGCGAG
TGAGGCAAGGGAGGCGTCGCCGGCAACGGAAACTTGC
>comp21917_c0_seq1 len=105 path=[0:0-104]
GTTGCACGTTGGTCTAGGCTTACCAGTGCACGTGCCGGCTTCTAGTTTATTTCTTGCATG
ACAGCTGTCATACGGTCGTCAAGATATTATTAGTTCATACCAGAC
>comp20639_c0_seq1 len=721 path=[0:0-720]
GTCTTTTTTGAGTCAAGCTGCCGATTCGTTTTGTTTGGGAGATATTGTTGAGTCTTCTAT
TCGTTCCAAACAGAATTGGGATTTGCTTCCGGTTCAGGCGATTTTTTCCTCTGTTTTTCC
CGGTTTTTTTGCGCACGGTTCCTTGCAGCAGCTGATCAATTTTCCTCAGTGGCTGGGCCG
CAATTCCAAGCAGAATCGCCTGCGCCGAATCATTCGAGAGCTTGCCGTTCACGTTTGCCA
CGAAGCCAACGTGACGTCAGGCAATCTCACCAATGACTATCTTGGATTATTGAACCAGAA
GATAGTCCAGCCTCTCATCAAAGAGGGAGTGAGTGGGGTTGACGACGCGTTGGCTGTAAT
GGAAACGTATTCTCTCACTCGAGAAGATATCGATTCGATCAATGAATTGGTTTCGTTTCC
GGGGAAACCGGAGCTTTTTAGCAAAGTGGAAACGAAGGTCAAGTCTGCTTTTACTCGAGC
CTACAACAAGGCGTCGCTTCTTACGCCCTATTCGACGGGATTGCCGCGCAAAGTTCGTTT
TCGCGACGCCGAAGACGATGATGAAGTGGCTGGGATGGATAGCGATGCCGACGAAGTCGA
AAAGGAGGAGTCTCCGGCTGAGAAGTCGCTCGAGGACGATGGTATGATCAAGAGAAAGGG
AAAGAGCGCTCCGCGGGGCCGGGGAGCCGGCCGAGCGCGACGACGCGGCGGCGGGAGGGG
G
>comp21911_c0_seq1 len=178 path=[0:0-177]
CGTTGAATTTGGCTTTGCCGTCCAAGTTTTCGGCATAAAGCCGGCAGTGCTTTCTCCAAT
CAAAATCGACTAAATCTCGTAGTCTTCTCTTGACGAGATCGTCGAGGCAGTCTCGCAAAT
GCATTCCAAGCGTGAGCACTTGCTGAATTTTCAGTCTCTGCTCGTCGAGGCAGTCTCG
>comp21832_c0_seq1 len=472 path=[0:0-471]
TGGCTTCCAGCGCCCGCTTCCGCAACGGGATCGCCGCTCGCATCCGACGAGCTGGCGTCG
TCGAAATCGTCCGAATAGTCGTCCGAGCCGGAGACGGAGTCTTTCTCGCTTGGTGTGGGA
TGTCTTTGGCGACTGCTGCTGCGTCGCTGAGATCGTTCTGACGAAGTCTCGCTTGTTCTC
GATGCTTCTGTGTGCTGAATAAAAGACGATAGCTGCGTTCTCATTTCAGACATGTTCAGA
ATTCCCGCCGCACTTGGACGTTCGTCTGGCGACTTTGACAAGAGAACGGAAACTAAGGAA
TGAACTAGACGAGAGTACTGAGAAGATACCGGCATAAAACTGCCCTTCACTATCTTGTGT
ATAAGTCCGACGAGACTAGCTGCATTGAATGCCGGTCGCAATTCGCACAGTTCATACAGG
AGGCATCCAAGAGCCCACATGTCTGATTTTGAATTGTAAGGCAAGTCTTGGC
>comp21346_c0_seq1 len=383 path=[0:0-382]
CTCTGAAGCAGTGCGACTTGAGACACGTAACCCAATACAAAGAACTTTTGCTCTTGAAAG
AGTTTGAAAAGCGCGAGACGGTTTTCGCCGGAAAAGTCGCCGCCAAACAAGCCGAAAAAA
CGGAAATGATGGCGAAAGTTTCCGGCTGCGATGCGAAGTTGACGGCAAAGCAGGCGGACA
TCGTGGCGCTTCAGGATCGCGAAAAGGAGCTCCACCAGCAGTTCGTCGCGTCGCTCGGCG
AAAACAACAAGTTCGCCGACTTTCTGACGAAAGTCTTCAAGAAGAAAATCAAGCGCGTGA
AAAAGAAGGAGAACACCGAAGAGGAGTCAGAGAGCGAAAGTGACGACGAGTCGAGCGACG
AGGAGTGGAGTTCGTCCGAAGAG
>comp21903_c0_seq1 len=453 path=[0:0-159 160:160-452]
AGCTGCCTATATTTTAGAGATTATAACCTGACGCAGAGCATTACAATGAAGACAAATAGA
CAAACTGCATCAGACTTCATTCAAGGTATAAAGCTATTAAATCTTGAGGACAGCCCACAG
TTGTGTCCGTAGTGGGCGTGCTCACTAAAAATTTTTGACACTCTTGAGCTCCCACTTTCT
TGAAAACCTAGTCGTGCCACTGACATTTGTACATTTTACAAGACACAAAGCTCAAAGCGC
ATCACAGTCGCTCTCGGTTTAAATAAAAATCTGATACTCCATTGAATTTGCACGTCAAGA
CGGCGAAATAATTGAAACAATGCCCAAATGCCCAAATGAATATTGGCAGAAGTGCCTAAG
CCCAGTTAGAAAAGTGGCAGAGATTGCACAGAGATTGTTCCTCGTTACTTAAGTGTAGAA
TTCTCCATGCATAAATTGACATTAACGCAAATA
>comp21903_c0_seq2 len=191 path=[0:0-159 453:160-190]
AGCTGCCTATATTTTAGAGATTATAACCTGACGCAGAGCATTACAATGAAGACAAATAGA
CAAACTGCATCAGACTTCATTCAAGGTATAAAGCTATTAAATCTTGAGGACAGCCCACAG
TTGTGTCCGTAGTGGGCGTGCTCACTAAAAATTTTTGACAGCGCTAATGTGAACACTCCA
GATCGGAAGAG
>comp21550_c0_seq1 len=179 path=[0:0-178]
GTTTTGATGACGAGTCTTGCCTAGGACCCCGGAATGACCAGTTTTTTAAATCATATGCTT
AGGACTCTCAATTCGCGAACGACGGGGACAGCAACATGCGCACGCGGTGCAATGTAGTAA
AAACTATCTACCATGCAATACAAAACGGATAAAAAAGTCTGCTTGGCCTTGGGCGTGGT
>comp20904_c0_seq1 len=790 path=[0:0-789]
ATCCACTTCCAGTTGCACGAGTTCCTTATCCAAATCCTCGCGATTCGTCACCTGCTTCTC
AATCGCTCGCCGCTTCATTTCGTATTCAACATGAAGATTCCGTTTCACTGTCTCCATCAA
CTTCTCCTTGTGAGCCTTCAGCTGACTACGGTATCTCTCCTCGCGATCATCCTCGGCGCG
ATTCAAGTGACGAAGATATTTCTCCTCACGCAACCGGCTTTCTTCGGAAGGATGGATATA
CTCGCTCGGCTCCTCTTGCTTCTTTCGTACTTCCTCCTCGTGAAGTCGATTCTCTTCCTC
GCGAATTTTCGCCAAGTCCGCGTCCGTCAGCCCGTTCGAATCGTCAGCTGATTCCAGGGA
AGCGGACGCCTCGCTCGGAGGAGCTTCTGAGGAATCTCGATTTTCATTTGGAGGAACAGC
TGAATCTGATCCTCCAACTCGTATCTCTTCTTCTGAGTTTGGAGAGGGAACGCTTGAAGA
GGTTTCCTCTGGAGATATTTCATTCCCATTCGAGAAACTATCCAACGGAGAGTCAGCAGT
ATCTGAAGAGACCGGATGTTCCTTTTCTTGAACGCTTTCTGGGTTTTGAATATTTTCGTC
AGTTTTCTCGTTTTTGTCCGAGTCAATATCCGGGAATGAGTTGGCATGAATTTTCTCGTC
ATTAGCAACTTCTGGGTTGAGAATTACTTCTGCTTGGTCGGAGTCTTCTTCGTTCATCAC
AGGTATATCAGAAGGAGGTACTTCAACTCCTTGTGAATGATCTTCCAAAGACGAGTCGGC
ACCATGCGGT
>comp21524_c0_seq1 len=264 path=[0:0-263]
GAGCTGGCGTCAATCTCCCAATGGAAACAGGAAGGCCATTACAAGCCGAACCACATGAGG
ATCGACTATAAACCAGGAGGCTATGTGGTTGTGAGGGGCTTCTGTGGGGGATATTGTGGT
TCCTGCTCAGTGCACAATCATAGACTTAGGCTTCGTTTTTCTAACTAAGTAAATGCGAGA
GAGACTGGCGAATGGATGAGTAAGACAATGATTTTCTGCTCAAAGTCGAATGAATGGAGT
TTGACAGAAAAATTGGTATGAGCG
>comp21530_c0_seq1 len=263 path=[0:0-146 147:147-262]
CCGCTCTTCCGATCTGTTCTACGTTCTTTTGAATGTAGTGGCTGAAGAAGGGGGGCACGA
CGAGACGGCGATTGAGCATGTGGGCGAGTACGATCGATTCCTTGAAGCCGTGGTATTGAT
TGTTGGGTCCGTAGAGGAGAACGGGGAGAAGATAGCCCGACGATCCGTCGTACGTCGAAT
TCCACACCGATTCGGTCATTTGGGACGACGGGAGATCGAGAAGAAGTGCCAGCCTTCGAC
GGCATGCCTGGACGTCGGAGCTG
>comp21058_c0_seq1 len=471 path=[0:0-470]
ATGGCTCAGCGCACTTCCAATGCAAAATCTCAGCGTAAATTTGACTTGGACGGCGACAGA
ACGCAGCGGCATCGTTCGCAGTACACTCGAATGGGATCGAGCGGCTGTAAACGTCAATTG
GTTCGTACTAGCCGAGGCGTATCGATCTAACTGGGAAGTTTTCGGCTCGTTGAATCGTAC
TCACGTCGCAGCGAATGCCACCTATTTGTCGTACGACGATTGCGCGCAGAGTGGGCCGTC
GTCGTCGTATCAGGCCTCGTTGAGCGGCTCCATTCGACGACGATCGCGAGTCGACGCGTT
TTTTGAACTTGATTGGAACGGGGAGTTTTATCGCATCAACGCAACAGGGTTCGTCCATCA
TCTCATGACGGACTGGCGAGTAAATTACATGAACAGCTCGTCGTGGAATATCGGGATTCC
CCTTCCCCATCCCGTCGATTTTCCGGCGTGCTATCTTTTCGCTAACGATGT
>comp21819_c0_seq1 len=185 path=[1:0-184]
GAACCGCTCTTCCGATCTGGCACCGCTTTCGACAGTGATTTACAAAATCAATCAATACCT
TGAAAGCTTTGTCTTCCTCTGCTTCGATAGAAAACGTCGCTAAGATAGCCTGGGCGCATC
TGTCCTGTGAGTCACAAGCCTGGACGTTAACAAATCGAATAACCAATGACGGATTCGTGC
TGTGC
>comp21070_c0_seq1 len=730 path=[0:0-142 160:143-729]
GTTTACGAGTGACTCTTGGTCTGAAGAGACGCGTCCCAAAGCAAAAGACGGTCTTGATCC
AAAAAATTGCCTTGAATTGATGAAAAACTTTTTGTTCGATCTCGAAGTTCAATTTCCTGA
AAAAAGCGTCGACTGGAAGTCTAACTGGCCGCAGCTAGTTAAAGCCCTGTACAAACTTCG
GAATGCCGTTTGTCACCGTCGTGTGCTGACTAGCAAAGAAAATGAAGTGACTTCGACGGA
TGCTGACGACATACATCAGGCGTTGATGAACTTCGTAGATCTTGCCGAGAAAATCGGAAC
ATCCGTTACGGCGAGTGACAAATATACGAAAGAGGTGGTAAAAGAAGCGTATAGAGCTAG
ACATAGCTTGAAGTTGATATGCGGCTGTAAGGGCAGTCAACTCTCGTTTGAGGAACTTTA
TCTAAGTTTTCACGTTGACAAGCTACTGATAGACGTTTTAAACACTGAGGATGAACAGCA
GGCTCAAGCTCAGACTCAAGCTCAGACTCAAGTTCAGACTCAAACTCGAGCTCTTTTTGC
TGCCAAGATAGGACTTCGCCTCATGAAGTCTGTTGAAAGAATGACAACGAAGATGGAAAA
CACAGCGACGTGCTTGACAGCTGCAATGAGTAGAGCTTTGTCACCCGATTCACTGTTAGA
GAATAAACTTGAAACTACACAGTGGATTTCACCCTTGACCAAATTTGTAGCTTCACCGGC
GAATCGCGCA
>comp21070_c0_seq2 len=166 path=[0:0-142 741:143-165]
GTTTACGAGTGACTCTTGGTCTGAAGAGACGCGTCCCAAAGCAAAAGACGGTCTTGATCC
AAAAAATTGCCTTGAATTGATGAAAAACTTTTTGTTCGATCTCGAAGTTCAATTTCCTGA
AAAAAGCGTCGACTGGAAGTCTAACTGGCAGATCGGAAGAGCGGTT
>comp20012_c0_seq1 len=312 path=[0:0-311]
ACACGATTCGCTCCTGCTCCGCTCTGTGATCGAGAACATTGTAAATCCATTGTAAACTTT
CGGCCTCCTTTTCGATGAAAGGCTTCGTAATCGTCTCGTAATCCTGTCGAGTTTCTCGAA
CGAGGTGGGTCTCCTTCGAGCCCAACTTCGCCAAAAGTTCCTCTCCGGCCGGATAGATGA
CTGTCGCTTGGGTCGCATTCAATTCCGGATCGATTCGAGCCTCGTATTGACGATAGATGT
CGTTTTGCATGAAAAGCTTCAATTTTGTCCCGTCTGACAGAACGTTTGCGATCGTTTCGC
GCGAAAAGGGGC
>comp20257_c0_seq1 len=120 path=[0:0-119]
GGCTGGTTTCCAATCGTCTCTGTAAGTGATGCAGTTCCATTTCCACGAGATAGTCAGAGG
AAGGAGAATCCAATTCTCTTTCTTGCAGAACTTGCACCTCGATACCCTGAATGGTTGTCG
>comp20177_c0_seq1 len=193 path=[0:0-192]
GACGTCATAAACAAGACCAATATTGCTCAGGTCCTGATTGTACTTCTTCGGTTCTAAACC
GAGTTTGTTAAAAAAATCGAATCGGAAACAAACGACATCAAATAGTAAAGCAACCGGCCG
GGGAACACTGCAACCATAGACGCAAGACCAAAGCTGAAAGCCGACTTGTATTAAAGTCAC
AACGTAGTTATAG
>comp21841_c0_seq1 len=508 path=[0:0-507]
TCTTCCGATCTCGGAGTTGGAGAGAGAGAAAGGTCAACTCGAAGCCCAACTCGATCAACT
CGTCGCCGAATTTCGAGACCGACTCGAACGATACATACACGACATCGCAAATTTTTCCGG
CTCGTTTGACGGGACCCAGCACGAGACTCTCAAGTCGTTCGTCAAGGCAATGTTTCGCGA
CATTCGAGCCGCGCAGGACTTTCGACTCGCTCAACTGGAGCGAAGAGAAGAGAATCGAAC
GATGCGACCACATCAGCTGGCCGGAGTGAAATCAGCGGAAATTGGTCAGGATGCCGGAGA
TTTGACCGACGTCGAAGATTCCGGTTCCGGGTAAGCTAGTGTTTTATGCGCATGGCGTTT
TTTCTTTCGCGCCGGCACAACGGCGGGTGCGTCCGGTCTGGCATCCCGCTGCGTGCCCCA
ATCGAACAACATTGCTTCGCGTATGAATGACAATAGCTATTCCACGTGCCTCTTCATTTG
CCTTCGTAATGCGTCGAGCCTTAGACCG
>comp20987_c0_seq1 len=259 path=[0:0-258]
CGGCTCGCGATGGTGCATGAAAAATGCGGCAGGTCTCTATTCTCAATAAAATGAAATTCG
CTAGAAAAATTCTGCTTGAAGACTGTCTAATTTTGAACGTTTTGGTAAGTCTCGCGACGC
TCGCACAAGGCGATATAAATTCGGACAATCCAACGAGATGCAATGGTTATCTAAATCTCG
GACGCCGAGGCAGTGCAAACAAACCTTGGAACAAAAAACGGAGCGTCGATTTATCGCTTG
GCGACTTACCTCATGTGCC
>comp21484_c0_seq1 len=211 path=[0:0-210]
TCAAGTTCAAGGACTGAGATGGCCGGCCTCGCTAGTACGTCATAATGATTGTCTCGAAAC
TTGGCCAGCGCCTTCATTTCGGATGATAACTGTCTCCTGTTTAGCAGTACTTTGGACGGC
TTATCACTACTTGGCGGTTTGAATACTTTGACAGCAACTGAACAGACTTTGCCTTGCAAG
GTCAGAGCACCAGAGTACACCTTTCCGAAGC
>comp21262_c0_seq1 len=181 path=[0:0-180]
ATGATAGCCCATAAACACGTGACGTCCGTACGTGCAAACTTCTCCCTCTCCCCGACTGTT
CGGCTTGTCGATCCTAGTCTTGACTCCCTCCGCGAATACCTTTCCGCACGTTCCCACCCT
CGATTTCCCGGGCAGTGACATGGTTTGCGGACCGGTGCACTCGCTCATGCCGTACCCTTC
G
>comp21241_c0_seq1 len=104 path=[0:0-71 90:72-103]
ACTGCATTCAACTCAACATTGCAAGTAGGATGAAAAACTTTAAAACTTATTCAGCGAATT
GTTTGGTTTCGATTTTTAAGAATTGACGTGTCCGTTATTCTCGA
>comp21734_c0_seq1 len=908 path=[0:0-907]
GGCAGGTGCACAGGCCCGTCGCGACGTCGCACTCGTCGGAAAGGGAGCCGAGAAGGGAAC
AGTTGCATGCACTGCATTGGCCATTCGAGAATCCAAAGTATTTGTACGCGCACTCGGAGC
AAGATCGTCCGCGCGTGGAGATATCGCAATTGCATTGTCCGCCGAGCGATTCGCATGCTC
CTGAACCACCTTGGGAGCAATTACAGTCCAGGGTGCCGTTGAATAGCCAAGCGTTTGCAA
GGATCGTGTGGTTCCGGCAGGTGTCCGACAAACTTTGGGGAATCGAATTGACGGGGCCTT
CTCTGTTTGTGTAGCAATCGCTCGTCGCATTTTGTTCGTCGCTGGAAAGATCGGCGAAAG
CCAAAACGTCATTTCTCTCAGGAAAGAGTACAACCGAATCAATGAAAGACTCCATGGAGT
CGACGTTTTCAATCGTGACTCGCAGCACCGTTTCTCCTGTAAGATGGCCGAGGTTCTGGC
GAGCCGCTCCGGCTTCTGGCGCCGCTGCAATTTGCAGAAGAGTCGCGTTCGGACTACTTC
CGACACCGACGGACAGTGTAGCATTAGCTGAAGACTGATAGCGAACGACGAGAGAATAAC
GAATAGTTATGGACGGAACTTTGACAGCAAAGGTCACCGAATCTCCTCCGCTCTGCAGAA
GAACGCCTCCGGTTCCCGTAAACGAAGCCGGATGTGTCTCTTGGCGGATCGCTACCGAAG
CGGCACCGGTAAGGACGCCCACTTCCGCTTCGTAAACAATCCCCTCCAGGTGGGGCACAA
AGCGATCGCTTTCGACGACACTGCAGTCTCGACCGGTCAAGCCCAAACGGCACGGGCACT
GATCGGTGACGGGATCGCACGTCGCGGACGTGGACGTGCTCAGCGAACAACCACACGCAC
TAGGGCAT
>comp20847_c0_seq1 len=860 path=[0:0-859]
CTCCTCGTCACCGTAAGATCATCGGCTATTCTAAAAATCTCTTCTACAATGTCTTCCGGC
CACTGAGCAGTCTCGTCAATTCTCCTTGTGACGTCGTCCTCGTCCTCCAGAAGCGATTTC
AAATCTTCCTTCTCCTCTCCATCGCCGCCCAAACACGGAGGCAAACCGGTCACAAGTTCG
TAAATCACGATTCCAAAAGCGAATGCGTCGACTTTCACAGACAAAGACCCGCGAAGAACT
TCCGGGGCCATGTAGGCCTGCGTTCCCTGTATCGTTTCGGTTTTCTGCGTGAACGTCTTC
GCCTGCGACGTCGTCATCGTCGTCGCGTCCAACGCTTTCGACACGCCAAAATCGGCCAGC
TTCGCATTTCCGACCGAATCCAGCAATATATTCGCACTCTTGACGTCTCTGTGAATATGC
TTCTGCTTGTGAAGATGAACGAGACCCCTAGCACTGCCGACGGCAACGTGCACCCGTTCT
CTCCACATCAAATGCTTTTGGTTGTTCCAACAAGCCAATCGATCCATTAGAGACTCGCCT
GCAAGATACTCGTAAACGAGACAAAATTCCGGACCGTCGACGCTGTAGCCAAGCAGTTTG
ACGAGATTCGGGTGACCGTAGCCCAATTTGGCAAACACCTGAATTTCATTTCGAAATAAC
GTCCGCATTTCAGTATCTCTTTTTTCAGCTTCCTGCCCAATCAGCTGCAGTTTAAGTCGT
TTCACAGCAACGGGCTGTAAATCGCCGTTAATCCACATGTCGGCATAATAGACGGTTCCA
AAGCCGCCGCTGCCCAACTGGTGACCTCCGTCGCGGAATCGTTTCACGTCAAAATCTCCC
GTTTCGCGTCTGACTTCGCT
>comp20513_c0_seq1 len=350 path=[0:0-151 152:152-349]
CTACTCTATCGATTGCCGTTTAGAGTGCGTCGATCCGACCTACTGTCGTGGAGAATCGAC
TTTGAATAGACACACATTGTGTATCAAAAGTCAGACACCTGATTTTCTTTTCAACCCGAT
TCTTTTAGACGAATGCCCGTTAGTCAAATACGCTAAGGATGGAAAACACCAAAGCAAGCA
AAAGCAAGCAAGAATGGCCTATTTAGAGGAATTTTCAGGCTAAATCGCACTTGTAACCAC
TGTCAATGTGCTTCTGACCCAGTTTTTTAGATCGCGTGGCACCGATTTGAGCTCTGCGCT
CTTTCTAGCAACGTTTTCGTCTCGGTTGCACACTTTTTGGCTGTTTTTTT
>comp20699_c0_seq1 len=119 path=[0:0-118]
TGCGGTGGATTATTAAGAACATTATTGTACAACTCTAAGCGTAGTAGATTCTTTAAATCA
GCGATTGAAGAGGGGAGACTAATTAACTGACAACCGCTTGCTTTGAAAGATCTCAAATT
>comp20516_c0_seq1 len=177 path=[0:0-176]
TCTCGCTCCGGAGAGAATGCCACCCGAACTCAGTCACAGCTCATTGGCGTCTGATGTCTA
TAGTCTGGGCGTCTCCTTGATTGAAATCTTCACAGGGAAAGTACCTATTCCAGAGCAGAG
GCATACCCAGCTCAATGAAATGGCTCATAATCACAGATTGTTTCTACTTTGCTCTCG
>comp21457_c0_seq1 len=610 path=[899:0-28 778:29-54 804:55-93 952:94-349 442:350-580 1018:581-609]
CGAATTTTATCGCCACATCTCGCACCGCAAAGTCGCGTTCGACTTTCGGAAACACAAGCA
CCAACGTCTGACCGTCATCCATCCATTCACCAACTGCCTCCAAGCCGCGAAAATTCGGTG
AACCGACAACCGTAAGGATGCGATCGAGACGCCGCCGACCGATGAGGCACGGTTGATTCG
TCTTATCGGTGAAGTAAACAAAGATCGACGATCCAGCGCCGAAGGTTCCTTCCCGTCGCA
AATTCAGCTTGACATGACTCACTCCGAGTACGGAACCAAAGAAGGTAACCGCTGAACGAC
GCTCGGTTCGCCTGCCAGTCGCGCTCACTTCACGACGCCGCTCCAAGCAGTTCTCTCTCG
CCGAAGCAGCGAAGACGAGGGTGGGCGCGTGATCGTTCACTGTTTCTATGACGACTATTA
TGGCTCCGGCGACAAAAGAAGCCGACACTGCCGCCGGTGATGATGTGTTGCTCGTCAATT
CGACAACAATCCTGCGCCTAATTCGGTTTAGCGATCTTTTGTGTATAATAAATAGGCGCG
GTTCGTCTTCAGCGTTGACGTAAAAGACGCGCCTTATGACCTCTTCCTTACCTCGCGCGA
CGCGACTCCT
>comp21457_c0_seq2 len=127 path=[709:0-68 778:69-94 890:95-126]
GCGCAGGCTATCGATCCGCAACCACCTCAACAACCTCCGTCAAAATTCACCGCCACATCC
CGCACGACGAAGTCGCGTTCGACTTTCGGAAACACGATTACCAATGTCTGACCATCGTCA
ATCCATT
>comp21504_c0_seq1 len=208 path=[0:0-207]
GAACCGCTCTTCCGATCTCTAAGAAGTACGAATTGACGCCGTACGAGCAGTTGATGGCGA
CGATTCGGAGTCCTCCGCAGCTGAACACGACTCAGGAGTTATTGGATTTGAAATCACAAA
AGGCGGACCTTCATCATCCTCATTTGAAACCCGTACGCGGAGCGCAGTCTCGCGAGGGCG
TCTTAGTAGGGCTCTCGTTTGTAAGGTG
>comp21106_c0_seq1 len=107 path=[0:0-106]
AACCGCTCTTCCGATCTCTTGAGTCTCTTGCAGCGCTCTGACATAGAATATTCAGAAGAC
AGATAACAGTATTTATTTTTCACCTTTCTGCAGTTGAGTGTTCCAAC
>comp21372_c0_seq1 len=117 path=[67:0-42 16:43-116]
ACTCGAATTGCCGCCGAAAATCGGACGAAATCACGCTTTAAAGGAGAACGTGTTTATGAT
GGTCGTCTGCATCGATTTGCGCATTCCACTCTTCCTCGTCGGCAAGCCAGGCAGCTC
>comp21858_c0_seq1 len=300 path=[0:0-258 275:259-299]
CGGTAACGATCGTTCGAAATCGTGTCTGGTTGTCCGGGGCACTTCTATTTCTATTTCCCG
AATGGAAATCGACGACGAAGCAAAAGCCTCGTCTTCGGCCGAAGAGCATGTTCGATCGAT
AGTGAATGGAGTCGTCCAGAAAAGGATCCAGGACGAGAAAGAGATGAAAGCGATCGTCGC
ACAACTTCGGCAGGCCGAAAAGCTGCTCGAACAGTCGCTCTACAAAGCGAAACAAAAAGC
GGCAGCAATTCGCAAAGCAAATGACTGTAATCACGTGATACCTACTATAGACTGGTTCAA
>comp21893_c0_seq1 len=104 path=[81:0-37 21:38-55 56:56-103]
TCTTGAACCGGTATCAGTTTACTTATTTCGCTCCTTACCTTGAAAAATTTTATCACTTTG
TCTTCCGAGTTAAGCTTGTCTTGAAAAATTTTAAGATCGGAAGA
>comp21893_c0_seq2 len=79 path=[81:0-37 21:38-55 136:56-78]
TCTTGAACCGGTATCAGTTTACTTATTTCGCTCCTTACCTTGAAAAATTTTATCACTTTG
TCAGATCGGAAGAGCGGTT
>comp21739_c0_seq1 len=687 path=[0:0-194 226:195-686]
TCGATACATTTCGAATCTATGGGAAGACACGCCGGATCGTGTTCTTCTCAGTTTGGATGT
TTATTTTGTTGATCCGACTTCTTTTGAGGTGAACTTTTCAAAGAACAAGGTCCTCGTTCG
GTTTCAAACACAAGATCCTTGTTTTTTGAAGCTGTATCCGCTTGCTGACGTTTTCAGTTG
GGAATTCAAATCAAATCACGACATTGATCTGATGCGATCTTCATATTGCGTATTGGACCT
TTCTATACAGCTTGAATTAGTTAAGGGGACACCCGACATTCCGTGGCCAAAACCAAACGA
GCTGCTATCAGGCAAAGAGCTTAGTAGTCAGCTTAACGACAGATATTTTGACGTCATGAC
GGAACTTGCAAAAGAGAGAAGCCTCTACGAAAAGGAAATCGAAGACTTGAGGAAGGCATA
TGCCCAGAAAATTGCCGATATACAAAATATGCGGAATCTGACGGAGGAATGCGATGAAGC
GGTCGTCTCTCTCATGGAAAAAGTCAGCGAATTAGATCAAATTGAAAAAACTTTGTCGCC
GAGGGACAACAAACGGAAACCGGACGAAGAGAAATCGGCCGAAAATCGACCGACTATTCT
CAAACTTCGCTCATCGGAATCGTCTCTTCTGCCTCCTTCGCCGCTCGTCGATTGGGCGTC
AATACGAGCGGTTCCTCGCGGCATTCG
>comp21739_c0_seq2 len=226 path=[0:0-194 195:195-225]
TCGATACATTTCGAATCTATGGGAAGACACGCCGGATCGTGTTCTTCTCAGTTTGGATGT
TTATTTTGTTGATCCGACTTCTTTTGAGGTGAACTTTTCAAAGAACAAGGTCCTCGTTCG
GTTTCAAACACAAGATCCTTGTTTTTTGAAGCTGTATCCGCTTGCTGACGTTTTCAGTTG
GGAATTCAAATCAAAGTAAGGACATTCTCCAACGAATATGCCGTAT
>comp21618_c0_seq1 len=482 path=[0:0-481]
ATTGAAGTCGGCGTGACGACGCACGCGCCCGATCGATTTGAGTTTCCGTCGACGATGACG
AACATGCGCTCCGGAACGTGGATCATGAGCGGCGAGGGGGTTCAACAGGACGGCGTGGCC
CTGTCCGACGACTACGGCGAAACCCTCGATAATTTATCAGTTGGAGATCGCGTGGGTGTT
ATGAGATCGAGTTTGGGCGACTTACACTTCTACATCAACGGCTTCGACCAAGGCGTCGCG
GCGACCGGCCTTCCGAGTCGCGTCTACGCTTTTATCGACATATACGGCCAGTGCGTCCAA
GTCAGCATCATCACCCCGCATAGCGAAGGCCACATTGAACGACGAAGCTTCACCGAAAGC
GACGACGGCGACGAAGAAGAGGTGTTGACGATGTCGTCTCGGCCGGAGCTGAGTTCGATC
GATTCCGATTCGGCCGCCGACGACGACGGTCCCGAGTCGCCGCTGCGATTTCATCGTCTG
TG
>comp20233_c0_seq1 len=204 path=[0:0-90 294:91-101 266:102-106 155:107-203]
GCATTTCTTACAATTTCTTTATGCTTTCATCAATTTACACAGGGCAGTACAAAATACGAC
AATTTCTGGTATGGTCTCTTCACGTCACGTCTGACGGTACAAAAAATTTGAACTACATCT
AAAACCTTCATCGAAAAAACTTAAAACTTAAACTTAAACTACATCAAGCAATGTTTAATG
TTTACTGTACTGTAGCTAACCTAT
>comp20233_c0_seq2 len=160 path=[91:0-43 252:44-57 266:58-62 155:63-159]
ACTCGTAATCCATGTGGAAACTCAAACGCAGCCTGTGCAAACTTTGTTGAAACTTTACAA
AATTTGAACTACATCTAAAACCTTCATCGAAAAAACTTAAAACTTAAACTTAAACTACAT
CAAGCAATGTTTAATGTTTACTGTACTGTAGCTAACCTAT
>comp20233_c0_seq3 len=155 path=[0:0-90 91:91-134 135:135-154]
GCATTTCTTACAATTTCTTTATGCTTTCATCAATTTACACAGGGCAGTACAAAATACGAC
AATTTCTGGTATGGTCTCTTCACGTCACGTCACTCGTAATCCATGTGGAAACTCAAACGC
AGCCTGTGCAAACTTCGTTAAAACTTTAAAAAAAG
>comp20148_c0_seq1 len=177 path=[0:0-176]
CTATCCCATTCACCGTCGATCACAGCGACTTCCGGTCGACGACAAGTCAGAGAACGAAAT
CAAAGAGGAAGAAGAGAAGACGGAAGAGGAGGAGCCCCAGTCAGAATACGGGTATCAGCC
GGAGCAGGAGCCCTCGTGGGAGCTCGGCAATCATCCAAATGATTGGATATCGAAGCC
>comp21490_c0_seq1 len=122 path=[0:0-121]
GTCTCGTCGTCGGTGCTTATTTCTTGTTTTACTGTTCCGTAGTCCAAATCAACTGTCTTG
AAATGATAGCGAAACGACCCAGACCGATCAAACGCCTTCTTGAAATCTTTCAGACAGATT
TC
>comp21861_c0_seq1 len=570 path=[0:0-460 593:461-462 462:463-569]
GGGGAATTTAGAGGGGTTCCAGTTCGGTATACGTCGCCTCGATTTCGGTTAAAAGTTTAC
GCGCTACCGGACAAAAGTCTTCTTGCCAGCTTTGCCGGAGCAAGTGTTCGGGCGTATCGC
CGTCCACCGAAAAAGTTGCTTTTTCGTCTAGCAAATCAGATAGTAGATTCATAAGATTGA
GAGCCTCGTTTTCGCCGAGCCAATCCGAAGACGAACCCATTTCTCGACAAAAATTAGACA
GTATTTTTGCAACAAGACCGGCCAGCTGCCAATCGGCCTGACCAAAATCTCTCAGAACAT
CAGTGAGCTTCTCGGGGCCTCTTTCCTCTCGGAGTGCCTCCCAGTGTTCGGCATCGGCCA
TCATATTGACGAGAACACCGCAGGCCGAGTAGACTACCTCGCGTCTGCCCGAGTCAAGCA
CCGTAATCATCATTCGGTCAACCTTTTTACTGGCCAGCAAAGCCCGTACTTCCCTAGATC
GCGACATATTTCCGAAGACTCGAAAAGTCTCCACCATGATGTCCATGTTATCGGACAGCA
AAATATTCGCAAGTAATTCCGTAAAGGAAA
>comp20407_c0_seq1 len=279 path=[291:0-278]
AGCCTCCTCCTCCTCCTCCTCCTAGGATATTTCCGAGACCCTGATTGGCGGGAGCTGCTA
CTCCCATCTGAGGAGGAAATGGACTTCCCTGAGTCGCAGGCTGAGGCTGCTGAGACGGCG
CAGGCGGCTGACTGCCGGCCGACGGACCCAACCCCAATGCCATCAACTCGTCTTCCAACA
AAGAAGCACTCGCCGACGCATTCGCCGGAGCCGCCGGAGCCGCCGCCGGCCGTGGAGCGC
TTCCGAACCCGACGTCGAGCAACAGGTCCAGATCGCGGC
>comp20407_c1_seq1 len=287 path=[547:0-53 53:54-286]
GAACGTTGGGTTCGGCGTCCGAGCCGGAGTCGAGATAGAGCTGATCGTTTTCGACGGCCG
ATAGGAGAGCGAGTTCGCGCGCCTCTTCGTAAACGTCTTCGTCTTCCGACTCCGAGCCCT
CTTGAAGGAGAATGTGACCGAGCGCGTTTTCAATGAACTGCCTCCCGTGGCCGACGACGC
TCGCCAAAGCCTGGGCGTCCGCAAGAGTCGCCTGCAAGGAAAGCGGAGACTCGACTTGAC
TCGAAGCTGGTGCCGGTGCCGATGCCGGTGCGAGCACCGGAACCACC
>comp21579_c0_seq1 len=80 path=[0:0-79]
TATTACCCGTCTGGAGCCGCCTGCAGCTGAGGCTGCTGTGGCGGCTGCTGAGGAGAAAAA
GCCGCCTATAAAGAGGGCTT
>comp21986_c0_seq1 len=964 path=[0:0-704 705:705-963]
GCCGCCGGTTAAGATAGCCCAAGGAGTCATGTCGAGAAGATTGTAGTTGGCTAAACTTGT
GTAGCCTTCTTCGTCGCTTTCGCAGTCCTCGTCGTCAAATTTTGTCATCGGACTCCACCA
AATATTTACGGCCAAATTTCGACTTCCGCTCGATTTGACCTGATGAAACCAGCGGAGAGG
TAGATAGAGGCAATCGCCGGGCTGCATGTGAACCACGTCCCACGGCACTCTTCCCAGCCC
TGGATATTTTTGCATGTCGACTCGATCGACGTCAACCCCGCAATAGCTCCCGTCCGGGTG
ATCGATATCGACCAAGTCGGAGTAAGTCCTATCGATGAGTAAAAAGTCTTTTGTTCCGTC
GTAGAGGCAATTTATATTGTCGACGTAGTCAAAATGAAGAACGCTGTTTGTGCCGCCGCT
GCTGAACCACATGACCGCGTCGACCAGCCTCTCTGCGATGCCCCCACAAGACAAAAACGG
CAATAATTCGACGTCGTTTCTCAGTTGTTTTGGTACGCTTGCCACCATATAAATGTCCTC
TTTTGTGTATCGATCGATAAACGACTCCAGTCGCATTGGCTCCATTCTTTTGCTTCGGTT
CTCCTTTTTCCCCTCTTCGACGTCCACTTGCAAATTTCCGTATTCGGAGCTCAAAAAAGC
GTCACTCCACACATTGTACGCTCGAGTCGATTTTGCCGCTCCGCGAAAGACGACCGGTTG
CGATTTGGCAACGTAGTCGTCGAAGAAAGCTCGTGCAGACGGTAGAACATCGATTTGCTG
CACTTTTCCTTCGGGAGGACGATGAGAACCGAGAGGTTTTAAATGTCCTGCCACCTCCGC
TGCGGCAGCAGGAGTCCCGTAAACAAAACAGCTCCAAAGAACGAAAAAGAAAACGCTTCG
ACGAGCTGCCATCGTCGACTGCCACCGGGCAACGAGCTAAAGCACGTGCTGACTTCGCTC
AAGC
>comp21955_c0_seq1 len=672 path=[0:0-671]
CGCTGGCTGTCTTTTTACAACGCTTTTCTACTTCACTTCGTGGCTATACTTTTCTATGGC
AAACAACGTCATTACTTCTTTATATTTCAAGCTACGCACGAAAAAATATAAGGGCACGTA
CGATGGTGAAGTAGAAATGGTTACAGGACACTACAGATGTGTTTTAACCCTTGAAGAAGG
CTACGATCAGGATCTTGAGAATATACTCGATCAGCTTAGTCCTGCGATTTTGTTTAGAAC
AGGACGAGTTACTAGCAATGGGAATGATGAAATGAAGCCAGTCTGGAGAGGAATTATGAA
GAGCTACTTTCTTGGGAAATACATGCTGTGGGTGAAAAAGAAACATATCATCGATAGACG
CTCAGATGCAACGAGACAGCTCACACCAGAGATGAAGCTGTCCATAGATGGCTTTCATGT
CTGGTTTGCAGAGGACAGTAATTACGCAGCAGGCGTTGACCTACTCGTTACTCTTATTGA
CTATAGTAGGTGATTTGCATGGCCGCTGAATATTTTGCGTTTTGTATGGGATAAGCCGCT
TGATTCAATAAGCTGACACTCGCTATTGTAGTTCAAAAAACGTTCGTGCTACCGTTTGTT
GGAGCAAGTTTTTTTGGAGCAAATTTTTTTGCGGTAAGGATAAAATTTAAAGCGGCAGAT
ATTGATACCGGC
>comp20114_c0_seq1 len=230 path=[0:0-229]
CGAAGAGGAAGGGTTTGGGTTTAGGGGGGAAAAGTAAGAGTGATTTTGTCGAAATTTATG
TGGGCTCTCCTGTGAGAGACAGAAAGAATGGACAGCTCGAATAGGGTCATGCAACAAAGT
TGCAACTGGCCTTCTTTGTTTTTTCTAAGTTACTATTTATTCTCCCACGGTCACATTCTA
ACTTCTGATGATGTTATTGAGTTCTAATTTATTTACTGGACAGATCGGAA
>comp21214_c0_seq1 len=1059 path=[0:0-777 789:778-1058]
CGCGGATCTAGCTCTAGGAATGGTGCGATCGATTGATCGCATAGCAAGCGCCGAATTCGT
CGACGGGGTGTTCAAGTTTACGGCGAACAGCTCGAAATCAGCTGAAAAAATTGTATTCAC
GATTCACGTCTCCGCGGAGGAATACCCCGAGGGCAGTGCTGTGCTGCGTTCTGACAAGCC
GGACGACCTCGTCTCGACATCGTCATCCTTGCCCGACATCGTACGAAACCTTCTCGGCGA
GATCGAATTGGGCCCGAAAAACAACATCGCTCTCGAGACTCAGGAGTCCTACACGTCAGC
ATTCTCCGACTGTTCCGAAGTCGATTTGGACGGCGACGAGACTGACATGCTCTTCGGTAC
GTCAACGCTTCTCGAGAGCGACATGGCATCAGCTCGGCAGCTATTTGGTCCAGAGTCTGT
ACAGTACAGGTCGTACGGGTCCATCGACGATTCTGACGTTGACTTGTTTGTTAACATCAA
GAATATTCTTGACGAAATCACTGCAAAGGCATGGAAAGTCAAGAGAGACGAGCCCGTTGT
GATTCGTCTGCACTTATCGAATTCTCATTACCTTGACGGATACGTGCCCCGCTTAACCGT
TTTCCAGCCTTCAGCTATGGATGGTTTTGGTCTTGGGAGTCAGATACGAAATATTTTAGA
AATGTATTTTTCGAAGCAGTGGCCACGGCTCAGCTGTGCAGATGTGGAAGCGGCCAAAAC
GCCTCCAATGACGGAACCTCCCAAAGAGGCTGATGCCAAGTCAGTTCCTTCAATAGGAAA
CGGATTTCTCGTTCAGCTGATGACATACGTTCTTCAGCGCATCGAGACTCTGAACGAATA
CTGCGTAATTTGCGACGAATCACACATGTTCCAGAGCGCAGCGATGCTTAAACCGTCCGT
TTGCGGTCGCGAACTGTGCGTCTTCGCTTACCAGCATCTGGGCGTGATGGCCGACGCCGC
CGAGGAAGTGTCCACTCAATCCGAAGTTGTTGATTTGCTCGTCTCTATGGCTGGGGGGGG
GGGGGATAGGGGGGGCGAGAGAGTGGTGTTTGGTTCGTT
>comp21214_c0_seq2 len=815 path=[0:0-777 1070:778-814]
CGCGGATCTAGCTCTAGGAATGGTGCGATCGATTGATCGCATAGCAAGCGCCGAATTCGT
CGACGGGGTGTTCAAGTTTACGGCGAACAGCTCGAAATCAGCTGAAAAAATTGTATTCAC
GATTCACGTCTCCGCGGAGGAATACCCCGAGGGCAGTGCTGTGCTGCGTTCTGACAAGCC
GGACGACCTCGTCTCGACATCGTCATCCTTGCCCGACATCGTACGAAACCTTCTCGGCGA
GATCGAATTGGGCCCGAAAAACAACATCGCTCTCGAGACTCAGGAGTCCTACACGTCAGC
ATTCTCCGACTGTTCCGAAGTCGATTTGGACGGCGACGAGACTGACATGCTCTTCGGTAC
GTCAACGCTTCTCGAGAGCGACATGGCATCAGCTCGGCAGCTATTTGGTCCAGAGTCTGT
ACAGTACAGGTCGTACGGGTCCATCGACGATTCTGACGTTGACTTGTTTGTTAACATCAA
GAATATTCTTGACGAAATCACTGCAAAGGCATGGAAAGTCAAGAGAGACGAGCCCGTTGT
GATTCGTCTGCACTTATCGAATTCTCATTACCTTGACGGATACGTGCCCCGCTTAACCGT
TTTCCAGCCTTCAGCTATGGATGGTTTTGGTCTTGGGAGTCAGATACGAAATATTTTAGA
AATGTATTTTTCGAAGCAGTGGCCACGGCTCAGCTGTGCAGATGTGGAAGCGGCCAAAAC
GCCTCCAATGACGGAACCTCCCAAAGAGGCTGATGCCAAGTCAGTTCCTTCAATAGGAGG
CGTTTTGGTCTTGGGAGTCAGATAAGAAATATTTT
>comp21786_c0_seq1 len=109 path=[0:0-108]
CTGTTTGCATGATAGTTGATTGTTTCTGGATTTCGTTGTATCCAGTGATGTGGTCGTAGA
AGCATCTAAAAGAGAGTTATGCAGCCGGAAAAAAAAAAAAAAAAAAAAA
>comp21934_c0_seq1 len=380 path=[423:0-50 73:51-96 535:97-379]
TCCCCCCTTCTCCCCCCTCCCTTTCCCCCCCCCCTGCCACTTCCTCCTCCAGAGAAAATG
AGGCAGATTAATCCACCCCCACCGAGAGCTCGAAATGAGGCTGTGCTTTCATTCAATGAA
TGCAAGCCTCTCCAAACCAAACTAAATTTTCAGACTTTGGTACGAAAAATCAGCTTCAGT
TAATCTCTCCTCCACCTCCACTTTTCTTCAAGAACCATTCAAAAGTAATTTTAGTTGATT
TTTTTCCATTTGTTCTCCTAGTCTCCCACGGCATCAGACAAATGAGTGAGACGTAGAGCA
GCAGATGTCGACAAAGGTAGCCTTCTGCCCGTCTCTCCTCAATGGGAGGCGGGCAGCAGC
GGCGAGGCTACAGGGAAGAG
>comp21934_c0_seq2 len=378 path=[0:0-31 422:32-32 32:33-48 73:49-94 535:95-377]
CACTTCGTAAAAGAAGTCGTTCCTGTGGAAGATTTTTCGTCGTTTTAGCGAGAAAATGAG
GCAGATTAATCCACCCCCACCGAGAGCTCGAAATGAGGCTGTGCTTTCATTCAATGAATG
CAAGCCTCTCCAAACCAAACTAAATTTTCAGACTTTGGTACGAAAAATCAGCTTCAGTTA
ATCTCTCCTCCACCTCCACTTTTCTTCAAGAACCATTCAAAAGTAATTTTAGTTGATTTT
TTTCCATTTGTTCTCCTAGTCTCCCACGGCATCAGACAAATGAGTGAGACGTAGAGCAGC
AGATGTCGACAAAGGTAGCCTTCTGCCCGTCTCTCCTCAATGGGAGGCGGGCAGCAGCGG
CGAGGCTACAGGGAAGAG
>comp21676_c0_seq1 len=116 path=[0:0-115]
CCCCTGCGAGCAGAAATAGGAGCCGGAGATTCCCTGCTTGACGCAGGTCGGGCATTGGAG
CTTCGCTTCCCTGCCGCAGTCCGGAGTAAGGCAAAGATTCATCACTTCTACCACGT
>comp20676_c0_seq1 len=72 path=[0:0-71]
ACGAGGTCCCATTGGACCGCCGGGCGTTTCTGGTGTAACTGGAGCTCCGGGAGCGAATGG
TGCCCCTGGAGC
>comp21473_c0_seq1 len=302 path=[0:0-301]
CCGACGCGCTCACTACAATCGATCCTGGAATGGAAACGTCGTCAGCGAATCGAGGACTGG
AAATTGAGCCGCGCGCATCCGTCACTTTATCTCTTTCAAGGGAAACTTCTTCTAGGAACT
CGCAGTCACAATTCAATGAGGAATCGCTGCCATCATCTTCCTGGTTTACAAAATTCCCCG
AGTTTTGGCTCAAGACTCCAGGTACGTTTTCATTTCCAATTTGAATCTCGCAAACAACTT
CCGATACCGCTTCCGTATTTCTTGCCTCCTCCTCCTCTTCCTTCTCTAAAGCGTCAAAAG
CG
>comp21555_c0_seq1 len=158 path=[0:0-20 21:21-34 48:35-157]
GTTCGCGCGCCGTCGACGCCAGACGCTTTTCCTTTTCGTTTAGAGTGACTTCAAGAGATC
GAACGTGAGCTTCAAGAGCGTCGCGCCACTCTTGTTCCTTTAGAGTGACTCGATCTCGAA
GAGAAGTCGCCGCTTCGTCGCTATCCATTCCCTGCTAG
>comp21991_c0_seq1 len=66 path=[0:0-65]
AACCGCTCTTCCGATCTCTTGACGTCGGCGAACTACGGCTAATTCTCGTCGAAGGCGTGG
AGAGGC
>comp21751_c0_seq1 len=567 path=[0:0-57 58:58-566]
CGGACCTGTAGATCGAGCCTTTGAACGAACAGAACCGTCGGAATTGGCCTCTCTGCAGCG
CGAGGCCTTCTTTTCGCAAAATGGACGCAGGAAGCGAGGAATTTCTGAATCCAGACGCTG
TTCGGCGCATTGGAGAGCTTGAACGACAGCTTCGCGATCGGAACACGGAGCTGGAGCGAA
GCCGAACCCGACTGGAGCGTCTCGTTCGACGTAGCCAGGGTGGGCGTGGTCCTCGGCACT
GGCGACGTCGATTGGGTCGTGCTGGCGATATCTTTCGACAGACGAGTATGATGAGCGAAG
AGGAATACGAAGAAGAAGATGATGAGGCTTTGAGCCCGGATGGAGAATTAGGTGCTTATT
TCGTTCTCGAAGTATCCCGAATTATTCCGGAAAATTTGCCTGAACTTTCGGTTTCGACGT
CGGCGAGCGATTTTGAGACAGCCGGGTCATCTGTAGCACCGGAAGAGCGTTCCGTTCCAC
TTCCGGTTCGTCGTCTTGAAGGAAGACGATTCCGCGTTGGAAAAGAAGGCGGGACCATTG
GAGCAGGACACAACTGTTATATACGGG
>comp21751_c0_seq2 len=123 path=[0:0-57 591:58-122]
CGGACCTGTAGATCGAGCCTTTGAACGAACAGAACCGTCGGAATTGGCCTCTCTGCAGGT
AAGTGTGTCAAACGAAAGCTGTCTATTGTGATTTCAGAGCACCTGTTCGAAGCGCGAGGC
CTT
>comp20115_c0_seq1 len=271 path=[0:0-270]
CGCGCGTTGCTCGATAATTTTCGAGACCGTTCGGATTTAGTCATACTACATATGATTTAG
TCAAGAAAATAGGATCGCTTTCTTCCTAGAAATTTGTCCCACAGAGATCGCTTAAGCAGT
CTCTCTCTTATTTCGTTTGTTAGAACAGATTTTCCTCCTTCGAGGGTAATCCCGCTGAAA
TTGTTCGAATTTTTTCTAGGGTACTTTTTGTTGAAATAATCAGTTCGTATGAGATGCAAA
GCGTCAATTTTTTTCTCACAGTTGTCTAAAT
>comp21665_c0_seq1 len=52 path=[0:0-51]
TTCCTCGATCACTTCTTCTATTTCCTCTTCCAATTCCCCTTTCCGCGTCTTC
>comp21289_c0_seq1 len=517 path=[0:0-387 406:388-516]
TGTAGTCCCCAAAGGCGGAACAGCCCCAAGCACTTGCCGCCAATCCCTCGATTCAATCAC
TTGTGCTTTCCTTTTCTTATGCACAACGGCCACGCTCCTATTCTCTTTTCTCTCAGCTCC
GCCCACATCCTCGACATCCATCAATTCTTTTTGCGCTTCCTCCTTTGAAACAACTTGAAA
CATGCCCCGTATCTTTTTCTGCTTGAACACATCGGTCTTCTCAAGCAGCTTCTTGTGCAG
CCAATCAGGATGAGCGACCCTGGGCACGGGATTGGAAACCTGCTGCATCGCAGCCGGGAT
GGTAACAATCTTCTGCACGGTATTGCCCAGTCTCTCGGCGTAATAAGCCCAATCCAAAAT
TTCACGTATATCACACTCGGCAGCAACCCCGCTCTTGAGCCATCGTCTCAAGAAGTGTCG
TCTCACGCTCGGCTCCGCTTGGAAGATAGCCAATGGGATGGCCCGTTCGGTGACGGGGGC
TCCTTCCGGTTTGCGAGCAATCACAAATCGGCAGCTG
>comp21289_c0_seq2 len=411 path=[0:0-387 530:388-410]
TGTAGTCCCCAAAGGCGGAACAGCCCCAAGCACTTGCCGCCAATCCCTCGATTCAATCAC
TTGTGCTTTCCTTTTCTTATGCACAACGGCCACGCTCCTATTCTCTTTTCTCTCAGCTCC
GCCCACATCCTCGACATCCATCAATTCTTTTTGCGCTTCCTCCTTTGAAACAACTTGAAA
CATGCCCCGTATCTTTTTCTGCTTGAACACATCGGTCTTCTCAAGCAGCTTCTTGTGCAG
CCAATCAGGATGAGCGACCCTGGGCACGGGATTGGAAACCTGCTGCATCGCAGCCGGGAT
GGTAACAATCTTCTGCACGGTATTGCCCAGTCTCTCGGCGTAATAAGCCCAATCCAAAAT
TTCACGTATATCACACTCGGCAGCAACCCCGCTAGATCGGAAGAGCGGTTC
>comp20892_c0_seq1 len=953 path=[0:0-952]
GGCACAGTGAAACGCACTCGCTTCGACGCACCGCCGAACGAAGTCACCTGCGTCTCCCTG
ACGAGGAGACAAATCAACTTAGCGAGCCATTATCCTTCGGGACCCTGTGCCGCTTCCTTC
GCCGGACCCTTACCGCCGTCGCCGCCCCCACCGCCCCCTAATGACTCGCCTCGCTGGCAG
ACGAGCGCGACGACGAGCAGCAGAGTCGCAAACACAAACGACACGATCAGAACCCCCAAT
TCCCACGCAAACAATTCGTTCGTAAAGCGCAGACGAACGAATCGCGGCACGTATGTTCGG
ACTTCGCCCGGCTCAAACAGACCGCTTAATTGCTTCGATGTGGTCATATAGGTGACGACG
ATTTCGCCGTCGTCGACGACGCTCAGTTGGGCGTGCGATTTCGCCGCGTAGTTCCGATAC
TTCGTCGTATTTCGCCACGGCGACGGAATTTCGTAGACCAACGCCGACGCCCACGGACCG
GTGACGTTTGGCGCCGTCCAAACGTCAATGCGATAGCCAAACGGGCGAACGGCGACGACG
TGCCAGAAACCAAGTGCGGGATTATAGGCGAGAGTTGTTTCAGAGAGCGAGGGGCTGAAA
AGAGACACGGCATGACTCCGCCCGTTCAGCAAAACGTCTCTCCATGGCAACCAGGACGGT
TTTTCCGCATGGGCGGAGTAAATTTGAAAGGAACTGTCGTCAAAGTGGATTAGATCACGG
AGTTTGGCTCTCGCCAATACAACGTGACTTGTTCCGTTTCGACCTAGAATATAAACCGAT
TCCGAGACGCCATAGAAAGAATCTTTTGCAATGGATTCCGGACATTCAGAGCATTCAGCA
TAGGCAGCAGCCGTAAACCAGTCTATTTTGTCGCCGTCGCGCGTTTCCGGTATGAGGTCC
CGTGACGTGTACGTCCAATCGGCGGGATCGGCGACTGTGACGTCATCGACGAC
>comp20243_c0_seq1 len=91 path=[0:0-90]
AACCGCTCTTCCGATCTCATGCTTTTTATCTCAAAATGCAAATCAAAAATTGCTTTGATG
TCTGCTTGTCTCAGAGATCGGAAGAGCGGTT
>comp21602_c0_seq1 len=105 path=[80:0-33 32:34-104]
CCCTTATTAAATTTTTGATTATTATTTTCATTACTGTGATCCGGGTTTTCCAAAATATGT
CGGACAATGAATTCTTGTCCTTCCGTTTTTCTCAACACTCCCAAA
>comp21602_c0_seq2 len=103 path=[0:0-31 32:32-102]
CTCACACTCCACGTGACCATTTTTTTTATTATTGTGATCCGGGTTTTCCAAAATATGTCG
GACAATGAATTCTTGTCCTTCCGTTTTTCTCAACACTCCCAAA
>comp21107_c0_seq1 len=96 path=[0:0-95]
GTCCAAATCCAATGTCGAATTTCCTGCGAACGAAGTACAACAGTAGGTTGATCATGTGAC
CGGACGGACATACCATCCAAGTCGGACCATTTGATC
>comp21606_c0_seq1 len=54 path=[0:0-53]
CGCTTTGGTCACGAAAGTGCATTGCTCGGGGATGATCTCTATCTCTTCGGGGGC
>comp20815_c0_seq1 len=177 path=[1:0-53 55:54-66 80:67-176]
ACCGCTCTTCCGATCTCGGGTCGTAGTTCGCGCTTTGGATGATTACCTGGAAGGAGATGA
CGTTGTCGAAGCGGTGAGTCACGCAGGAGGCGACGTAGCCGAGCTGTTCTTTGGTGCGAA
GCTGATCGAAGCAGTGATCTTTGAGTTTGAGCTCCAGTAAGGATAGGAGGGCGCTCT
>comp20815_c0_seq2 len=90 path=[1:0-53 55:54-66 197:67-89]
ACCGCTCTTCCGATCTCGGGTCGTAGTTCGCGCTTTGGATGATTACCTGGAAGGAGATGA
CGTTGTCGAAGCGGTGAGATCGGAAGAGCG
>comp20962_c0_seq1 len=87 path=[6:0-86]
CTGTCTCTTGGGATTCACAGAGACAGGGGAAGCCGACTCGGTAAGCGCTCGATTTGTTTC
GCTTTTTTGTTTGACGTCCTAAGACTG
>comp20771_c0_seq1 len=447 path=[0:0-289 290:290-446]
TCTTCCGATCTGAGACGGAGCGAAAGGAGCAAAAGGGTCAATAGGTTTGTCCGGATCGGA
TGGAACAAAAGGACAGAAAGGAGAGAAAGGCTCGCCCGGGTTAAGCAACGTTTTTGGGAC
AGTATAGAGAGCACATTTTTCGGTGTCACGAACCCTCGCACGATAACTTCATCGTTTCCT
CGCCGTAAACCCACTTAAAATCGATACTCGTTGCGTCGATTCGGTCACCGGTGACTCGTT
TTCTCTCTGAGAATCGCTTTCCGAGCTTTCCCGAACTTGAACGTTCCAGACGCGAAATTG
AGCGTAGTCCGAGCAATCCAAGCACATTCCGCTTCCGCTCTGCACGATTCGGCCCGTCTC
TTCGTCGAATTCGAGCTAAAGAAAGAGCCGCTTTGGGTTTTGGGGCGAGGCCGACACGCG
CACTTACGTAAGAGCTCGGGTCGCACT
>comp20771_c0_seq2 len=232 path=[424:0-74 290:75-231]
CCGAGCATTTCCGAACCTACAATAACAGTTTCGAGTCGGATCGAAGCTTTCTTTCGTCTA
CTTCGACGTTCCAGGCGCGAAATTGAGCGTAGTCCGAGCAATCCAAGCACATTCCGCTTC
CGCTCTGCACGATTCGGCCCGTCTCTTCGTCGAATTCGAGCTAAAGAAAGAGCCGCTTTG
GGTTTTGGGGCGAGGCCGACACGCGCACTTACGTAAGAGCTCGGGTCGCACT
>comp20857_c0_seq1 len=118 path=[0:0-117]
TCATGGGCGGACCCCCCCCGGCCACTTTTACAGACGACATTCTCGTCGTGGAGTCGAATT
CAAGGCCCAGTGTCAAGAGAAACGAACAGACGTCTCTTCTTCTGCAGCCGGTCACGAG
>comp21721_c0_seq1 len=85 path=[60:0-31 30:32-84]
AGCAGCTATAGTAGTAACTTTCCTGTTTGCAGATCGCACAAACAAAAAAGCTCCTCCTGA
AGCTGAAGTCAACACAGTAGATCGG
>comp21721_c0_seq2 len=83 path=[0:0-29 30:30-82]
CCGATCTAACTATTTTAGTGATAAAGAAACATCGCACAAACAAAAAAGCTCCTCCTGAAG
CTGAAGTCAACACAGTAGATCGG
>comp21255_c0_seq1 len=56 path=[3:0-55]
CATGACAGTCTGACGCGCCACAAGAACCCGACCTGCCGCTCGTACTGCTATCACTG
>comp20973_c0_seq1 len=261 path=[0:0-52 53:53-260]
GGCGAGGCATACCAGTACGTGAGGGTGAGTGATTCGGCTAGACAATCAGAGGTTGGCGCG
ATGTCGACGCGACTCGTCGGCGACCGCTTCGAGCCTTTCGAGCCATTTGGAGTCGCTGAG
GAACGATTGCGCTGGAAGGGGCTCCTTGACGGGCGCCTTGGCTACGACGTCGCTCGCTGT
GAGCTCGCGCCAAAGGCTCAGGGATGCTAGAACAAAGCGAGGGAGTACGCGACCGAGTCG
GTCAAGCGCGAAGACGCAGAC
>comp20573_c0_seq1 len=388 path=[0:0-387]
TAACTCTGTCGGTTCTACTTCCCTTTTAGCCATAGTTCTCGGCTCTGGTGTGGGGGTACT
AATTCTAATACTTCTAACCCTTCTGCTTGGAATTTACATTGGACGGCGAGGCAAAAGTGA
AACAGCACGAAATGCGCAAATGAAAGGGAATGCATTATCATCGGTCTCTCTTCTACGAAA
TCGCACTCTAACCAATCCCAGCCCATACGCAGAGACTTCCCTAGCAACAGTAGCGGCGAG
AAATGACGGAGACTATTAAGTGGCTCAATCGGGCACAGCAACAGACCATGGGCCAATAGT
AGCCAATGAAGGCTATGAGAGCCTAAAAAAGGAGACCAGAAATCCTGATCCGGCTACTTA
TCAGCAATTAGAACGCGGAACGAGAAGA
>comp21181_c0_seq1 len=249 path=[0:0-248]
CCCCACTGCTTGTTATGCCTTTGACGACGCGTCCCGAGTGGACTGCCGCTTCGAGCGCGG
CGAGGATCTCTTTTCGTGGACGGCCGCATCGAGATTCGACCACTCGACTGATCTGGTCGT
CGCCTGGGCGCTGTTTTTGGGATTTGATTTTGTTGATTGCCCACAGGATGTCGCTGACGA
GGTTCCGATCGGCGTCGGCAGGCGACGAGGGCTCTTTCTCCTTGTCGCGACTGCCTCGAA
CCATTTTCT
>comp21078_c0_seq1 len=299 path=[0:0-183 184:184-298]
AAGCACAGCCGTAAGAATCAAAAGATTGAAGACCGTATTCATGCGGCGACGGTAGTGTTT
CAATTTTGCGCATGCAGCAGCACAACTGAAATCGCTCGCCAAAGCGATCCTTTTATTACA
GGTGTCCTGGTGCCATCAGATGGTCGTTTTGTAACAATCTGGTAACTTAATTGCCACCCA
GTTTCTGAAATACAAAGCAGATCGACTCAACAAAGCAACATAAGAAGTTGATCATTCCTT
CTAATCCACTGCAAATTTTGCTGTCTCGTTTATTTATTTCAGTTCTTTTAACATCTGTC
>comp21078_c0_seq2 len=243 path=[0:0-183 299:184-242]
AAGCACAGCCGTAAGAATCAAAAGATTGAAGACCGTATTCATGCGGCGACGGTAGTGTTT
CAATTTTGCGCATGCAGCAGCACAACTGAAATCGCTCGCCAAAGCGATCCTTTTATTACA
GGTGTCCTGGTGCCATCAGATGGTCGTTTTGTAACAATCTGGTAACTTAATTGCCACCCA
GTTTGACAAAGACTTCTTGACGACTCCGCTTCTCTACGCTGTTCTAGATCGGAAGAGCGG
TTC
>comp20724_c0_seq1 len=378 path=[0:0-377]
GCGAAAGATCGCTCGCGCGACTGGCGTCGAATCTATCGCGATCGGTTTCTCTGGCAGCGA
CGCATCTATCCGGCCGTCGACGAGCTTTCGGCGCAGAATTTCGGTCAGGAGGACATCTCG
CTCGACACGCTCCATCGATTCGACGAGATATTCGACGAACACGACGGCTTTCCGGACGCG
GCACGCGACACGCTCGAAGAAATACGGAAATCGTCGGCAAATAGATCGTGCGATTTGACG
ATGAAATATTATACGGATCACGTGTGCGAGTACGTCAAAGTGAAACAGATTGAGGAGTCG
ATGAAGGCGCTGCTGCGTCGACCGAGTGACGAAATCGATTTGGAAGACGGTGCCTTGCTT
TTGTCCCAATGGCAGAAC
>comp20135_c0_seq1 len=480 path=[0:0-479]
CCAGAAGCAGATTTCGAAATTGGCCGGGCAGGGTGTCCTGGCTTAAAAAATAAATGATTT
TCTCGTTTCTTATTTTATGCAGGGTGACAATGCTGAGCATTTTTTTTATAATCTTTTATT
TTATTGTGGGGCGAGGTTCTAGGCGGATCGCCGACGCAACTCTTGTCAAGTCTACGAGTG
CAAAAGACGAAGAGAAACACCGTCGTCTATGTCATCAAGTATCCAAGCAGAATGGCTATC
ACGACGACACCCATCATGACTGCAAAAGCAATCTTATGAAAATTGACGCCATCGTCGACG
GGAGCGGGTTTCTGCGGAGACGAACGCTCTGTCTTCGGTTCGGCGCTCGATACGACATCC
GGTAGCCGTTTCTCGGCCGGCTTCTTCGTCGTGAACGACAGCGGCGACGAAAAGGGGCTG
TAGAGGACGGCAGCGGCAGGGCCGGCGGGCCCCCCCAGGCTCACCCTCGCCCGAAAAATA
>comp20701_c0_seq1 len=178 path=[0:0-177]
GAGTTTGCACACTTTAATGAAGAAATGAAATACAAATATCCGGAGGTGCTCTACTTAGAT
CGAGACTTTCCTCCGCCAAAGTGGTTTGGAAATAGAAATGACAAAATTGTAGAAGAAAGG
CGACAAAAGCTGGAGAGATACCTTCGAAGGCTTCTGCGCTGTTGTTCTCAGACACCAG
>comp21730_c0_seq1 len=249 path=[0:0-248]
TTTCCAAATACTTCTCCGACTTTTCGAAAATTTTTTATGGCATCATCGTACCGTTTTTCA
CCCAAATATGCTCTTCCCAAATCGCCATAAAAAGTGCCGCGGTCGTAGACCGACATCCCT
TCCAAGTCTTTCTTTTGTCCTACTTCTAAGAGCAATTCGAGCCCTCTGCTAAACTCCCAT
GCATCAAGATACACTTCAGCCAAAGAGGTTTTCACTGCCAGCAACTTAGCAAAATTCTCG
TGTTTTGTC
>comp20018_c0_seq1 len=332 path=[0:0-331]
AACCGCTCTTCCGATCTGCGCATCCTGATATGGCGGCTTTCGAGTTTGCTACAGCTACAC
GCATTGTCTTCGGTCCCAACTCCGCTTCGGAGCTTCCGAAACTGATCGACTCTCTGGAAT
CGAAGCGACCGCTCGTCGTTACGGGGAAGGCATCTCGCTACGAGTCGATCCTGCAGCATC
TCCCAGGACCCGTAATCTACGAAGTGCACGGCGAACCGAGCGTCGAGACGGCAGCCCTGG
GCCTCGATCGCGCCAAGACGAACGCCTGCGACGCGATCGTCGCCATCGGCGGCGGGTCCT
CCCGTGCCGTCGGGAAAAACACAGCCGCTGTC
>comp20298_c0_seq1 len=140 path=[0:0-139]
GATTAAAAGTCGTCTGGGGTCGTATAATGCGGGCACGCCCACCCAGTAAGTCTTGATCGA
GAAGAGCGTCCAAGTGTTTGCTCAGTTTCTCTTTCATTTTCGGAAGCAGGGGCGAACCGA
GAATAATTTTCGGATTCGAC
>comp21546_c0_seq1 len=170 path=[0:0-169]
GTCGATGGCTCTCGCAGTGGTCGCTTTTCTGGCGTTTTTACGCTTTGCCGAGCTCGTTCC
TTTGTACGGTCTCTACGAGAGCTGCGTACCTGCGGCGAAGCACTACGAAAATCCCTTCGA
ATTCAAGCAGGTTAATTTAACTGCAACCGTCAATCTTCCATCGGGAAGAT
>comp21196_c0_seq1 len=294 path=[0:0-293]
CGCGCGGTCAACCACGTGACCAATGTGACGTTCTCACGACCGCGCACGAATGATACGTAT
TCTTACTCGAAGCGTCTTTACGAGCCCCCGATACTCCAAACAAAGCCGCCTACACCACTA
CGGACTCCTAACGACTGCCGGCGTGGGCCTGGGAGCCGCAACGTGGATTTTGTGGCGTCA
TCAGGCTCCCGCGACCGTTTCTGCGGCCACCGATCTCCCAATCTACACGAAATCAATTGT
ATCACAGCATGCGACTGCCGAAACGGGCATCTGGGTGACGTATAAGGACCACGT
>comp21731_c0_seq1 len=193 path=[0:0-192]
TGAAATCAAAGTTCATACGAGGCTTTTGAAATCGTTTTGAGTCTTCTACCTGCTCCTTCG
GCTCCTAAAACGAGCTTTTCGCCTGATCGAAGAGGAATCTGGGCGTCTGGAGGAAGAGTG
AGATCGTGACTTGGAAGATCCTTCATAAAAAGATGAGACGGAGTCATTTTGTTTGAAGAA
GAGCATTGACCTT
>comp21463_c0_seq1 len=449 path=[0:0-203 204:204-204 205:205-448]
GCATTGGGCAATTCTCACCCATGCATATCTCTCACTAGTATACATAGCTCCGTGGCTGAC
TTCATTTTTCTTTCTTTAGTTGCGTTCTGCAGTGGGAGCGTTGTGGATTAGTACTATTGT
GTTCTCCTTGGGGTCTTTCGGCTCCTCCACGTTTCTTGCGGTCAGAATTGACACTGACTA
CAACATCGCCGTCTACAGTGGCTCATCTATTGCTTTGTCCATATTCACCTTTATTGAGCT
TGTACTTTCTGTCGTTTTGACGGTTTTTGTCTACGCAAAGGGGTATTCTCTTTGCTGTTC
CTGCTTCAAGGCTCCTGCGCAGGTGATGCTGGCAAGGTACTTCAGCTACTCAAGCAGAAG
GACATTTTACTCAGTCTGACCCCCCTCCACCACCGTATGCTCAGGAAGATTTTTTTGACC
CTCCACCGCCGTATGAAGTCTAAAGAGAC
>comp21117_c0_seq1 len=62 path=[0:0-61]
GAGAAGGGAATCGGAGCTGGAAAGGGTCAAAGAAGCGTGCAAAGCTAAATGCAATGAACT
GT
>comp20697_c0_seq1 len=190 path=[0:0-189]
AAAAAAAAAAAAAAAAAAAAAAGAGCGTACGTGCGCTAGCAATAAAGAACATGGCTTCGA
GTTTGACGTTTTCTGACGTCATTCGGCTAATCGAAGACCAGAGAAAGCAGAAGGATACGA
TAAGTCGAGACGACTTTCTAACCCTCGAATCGGATTATCGACGATGCTGGGCCACTCTCT
TTTATCAATT
>comp20556_c0_seq1 len=162 path=[0:0-161]
TGATGCCCGAGGGCTACAGTGACGAGCTTTTGTCCATGGCCAACGACTTGGCATCTCGTC
TGCTTTTGGCATTTGAAAATTCATCGACAGGACTGCCTCAGCCGAGGGTGAATCTTCGAG
ACGGTATTCCGGCTGTGTCGGTGAATGAAACTTGCACGGCCT
>comp20851_c0_seq1 len=715 path=[0:0-603 604:604-626 686:627-714]
CGTCATCTTACCGACGAGCGCGACGCCAGTCGGCACCATACGCCAGTGACTCGTGCTCGT
CGTAGCGGAACACGACCCGCGGTAAACTGTCATTGAAATCAATTACGCAAAATCCGTTGT
GCATGCAAGCAGCGAGAAGGCAGCCCGTTCGTTTCGGGTGCCACTTGACTCTCCACACGC
CCCCTCCCGTTTCGGCACGACTTGTCGGACGAGCCATCCGACGTTCATCCCACACTAGGA
CCGTCTCGTCGTAGCTTCCAGAAGCCAGGGTGTTTGCTTCAAGATGACTACTTCTTATAC
AGCAGACGCCCATCGAGTGTTCTTTTGACGTTCCTTGAGCACGTGACGTGTCTCTCGCAT
CCCAACATTTAAAAAGACAATCGTCACCGCCGGTGAACACCGTGTTGCTGTCTGCTGCGC
TGAATGCTGCTATCCAAGCTTCGTACTCGTGTCCTTTCCACTTCACATCCACTTCCAATT
TTGAGTCCGCAAAACGTACAAGTGATATTTGACCCAACGAATCACTGATCACTAATTGAA
ACCTCCGCCCATCGGCAGCCCAGTCGAGCGACAAACACAACCCATCCGAAACTTTACAGT
CGCACCTAAATTCCAAACCAGGACAATCTTTGTCTTCAATGCTGTACAGTCCCACACGAC
CGTCAGAAAAGGCAACAGCCAAGAGGATTTTATCCATCGCCTGACACGGGCCCCC
>comp20851_c0_seq2 len=686 path=[0:0-603 604:604-626 627:627-685]
CGTCATCTTACCGACGAGCGCGACGCCAGTCGGCACCATACGCCAGTGACTCGTGCTCGT
CGTAGCGGAACACGACCCGCGGTAAACTGTCATTGAAATCAATTACGCAAAATCCGTTGT
GCATGCAAGCAGCGAGAAGGCAGCCCGTTCGTTTCGGGTGCCACTTGACTCTCCACACGC
CCCCTCCCGTTTCGGCACGACTTGTCGGACGAGCCATCCGACGTTCATCCCACACTAGGA
CCGTCTCGTCGTAGCTTCCAGAAGCCAGGGTGTTTGCTTCAAGATGACTACTTCTTATAC
AGCAGACGCCCATCGAGTGTTCTTTTGACGTTCCTTGAGCACGTGACGTGTCTCTCGCAT
CCCAACATTTAAAAAGACAATCGTCACCGCCGGTGAACACCGTGTTGCTGTCTGCTGCGC
TGAATGCTGCTATCCAAGCTTCGTACTCGTGTCCTTTCCACTTCACATCCACTTCCAATT
TTGAGTCCGCAAAACGTACAAGTGATATTTGACCCAACGAATCACTGATCACTAATTGAA
ACCTCCGCCCATCGGCAGCCCAGTCGAGCGACAAACACAACCCATCCGAAACTTTACAGT
CGCACCTAAATTCCAAACCAGGACAATCCTATTATATCCACAGCAACTGAAGGAAAAAAT
GTATGATCAAAAGAAAAGAGGCACTA
>comp21780_c0_seq1 len=54 path=[0:0-53]
AACGCAGGAGATCCTCCAGCTCTCCCCCTCCCTCCAGCAAACGAGCCAATCCAG
>comp21338_c0_seq1 len=226 path=[0:0-225]
ACGAAAACGACGACGACGACGACGAAACCGAAACCCGACAAAGAAAGAGAGTCGACGGTC
CTCGCCAAAGAGTCCAACTTTAGCTCCCAGAATCCCGCATTCCCAATCTTCCATCCTGGA
TCTTATCCTCACTACTATCGCCATCCCAGTCATAGCTATGGACTCAGCTTGCAGCCTCCA
ATGGGTCCGCCCCCTCCCCCTCCTTCACTCTCCCACCCGCGAGGCA
>comp20980_c0_seq1 len=250 path=[0:0-56 74:57-249]
GTGCACCATAATGTATTATATTCTAATCAATCTCTACTACAACATAGATGTATAGCTAAA
AACTCAGCAACCAAACTCAACTAAACTCAGCAAAGCCATTTTTATTTATCTGTCCGTGAC
CGTTGTTAAATGGTGTCACTCAGGAGGAAGAAAGGGATTCAATTCACTATCCTTGTACGG
CTCCAATTTAGAAAGAGGAGAAAATGGTAACAGAGGTTTCAAGGATACATTTTCCTCCGC
GTCCTGAGAC
>comp20980_c0_seq2 len=80 path=[0:0-56 261:57-79]
GTGCACCATAATGTATTATATTCTAATCAATCTCTACTACAACATAGATGTATAGCTAAA
AACAGATCGGAAGAGCGGTT
>comp20713_c0_seq1 len=703 path=[0:0-5 6:6-600 601:601-607 608:608-702]
GTTCTTGTTCTTGTTCTTGTTCTTCTTCATCTCCTTCCTCTTCTCCTTCTTTTTCTCCCT
CTTCCTCCACTTCTTCAACTTTTGCACTAACTTCGTCCTGCGCGGTTTGTGATTTGCAGT
CTTTGCCTTCGTCGATTCTGTTCTCTTCACTGTCTATATTTGTGTCCACTTTATCCGCGG
CTTTATTTTCGGTATCACGGTCTTCTCTGACCGCTTCTAGCTTTGCTTTAACTTCGAAAC
TCTCCTCTGCTCCACCAATTTTTTCCTGTTTAAGTTTCGTTTCCTTTTCTCTCTGCAATT
TCGCCTCTTCAATCAGCCGCTTTTCTCGTAGTTTCTTCAAGGCCTTTTCTTCCAGCTTCT
TCTTTTCAGCATCGCTAGCTTCCTTTTCCGGCGAAGGACTCAACGTCTTCCTGTTAAGCC
GCCTATCCCCGCCAAGAGACTTATTTTTGACAAAAAGTCGGCCTAAGCCCTGTTTGCACG
TCAACTTGCCACCGATTTTGGGATAGAACAAATCGCACGGGCAATCATCAGGCGAAATGT
AATGATCCTCTCCATCAGGGTCGCGTAGAAAAAGTCCCGCATTGCCGACTCCCGTGAGAG
CAAGCTGTGTTTTGACTTGGTCCATTGCAACAAGCTTCTCAGCCTTGATTGTATATGGCG
CTATGACTGCTTCAAAGCAGTCATTGCTGAAAAAAAGAACGAC
>comp21326_c0_seq1 len=143 path=[108:0-27 16:28-142]
GGGTGGGTTAGACGAAAATCCGGGTCTGAAAACGATTCTCCGAACTATCCTCAGCTCAGT
GTTGGACGGGAGAGGGTCAGTCAGGAAGATCTTGACCTTCTCATCAAGGAAGGAAAGTTG
TCCTATGTAAGTTAAATATTAGC
>comp21514_c0_seq1 len=207 path=[0:0-116 117:117-206]
GGGAAATCCGGCATTCACCGTCCCATTGATTGTTCTTCTCTTGCTCATCATATTCTACTA
CGGCTTGCTCTCGCGGTCCTACCGAGACGTCATCAAAGATCTTGCTCATCATATTCTACA
TTGTCTAGCAATTTCGAATACTTGCCGGCTGCCTTCGTGCCGCTCGAAATGTAATTGAGT
GCGAAGATCTTTGATGACGTCTCGGTA
>comp20762_c0_seq1 len=71 path=[0:0-70]
GCGCACCCGCACAATTTTAAACGTGGTAGATACCTCGGTTCAATTTCTTATTTAATAAAC
ACGGAAGTAAA
>comp20551_c0_seq1 len=999 path=[0:0-962 963:963-998]
CTCTTCCGATCTGCGAAGACGAATGGTGGGCGGAGGACGAAACGAAACTGCGAAGCCAAA
CACTTCCGGTTTCTTCGCCAGATGACGTAGCCGTGAGTTTACCGAACAGGAACAACGAAT
TTCTTACACTGTAACCGAACTTTGCATTCTTTTTTGTCACTTTTTCAAATTTGAAATAAA
AAACGACTGCTATTATCCCGTTGCTTTCATGTTGAGTACATGCTCACATCTCTGGCACAG
ACTGCCCTCTTCCGCCGACCAAAATTTCCAGCATCTCGGGCACTTGTAAAACGAACAGCG
ACACGCTTCGACCCAAATCTCGTTAACATTTCCGTTCTCGTCTTTGACGCTTCCACCGAC
GCTGTACTCCTTAGTAGGAACCACTCCCGTATTGGCGCAAAGATGCTCCACCGTTTCGCG
ACCGTCGGAGAGAAGGGTAACGTGCGACGCGACGAGTAGTTCGGCCAGACTCGACGACCC
GCACGTACCCACCGATCCGTGGAGTCTCTCGAGTGCTTGGAAAATCGGCCCAGCACCGGC
TGTGATAATCAAATCCGCGTCGAGCGAACTCCCAATCGTTTTGTCGATCCTCGCGCGCTC
[truncated: 47,589,973 more chars]
